# Supplementary material for: Finding a partner in the ocean: molecular and evolutionary bases of the response to sexual cues in a planktonic diatom
Source: New Phytol. 2017 Apr 21;215(1):140–56. doi: 10.1111/nph.14557 (PMC5485032; doi:10.1111/nph.14557)
Supplement: Supplementary file 2 — Table S1 Validation of a selected subset of genes differentially expressed during sexual reproduction in Pseudo‐nitzschia multistriata by quantitative PCR Table S4 Insertion period estimation of complete long terminal repeats (LTRs) identified in diatom genomes Table S8 Annotation for diatom genes of red algal origin Table S9 Summary statistics of RNA‐seq read mapping results for Pseudo‐nitzschia multistriata samples Table S12 Statistics of genes differentially regulated during the sexualized stage in both mating types at two different time points [file NPH-215-140-s002.xlsx]

## Sheet: Header
Supporting Information Tables S1, S4, S8, S9 and S12

## Sheet: Supplementary table S1
Table S1. qPCR validation of selected genes differentially expressed at T2.
Gene ID	Gene Function	Log2 average relative expression					qPCR Validation	Forward primer	Reverse primers	Amplicon length (bp)
		qPCR MT+	qPCR MT-	RNA-seq	RNA-seq for MT-	RNA-seq for MT+
PSNMU-V1.4_AUG-EV-PASAV3_0001670.1	No annotation	3.472	2.615	7.03142			Yes	CGAGTTTCTCACATTTGCTGG	CTCTTTTGGATGTGGACCG	169
PSNMU-V1.4_AUG-EV-PASAV3_0113130.1	COBW domain	1.916	0.267	4.83192			Yes in MT+	AAGACGACCCTCCTGAACC	CGTTCTCCGACAAAATGTTC	115
PSNMU-V1.4_AUG-EV-PASAV3_0104930.1	oxidoreductase TM_0325	3.018	2.516	4.33698			Yes	CCTCCGAGGTTTTTGCTGC	ATGCTTGGGAAGAGGTGTC	117
PSNMU-V1.4_AUG-EV-PASAV3_0102760.1	Protein aardvark	5.629	5.413	6.08584			Yes	ACGACATCCACAGCAATCTC	TTCCTTGAGCCGTTCCAGAC	149
PSNMU-V1.4_AUG-EV-PASAV3_0012110.1	No annotation	0.031	0.712	7.25886			No	CACCAACTACCACCATGAAG	CCTTCTCTGGTTTCTGGTTG	140
PSNMU-V1.4_AUG-EV-PASAV3_0035170.1	Heme-thiolate peroxidase	0.027	-2.427	6.96734			No	TCATCAATCGCAACGGAACC	TTCGTCCTCGTAAGTCTGG	140
PSNMU-V1.4_AUG-EV-PASAV3_0001190.1	No annotation	3.434	2.552	2.28999			Yes	AAAGCCACCCAGCACATC	TGAGGTTGTTGGTCGTCTTG	121
PSNMU-V1.4_AUG-EV-PASAV3_0081540.1	G2/mitotic-specific cyclin	-4.407	-0.986	-1.65673			Yes	AACAATCCCAGCCACAGTGC	AGAGAAAAGACCACGACCTC	127
PSNMU-V1.4_AUG-EV-PASAV3_0095090.1	Cyclin-B2-2	-2.086	-0.378	-2.14257			Yes	ACAACAGGTCTTGAGAGCAC	CGTGGTCTTTCGATTCCTTC	163
PSNMU-V1.4_AUG-EV-PASAV3_0023490.1	Radical S-adenosyl methionine domain-containing protein 2	0.898	0.384	6.65466			No	CGAACCATACTCTATCCGCA	ACTACCGTAACAACCGTTCG	156
PSNMU-V1.4_AUG-EV-PASAV3_0063520.1	Uncharacterised	0.147	1.325	4.12776	6.90597		Yes in MT-	CACACTTCGTCCTTCCGTTCTC	CGCCGAGTTTGCTCTTGG	171
PSNMU-V1.4_AUG-EV-PASAV3_0103000.1	Cathepsin D	0.134	6.678	3.36918	6.95574		Yes in MT-	CCATTGTCGACTCGGGAACC	GTAGGTTTTCCCGCCGATCC	170
PSNMU-V1.4_AUG-EV-PASAV3_0020420.1	No annotation	-1.847	9.78	3.0778	6.79873		Yes in MT-	AGCAAAGCCGACGATGCC	AATTCGTGCGATTCTCCGTTG	170
PSNMU-V1.4_AUG-EV-PASAV3_0041130.1	Heat shock factor protein 3	-3.023	3.867	2.13227	3.41133		Yes in MT-	CCCCTACAAGCTCTTTGATTTG	GAAATTGTGGTGCCCAAAG	160
asmbl_11458|m.14428	No annotation	4.965	5.509	6.4			Yes	GACCCAGTTGTTTCGCAGAG	GACTGCCACCATTGCCATTC	113
PsnmuV1.4_aug-pasa-abinitio_v2_0037900.1	No annotation	9.638	10.395	8.4			Yes	AGACGCAACAAGGCATCGC	GTGTTTCCCGTTTCAGGGTC	173
MT- specific
PSNMU-V1.4_AUG-EV-PASAV3_0011090.1	No annotation	-0.666	10.777		8.4234		Yes	GCTTGCGTCATCCGTTTTG	GAGACAAACGCCTTGGCAAG	170
PSNMU-V1.4_AUG-EV-PASAV3_0093450.1	No annotation	-0.366	1.557		6.25812		Yes	GGTACTTGGAGTTTTGGGCG	GATTCTCTCTTGATGACCGCC	121
MT+ specific
PSNMU-V1.4_AUG-EV-PASAV3_0024820.1	No annotation	8.585	-1.618			3.60218	Yes	GTATGGCGCTCACCACTTC	CGTCTTCGACTGCGTCTTC	156

## Sheet: Supplementary table S4
Table S4. Statistics of LTR insertion time
		% of LTRs with insertion time below given threshold
Organism	No. of LTRs	0.5 Mya	1 Mya	1.5 Mya	2 Mya
P. multistriata	166	45	62	73	81
P. multiseries	4414	45	72	83	88
F. cylindrus	270	80	91	95	97
P. tricornutum	108	65	80	86	93
T. pseudonana	41	61	73	80	88
O. sativa	3576	29	47	63	75

## Sheet: Supplementary table S8
Table S8. Annotation for diatom genes of red algal origin
idf	Row.names	tree	bootstrapJTT	av.bootstrapJTT	classJTT	bootstrapWAG	av.bootstrapWAG	classWAG	TransLength	HSPNameSP	DescriptionSP	CDName	CDDesc
PSNMU-V1.4_AUG-EV-PASAV3_0000610.1	563511	test6499.tree	0.874	0.755171	high	0.862	0.792902	high	2148	F4HVA6	Transcription initiation factor TFIID subunit 6b	cd08050]---[COG5095]---[PTZ00157]---[pfam00935]---[COG1631]---[pfam07571]---[PRK05767	cd08050 TAF6 TATA Binding Protein (TBP) Associated Factor 6 (TAF6) is one of several TAFs that bind TBP and is involved in forming Transcription Factor IID (TFIID) complex. The TATA Binding Protein (TBP) Associated Factor 6 (TAF6) is one of several TAFs that bind TBP and are involved in forming Transcription Factor IID (TFIID) complex. TFIID is one of seven General Transcription Factors (GTFs) (T…
PSNMU-V1.4_AUG-EV-PASAV3_0001820.1	563374	test10648.tree	0.314	0.879	medium	0.067	0.850654	medium	4732	P70388	DNA repair protein RAD50	TIGR00606]---[TIGR00606]---[TIGR00606]---[COG0419]---[COG0419]---[COG0419]---[COG0419]---[COG0419]---[COG1196]---[COG1196]---[COG1196]---[COG1196]---[COG1196]---[COG1196]---[COG1196]---[COG1196]---[cd03240]---[cd03240]---[TIGR02169]---[TIGR02169]---[TIGR02169]---[TIGR02169]---[TIGR02169]---[TIGR02169]---[TIGR02169]---[TIGR02169]---[pfam02463]---[TIGR04523]---[TIGR04523]---[TIGR04523]---[PRK03918]…	TIGR00606 RAD50_homologue_ceRAD50 rad50. All proteins in this family for which functions are known are involvedin recombination recombinational repair and/or non-homologous end joining.They are components of an exonuclease complex with MRE11 homologs. This family is distantly related to the SbcC family of bacterial proteins.This family is based on the phylogenomic analysis of JA Eisen (1999 Ph.D.…
PSNMU-V1.4_AUG-EV-PASAV3_0002140.1	563406	test6293.tree	0.831	0.769905	high	0.867	0.757738	high	3832	Q69S81	Phosphopantothenate--cysteine ligase 1	pfam04127]---[PRK05579	pfam04127 DFP DNA / pantothenate metabolizm flavoprotein. The DNA/pantothenate metabolizm flavoprotein (EC 4.1.1.36) affects synthesis of DNA and pantothenate metabolizm.]---[PRK05579 PRK05579 bifunctional phosphopantothenoylcysteine decarboxylase/phosphopantothenate synthase Validated.
PSNMU-V1.4_AUG-EV-PASAV3_0003810.1	563683	test7961.tree	0.849	0.633265	high	0.884	0.661853	high	869	Q9UTE9	Mitochondrial import inner membrane translocase subunit tim10	pfam02953	pfam02953 zf-Tim10_DDP Tim10/DDP family zinc finger. Putative zinc binding domain with four conserved cysteine residues. This domain is found in the human disease protein TIMM8A. Members of this family such as Tim9 and Tim10 are involved in mitochondrial protein import. Members of this family seem to be localized to the mitochondrial intermembrane space.
PSNMU-V1.4_AUG-EV-PASAV3_0005600.1	563857	test9165.tree	0.548	0.7607	high	0.639	0.750167	high	2640	Q566T0	Polycomb protein eed	cd00200]---[cd00200]---[cd00200]---[cd00200]---[COG2319]---[COG2319	cd00200 WD40 WD40 domain found in a number of eukaryotic proteins that cover a wide variety of functions including adaptor/regulatory modules in signal transduction pre-mRNA processing and cytoskeleton assembly typically contains a GH dipeptide 11-24 residues from its N-terminus and the WD dipeptide at its C-terminus and is 40 residues long hence the name WD40 between GH and WD lies a conserved c…
PSNMU-V1.4_AUG-EV-PASAV3_0006850.1	563941	test9424.tree	0.864	0.783966	high	0.629	0.745552	high	677	Q4P9K6	Protein SYM1	pfam04117	pfam04117 Mpv17_PMP22 Mpv17 / PMP22 family. The 22-kDa peroxisomal membrane protein (PMP22) is a major component of peroxisomal membranes. PMP22 seems to be involved in pore forming activity and may contribute to the unspecific permeability of the organelle membrane. PMP22 is synthesized on free cytosolic ribosomes and then directed to the peroxisome membrane by specific targeting information. Mp…
PSNMU-V1.4_AUG-EV-PASAV3_0007100.1	563966	test38066.tree	1	0.673714	high	1	0.618429	high	1156	Q9LU39	Glutamyl-tRNA reductase-binding protein chloroplastic	pfam13883]---[COG0748	pfam13883 Pyrid_oxidase_2 Pyridoxamine 5'-phosphate oxidase. ]---[COG0748 HugZ Putative heme iron utilization protein Inorganic ion transport and metabolism .
PSNMU-V1.4_AUG-EV-PASAV3_0008010.1	564092	test33901.tree	1	0.70775	high	1	0.68575	high	1027	P27525	Chlorophyll a-b binding protein CP24 10B chloroplastic	pfam00504]---[pfam00504]---[pfam00504]---[PLN00100]---[PLN00089]---[PLN00170]---[PLN00120]---[PLN00098]---[PLN00101]---[PLN00099]---[PLN00147]---[PLN00048]---[PLN00097	pfam00504 Chloroa_b-bind Chlorophyll A-B binding protein. ]---[PLN00100 PLN00100 light-harvesting complex chlorophyll-a/b protein of photosystem I (Lhca) Provisional.]---[PLN00089 PLN00089 fucoxanthin-chlorophyll a/c binding protein Provisional.]---[PLN00170 PLN00170 photosystem II light-harvesting-Chl-binding protein Lhcb6 (CP24) Provisional.]---[PLN00120 PLN00120 fucoxanthin-chlorophyll a-c bin…
PSNMU-V1.4_AUG-EV-PASAV3_0008520.1	564142	test3750.tree	0.898	0.776348	high	0.807	0.741455	high	1384	-	-	cd03390]---[cd03384]---[cd01610]---[pfam01569]---[smart00014]---[COG0671]---[cd03389	cd03390 PAP2_containing_1_like PAP2 subfamily similar to human phosphatidic_acid_phosphatase_type_2_domain_containing_1. Most likely membrane-associated phosphatidic acid phosphatases. Plant members of this group are constitutively expressed in many tissues and exhibit both diacylglycerol pyrophosphate phosphatase activity as well as phosphatidate (PA) phosphatase activity they may have a more ge…
PSNMU-V1.4_AUG-EV-PASAV3_0009480.1	564233	test38092.tree	1	0.630286	high	1	0.643143	high	1250	-	-	-	-
PSNMU-V1.4_AUG-EV-PASAV3_0010230.1	564305	test112764.tree	1	1	high	1	1	high	2051	Q55720	Ycf49-like protein	pfam10693]---[pfam12159	pfam10693 DUF2499 Protein of unknown function (DUF2499). Members of this family are found in plants lower eukaryotes and bacteria and the chloroplast where it is annotated as Ycf49 or Ycf49-like. The function is not known though several members are annotated as putative membrane proteins.]---[pfam12159 DUF3593 Protein of unknown function (DUF3593). This family of proteins is functionally uncharac…
PSNMU-V1.4_AUG-EV-PASAV3_0012120.1	564488	test11066.tree	0.843	0.77788	high	0.836	0.69452	high	1253	Q8R2M2	Deoxynucleotidyltransferase terminal-interacting protein 2	pfam08698	pfam08698 Fcf2 Fcf2 pre-rRNA processing. This is a family of eukaryotic nucleolar proteins that are involved in pre-rRNA processing.
PSNMU-V1.4_AUG-EV-PASAV3_0013940.1	564664	test5674.tree	0.814	0.691913	high	0.091	0.723587	medium	690	-	-	cd00073]---[pfam00538]---[smart00526	cd00073 H15 linker histone 1 and histone 5 domains the basic subunit of chromatin is the nucleosome consisting of an octamer of core histones two full turns of DNA a linker histone (H1 or H5) and a variable length of linker DNA H1/H5 are chromatin-associated proteins that bind to the exterior of nucleosomes and dramatically stabilize the highly condensed states of chromatin fibers stabilization o…
PSNMU-V1.4_AUG-EV-PASAV3_0015100.1	564776	test8854.tree	0.986	0.805032	high	1	0.790452	high	1363	-	-	pfam06485	pfam06485 DUF1092 Protein of unknown function (DUF1092). This family consists of several hypothetical proteins of unknown function all from photosynthetic organisms including plants and cyanobacteria.
PSNMU-V1.4_AUG-EV-PASAV3_0015590.1	564823	test49806.tree	1	0.7838	high	1	0.7814	high	1603	-	-	-	-
PSNMU-V1.4_AUG-EV-PASAV3_0015740.1	564838	test43152.tree	1	0.794833	high	1	0.704167	high	3619	-	-	-	-
PSNMU-V1.4_AUG-EV-PASAV3_0016510.1	564912	test70002.tree	1	0.611	high	1	0.607	high	2260	-	-	pfam07082]---[pfam07082	pfam07082 DUF1350 Protein of unknown function (DUF1350). This family consists of several hypothetical proteins from both cyanobacteria and plants. Members of this family are typically around 250 residues in length. The function of this family is unknown but the species distribution indicates that the family may be involved in photosynthesis.
PSNMU-V1.4_AUG-EV-PASAV3_0016610.1	564922	test43172.tree	1	0.787667	high	1	0.786333	high	914	-	-	-	-
PSNMU-V1.4_AUG-EV-PASAV3_0018200.1	565055	test7450.tree	0.707	0.807806	high	0.543	0.772306	high	2134	Q9ZWG1	Mitochondrial uncoupling protein 2	pfam10914]---[pfam00153]---[pfam00153]---[pfam00153]---[PTZ00169]---[PTZ00169	pfam10914 DUF2781 Protein of unknown function (DUF2781). This is a eukaryotic family of uncharacterized proteins. Some of the proteins in this family are annotated as membrane proteins.]---[pfam00153 Mito_carr Mitochondrial carrier protein. ]---[PTZ00169 PTZ00169 ADP/ATP transporter on adenylate translocase Provisional.
PSNMU-V1.4_AUG-EV-PASAV3_0018240.1	565059	test6843.tree	0.745	0.839538	high	0.671	0.87459	high	5130	Q60520	Paired amphipathic helix protein Sin3a	COG5602]---[COG5602]---[COG5602]---[pfam08295]---[smart00761]---[pfam02671]---[pfam02671	COG5602 SIN3 Histone deacetylase complex SIN3 component Chromatin structure and dynamics .]---[pfam08295 Sin3_corepress Sin3 family co-repressor. This domain is found on transcriptional regulators. It forms interactions with histone deacetylases.]---[smart00761 HDAC_interact Histone deacetylase (HDAC) interacting. This domain is found on transcriptional regulators. It forms interactions with hist…
PSNMU-V1.4_AUG-EV-PASAV3_0018380.1	565073	test86459.tree	1	0.5	high	1	0.5	high	1991	Q9SVE7	MATE efflux family protein 3 chloroplastic	cd13136]---[cd13136]---[TIGR00797]---[COG0534]---[COG0534]---[COG0534]---[cd13137]---[cd13138]---[cd12082]---[cd12082]---[cd12082]---[cd13133]---[cd13133]---[cd13142]---[cd13131]---[cd13143]---[cd13134]---[cd13147]---[cd13139]---[cd13135]---[cd13149]---[pfam01554]---[cd13146]---[cd13140]---[cd13148	cd13136 MATE_DinF_like DinF and similar proteins a subfamily of the multidrug and toxic compound extrusion (MATE)-like proteins. Escherichia coli DinF is a membrane protein that has been found to protect cells against oxidative stress and bile salts. The expression of DinF is regulated as part of the SOS system. It may act by detoxifying oxidizing molecules that have the potential to damage DNA. …
PSNMU-V1.4_AUG-EV-PASAV3_0019820.1	565230	test8840.tree	0.887	0.790258	high	0.907	0.794806	high	1232	O48781	SPX domain-containing protein 2	pfam03105]---[cd14447]---[cd14481]---[cd14476]---[cd14484	pfam03105 SPX SPX domain. We have named this region the SPX domain after (SYG1 Pho81 and XPR1). This 180 residue length domain is found at the amino terminus of a variety of proteins. In the yeast protein SYG1 the N-terminus directly binds to the G- protein beta subunit and inhibits transduction of the mating pheromone signal. This finding suggests that all the members of this family are involved…
PSNMU-V1.4_AUG-EV-PASAV3_0020040.1	565250	test12107.tree	0.779	0.839478	high	0.8	0.836	high	1483	Q9VXT2	DnaJ homolog subfamily C member 25 homolog	pfam00226]---[cd06257]---[TIGR02349]---[smart00271]---[PRK10266]---[COG0484]---[COG2214]---[PRK14291]---[PRK14293]---[PRK14295]---[PRK14278]---[PRK14283]---[PRK14298]---[PRK14290]---[PRK14280]---[PRK14279]---[PRK14276]---[PRK14299]---[PRK14277]---[PRK14282	pfam00226 DnaJ DnaJ domain. DnaJ domains (J-domains) are associated with hsp70 heat-shock system and it is thought that this domain mediates the interaction. DnaJ-domain is therefore part of a chaperone (protein folding) system. The T-antigens although not in Prosite are confirmed as DnaJ containing domains from literature.]---[cd06257 DnaJ DnaJ domain or J-domain. DnaJ/Hsp40 (heat shock protein …
PSNMU-V1.4_AUG-EV-PASAV3_0020480.1	565294	test43315.tree	1	0.6735	high	1	0.7375	high	1353	-	-	-	-
PSNMU-V1.4_AUG-EV-PASAV3_0020860.1	565332	test153492.tree	1	1	high	1	1	high	836	B7FRU7	Lipoyl synthase 1 mitochondrial	PLN02428]---[PLN02428]---[PTZ00413]---[PTZ00413]---[COG0320]---[COG0320]---[PRK05481]---[PRK05481]---[TIGR00510]---[TIGR00510]---[PRK12928]---[PRK12928]---[pfam04055]---[smart00729]---[cd01335	PLN02428 PLN02428 lipoic acid synthase.]---[PTZ00413 PTZ00413 lipoate synthase Provisional.]---[COG0320 LipA Lipoate synthase Coenzyme metabolism .]---[PRK05481 PRK05481 lipoyl synthase Provisional.]---[TIGR00510 Lipoyl_synthase lipoate synthase. This enzyme is an iron-sulfur protein. It is localized to mitochondria in yeast and Arabidopsis. It generates lipoic acid a thiol antioxidant that is li…
PSNMU-V1.4_AUG-EV-PASAV3_0021870.1	565515	test4872.tree	0.874	0.749288	high	0.911	0.779	high	1371	Q54TS4	Protein YIPF1 homolog	pfam04893	pfam04893 Yip1 Yip1 domain. The Yip1 integral membrane domain contains four transmembrane alpha helices. The domain is characterized by the motifs DLYGP and GY. The Yip1 protein is a golgi protein involved in vesicular transport that interacts with GTPases.
PSNMU-V1.4_AUG-EV-PASAV3_0023430.1	565577	test3687.tree	0.821	0.691746	high	0.548	0.684642	high	2535	Q9LFT9	Ras-related protein RABH1e	cd01861]---[smart00175]---[cd00154]---[pfam00071]---[cd01860]---[PTZ00099]---[cd04123]---[cd01868]---[cd01863]---[cd01867]---[cd01864]---[cd01869]---[cd04113]---[pfam02263]---[cd00876]---[cd01866]---[cd01865]---[cd04111]---[cd01862]---[cd04122	cd01861 Rab6 Rab GTPase family 6 (Rab6). Rab6 is involved in microtubule-dependent transport pathways through the Golgi and from endosomes to the Golgi. Rab6A of mammals is implicated in retrograde transport through the Golgi stack and is also required for a slow COPI-independent retrograde transport pathway from the Golgi to the endoplasmic reticulum (ER). This pathway may allow Golgi residents …
PSNMU-V1.4_AUG-EV-PASAV3_0024150.1	565648	test58600.tree	1	0.71775	high	1	0.71425	high	3797	Q9FNS4	PsbB mRNA maturation factor Mbb1 chloroplastic	TIGR02917]---[TIGR02917]---[TIGR02917]---[TIGR02917]---[sd00006]---[sd00006]---[sd00006]---[sd00006]---[sd00006]---[COG0457]---[TIGR02521]---[pfam13414]---[COG3063]---[TIGR00990]---[PRK11788	TIGR02917 TPR_domain_protein putative PEP-CTERM system TPR-repeat lipoprotein. This protein family occurs in strictly within a subset of Gram-negative bacterial species with the proposed PEP-CTERM/exosortase system analogous to the LPXTG/sortase system common in Gram-positive bacteria. This protein occurs in a species if and only if a transmembrane histidine kinase (TIGR02916) and a DNA-binding r…
PSNMU-V1.4_AUG-EV-PASAV3_0025120.1	565743	test49623.tree	1	0.7308	high	1	0.6444	high	1117	B8ELF8	50S ribosomal protein L22	pfam00237]---[cd00336]---[COG0091]---[PRK00565]---[TIGR01044	pfam00237 Ribosomal_L22 Ribosomal protein L22p/L17e. This family includes L22 from prokaryotes and chloroplasts and L17 from eukaryotes.]---[cd00336 Ribosomal_L22 Ribosomal protein L22/L17e. L22 (L17 in eukaryotes) is a core protein of the large ribosomal subunit. It is the only ribosomal protein that interacts with all six domains of 23S rRNA and is one of the proteins important for directing th…
PSNMU-V1.4_AUG-EV-PASAV3_0027330.1	565960	test43247.tree	0.891	0.804167	high	0.944	0.8085	high	2335	P61869	Mono- and diacylglycerol lipase	cd00519]---[pfam01764]---[cd00741]---[PLN02847	cd00519 Lipase_3 Lipase (class 3). Lipases are esterases that can hydrolyze long-chain acyl-triglycerides into di- and monoglycerides glycerol and free fatty acids at a water/lipid interface. A typical feature of lipases is interfacial activation the process of becoming active at the lipid/water interface although several examples of lipases have been identified that do not undergo interfacial ac…
PSNMU-V1.4_AUG-EV-PASAV3_0027530.1	565980	test5795.tree	0.992	0.753867	high	0.986	0.770244	high	1662	Q94AG6	S-adenosylmethionine carrier 1 chloroplastic/mitochondrial	pfam00153]---[pfam00153]---[pfam00153]---[PTZ00168]---[PTZ00169	pfam00153 Mito_carr Mitochondrial carrier protein. ]---[PTZ00168 PTZ00168 mitochondrial carrier protein Provisional.]---[PTZ00169 PTZ00169 ADP/ATP transporter on adenylate translocase Provisional.
PSNMU-V1.4_AUG-EV-PASAV3_0027740.1	566001	test5796.tree	0.823	0.736244	high	0.8	0.711378	high	1786	Q9JJ80	Ribosome production factor 2 homolog	COG5106]---[pfam04427]---[smart00879	COG5106 RPF2 Uncharacterized conserved protein Function unknown .]---[pfam04427 Brix Brix domain. ]---[smart00879 Brix The Brix domain is found in a number of eukaryotic proteins. Members include SSF proteins from yeast and humans Arabidopsis thaliana Peter Pan-like protein and several hypothetical proteins.
PSNMU-V1.4_AUG-EV-PASAV3_0027780.1	566005	test70888.tree	1	0.666667	high	1	0.666667	high	3269	-	-	cd00020	cd00020 ARM Armadillo/beta-catenin-like repeats. An approximately 40 amino acid long tandemly repeated sequence motif first identified in the Drosophila segment polarity gene armadillo these repeats were also found in the mammalian armadillo homolog beta-catenin the junctional plaque protein plakoglobin the adenomatous polyposis coli (APC) tumor suppressor protein and a number of other proteins. …
PSNMU-V1.4_AUG-EV-PASAV3_0028250.1	566052	test9138.tree	0.215	0.805567	medium	0.999	0.776233	high	1336	Q5ZKP7	Solute carrier family 25 member 36	pfam00153]---[pfam00153]---[pfam00153]---[PTZ00169]---[PTZ00169]---[PTZ00168	pfam00153 Mito_carr Mitochondrial carrier protein. ]---[PTZ00169 PTZ00169 ADP/ATP transporter on adenylate translocase Provisional.]---[PTZ00168 PTZ00168 mitochondrial carrier protein Provisional.
PSNMU-V1.4_AUG-EV-PASAV3_0028590.1	566085	test37971.tree	1	0.694	high	1	0.788571	high	1871	-	-	-	-
PSNMU-V1.4_AUG-EV-PASAV3_0031660.1	566383	test23311.tree	0.869	0.7895	high	0.843	0.795667	high	1154	Q6FU96	2 5-diamino-6-ribosylamino-4(3H)-pyrimidinone 5'-phosphate reductase	COG1985]---[TIGR00227]---[pfam01872]---[TIGR00326]---[PRK05625]---[TIGR01508	COG1985 RibD Pyrimidine reductase riboflavin biosynthesis Coenzyme metabolism .]---[TIGR00227 ribD_Cterm riboflavin-specific deaminase C-terminal domain. Eubacterial riboflavin-specific deaminases have a zinc-binding domain recognized by the dCMP_cyt_deam model toward the N-terminus and this domain toward the C-terminus. Yeast HTP reductase a riboflavin-biosynthetic enzyme and several archaeal pr…
PSNMU-V1.4_AUG-EV-PASAV3_0031900.1	566406	test30420.tree	1	0.851111	high	1	0.819667	high	3405	Q86GL4	Superoxide-generating NADPH oxidase heavy chain subunit B	cd06186]---[PLN02844]---[PLN02631]---[COG4097]---[cd00322]---[cd06198]---[pfam08022]---[PLN02292]---[cd06187]---[cd06189]---[COG0543]---[COG1018]---[PRK00054]---[cd06212]---[cd06192	cd06186 NOX_Duox_like_FAD_NADP NADPH oxidase (NOX) catalyzes the generation of reactive oxygen species (ROS) such as superoxide and hydrogen peroxide. ROS were originally identified as bactericidal agents in phagocytes but are now also implicated in cell signaling and metabolism. NOX has a 6-alpha helix heme-binding transmembrane domain fused to a flavoprotein with the nucleotide binding domain l…
PSNMU-V1.4_AUG-EV-PASAV3_0033410.1	566554	test33902.tree	1	0.647375	high	1	0.6185	high	1137	-	-	-	-
PSNMU-V1.4_AUG-EV-PASAV3_0034570.1	566666	test3750.tree	0.898	0.776348	high	0.807	0.741455	high	1333	Q3UMZ3	Phosphatidate phosphatase PPAPDC1B	cd03390]---[cd03384]---[cd01610]---[pfam01569]---[PLN02250	cd03390 PAP2_containing_1_like PAP2 subfamily similar to human phosphatidic_acid_phosphatase_type_2_domain_containing_1. Most likely membrane-associated phosphatidic acid phosphatases. Plant members of this group are constitutively expressed in many tissues and exhibit both diacylglycerol pyrophosphate phosphatase activity as well as phosphatidate (PA) phosphatase activity they may have a more ge…
PSNMU-V1.4_AUG-EV-PASAV3_0035070.1	566713	test5960.tree	0.341	0.709341	medium	0.673	0.728273	high	1907	Q9SH88	Ribosome biogenesis regulatory protein homolog	pfam04939]---[COG5225	pfam04939 RRS1 Ribosome biogenesis regulatory protein (RRS1). This family consists of several eukaryotic ribosome biogenesis regulatory (RRS1) proteins. RRS1 is a nuclear protein that is essential for the maturation of 25 S rRNA and the 60 S ribosomal subunit assembly in Saccharomyces cerevisiae.]---[COG5225 RRS1 Uncharacterized protein involved in ribosome biogenesis Translation ribosomal struct…
PSNMU-V1.4_AUG-EV-PASAV3_0035500.1	566744	test4766.tree	0.377	0.820302	medium	0.583	0.823434	high	3212	Q6Z382	Coatomer subunit gamma-2	COG5240]---[pfam01602]---[pfam08752]---[COG5096	COG5240 SEC21 Vesicle coat complex COPI gamma subunit Intracellular trafficking and secretion .]---[pfam01602 Adaptin_N Adaptin N terminal region. This family consists of the N terminal region of various alpha beta and gamma subunits of the AP-1 AP-2 and AP-3 adaptor protein complexes. The adaptor protein (AP) complexes are involved in the formation of clathrin-coated pits and vesicles. The N-ter…
PSNMU-V1.4_AUG-EV-PASAV3_0038230.1	567191	test7985.tree	0.832	0.679029	high	0.78	0.687971	high	1668	A8XLW0	Golgi SNAP receptor complex member 1	pfam12352]---[cd15864	pfam12352 V-SNARE_C Snare region anchored in the vesicle membrane C-terminus. Within the SNARE proteins interactions in the C-terminal half of the SNARE helix are critical to the driving of membrane fusion whereas interactions in the N-terminal half of the SNARE domain are important for promoting priming or docking of the vesicle pfam05008.]---[cd15864 SNARE_GS28 SNARE motif of GS28. GS28 (also k…
PSNMU-V1.4_AUG-EV-PASAV3_0038400.1	567122	test18798.tree	0.812	0.843667	high	0.805	0.840133	high	1036	-	-	cd03424]---[pfam00293	cd03424 ADPRase_NUDT5 ADP-ribose pyrophosphatase (ADPRase) catalyzes the hydrolysis of ADP-ribose and a variety of additional ADP-sugar conjugates to AMP and ribose-5-phosphate. Like other members of the Nudix hydrolase superfamily it requires a divalent cation such as Mg2 for its activity. It also contains a highly conserved 23-residue Nudix motif (GX5EX7REUXEEXGU where U I L or V) which functio…
PSNMU-V1.4_AUG-EV-PASAV3_0038570.1	567137	test7730.tree	0.795	0.781543	high	0.848	0.737571	high	3125	Q4IJT0	Dolichyl pyrophosphate Glc1Man9GlcNAc2 alpha-1 3-glucosyltransferase	pfam03155]---[cd15568]---[cd15568]---[cd15568]---[cd15532]---[cd15532]---[cd15532]---[cd15567]---[cd15567]---[cd15567]---[cd15539]---[cd15539]---[cd15539]---[pfam00628]---[pfam00628]---[pfam00628]---[cd15522]---[cd15522]---[cd15522]---[cd15656]---[cd15656]---[smart00249]---[smart00249]---[cd15523]---[cd15523]---[cd15545]---[cd15545]---[cd15529]---[cd15529]---[cd15544]---[cd15489]---[cd15489]---[c…	pfam03155 Alg6_Alg8 ALG6 ALG8 glycosyltransferase family. N-linked (asparagine-linked) glycosylation of proteins is mediated by a highly conserved pathway in eukaryotes in which a lipid (dolichol phosphate)-linked oligosaccharide is assembled at the endoplasmic reticulum membrane prior to the transfer of the oligosaccharide moiety to the target asparagine residues. This oligosaccharide is compose…
PSNMU-V1.4_AUG-EV-PASAV3_0042340.1	567388	test21805.tree	0.961	0.868923	high	0.968	0.867923	high	2047	Q6EIG3	Cytochrome P450 26B1	COG2124]---[pfam00067]---[PLN02987]---[PLN03141]---[PLN02302]---[PTZ00404]---[PLN02738]---[PLN02774]---[PLN02936]---[PLN02196]---[PLN03112	COG2124 CypX Cytochrome P450 Secondary metabolites biosynthesis transport and catabolism .]---[pfam00067 p450 Cytochrome P450. Cytochrome P450s are haem-thiolate proteins involved in the oxidative degradation of various compounds. They are particularly well known for their role in the degradation of environmental toxins and mutagens. They can be divided into 4 classes according to the method by w…
PSNMU-V1.4_AUG-EV-PASAV3_0042850.1	567439	test25348.tree	0.71	0.687091	high	0.803	0.677	high	1307	Q9A706	Ribosome-recycling factor	pfam01765]---[cd00520]---[COG0233]---[PRK00083]---[TIGR00496	pfam01765 RRF Ribosome recycling factor. The ribosome recycling factor (RRF / ribosome release factor) dissociates the ribosome from the mRNA after termination of translation and is essential bacterial growth. Thus ribosomes are recycled and ready for another round of protein synthesis.]---[cd00520 RRF Ribosome recycling factor (RRF). Ribosome recycling factor dissociates the posttermination comp…
PSNMU-V1.4_AUG-EV-PASAV3_0042900.1	567444	test3228.tree	0.858	0.713156	high	0.847	0.760662	high	2559	Q9NRN9	Methyltransferase-like protein 5	COG2263]---[COG2263	COG2263 COG2263 Predicted RNA methylase Translation ribosomal structure and biogenesis .
PSNMU-V1.4_AUG-EV-PASAV3_0047250.1	567969	test70584.tree	1	0.554333	high	1	0.589667	high	1293	-	-	-	-
PSNMU-V1.4_AUG-EV-PASAV3_0048010.1	567936	test7236.tree	0.367	0.699757	medium	0.557	0.682676	high	1642	Q556Y9	Mitotic spindle assembly checkpoint protein MAD2A	pfam02301	pfam02301 HORMA HORMA domain. The HORMA (for Hop1p Rev7p and MAD2) domain has been suggested to recognize chromatin states that result from DNA adducts double stranded breaks or non-attachment to the spindle and acts as an adaptor that recruits other proteins. MAD2 is a spindle checkpoint protein which prevents progression of the cell cycle upon detection of a defect in mitotic spindle integrity.
PSNMU-V1.4_AUG-EV-PASAV3_0048100.1	567945	test14119.tree	0.994	0.88875	high	0.993	0.85435	high	1277	Q1PF33	Mitochondrial import inner membrane translocase subunit TIM44-1	TIGR00984]---[pfam04280]---[smart00978	TIGR00984 3a0801s03tim44 mitochondrial import inner membrane translocase subunit. The mitochondrial protein translocase (MPT) family which brings nuclearly encoded preproteins into mitochondria is very complex with 19 currently identified protein constituents.These proteins include several chaperone proteins four proteins of the outer membrane translocase (Tom) import receptor five proteins of th…
PSNMU-V1.4_AUG-EV-PASAV3_0048200.1	567955	test7712.tree	0.828	0.657171	high	0.789	0.697971	high	428	O65154	RNA polymerase II transcriptional coactivator KIWI	pfam02229	pfam02229 PC4 Transcriptional Coactivator p15 (PC4). p15 has a bipartite structure composed of an amino-terminal regulatory domain and a carboxy-terminal cryptic DNA-binding domain. The DNA-binding activity of the carboxy-terminal is disguised by the amino-terminal p15 domain. Activity is controlled by protein kinases that target the regulatory domain.
PSNMU-V1.4_AUG-EV-PASAV3_0048350.1	567992	test2730.tree	0.651	0.798489	high	0.638	0.813152	high	2183	Q9LR30	Glutamate--glyoxylate aminotransferase 1	PTZ00377]---[PLN02231]---[PLN02368]---[COG0436]---[PRK09265]---[cd00609]---[PRK08363]---[PRK13355]---[PRK07568]---[PRK06855]---[TIGR01265]---[pfam00155]---[PRK06108]---[PRK05764]---[PRK05764]---[PLN02450]---[PLN02187]---[PLN00145]---[TIGR01264]---[PLN00143]---[PLN02656	PTZ00377 PTZ00377 alanine aminotransferase Provisional.]---[PLN02231 PLN02231 alanine transaminase.]---[PLN02368 PLN02368 alanine transaminase.]---[COG0436 COG0436 Aspartate/tyrosine/aromatic aminotransferase Amino acid transport and metabolism .]---[PRK09265 PRK09265 aminotransferase AlaT Validated.]---[cd00609 AAT_like Aspartate aminotransferase family. This family belongs to pyridoxal phosphat…
PSNMU-V1.4_AUG-EV-PASAV3_0048640.1	568020	test3684.tree	0.946	0.828343	high	0.366	0.830701	medium	4522	Q8VHK9	ATP-dependent RNA helicase DHX36	COG1643]---[COG1643]---[TIGR01967]---[TIGR01967]---[PRK11131]---[PRK11131]---[TIGR01970]---[TIGR01970]---[PRK11664]---[PRK11664]---[cd00046]---[smart00487]---[PHA02653]---[pfam07717]---[pfam04408]---[smart00847]---[pfam00271]---[smart00490]---[cd00079	COG1643 HrpA HrpA-like helicases DNA replication recombination and repair .]---[TIGR01967 ATP-dependent_RNA_helicase_HrpA RNA helicase HrpA. This model represents HrpA one of two related but uncharacterized DEAH-box ATP-dependent helicases in many Proteobacteria and a few high-GC Gram-positive bacteria. HrpA is about 1300 amino acids long while its paralog HrpB also uncharacterized is about 800 a…
PSNMU-V1.4_AUG-EV-PASAV3_0049140.1	568068	test34251.tree	1	0.820875	high	1	0.833125	high	2091	-	-	cd03398]---[PHA03307]---[PHA03247	cd03398 PAP2_haloperoxidase PAP2 haloperoxidase_like subfamily. Haloperoxidases catalyze the oxidation of halides such as bromide or chloride by hydrogen peroxide which results in subsequent halogenation of organic substrates or halide-assisted disproportionation of hydrogen peroxide forming dioxygen. They are likely to participate in the biosynthesis of halogenated natural products such as volat…
PSNMU-V1.4_AUG-EV-PASAV3_0049950.1	568145	test27708.tree	1	0.8373	high	1	0.842	high	2738	-	-	-	-
PSNMU-V1.4_AUG-EV-PASAV3_0050220.1	568236	test1899.tree	0.346	0.826319	medium	0.291	0.809109	medium	2169	P0DKC4	Phosphoglycolate phosphatase 1B chloroplastic	PLN02645]---[TIGR01452]---[COG0647]---[TIGR01460]---[TIGR01457]---[pfam13344]---[PRK10444]---[pfam13242]---[cd01427]---[cd01427]---[TIGR01459	PLN02645 PLN02645 phosphoglycolate phosphatase.]---[TIGR01452 PGP_euk phosphoglycolate/pyridoxal phosphate phosphatase family. PGP is an essential enzyme in the glycolate salvage pathway in higher organisms (photorespiration in plants). Phosphoglycolate results from the oxidase activity of RubisCO in the Calvin cycle when concentrations of carbon dioxide are low relative to oxygen. In mammals PGP…
PSNMU-V1.4_AUG-EV-PASAV3_0051360.1	568281	test7018.tree	0.629	0.791789	high	0.378	0.804289	medium	3128	A7TSF4	tRNA m(4)X modification enzyme TRM13	pfam05206]---[pfam11722	pfam05206 TRM13 Methyltransferase TRM13. This is a family of eukaryotic proteins which are responsible for 2'-O-methylation of tRNA at position 4. TRM13 shows no sequence similarity to other known methyltransferases.]---[pfam11722 zf-TRM13_CCCH CCCH zinc finger in TRM13 protein. This domain is found at the N-terminus of TRM13 methyltransferase proteins. It is presumed to be a zinc binding domain.
PSNMU-V1.4_AUG-EV-PASAV3_0052510.1	568395	test5803.tree	0.708	0.850133	high	0.668	0.856311	high	3986	F4J738	Importin beta-like SAD2 homolog	COG5656]---[COG5657]---[pfam08506	COG5656 SXM1 Importin protein involved in nuclear import Posttranslational modification protein turnover chaperones .]---[COG5657 CSE1 CAS/CSE protein involved in chromosome segregation Cell division and chromosome partitioning .]---[pfam08506 Cse1 Cse1. This domain is present in Cse1 nuclear export receptor proteins. Cse1 mediates the nuclear export of importin alpha. This domain contains HEAT r…
PSNMU-V1.4_AUG-EV-PASAV3_0052590.1	568403	test70715.tree	1	0.656	high	1	0.656333	high	1358	Q0WRJ7	Peptidyl-prolyl cis-trans isomerase FKBP20-2 chloroplastic	pfam00254]---[COG0545]---[PRK10902	pfam00254 FKBP_C FKBP-type peptidyl-prolyl cis-trans isomerase. ]---[COG0545 FkpA FKBP-type peptidyl-prolyl cis-trans isomerases 1 Posttranslational modification protein turnover chaperones .]---[PRK10902 PRK10902 FKBP-type peptidyl-prolyl cis-trans isomerase Provisional.
PSNMU-V1.4_AUG-EV-PASAV3_0053480.1	568490	test58263.tree	1	0.724	high	1	0.719	high	1604	Q9LNB6	Hsp70-Hsp90 organizing protein 1	sd00006]---[sd00006]---[PLN03088]---[pfam13414]---[pfam13414]---[TIGR00990]---[pfam00226]---[TIGR02917]---[TIGR02917]---[TIGR02917]---[cd06257]---[smart00271]---[COG0457	sd00006 TPR Tetratricopeptide repeat. The Tetratricopeptide repeat (TPR) typically contains 34 amino acids and is found in a variety of organisms including bacteria cyanobacteria yeast fungi plants and humans. It is present in a variety of proteins including those involved in chaperone cell-cycle transcription and protein transport complexes. The number of TPR motifs varies among proteins. Those …
PSNMU-V1.4_AUG-EV-PASAV3_0053590.1	568501	test5370.tree	0.896	0.78525	high	0.965	0.770062	high	2010	Q9W088	DNA polymerase delta small subunit	cd07387]---[pfam04042	cd07387 MPP_PolD2_C PolD2 (DNA polymerase delta subunit 2) C-terminal domain. PolD2 (DNA polymerase delta subunit 2) is an auxiliary subunit of the eukaryotic DNA polymerase delta (PolD) complex thought to play a regulatory role and to serve as a scaffold for PolD assembly by interacting simultaneously with all of the other three subunits. PolD2 is catalytically inactive and lacks the active site…
PSNMU-V1.4_AUG-EV-PASAV3_0053870.1	568529	test5242.tree	0.968	0.706818	high	0.955	0.732205	high	1408	O94760	N(G) N(G)-dimethylarginine dimethylaminohydrolase 1	COG1834]---[pfam02274]---[PRK01388]---[TIGR01078	COG1834 COG1834 N-Dimethylarginine dimethylaminohydrolase Amino acid transport and metabolism .]---[pfam02274 Amidinotransf Amidinotransferase. This family contains glycine (EC 2.1.4.1) and inosamine (EC 2.1.4.2) amidinotransferases enzymes involved in creatine and streptomycin biosynthesis respectively. This family also includes arginine deiminases EC 3.5.3.6. These enzymes catalyse the reaction…
PSNMU-V1.4_AUG-EV-PASAV3_0054540.1	568593	test12671.tree	0.925	0.6765	high	0.963	0.781864	high	2788	Q02241	Kinesin-like protein KIF23	cd01368]---[smart00129]---[pfam00225]---[cd00106]---[cd01370]---[cd01366]---[cd01374]---[cd01364]---[cd01372]---[COG5059]---[cd01367]---[cd01365]---[cd01369]---[cd01376]---[cd01373]---[cd01371]---[cd01375]---[PLN03188]---[TIGR04523]---[TIGR04523]---[TIGR04523]---[TIGR04523]---[TIGR02169]---[TIGR02169	cd01368 KISc_KIF23_like Kinesin motor domain KIF23-like subgroup. Kinesin motor domain KIF23-like subgroup. Members of this group may play a role in mitosis. This catalytic (head) domain has ATPase activity and belongs to the larger group of P-loop NTPases. Kinesins are microtubule-dependent molecular motors that play important roles in intracellular transport and in cell division. In most kinesi…
PSNMU-V1.4_AUG-EV-PASAV3_0055870.1	568717	test5372.tree	0.85	0.870625	high	0.748	0.859229	high	4406	Q9LF41	Probable ubiquitin conjugation factor E4	pfam10408]---[COG5113]---[pfam04564]---[smart00504	pfam10408 Ufd2P_core Ubiquitin elongating factor core. This is the most conserved part of the core region of Ufd2P ubiquitin elongating factor or E4 running from helix alpha-11 to alpha-38. It consists of 31 helices of variable length connected by loops of variable size forming a compact unit the helical packing pattern of the compact unit consists of five structural repeats that resemble tandem …
PSNMU-V1.4_AUG-EV-PASAV3_0056450.1	568775	test9513.tree	0.522	0.847552	high	0.626	0.874724	high	2491	Q6GPQ3	Major facilitator superfamily domain-containing protein 8	cd06174]---[pfam07690]---[pfam07690	cd06174 MFS The Major Facilitator Superfamily (MFS) is a large and diverse group of secondary transporters that includes uniporters symporters and antiporters. MFS proteins facilitate the transport across cytoplasmic or internal membranes of a variety of substrates including ions sugar phosphates drugs neurotransmitters nucleosides amino acids and peptides. They do so using the electrochemical po…
PSNMU-V1.4_AUG-EV-PASAV3_0057090.1	568893	test33834.tree	1	0.728	high	1	0.70425	high	1864	Q9SR77	Heme-binding-like protein At3g10130 chloroplastic	pfam04832	pfam04832 SOUL SOUL heme-binding protein. This family represents a group of putative heme-binding proteins. Our family includes archaeal and bacterial homologues.
PSNMU-V1.4_AUG-EV-PASAV3_0058550.1	568979	test33862.tree	1	0.85275	high	1	0.8505	high	3143	Q55680	Uncharacterized protein sll0005	COG0661]---[cd05121]---[TIGR01982]---[cd13970]---[cd13969]---[pfam03109]---[PRK04750]---[cd13972]---[cd13971	COG0661 AarF Predicted unusual protein kinase General function prediction only .]---[cd05121 ABC1_ADCK3-like Activator of bc1 complex (ABC1) kinases (also called aarF domain containing kinase 3) and similar proteins. This family is composed of the atypical yeast protein kinase Abc1p its human homolog ADCK3 (also called CABC1) and similar proteins. Abc1p (also called Coq8p) is required for the bio…
PSNMU-V1.4_AUG-EV-PASAV3_0059040.1	569017	test58484.tree	1	0.72475	high	1	0.71925	high	1027	B8HQ62	Protein Thf1	pfam11264]---[PRK13266]---[TIGR03060]---[PLN03060]---[PLN00047	pfam11264 ThylakoidFormat Thylakoid formation protein. THF1 is localized to the outer plastid membrane and the stroma. THF1 has a role in sugar signalling. THF1 is also thought to have a role in chloroplast and leaf development. THF1 has been shown to play a crucial role in vesicle-mediated thylakoid membrane biogenesis.]---[PRK13266 PRK13266 Thf1-like protein Reviewed.]---[TIGR03060 PS_II_psb29 …
PSNMU-V1.4_AUG-EV-PASAV3_0059580.1	569075	test25648.tree	0.809	0.841909	high	0.842	0.849545	high	2148	-	-	-	-
PSNMU-V1.4_AUG-EV-PASAV3_0060230.1	569137	test5105.tree	0.922	0.90104	high	0.913	0.86424	high	1896	P0A100	Amino-acid acetyltransferase	PRK05279]---[TIGR01890]---[PLN02825]---[cd04237]---[COG0548]---[COG1246]---[PRK07757]---[PRK12308]---[PRK07922	PRK05279 PRK05279 N-acetylglutamate synthase Validated.]---[TIGR01890 Amino-acid_acetyltransferase amino-acid N-acetyltransferase. This model represents a clade of amino-acid N-acetyltransferases acting mainly on glutamate in the first step of the acetylated ornithine biosynthesis pathway. For this reason it is also called N-acetylglutamate synthase. The enzyme may also act on aspartate. Amino ac…
PSNMU-V1.4_AUG-EV-PASAV3_0061590.1	569251	test4671.tree	0.912	0.733407	high	0.929	0.759111	high	1109	Q5JK24	Thiamine pyrophosphokinase 1	PLN02714]---[cd07995]---[TIGR01378]---[COG1564]---[pfam04263]---[pfam04265]---[smart00983	PLN02714 PLN02714 thiamin pyrophosphokinase.]---[cd07995 TPK Thiamine pyrophosphokinase. Thiamine pyrophosphokinase (TPK EC 2.7.6.2 also spelled thiamin pyrophosphokinase) catalyzes the transfer of a pyrophosphate group from ATP to vitamin B1 (thiamine) to form the coenzyme thiamine pyrophosphate (TPP). TPP is required for central metabolic functions and thiamine deficiency is associated with pot…
PSNMU-V1.4_AUG-EV-PASAV3_0061920.1	569300	test6308.tree	0.22	0.712548	medium	0.756	0.788667	high	2599	Q1EB31	ATP-dependent RNA helicase DBP4	COG0513]---[PRK11776]---[cd00268]---[PRK11192]---[PTZ00110]---[PRK04837]---[PRK04537]---[PRK01297]---[PRK11634]---[PRK10590]---[PLN00206]---[pfam00270]---[smart00487]---[PTZ00424]---[cd00079]---[cd00046]---[pfam00271]---[TIGR01389]---[smart00490]---[COG1201	COG0513 SrmB Superfamily II DNA and RNA helicases DNA replication recombination and repair / Transcription / Translation ribosomal structure and biogenesis .]---[PRK11776 PRK11776 ATP-dependent RNA helicase DbpA Provisional.]---[cd00268 DEADc DEAD-box helicases. A diverse family of proteins involved in ATP-dependent RNA unwinding needed in a variety of cellular processes including splicing riboso…
PSNMU-V1.4_AUG-EV-PASAV3_0062510.1	569357	test25635.tree	0.993	0.875818	high	0.985	0.875545	high	1414	Q84W65	SufE-like protein 1 chloroplastic/mitochondrial	COG2166]---[pfam02657]---[PRK09296]---[TIGR03391]---[pfam01722]---[PLN02673]---[COG0271]---[PRK15019	COG2166 sufE Cysteine desulfurase SufE subunit Posttranslational modification protein turnover chaperones .]---[pfam02657 SufE Fe-S metabolizm associated domain. This family consists of the SufE-related proteins. These have been implicated in Fe-S metabolizm and export).]---[PRK09296 PRK09296 cysteine desufuration protein SufE Provisional.]---[TIGR03391 FeS_syn_CsdE cysteine desulfurase sulfur ac…
PSNMU-V1.4_AUG-EV-PASAV3_0064160.1	569436	test6818.tree	0.715	0.722821	high	0.556	0.770564	high	1888	Q9BRX9	WD repeat domain-containing protein 83	cd00200]---[cd00200]---[cd00200]---[COG2319]---[COG2319]---[COG2319]---[COG2319]---[smart00320]---[pfam00400	cd00200 WD40 WD40 domain found in a number of eukaryotic proteins that cover a wide variety of functions including adaptor/regulatory modules in signal transduction pre-mRNA processing and cytoskeleton assembly typically contains a GH dipeptide 11-24 residues from its N-terminus and the WD dipeptide at its C-terminus and is 40 residues long hence the name WD40 between GH and WD lies a conserved c…
PSNMU-V1.4_AUG-EV-PASAV3_0064850.1	569504	test34236.tree	0.647	0.7785	high	0.918	0.825125	high	2595	Q869K3	3'(2') 5'-bisphosphate nucleotidase 1	cd01640]---[pfam00459]---[COG1218]---[cd01638]---[smart00587]---[pfam02958]---[pfam07914]---[pfam01636	cd01640 IPPase IPPase Inositol polyphosphate-1-phosphatase a member of the Mg dependent family of inositol monophosphatase-like domains hydrolyzes the 1' position phosphate from inositol 1 3 4-trisphosphate and inositol 1 4-bisphosphate. Members in this group may also exhibit 3'-phosphoadenosine 5'-phosphate phosphatase activity and they all appear to be inhibited by lithium. IPPase is one of the…
PSNMU-V1.4_AUG-EV-PASAV3_0066380.1	569719	test71634.tree	1	0.563333	high	1	0.572667	high	835	Q39VA2	30S ribosomal protein S15	PRK05626]---[COG0184]---[TIGR00952]---[cd00353]---[pfam00312]---[CHL00027]---[cd00677]---[PTZ00119	PRK05626 rpsO 30S ribosomal protein S15 Reviewed.]---[COG0184 RpsO Ribosomal protein S15P/S13E Translation ribosomal structure and biogenesis .]---[TIGR00952 30S_ribosomal_protein_S15 ribosomal protein S15 bacterial/organelle. This model is built to recognize specifically bacterial chloroplast and mitochondrial ribosomal protein S15. The homologous proteins of Archaea and Eukarya are designated S…
PSNMU-V1.4_AUG-EV-PASAV3_0067200.1	569810	test3750.tree	0.898	0.776348	high	0.807	0.741455	high	2427	Q8NEB5	Phosphatidate phosphatase PPAPDC1B	cd03390]---[cd01610]---[cd03384]---[pfam01569]---[PLN02250]---[smart00014]---[cd03392]---[PLN02715]---[COG0671	cd03390 PAP2_containing_1_like PAP2 subfamily similar to human phosphatidic_acid_phosphatase_type_2_domain_containing_1. Most likely membrane-associated phosphatidic acid phosphatases. Plant members of this group are constitutively expressed in many tissues and exhibit both diacylglycerol pyrophosphate phosphatase activity as well as phosphatidate (PA) phosphatase activity they may have a more ge…
PSNMU-V1.4_AUG-EV-PASAV3_0067330.1	569822	test88123.tree	1	0.437	medium	1	0.366	medium	3700	Q42290	Probable mitochondrial-processing peptidase subunit beta	COG0612]---[pfam00675]---[pfam05193]---[COG1025]---[TIGR02110]---[COG1026	COG0612 PqqL Predicted Zn-dependent peptidases General function prediction only .]---[pfam00675 Peptidase_M16 Insulinase (Peptidase family M16). ]---[pfam05193 Peptidase_M16_C Peptidase M16 inactive domain. Peptidase M16 consists of two structurally related domains. One is the active peptidase whereas the other is inactive. The two domains hold the substrate like a clamp.]---[COG1025 Ptr Secreted…
PSNMU-V1.4_AUG-EV-PASAV3_0067640.1	569853	test6455.tree	0.881	0.78722	high	0.91	0.784122	high	2270	Q5F3D7	U3 small nucleolar RNA-associated protein 15 homolog	pfam09384]---[cd00200]---[cd00200]---[cd00200]---[COG2319]---[COG2319]---[COG2319]---[COG2319	pfam09384 UTP15_C UTP15 C terminal. U3 snoRNA is ubiquitous in eukaryotes and is required for nucleolar processing of pre-18S ribosomal RNA. It is a component of the ribosomal small subunit (SSU) processome. UTP15 is needed for optimal pre-ribosomal RNA transcription by RNA polymerase I together with a subset of U3 proteins required for transcription (t-UTPs). This entry represents the C terminal…
PSNMU-V1.4_AUG-EV-PASAV3_0068040.1	569881	test17629.tree	0.871	0.816187	high	0.888	0.802063	high	2101	Q9XI84	Fructose-bisphosphate aldolase -lysine N-methyltransferase chloroplastic	pfam09273	pfam09273 Rubis-subs-bind Rubisco LSMT substrate-binding. Members of this family adopt a multihelical structure with an irregular array of long and short alpha-helices. They allow binding of the protein to substrate such as the N-terminal tails of histones H3 and H4 and the large subunit of the Rubisco holoenzyme complex.
PSNMU-V1.4_AUG-EV-PASAV3_0070580.1	570131	test111197.tree	1	1	high	1	1	high	3307	Q5WI27	Xanthine phosphoribosyltransferase	PRK09219]---[TIGR01744]---[COG0503]---[PRK08558]---[TIGR01743]---[PRK09213]---[cd06223]---[PRK02304]---[PRK07322]---[pfam00156]---[TIGR01090]---[PRK06031]---[PRK00455]---[PLN02293	PRK09219 PRK09219 xanthine phosphoribosyltransferase Validated.]---[TIGR01744 Xanthine_phosphoribosyltransferase xanthine phosphoribosyltransferase. This model represent a xanthine-specific phosphoribosyltransferase of Bacillus subtilis and closely related proteins from other species mostly from other Gram-positive bacteria. The adjacent gene is a xanthine transporter B. subtilis can import xanth…
PSNMU-V1.4_AUG-EV-PASAV3_0075660.1	570620	test43411.tree	1	0.579667	high	1	0.665	high	981	-	-	PRK01490]---[pfam05697]---[TIGR00115]---[COG0544	PRK01490 tig trigger factor Provisional.]---[pfam05697 Trigger_N Bacterial trigger factor protein (TF). In the Escherichia coli cytosol a fraction of the newly synthesized proteins requires the activity of molecular chaperones for folding to the native state. The major chaperones implicated in this folding process are the ribosome-associated Trigger Factor (TF) and the DnaK and GroEL chaperones w…
PSNMU-V1.4_AUG-EV-PASAV3_0075860.1	570637	test3482.tree	0.838	0.757944	high	0.855	0.733901	high	1265	Q9HFQ2	Serine/threonine-protein phosphatase PP2A catalytic subunit	cd07415]---[PTZ00239]---[smart00156]---[cd07414]---[PTZ00480]---[cd00144]---[cd07416]---[cd07417]---[PTZ00244]---[cd07419]---[cd07420]---[cd07418]---[COG0639]---[pfam00149	cd07415 MPP_PP2A_PP4_PP6 PP2A PP4 and PP6 phosphoprotein phosphatases metallophosphatase domain. PP2A-like family of phosphoprotein phosphatases (PPP's) including PP4 and PP6. PP2A (Protein phosphatase 2A) is a critical regulator of many cellular activities. PP2A comprises about 1 of total cellular proteins. PP2A together with protein phosphatase 1 (PP1) accounts for more than 90 of all serine/th…
PSNMU-V1.4_AUG-EV-PASAV3_0076860.1	570733	test6880.tree	0.247	0.801128	medium	0.315	0.802821	medium	4159	Q8H1U5	Anaphase-promoting complex subunit 2	pfam00888]---[COG5647]---[smart00182]---[smart01013]---[pfam08672	pfam00888 Cullin Cullin family. ]---[COG5647 COG5647 Cullin a subunit of E3 ubiquitin ligase Posttranslational modification protein turnover chaperones .]---[smart00182 CULLIN Cullin. ]---[smart01013 APC2 Anaphase promoting complex (APC) subunit 2. The anaphase promoting complex or cyclosome (APC2) is an E3 ubiquitin ligase which is part of the SCF family of ubiquitin ligases. Ubiquitin ligases c…
PSNMU-V1.4_AUG-EV-PASAV3_0079810.1	571019	test7243.tree	0.98	0.850243	high	0.981	0.867514	high	4087	Q9CW03	Structural maintenance of chromosomes protein 3	COG1196]---[COG1196]---[COG1196]---[COG1196]---[COG1196]---[TIGR02169]---[TIGR02169]---[TIGR02169]---[pfam02463]---[pfam02463]---[TIGR02168]---[TIGR02168]---[TIGR02168]---[TIGR02168]---[TIGR02168]---[TIGR02168]---[cd03272]---[cd03272]---[COG0419]---[COG0419]---[COG0419]---[COG0419]---[cd03273]---[cd03273]---[cd03239]---[cd03239]---[smart00968]---[PRK03918]---[PRK03918]---[PRK03918]---[pfam06470]-…	COG1196 Smc Chromosome segregation ATPases Cell division and chromosome partitioning .]---[TIGR02169 chromosome_segregation_protein_related_ptotein chromosome segregation protein SMC primarily archaeal type. SMC (structural maintenance of chromosomes) proteins bind DNA and act in organizing and segregating chromosomes for partition. SMC proteins are found in bacteria archaea and eukaryotes. It is…
PSNMU-V1.4_AUG-EV-PASAV3_0080460.1	571195	test33820.tree	1	0.8535	high	1	0.850875	high	4105	Q6D6A4	UPF0176 protein ECA1781	PRK00142]---[COG1054]---[COG4122]---[pfam01596]---[cd01518]---[PRK01415]---[PRK05320]---[smart00450]---[PLN02781]---[PLN02476]---[PLN02589]---[cd00158]---[COG0607]---[pfam00581]---[cd01444	PRK00142 PRK00142 putative rhodanese-related sulfurtransferase Provisional.]---[COG1054 COG1054 Predicted sulfurtransferase General function prediction only .]---[COG4122 COG4122 Predicted O-methyltransferase General function prediction only .]---[pfam01596 Methyltransf_3 O-methyltransferase. Members of this family are O-methyltransferases. The family includes catechol o-methyltransferase caffeoy…
PSNMU-V1.4_AUG-EV-PASAV3_0082080.1	571236	test23336.tree	0.331	0.704583	medium	0.467	0.761	medium	1225	-	-	-	-
PSNMU-V1.4_AUG-EV-PASAV3_0087770.1	571774	test5521.tree	0.928	0.858681	high	0.99	0.843596	high	1840	Q32LP4	Sodium-driven chloride bicarbonate exchanger	TIGR00834]---[pfam00955]---[COG0659]---[pfam00916	TIGR00834 Band_3_anion_transport_protein anion exchange protein. The Anion Exchanger (AE) Family (TC 2.A.31)Characterized protein members of the AE family are found only in animals.They preferentially catalyze anion exchange (antiport) reactions typically acting as HCO3- Cl- antiporters but also transporting a range of other inorganic and organic anions. Additionally renal Na HCO3- cotransporters…
PSNMU-V1.4_AUG-EV-PASAV3_0088640.1	571853	test12710.tree	0.036	0.697227	medium	0.038	0.753818	medium	2003	Q9FVQ4	Plastidal glycolate/glycerate translocator 1 chloroplastic	COG1346]---[pfam04172	COG1346 LrgB Putative effector of murein hydrolase Cell envelope biogenesis outer membrane .]---[pfam04172 LrgB LrgB-like family. The two products of the lrgAB operon are potential membrane proteins and LrgA and LrgB are both thought to control of murein hydrolase activity and penicillin tolerance.
PSNMU-V1.4_AUG-EV-PASAV3_0088660.1	571855	test12710.tree	0.036	0.697227	medium	0.038	0.753818	medium	3273	Q9FVQ4	Plastidal glycolate/glycerate translocator 1 chloroplastic	pfam04172]---[COG1346]---[TIGR00659]---[PRK10711]---[PRK04288	pfam04172 LrgB LrgB-like family. The two products of the lrgAB operon are potential membrane proteins and LrgA and LrgB are both thought to control of murein hydrolase activity and penicillin tolerance.]---[COG1346 LrgB Putative effector of murein hydrolase Cell envelope biogenesis outer membrane .]---[TIGR00659 Uncharacterized_protein_HI_1298 TIGR00659 family protein. Members of this small but b…
PSNMU-V1.4_AUG-EV-PASAV3_0088940.1	571888	test6166.tree	0.685	0.731872	high	0.672	0.680564	high	1802	P60027	General transcription factor IIH subunit 4	pfam03849]---[TIGR00625]---[COG5144	pfam03849 Tfb2 Transcription factor Tfb2. ]---[TIGR00625 General_transcription_factor_IIH_subunit_4 Transcription factor tfb2. All proteins in this family are part of the TFIIH complex which is involved in the initiation of transcription and nucleotide excision repair.This family is based on the phylogenomic analysis of JA Eisen (1999 Ph.D. Thesis Stanford University). DNA metabolism DNA replicat…
PSNMU-V1.4_AUG-EV-PASAV3_0089580.1	572001	test33804.tree	1	0.786	high	1	0.792	high	1704	-	-	COG0170	COG0170 SEC59 Dolichol kinase Lipid metabolism .
PSNMU-V1.4_AUG-EV-PASAV3_0089870.1	571965	test38098.tree	1	0.651	high	1	0.667	high	774	-	-	-	-
PSNMU-V1.4_AUG-EV-PASAV3_0090120.1	571990	test4849.tree	0.996	0.814596	high	0.998	0.832673	high	1863	Q9XI84	Fructose-bisphosphate aldolase -lysine N-methyltransferase chloroplastic	pfam09273]---[pfam00856	pfam09273 Rubis-subs-bind Rubisco LSMT substrate-binding. Members of this family adopt a multihelical structure with an irregular array of long and short alpha-helices. They allow binding of the protein to substrate such as the N-terminal tails of histones H3 and H4 and the large subunit of the Rubisco holoenzyme complex.]---[pfam00856 SET SET domain. SET domains are protein lysine methyltransfer…
PSNMU-V1.4_AUG-EV-PASAV3_0090280.1	572016	test49629.tree	1	0.7824	high	1	0.7814	high	2428	-	-	-	-
PSNMU-V1.4_AUG-EV-PASAV3_0090420.1	572029	test33804.tree	1	0.786	high	1	0.792	high	1625	-	-	COG0170	COG0170 SEC59 Dolichol kinase Lipid metabolism .
PSNMU-V1.4_AUG-EV-PASAV3_0090640.1	572051	test8840.tree	0.887	0.790258	high	0.907	0.794806	high	1171	-	-	pfam03105]---[cd14447]---[cd14481]---[cd14483]---[cd14484]---[cd14480]---[COG5036	pfam03105 SPX SPX domain. We have named this region the SPX domain after (SYG1 Pho81 and XPR1). This 180 residue length domain is found at the amino terminus of a variety of proteins. In the yeast protein SYG1 the N-terminus directly binds to the G- protein beta subunit and inhibits transduction of the mating pheromone signal. This finding suggests that all the members of this family are involved…
PSNMU-V1.4_AUG-EV-PASAV3_0090660.1	572053	test8840.tree	0.887	0.790258	high	0.907	0.794806	high	1391	-	-	pfam03105]---[cd14447]---[cd14481]---[cd14483]---[cd14484]---[cd14480]---[COG5036	pfam03105 SPX SPX domain. We have named this region the SPX domain after (SYG1 Pho81 and XPR1). This 180 residue length domain is found at the amino terminus of a variety of proteins. In the yeast protein SYG1 the N-terminus directly binds to the G- protein beta subunit and inhibits transduction of the mating pheromone signal. This finding suggests that all the members of this family are involved…
PSNMU-V1.4_AUG-EV-PASAV3_0094850.1	572448	test5521.tree	0.928	0.858681	high	0.99	0.843596	high	2775	Q8JZR6	Electroneutral sodium bicarbonate exchanger 1	pfam00955]---[TIGR00834	pfam00955 HCO3_cotransp HCO3- transporter family. This family contains Band 3 anion exchange proteins that exchange CL-/HCO3-. This family also includes cotransporters of Na /HCO3-.]---[TIGR00834 Band_3_anion_transport_protein anion exchange protein. The Anion Exchanger (AE) Family (TC 2.A.31)Characterized protein members of the AE family are found only in animals.They preferentially catalyze ani…
PSNMU-V1.4_AUG-EV-PASAV3_0095970.1	572554	test58647.tree	1	0.71125	high	1	0.70125	high	1288	-	-	smart00724]---[pfam03798	smart00724 TLC TRAM LAG1 and CLN8 homology domains. Protein domain with at least 5 transmembrane alpha-helices. Lag1p and Lac1p are essential for acyl-CoA-dependent ceramide synthesis TRAM is a subunit of the translocon and the CLN8 gene is mutated in Northern epilepsy syndrome. The family may possess multiple functions such as lipid trafficking metabolism or sensing. Trh homologues possess addit…
PSNMU-V1.4_AUG-EV-PASAV3_0099850.1	572924	test38012.tree	0.779	0.701429	high	0.825	0.710286	high	2379	Q6R3M4	DNA polymerase iota	cd01703]---[cd01703]---[pfam00817]---[cd03586]---[cd03586]---[PRK01810]---[COG0389]---[cd00424]---[cd01702]---[cd01702]---[PRK02406]---[cd01701]---[PRK03348]---[PRK03858]---[PRK02794]---[PRK14133	cd01703 PolY_Pol_iota DNA Polymerase iota. Pol iota also called Rad30B is a translesion synthesis (TLS) polymerase. Translesion synthesis is a process that allows the bypass of a variety of DNA lesions. TLS polymerases lack proofreading activity and have low fidelity and low processivity. They use damaged DNA as templates and insert nucleotides opposite the lesions. Pol iota is thought to be one …
PSNMU-V1.4_AUG-EV-PASAV3_0101320.1	573061	test5372.tree	0.85	0.870625	high	0.748	0.859229	high	4604	Q9LF41	Probable ubiquitin conjugation factor E4	pfam10408]---[COG5113]---[pfam04564]---[smart00504	pfam10408 Ufd2P_core Ubiquitin elongating factor core. This is the most conserved part of the core region of Ufd2P ubiquitin elongating factor or E4 running from helix alpha-11 to alpha-38. It consists of 31 helices of variable length connected by loops of variable size forming a compact unit the helical packing pattern of the compact unit consists of five structural repeats that resemble tandem …
PSNMU-V1.4_AUG-EV-PASAV3_0103700.1	573291	test49793.tree	0.818	0.7464	high	0.831	0.7508	high	1409	-	-	-	-
PSNMU-V1.4_AUG-EV-PASAV3_0107670.1	573652	test30859.tree	1	0.804444	high	1	0.77	high	3320	-	-	COG0664]---[pfam00027]---[cd00038	COG0664 Crp cAMP-binding proteins - catabolite gene activator and regulatory subunit of cAMP-dependent protein kinases Signal transduction mechanisms .]---[pfam00027 cNMP_binding Cyclic nucleotide-binding domain. ]---[cd00038 CAP_ED effector domain of the CAP family of transcription factors members include CAP (or cAMP receptor protein (CRP)) which binds cAMP FNR (fumarate and nitrate reduction) …
PSNMU-V1.4_AUG-EV-PASAV3_0107830.1	573668	test33929.tree	1	0.82975	high	1	0.834625	high	1498	-	-	-	-
PSNMU-V1.4_AUG-EV-PASAV3_0107960.1	573680	test5512.tree	0.877	0.688617	high	0.917	0.675404	high	1465	D9IFD5	Deoxyhypusine hydroxylase	pfam13646]---[pfam13646]---[pfam13646]---[COG1413	pfam13646 HEAT_2 HEAT repeats. This family includes multiple HEAT repeats.]---[COG1413 COG1413 FOG HEAT repeat Energy production and conversion .
PSNMU-V1.4_AUG-EV-PASAV3_0108100.1	573694	test4149.tree	0.542	0.772383	high	0.887	0.756717	high	1892	Q24572	Probable histone-binding protein Caf1	cd00200]---[cd00200]---[cd00200]---[cd00200]---[cd00200]---[COG2319]---[COG2319]---[COG2319]---[COG2319]---[pfam12265]---[PLN00181]---[PTZ00420]---[PTZ00420]---[PTZ00421]---[PTZ00421]---[pfam00400	cd00200 WD40 WD40 domain found in a number of eukaryotic proteins that cover a wide variety of functions including adaptor/regulatory modules in signal transduction pre-mRNA processing and cytoskeleton assembly typically contains a GH dipeptide 11-24 residues from its N-terminus and the WD dipeptide at its C-terminus and is 40 residues long hence the name WD40 between GH and WD lies a conserved c…
PSNMU-V1.4_AUG-EV-PASAV3_0111340.1	574000	test12112.tree	0.7	0.769087	high	0.938	0.723957	high	491	Q2JM43	30S ribosomal protein S21	PRK00270]---[pfam01165]---[COG0828]---[TIGR00030	PRK00270 rpsU 30S ribosomal protein S21 Reviewed.]---[pfam01165 Ribosomal_S21 Ribosomal protein S21. ]---[COG0828 RpsU Ribosomal protein S21 Translation ribosomal structure and biogenesis .]---[TIGR00030 30S_ribosomal_protein_S21 ribosomal protein S21. This model describes bacterial ribosomal protein S21 and most mitochondrial and chloroplast equivalents. Protein synthesis Ribosomal proteins synt…
PSNMU-V1.4_AUG-EV-PASAV3_0111540.1	574023	test12834.tree	0.899	0.833727	high	0.895	0.850591	high	2152	Q9P3U2	Uncharacterized AAA domain-containing protein C328.04	COG0464]---[COG0464]---[TIGR01243]---[TIGR01243]---[COG1222]---[PRK03992]---[TIGR01242]---[PTZ00454]---[PTZ00361]---[TIGR01241]---[pfam00004]---[CHL00176]---[COG1223]---[PRK10733]---[COG0465]---[TIGR03689]---[cd00009]---[smart00382]---[CHL00195]---[COG0714]---[PRK04195]---[TIGR00382	COG0464 SpoVK ATPases of the AAA class Posttranslational modification protein turnover chaperones .]---[TIGR01243 Cell_division_cycle_protein_48_homolog_MJ1156 AAA family ATPase CDC48 subfamily. This subfamily of the AAA family ATPases includes two members each from three archaeal species. It also includes yeast CDC48 (cell division control protein 48) and the human ortholog transitional endoplas…
PSNMU-V1.4_AUG-EV-PASAV3_0113170.1	574167	test2340.tree	0.994	0.770037	high	0.992	0.78912	high	2307	Q54PW5	Diphthamide biosynthesis protein 1	TIGR00322]---[pfam01866]---[COG1736]---[TIGR03682]---[TIGR00272	TIGR00322 diphthamide_biosynthesis_protein_predicted diphthamide biosynthesis enzyme Dph1/Dph2 domain. Archaea and Eukaryotes but not Eubacteria share the property of having a covalently modified residue 2'- 3-carboxamido-3-(trimethylammonio)propyl histidine as a part of a cytosolic protein. The modified His termed diphthamide is part of translation elongation factor EF-2 and is the site for ADP-…
PSNMU-V1.4_AUG-EV-PASAV3_0114450.1	574278	test3750.tree	0.898	0.776348	high	0.807	0.741455	high	1331	Q3UMZ3	Phosphatidate phosphatase PPAPDC1B	cd03390]---[cd03384]---[cd01610]---[pfam01569]---[PLN02250	cd03390 PAP2_containing_1_like PAP2 subfamily similar to human phosphatidic_acid_phosphatase_type_2_domain_containing_1. Most likely membrane-associated phosphatidic acid phosphatases. Plant members of this group are constitutively expressed in many tissues and exhibit both diacylglycerol pyrophosphate phosphatase activity as well as phosphatidate (PA) phosphatase activity they may have a more ge…
PSNMU-V1.4_AUG-EV-PASAV3_0115490.1	574468	test2730.tree	0.651	0.798489	high	0.638	0.813152	high	3209	P52894	Alanine aminotransferase 2	PTZ00377]---[PLN02231]---[PLN02368]---[COG0436]---[PRK09265]---[cd00609]---[PRK08363]---[pfam00155]---[PRK13355]---[PRK06855]---[TIGR01265]---[PRK05764]---[PRK07568]---[TIGR01264]---[PTZ00433]---[PRK06108]---[PLN02607]---[PRK07682]---[COG1167]---[TIGR03540	PTZ00377 PTZ00377 alanine aminotransferase Provisional.]---[PLN02231 PLN02231 alanine transaminase.]---[PLN02368 PLN02368 alanine transaminase.]---[COG0436 COG0436 Aspartate/tyrosine/aromatic aminotransferase Amino acid transport and metabolism .]---[PRK09265 PRK09265 aminotransferase AlaT Validated.]---[cd00609 AAT_like Aspartate aminotransferase family. This family belongs to pyridoxal phosphat…
PSNMU-V1.4_AUG-EV-PASAV3_0117090.1	574528	test58733.tree	1	0.47575	medium	1	0.475	medium	1091	-	-	pfam11833	pfam11833 DUF3353 Protein of unknown function (DUF3353). This family of proteins are functionally uncharacterized. This protein is found in bacteria and eukaryotes. Proteins in this family are typically between 205 to 258 amino acids in length.
PSNMU-V1.4_AUG-EV-PASAV3_0117100.1	574529	test58733.tree	1	0.47575	medium	1	0.475	medium	1362	-	-	pfam11833	pfam11833 DUF3353 Protein of unknown function (DUF3353). This family of proteins are functionally uncharacterized. This protein is found in bacteria and eukaryotes. Proteins in this family are typically between 205 to 258 amino acids in length.
PSNMU-V1.4_AUG-EV-PASAV3_0118470.1	574653	test5060.tree	0.01	0.6299	medium	0.674	0.71036	high	2583	Q20263	Probable Golgi transport protein 1	COG5120]---[pfam04178]---[cd00204]---[cd00204]---[cd00204]---[cd00204]---[cd00204]---[cd00204	COG5120 GOT1 Membrane protein involved in Golgi transport Intracellular trafficking and secretion .]---[pfam04178 Got1 Got1/Sft2-like family. Traffic through the yeast Golgi complex depends on a member of the syntaxin family of SNARE proteins Sed5 present in early Golgi cisternae. Got1 is thought to facilitate Sed5-dependent fusion events. This is a family of sequences derived from eukaryotic pro…
PSNMU-V1.4_AUG-EV-PASAV3_0119210.1	574722	test23311.tree	0.869	0.7895	high	0.843	0.795667	high	1302	Q6FU96	2 5-diamino-6-ribosylamino-4(3H)-pyrimidinone 5'-phosphate reductase	COG1985]---[pfam01872]---[TIGR00227]---[PRK05625]---[TIGR00326]---[TIGR01508	COG1985 RibD Pyrimidine reductase riboflavin biosynthesis Coenzyme metabolism .]---[pfam01872 RibD_C RibD C-terminal domain. The function of this domain is not known but it is thought to be involved in riboflavin biosynthesis. This domain is found in the C terminus of RibD/RibG in combination with pfam00383 as well as in isolation in some archaebacterial proteins. This family appears to be relate…
PSNMU-V1.4_AUG-EV-PASAV3_0120310.1	574825	test14149.tree	0.761	0.8363	high	0.784	0.83215	high	1699	Q9ZAE9	2-epi-5-epi-valiolone synthase	cd08199]---[PLN02834]---[cd08169]---[cd08195]---[pfam01761]---[COG0337]---[PRK00002]---[TIGR01357]---[PRK06203]---[cd08198]---[cd08197]---[PRK14021]---[cd08196]---[TIGR04425]---[PRK13951]---[cd07766]---[pfam13685]---[COG0371	cd08199 EEVS 2-epi-5-epi-valiolone synthase (EEVS). 2-epi-5-epi-valiolone synthases catalyze the cyclization of sedoheptulose 7-phosphate to 2-epi-5-epi-valiolone in the biosynthesis of C(7)N-aminocyclitol-containing products. The cyclization product 2-epi-5-epi-valiolone ((2S 3S 4S 5R)-5-(hydroxymethyl)cyclohexanon-2 3 4 5-tetrol) is a precursor of the valienamine moiety. The valienamine unit is…
PSNMU-V1.4_AUG-EV-PASAV3_0121160.1	574877	test3397.tree	0.403	0.803315	medium	0.626	0.786753	high	2835	P97789	5'-3' exoribonuclease 1	COG5049]---[pfam03159	COG5049 XRN1 5'-3' exonuclease DNA replication recombination and repair / Cell division and chromosome partitioning / Translation .]---[pfam03159 XRN_N XRN 5'-3' exonuclease N-terminus. This family aligns residues towards the N-terminus of several proteins with multiple functions. The members of this family all appear to possess 5'-3' exonuclease activity EC 3.1.11.-. Thus the aligned region may …
PSNMU-V1.4_AUG-EV-PASAV3_0122040.1	574987	test33949.tree	1	0.76375	high	1	0.714875	high	1017	-	-	-	-
PSNMU-V1.4_AUG-EV-PASAV3_0122800.1	575060	test43195.tree	1	0.774833	high	1	0.769667	high	737	-	-	-	-
PSNMU-V1.4_AUG-EV-PASAV3_0123890.1	575154	test6113.tree	0.285	0.792047	medium	0.435	0.805163	medium	1785	Q9GPF1	AP-3 complex subunit mu	cd09252]---[pfam00928]---[cd09260]---[cd09261]---[cd09251]---[cd09250]---[cd07954]---[cd09253]---[cd09258]---[cd09259]---[cd09256]---[cd09255]---[cd09262	cd09252 AP-3_Mu3_Cterm C-terminal domain of medium Mu3 subunit in adaptor protein (AP) complex AP-3. AP complexes participate in the formation of intracellular coated transport vesicles and select cargo molecules for incorporation into the coated vesicles in the late secretory and endocytic pathways. There are four AP complexes AP-1 AP-2 AP-3 and AP-4 described in various eukaryotic organisms. Ea…
PSNMU-V1.4_AUG-EV-PASAV3_0124170.1	575181	test14142.tree	0.938	0.7094	high	0.947	0.7613	high	823	-	-	pfam01242]---[COG0720]---[TIGR00039]---[TIGR03367	pfam01242 PTPS 6-pyruvoyl tetrahydropterin synthase. 6-Pyruvoyl tetrahydrobiopterin synthase catalyses the conversion of dihydroneopterin triphosphate to 6-pyruvoyl tetrahydropterin the second of three enzymatic steps in the synthesis of tetrahydrobiopterin from GTP. The functional enzyme is a hexamer of identical subunits.]---[COG0720 COG0720 6-pyruvoyl-tetrahydropterin synthase Coenzyme metabol…
PSNMU-V1.4_AUG-EV-PASAV3_0124830.1	575244	test2730.tree	0.651	0.798489	high	0.638	0.813152	high	875	Q9LR30	Glutamate--glyoxylate aminotransferase 1	PTZ00377]---[PTZ00377]---[PLN02368]---[PLN02368]---[PLN02231]---[PLN02231]---[cd00609]---[PRK09265]---[COG0436]---[pfam00155]---[PRK13355]---[PRK08363]---[TIGR01265]---[PRK07683]---[TIGR01264]---[PLN02607]---[PRK06855]---[PRK05764]---[PRK07682]---[PRK07309]---[PRK07568]---[PRK06107]---[PLN02187	PTZ00377 PTZ00377 alanine aminotransferase Provisional.]---[PLN02368 PLN02368 alanine transaminase.]---[PLN02231 PLN02231 alanine transaminase.]---[cd00609 AAT_like Aspartate aminotransferase family. This family belongs to pyridoxal phosphate (PLP)-dependent aspartate aminotransferase superfamily (fold I). Pyridoxal phosphate combines with an alpha-amino acid to form a compound called a Schiff ba…

## Sheet: Supplementary table S9
Table S9. Summary statistics of RNA-seq reads mapping results for Pseudo-nitzschia multistriata samples. Strains B938 and B857 were used in experiment 1, strains B956 and B939 were used in experiment 2.
Sample name	Sample ID	MT	Treatment	Time point	Library Code	Input reads	Unique mapped reads	% mapped reads
VF2.4	B938	+	Control	2 hours	33	25608372	18173601	70.9674
VF2.4	B938	+	Sexualised	2 hours	35	23193297	18779125	80.9679
VF2.5	B857	-	Control	2 hours	37	24216508	21623700	89.2932
VF2.5	B857	-	Sexualised	2 hours	39	20757476	18243176	87.8873
VF2.3	B856	+	Control	2 hours	66	18442509	16832241	91.2687
VF2.3	B856	+	Sexualised	2 hours	67	16840957	15352298	91.1605
GM 50b	B939	-	Control	2 hours	69	20661659	17863361	86.4566
GM50b	B939	-	Sexualised	2 hours	71	21557084	18325039	85.007
VF2.4	B938	+	Control	6 hours	41	28133282	22195156	78.89
VF2.4	B938	+	Sexualised	6 hours	44	28930754	23121135	79.92
VF2.5	B857	-	Control	6 hours	45	33589434	29311998	87.27
VF2.5	B857	-	Sexualised	6 hours	48	25209373	21847799	86.67
VF2.3	B856	+	Control	6 hours	74	19055343	17105134	89.77
VF2.3	B856	+	Sexualised	6 hours	76	20592431	18507677	89.88
GM 50b	B939	-	Control	6 hours	77	27503548	23494275	85.44
GM50b	B939	-	Sexualised	6 hours	79	17427724	14927418	85.65

## Sheet: Supplementary table S12
Table S12. Statistics of genes differentially expressed during two stages of sexual reproduction
T1 (2 hours)	Sex_vs_Control	MT+	MT-
Total no. of upregulated genes	31	32	188
Total no. of downregulated genes	19	110	44
Total no of differentially expressed genes	50	142	232
T2 (6 hours)	Sex_vs_Control	MT+	MT-
Total no. of upregulated genes	381	36	182
Total no. of downregulated genes	456	5	269
Total no of differentially expressed genes	837	41	451
