# Supplementary material for: Finding a partner in the ocean: molecular and evolutionary bases of the response to sexual cues in a planktonic diatom
Source: New Phytol. 2017 Apr 21;215(1):140–56. doi: 10.1111/nph.14557 (PMC5485032; doi:10.1111/nph.14557)
Supplement: Supplementary file 3 — Table S2 Genomic coordinates of the Pseudo‐nitzschia multistriata conserved noncoding elements, together with coordinates in other diatom species, where each element remains conserved [file NPH-215-140-s003.xls]

## Sheet: Table S1
Table S2. Genomic coordinates of the conserved non-coding elements
Name	Length	Percentage Identity	Coordinates in species conserved
pnms-mspn_2	252	58.2278	PsnmuV1.4_scaffold_1-size_679566:2090:2342:pnms::scaffold_142:185274:185516:mspn::
pnms-mspn_3	94	68.8172	PsnmuV1.4_scaffold_1-size_679566:79194:79288:pnms::scaffold_743:33895:33988:mspn::
pnms-mspn_4	112	76.5306	PsnmuV1.4_scaffold_1-size_679566:109267:109378:pnms::scaffold_505:53713:53830:mspn::
pnms-mspn_5	148	76.4706	PsnmuV1.4_scaffold_1-size_679566:132839:132987:pnms::scaffold_350:33903:34062:mspn::
pnms-mspn_7	100	88.1579	PsnmuV1.4_scaffold_1-size_679566:241795:241895:pnms::scaffold_282:46317:46401:mspn::
pnms-mspn_8	140	68.3824	PsnmuV1.4_scaffold_1-size_679566:254740:254880:pnms::scaffold_282:99049:99214:mspn::
pnms-mspn_9	100	91.2088	PsnmuV1.4_scaffold_1-size_679566:278473:278573:pnms::scaffold_282:125740:125832:mspn::
pnms-mspn_11	260	65.0655	PsnmuV1.4_scaffold_1-size_679566:377757:378017:pnms::scaffold_3:85315:85650:mspn::
pnms-mspn_12	68	79.4118	PsnmuV1.4_scaffold_1-size_679566:382742:382810:pnms::scaffold_3:80156:80234:mspn::
pnms-mspn_14	246	65.8986	PsnmuV1.4_scaffold_1-size_679566:399692:399938:pnms::scaffold_3:108366:108612:mspn::
pnms-mspn_15	40	75	PsnmuV1.4_scaffold_1-size_679566:408210:408250:pnms::scaffold_3:99051:99079:mspn::
pnms-mspn_16	60	54.5455	PsnmuV1.4_scaffold_1-size_679566:408250:408310:pnms::scaffold_3:99007:99051:mspn::
pnms-mspn_18	175	68.8623	PsnmuV1.4_scaffold_1-size_679566:518680:518855:pnms::scaffold_557:115202:115394:mspn::
pnms-mspn_19	270	66.6667	PsnmuV1.4_scaffold_1-size_679566:527790:528060:pnms::scaffold_557:106668:106893:mspn::
pnms-mspn_21	42	78.0488	PsnmuV1.4_scaffold_1-size_679566:538157:538198:pnms::scaffold_139:105982:106023:mspn::
pnms-mspn_23	130	68.4615	PsnmuV1.4_scaffold_1-size_679566:562724:562854:pnms::scaffold_139:189509:189676:mspn::
pnms-mspn_24	78	62.3377	PsnmuV1.4_scaffold_1-size_679566:609171:609249:pnms::scaffold_139:243649:243732:mspn::
pnms-mspn_25	38	84.2105	PsnmuV1.4_scaffold_1-size_679566:675540:675578:pnms::scaffold_1096:66686:66724:mspn::
pnms-mspn_26	102	75.2688	PsnmuV1.4_scaffold_1-size_679566:678981:679083:pnms::scaffold_1096:70581:70681:mspn::
pnms-mspn_27	120	79.3103	PsnmuV1.4_scaffold_10-size_351772:24260:24380:pnms::scaffold_238:30550:30677:mspn::
pnms-mspn_28	310	66.4062	PsnmuV1.4_scaffold_10-size_351772:55964:56274:pnms::scaffold_1021:31211:31478:mspn::
pnms-mspn_29	66	77.2727	PsnmuV1.4_scaffold_10-size_351772:214441:214507:pnms::scaffold_250:73468:73546:mspn::
pnms-mspn_30	64	50	PsnmuV1.4_scaffold_10-size_351772:224361:224425:pnms::scaffold_250:59060:59132:mspn::
pnms-mspn_31	196	75.5814	PsnmuV1.4_scaffold_10-size_351772:253144:253340:pnms::scaffold_908:20346:20570:mspn::
pnms-mspn_32	87	71.2644	PsnmuV1.4_scaffold_10-size_351772:276610:276697:pnms::scaffold_908:44830:44946:mspn::
pnms-mspn_33	40	57.5	PsnmuV1.4_scaffold_10-size_351772:306748:306788:pnms::scaffold_183:213326:213366:mspn::
pnms-mspn_34	103	71.2871	PsnmuV1.4_scaffold_10-size_351772:338383:338486:pnms::scaffold_183:187568:187671:mspn::
pnms-frcy_1	37	78.3784	PsnmuV1.4_scaffold_100-size_149189:50993:51030:pnms::scaffold_14:95413:95450:frcy::
pnms-mspn_37	98	74.6988	PsnmuV1.4_scaffold_100-size_149189:121590:121688:pnms::scaffold_853:16551:16636:mspn::
pnms-mspn_39	100	70	PsnmuV1.4_scaffold_101-size_148951:24680:24780:pnms::scaffold_267:49972:50079:mspn::
pnms-mspn-frcy_1	32	84.375	PsnmuV1.4_scaffold_101-size_148951:91531:91563:pnms::scaffold_801:45654:45687:mspn::scaffold_9:858228:858260:frcy::
pnms-mspn_42	83	65.7534	PsnmuV1.4_scaffold_101-size_148951:91563:91646:pnms::scaffold_801:45687:45768:mspn::
pnms-mspn_43	94	79.2683	PsnmuV1.4_scaffold_101-size_148951:110750:110844:pnms::scaffold_801:70414:70496:mspn::
pnms-mspn_44	32	87.0968	PsnmuV1.4_scaffold_101-size_148951:120681:120713:pnms::scaffold_226:9765:9796:mspn::
pnms-mspn_45	183	74.375	PsnmuV1.4_scaffold_101-size_148951:120738:120921:pnms::scaffold_226:9814:9978:mspn::
pnms-mspn_46	65	89.2308	PsnmuV1.4_scaffold_102-size_148879:993:1058:pnms::scaffold_13:126943:127008:mspn::
pnms-mspn_47	30	66.6667	PsnmuV1.4_scaffold_102-size_148879:1091:1121:pnms::scaffold_13:126847:126893:mspn::
pnms-mspn_48	72	69.4444	PsnmuV1.4_scaffold_103-size_147140:20169:20241:pnms::scaffold_719:45720:45793:mspn::
pnms-mspn_49	140	65.4412	PsnmuV1.4_scaffold_103-size_147140:67901:68041:pnms::scaffold_67:119742:119909:mspn::
pnms-mspn_50	46	84.6154	PsnmuV1.4_scaffold_103-size_147140:75669:75715:pnms::scaffold_67:111553:111592:mspn::
pnms-mspn_51	92	78.0488	PsnmuV1.4_scaffold_103-size_147140:84557:84648:pnms::scaffold_67:74350:74435:mspn::
pnms-mspn_52	32	75	PsnmuV1.4_scaffold_103-size_147140:84714:84746:pnms::scaffold_67:74146:74178:mspn::
pnms-mspn_53	70	79.6296	PsnmuV1.4_scaffold_103-size_147140:84766:84836:pnms::scaffold_67:74074:74128:mspn::
pnms-mspn_54	30	69.2308	PsnmuV1.4_scaffold_103-size_147140:84846:84876:pnms::scaffold_67:74061:74074:mspn::
pnms-mspn_55	184	71.1864	PsnmuV1.4_scaffold_103-size_147140:90535:90719:pnms::scaffold_67:69404:69594:mspn::
pnms-mspn_56	80	66.6667	PsnmuV1.4_scaffold_103-size_147140:93748:93828:pnms::scaffold_67:55957:56035:mspn::
pnms-mspn_58	60	74.5763	PsnmuV1.4_scaffold_104-size_149470:31431:31491:pnms::scaffold_95:302174:302233:mspn::
pnms-mspn_60	150	69.863	PsnmuV1.4_scaffold_104-size_149470:67795:67945:pnms::scaffold_10:14086:14257:mspn::
pnms-mspn_62	50	79.4872	PsnmuV1.4_scaffold_104-size_149470:123271:123321:pnms::scaffold_10:173197:173236:mspn::
pnms-mspn_63	240	65.0485	PsnmuV1.4_scaffold_105-size_152825:23463:23703:pnms::scaffold_203:63318:63546:mspn::
pnms-mspn_64	250	79.3388	PsnmuV1.4_scaffold_105-size_152825:53217:53467:pnms::scaffold_203:36158:36452:mspn::
pnms-mspn_65	270	75.4789	PsnmuV1.4_scaffold_105-size_152825:74504:74774:pnms::scaffold_1684:7314:7602:mspn::
pnms-mspn_66	30	82.1429	PsnmuV1.4_scaffold_105-size_152825:88453:88483:pnms::scaffold_797:68358:68386:mspn::
pnms-mspn_67	150	70.4225	PsnmuV1.4_scaffold_105-size_152825:97590:97740:pnms::scaffold_797:45634:45786:mspn::
pnms-mspn_68	170	71.4286	PsnmuV1.4_scaffold_105-size_152825:101970:102140:pnms::scaffold_797:35021:35160:mspn::
pnms-mspn_69	150	76.2963	PsnmuV1.4_scaffold_106-size_142667:781:931:pnms::scaffold_719:36664:36806:mspn::
pnms-mspn_70	175	71.25	PsnmuV1.4_scaffold_106-size_142667:42959:43134:pnms::scaffold_67:230239:230425:mspn::
pnms-mspn_71	32	90.625	PsnmuV1.4_scaffold_106-size_142667:43439:43471:pnms::scaffold_24:379293:379325:mspn::
pnms-mspn_73	280	78.8321	PsnmuV1.4_scaffold_106-size_142667:48756:49036:pnms::scaffold_67:224035:224312:mspn::
pnms-mspn_74	99	67.4157	PsnmuV1.4_scaffold_106-size_142667:54938:55037:pnms::scaffold_67:214493:214582:mspn::
pnms-mspn_75	42	83.3333	PsnmuV1.4_scaffold_106-size_142667:92166:92208:pnms::scaffold_467:41195:41238:mspn::
pnms-mspn_76	40	57.5	PsnmuV1.4_scaffold_106-size_142667:92220:92260:pnms::scaffold_467:41264:41318:mspn::
pnms-mspn_78	270	68.0451	PsnmuV1.4_scaffold_106-size_142667:105874:106144:pnms::scaffold_467:123559:123859:mspn::
pnms-mspn_82	40	67.7419	PsnmuV1.4_scaffold_108-size_153887:199:239:pnms::scaffold_21:587184:587215:mspn::
pnms-mspn_84	99	78.3505	PsnmuV1.4_scaffold_108-size_153887:11239:11338:pnms::scaffold_1390:30191:30289:mspn::
pnms-mspn_85	120	73.3333	PsnmuV1.4_scaffold_108-size_153887:14741:14861:pnms::scaffold_1390:26228:26320:mspn::
pnms-mspn_86	120	69.8795	PsnmuV1.4_scaffold_108-size_153887:14871:14991:pnms::scaffold_1390:26129:26228:mspn::
pnms-mspn_87	117	83.9286	PsnmuV1.4_scaffold_108-size_153887:26779:26896:pnms::scaffold_20:65318:65434:mspn::
pnms-mspn_89	60	69.2308	PsnmuV1.4_scaffold_108-size_153887:36487:36547:pnms::scaffold_20:12623:12685:mspn::
pnms-mspn_91	60	68.9655	PsnmuV1.4_scaffold_108-size_153887:44862:44922:pnms::scaffold_405:108252:108313:mspn::
pnms-mspn_93	42	80.9524	PsnmuV1.4_scaffold_108-size_153887:61301:61343:pnms::scaffold_1226:15559:15580:mspn::
pnms-mspn_95	142	70.3704	PsnmuV1.4_scaffold_108-size_153887:61530:61672:pnms::scaffold_1226:15231:15367:mspn::
pnms-mspn_96	62	72.5806	PsnmuV1.4_scaffold_108-size_153887:61697:61759:pnms::scaffold_1226:15136:15209:mspn::
pnms-mspn_97	110	71	PsnmuV1.4_scaffold_108-size_153887:89168:89278:pnms::scaffold_246:105507:105608:mspn::
pnms-frcy_2	64	64.0625	PsnmuV1.4_scaffold_108-size_153887:98763:98827:pnms::scaffold_47:146035:146099:frcy::
pnms-mspn_99	88	78.75	PsnmuV1.4_scaffold_108-size_153887:152744:152832:pnms::scaffold_4:386095:386183:mspn::
pnms-mspn_100	62	77.0492	PsnmuV1.4_scaffold_109-size_141010:11104:11165:pnms::scaffold_478:22467:22533:mspn::
pnms-mspn_101	80	71.2121	PsnmuV1.4_scaffold_109-size_141010:11713:11793:pnms::scaffold_478:22194:22260:mspn::
pnms-mspn_102	122	71.2871	PsnmuV1.4_scaffold_109-size_141010:19414:19536:pnms::scaffold_478:17515:17620:mspn::
pnms-mspn_103	240	67.2222	PsnmuV1.4_scaffold_109-size_141010:19553:19793:pnms::scaffold_478:17296:17494:mspn::
pnms-frcy_3	34	79.4118	PsnmuV1.4_scaffold_109-size_141010:29760:29794:pnms::scaffold_1:621973:622007:frcy::
pnms-mspn_105	120	72.6027	PsnmuV1.4_scaffold_109-size_141010:68383:68503:pnms::scaffold_763:6099:6176:mspn::
pnms-mspn_106	53	90.566	PsnmuV1.4_scaffold_11-size_341144:12177:12230:pnms::scaffold_648:29752:29811:mspn::
pnms-mspn_107	80	70	PsnmuV1.4_scaffold_11-size_341144:38904:38984:pnms::scaffold_352:4911:4971:mspn::
pnms-mspn_108	130	71.1538	PsnmuV1.4_scaffold_11-size_341144:38984:39114:pnms::scaffold_352:4971:5087:mspn::
pnms-mspn_109	40	74.359	PsnmuV1.4_scaffold_11-size_341144:92470:92510:pnms::scaffold_637:73942:73983:mspn::
pnms-mspn_110	32	81.25	PsnmuV1.4_scaffold_11-size_341144:95750:95782:pnms::scaffold_2156:10053:10085:mspn::
pnms-mspn_111	140	71.9424	PsnmuV1.4_scaffold_11-size_341144:114532:114672:pnms::scaffold_241:182109:182268:mspn::
pnms-mspn_112	60	70	PsnmuV1.4_scaffold_11-size_341144:131405:131465:pnms::scaffold_241:136813:136892:mspn::
pnms-mspn_113	127	81.5789	PsnmuV1.4_scaffold_11-size_341144:145559:145686:pnms::scaffold_430:55936:56052:mspn::
pnms-mspn_115	27	88.8889	PsnmuV1.4_scaffold_11-size_341144:255373:255400:pnms::scaffold_305:18540:18567:mspn::
pnms-mspn_116	170	77.0186	PsnmuV1.4_scaffold_11-size_341144:255505:255675:pnms::scaffold_305:18283:18462:mspn::
pnms-mspn_117	275	74.537	PsnmuV1.4_scaffold_11-size_341144:260148:260423:pnms::scaffold_305:13208:13436:mspn::
pnms-mspn_118	62	83.3333	PsnmuV1.4_scaffold_11-size_341144:266425:266486:pnms::scaffold_305:9647:9732:mspn::
pnms-mspn_119	30	96.6667	PsnmuV1.4_scaffold_11-size_341144:270644:270674:pnms::scaffold_305:5376:5406:mspn::
pnms-mspn_120	52	78.4314	PsnmuV1.4_scaffold_11-size_341144:286281:286332:pnms::scaffold_290:108108:108159:mspn::
pnms-mspn_122	140	60.7143	PsnmuV1.4_scaffold_110-size_146081:79407:79547:pnms::scaffold_56:241302:241454:mspn::
pnms-mspn_124	30	75	PsnmuV1.4_scaffold_111-size_140624:30872:30902:pnms::scaffold_5:187601:187613:mspn::
pnms-mspn_125	40	84.6154	PsnmuV1.4_scaffold_111-size_140624:30902:30942:pnms::scaffold_5:187613:187639:mspn::
pnms-mspn_127	230	79.5322	PsnmuV1.4_scaffold_111-size_140624:101781:102011:pnms::scaffold_5:288809:288980:mspn::
pnms-mspn_128	40	63.1579	PsnmuV1.4_scaffold_111-size_140624:102011:102051:pnms::scaffold_5:288790:288809:mspn::
pnms-mspn_129	138	75.4237	PsnmuV1.4_scaffold_112-size_140930:2593:2731:pnms::scaffold_65:102003:102150:mspn::
pnms-mspn_131	330	79.0036	PsnmuV1.4_scaffold_112-size_140930:28483:28813:pnms::scaffold_65:78162:78454:mspn::
pnms-mspn_132	280	63.4454	PsnmuV1.4_scaffold_112-size_140930:63593:63873:pnms::scaffold_413:111582:111838:mspn::
pnms-mspn_133	220	65.8986	PsnmuV1.4_scaffold_112-size_140930:132357:132577:pnms::scaffold_25:594950:595219:mspn::
pnms-mspn_134	152	78.3582	PsnmuV1.4_scaffold_113-size_145862:11982:12134:pnms::scaffold_373:102983:103135:mspn::
pnms-mspn_135	52	70.5882	PsnmuV1.4_scaffold_113-size_145862:31093:31144:pnms::scaffold_373:18394:18445:mspn::
pnms-mspn_136	92	63.7363	PsnmuV1.4_scaffold_113-size_145862:44497:44588:pnms::scaffold_373:13508:13600:mspn::
pnms-frcy-phtc_1	37	54.4554	PsnmuV1.4_scaffold_113-size_145862:64028:64065:pnms::scaffold_2:2472095:2472127:frcy::chr_1:1044562:1044602:phtc::
pnms-frcy-phtc-thpa_2	50	53.7313	PsnmuV1.4_scaffold_113-size_145862:68726:68776:pnms::scaffold_10:1695113:1695175:frcy::chr_1:1044561:1044606:phtc::chr_6:1503479:1503522:thpa::
pnms-frcy_6	42	71.4286	PsnmuV1.4_scaffold_113-size_145862:68789:68831:pnms::scaffold_10:1695049:1695099:frcy::
pnms-mspn_138	70	66.1538	PsnmuV1.4_scaffold_113-size_145862:94467:94537:pnms::scaffold_54:30487:30556:mspn::
pnms-mspn_139	132	71.7949	PsnmuV1.4_scaffold_114-size_152536:55154:55285:pnms::scaffold_1445:40169:40286:mspn::
pnms-mspn_140	107	62.1359	PsnmuV1.4_scaffold_114-size_152536:76528:76635:pnms::scaffold_2:1040875:1040982:mspn::
pnms-mspn_143	120	61.3445	PsnmuV1.4_scaffold_114-size_152536:94044:94164:pnms::scaffold_627:27397:27528:mspn::
pnms-mspn_146	180	81.1765	PsnmuV1.4_scaffold_115-size_148845:32040:32220:pnms::scaffold_99:263618:263805:mspn::
pnms-mspn_147	90	75	PsnmuV1.4_scaffold_115-size_148845:32220:32310:pnms::scaffold_99:263805:263908:mspn::
pnms-mspn_153	112	68.4783	PsnmuV1.4_scaffold_117-size_154545:8573:8684:pnms::scaffold_676:52774:52866:mspn::
pnms-mspn_154	218	66.4474	PsnmuV1.4_scaffold_117-size_154545:61056:61274:pnms::scaffold_916:36268:36428:mspn::
pnms-mspn_156	32	87.0968	PsnmuV1.4_scaffold_117-size_154545:149263:149294:pnms::scaffold_169:232650:232681:mspn::
pnms-frcy_9	56	66.0714	PsnmuV1.4_scaffold_118-size_148358:7068:7124:pnms::scaffold_22:829906:829962:frcy::
pnms-mspn_157	33	90.9091	PsnmuV1.4_scaffold_118-size_148358:51668:51701:pnms::scaffold_244:127988:128022:mspn::
pnms-frcy_10	45	71.1111	PsnmuV1.4_scaffold_118-size_148358:69154:69199:pnms::scaffold_27:162548:162593:frcy::
pnms-frcy_11	33	81.8182	PsnmuV1.4_scaffold_118-size_148358:114047:114080:pnms::scaffold_3:2807617:2807650:frcy::
pnms-mspn_158	75	78.3784	PsnmuV1.4_scaffold_119-size_146336:11190:11265:pnms::scaffold_499:9497:9571:mspn::
pnms-mspn_159	30	96.6667	PsnmuV1.4_scaffold_119-size_146336:40396:40426:pnms::scaffold_499:73142:73172:mspn::
pnms-mspn_160	92	86.7647	PsnmuV1.4_scaffold_12-size_347226:2122:2214:pnms::scaffold_215:86188:86256:mspn::
pnms-mspn_161	30	86.6667	PsnmuV1.4_scaffold_12-size_347226:103753:103783:pnms::scaffold_504:143095:143125:mspn::
pnms-frcy_12	56	75.4717	PsnmuV1.4_scaffold_12-size_347226:125231:125287:pnms::scaffold_34:68955:69008:frcy::
pnms-mspn_163	90	81.1111	PsnmuV1.4_scaffold_12-size_347226:128917:129007:pnms::scaffold_288:80004:80096:mspn::
pnms-mspn_164	89	80	PsnmuV1.4_scaffold_12-size_347226:134127:134216:pnms::scaffold_288:85695:85772:mspn::
pnms-mspn_165	94	80.2326	PsnmuV1.4_scaffold_12-size_347226:151014:151108:pnms::scaffold_288:153454:153549:mspn::
pnms-mspn_166	188	68.2081	PsnmuV1.4_scaffold_12-size_347226:151148:151336:pnms::scaffold_288:141848:142030:mspn::
pnms-mspn_169	110	64.7059	PsnmuV1.4_scaffold_12-size_347226:212507:212617:pnms::scaffold_191:207045:207140:mspn::
pnms-mspn_170	120	81.3084	PsnmuV1.4_scaffold_12-size_347226:266108:266228:pnms::scaffold_289:116975:117088:mspn::
pnms-mspn_171	78	74.359	PsnmuV1.4_scaffold_12-size_347226:305420:305498:pnms::scaffold_185:125407:125491:mspn::
pnms-mspn_173	350	63.5569	PsnmuV1.4_scaffold_120-size_145490:118032:118382:pnms::scaffold_577:37053:37447:mspn::
pnms-mspn_176	46	75.6757	PsnmuV1.4_scaffold_120-size_145490:144960:145006:pnms::scaffold_297:69685:69722:mspn::
pnms-mspn_178	36	94.4444	PsnmuV1.4_scaffold_121-size_149100:126140:126176:pnms::scaffold_11:451793:451829:mspn::
pnms-mspn_179	90	78.5714	PsnmuV1.4_scaffold_122-size_140031:6243:6333:pnms::scaffold_828:38564:38660:mspn::
pnms-mspn_180	110	82.6531	PsnmuV1.4_scaffold_122-size_140031:22681:22791:pnms::scaffold_828:16558:16694:mspn::
pnms-mspn_181	85	65.8824	PsnmuV1.4_scaffold_122-size_140031:22799:22884:pnms::scaffold_828:16424:16539:mspn::
pnms-mspn_182	176	64	PsnmuV1.4_scaffold_122-size_140031:22988:23164:pnms::scaffold_828:16127:16326:mspn::
pnms-mspn_183	360	69.1429	PsnmuV1.4_scaffold_122-size_140031:128371:128731:pnms::scaffold_1622:5836:6198:mspn::
pnms-frcy_14	46	69.5652	PsnmuV1.4_scaffold_123-size_135870:29022:29068:pnms::scaffold_1:638940:638986:frcy::
pnms-mspn_184	132	81.0606	PsnmuV1.4_scaffold_124-size_139453:71943:72075:pnms::scaffold_1110:31425:31559:mspn::
pnms-mspn_185	79	80.5556	PsnmuV1.4_scaffold_124-size_139453:95237:95316:pnms::scaffold_458:25946:26023:mspn::
pnms-mspn_186	50	84	PsnmuV1.4_scaffold_124-size_139453:122023:122073:pnms::scaffold_458:58174:58228:mspn::
pnms-mspn_187	32	87.0968	PsnmuV1.4_scaffold_124-size_139453:122292:122323:pnms::scaffold_458:57753:57784:mspn::
pnms-mspn_188	60	75.8621	PsnmuV1.4_scaffold_125-size_133141:2408:2468:pnms::scaffold_420:142456:142518:mspn::
pnms-frcy_15	26	69.2308	PsnmuV1.4_scaffold_125-size_133141:63815:63841:pnms::scaffold_32:159641:159672:frcy::
pnms-mspn_189	140	80.292	PsnmuV1.4_scaffold_126-size_177148:29553:29693:pnms::scaffold_2706:9501:9645:mspn::
pnms-mspn_190	30	73.3333	PsnmuV1.4_scaffold_126-size_177148:132267:132297:pnms::scaffold_257:139135:139165:mspn::
pnms-mspn_191	76	78.3784	PsnmuV1.4_scaffold_126-size_177148:144095:144171:pnms::scaffold_257:112914:113002:mspn::
pnms-mspn_194	63	84.127	PsnmuV1.4_scaffold_127-size_133190:36828:36891:pnms::scaffold_261:25380:25454:mspn::
pnms-mspn_195	51	57.1429	PsnmuV1.4_scaffold_127-size_133190:103374:103425:pnms::scaffold_261:151642:151670:mspn::
pnms-mspn_196	96	76.5432	PsnmuV1.4_scaffold_127-size_133190:103485:103581:pnms::scaffold_261:151721:151805:mspn::
pnms-mspn_197	63	68.254	PsnmuV1.4_scaffold_127-size_133190:103798:103861:pnms::scaffold_261:152044:152107:mspn::
pnms-mspn_198	207	73.399	PsnmuV1.4_scaffold_127-size_133190:115233:115440:pnms::scaffold_261:164752:164967:mspn::
pnms-mspn_199	64	64.0625	PsnmuV1.4_scaffold_128-size_137959:15803:15867:pnms::scaffold_43:171139:171231:mspn::
pnms-mspn_201	70	80.303	PsnmuV1.4_scaffold_128-size_137959:36109:36179:pnms::scaffold_43:191018:191087:mspn::
pnms-mspn_202	254	69.5067	PsnmuV1.4_scaffold_128-size_137959:41893:42147:pnms::scaffold_43:196558:196797:mspn::
pnms-mspn_203	160	68.8889	PsnmuV1.4_scaffold_128-size_137959:67055:67215:pnms::scaffold_43:211953:212096:mspn::
pnms-mspn_204	50	85.7143	PsnmuV1.4_scaffold_128-size_137959:107053:107103:pnms::scaffold_43:328149:328198:mspn::
pnms-mspn_205	70	75.7143	PsnmuV1.4_scaffold_128-size_137959:129018:129088:pnms::scaffold_69:10738:10815:mspn::
pnms-mspn_207	140	67.9612	PsnmuV1.4_scaffold_129-size_145501:43644:43784:pnms::scaffold_1657:13290:13393:mspn::
pnms-mspn_208	135	66.9565	PsnmuV1.4_scaffold_129-size_145501:43784:43919:pnms::scaffold_1657:13393:13510:mspn::
pnms-mspn_209	28	85.7143	PsnmuV1.4_scaffold_129-size_145501:52231:52259:pnms::scaffold_19:439013:439041:mspn::
pnms-mspn_210	115	79.7872	PsnmuV1.4_scaffold_129-size_145501:55109:55224:pnms::scaffold_19:436642:436742:mspn::
pnms-mspn_211	34	82.3529	PsnmuV1.4_scaffold_129-size_145501:97377:97411:pnms::scaffold_469:111977:112011:mspn::
pnms-mspn_213	146	68.254	PsnmuV1.4_scaffold_129-size_145501:120443:120589:pnms::scaffold_134:4556:4687:mspn::
pnms-mspn_214	80	77.9661	PsnmuV1.4_scaffold_129-size_145501:131453:131533:pnms::scaffold_134:37681:37740:mspn::
pnms-mspn_215	59	67.5676	PsnmuV1.4_scaffold_129-size_145501:131533:131592:pnms::scaffold_134:37740:37781:mspn::
pnms-mspn_216	160	70.5882	PsnmuV1.4_scaffold_13-size_325779:105785:105945:pnms::scaffold_84:96863:97046:mspn::
pnms-mspn_217	68	69.2308	PsnmuV1.4_scaffold_13-size_325779:120452:120520:pnms::scaffold_84:38881:38949:mspn::
pnms-mspn_218	40	61.1111	PsnmuV1.4_scaffold_13-size_325779:149446:149486:pnms::scaffold_269:106503:106539:mspn::
pnms-mspn_220	40	82.3529	PsnmuV1.4_scaffold_13-size_325779:167048:167088:pnms::scaffold_269:31586:31620:mspn::
pnms-mspn_221	210	74.7525	PsnmuV1.4_scaffold_13-size_325779:204537:204747:pnms::scaffold_142:210895:211135:mspn::
pnms-mspn_223	48	70.8333	PsnmuV1.4_scaffold_130-size_140656:32289:32337:pnms::scaffold_1080:40029:40077:mspn::
pnms-mspn_224	80	76.6234	PsnmuV1.4_scaffold_130-size_140656:111073:111153:pnms::scaffold_1657:8596:8692:mspn::
pnms-mspn_225	60	75	PsnmuV1.4_scaffold_131-size_130435:9828:9888:pnms::scaffold_211:116229:116273:mspn::
pnms-mspn_226	90	70.8333	PsnmuV1.4_scaffold_131-size_130435:9888:9978:pnms::scaffold_211:116273:116361:mspn::
pnms-mspn_227	30	76.6667	PsnmuV1.4_scaffold_131-size_130435:42232:42262:pnms::scaffold_211:180948:180978:mspn::
pnms-mspn_228	206	73.5135	PsnmuV1.4_scaffold_131-size_130435:83536:83742:pnms::scaffold_13:540640:540864:mspn::
pnms-mspn_235	25	88	PsnmuV1.4_scaffold_132-size_147841:101825:101850:pnms::scaffold_694:24879:24904:mspn::
pnms-mspn_236	88	79.7468	PsnmuV1.4_scaffold_132-size_147841:104313:104401:pnms::scaffold_694:22273:22352:mspn::
pnms-mspn_237	40	77.7778	PsnmuV1.4_scaffold_132-size_147841:118348:118388:pnms::scaffold_4455:4756:4798:mspn::
pnms-mspn_239	42	76.1905	PsnmuV1.4_scaffold_132-size_147841:137550:137592:pnms::scaffold_558:77449:77491:mspn::
pnms-mspn_240	140	76.8421	PsnmuV1.4_scaffold_133-size_146326:40297:40437:pnms::scaffold_22:337360:337455:mspn::
pnms-mspn_241	126	73.3333	PsnmuV1.4_scaffold_133-size_146326:55988:56114:pnms::scaffold_22:354520:354648:mspn::
pnms-mspn_242	390	75.1366	PsnmuV1.4_scaffold_133-size_146326:92384:92774:pnms::scaffold_22:485496:485869:mspn::
pnms-mspn_243	140	68.6957	PsnmuV1.4_scaffold_133-size_146326:115838:115978:pnms::scaffold_22:535746:535861:mspn::
pnms-mspn_244	83	70.7317	PsnmuV1.4_scaffold_134-size_129950:31553:31636:pnms::scaffold_649:31762:31858:mspn::
pnms-mspn_245	115	70.7547	PsnmuV1.4_scaffold_134-size_129950:77556:77671:pnms::scaffold_41:253332:253442:mspn::
pnms-mspn_246	140	58.4	PsnmuV1.4_scaffold_134-size_129950:101144:101284:pnms::scaffold_41:299983:300134:mspn::
pnms-mspn_248	35	82.8571	PsnmuV1.4_scaffold_134-size_129950:127586:127621:pnms::scaffold_41:342362:342397:mspn::
pnms-mspn_250	143	73.913	PsnmuV1.4_scaffold_135-size_128255:108932:109075:pnms::scaffold_678:20814:20996:mspn::
pnms-mspn_251	350	70.7904	PsnmuV1.4_scaffold_135-size_128255:109088:109438:pnms::scaffold_678:20375:20779:mspn::
pnms-mspn_252	58	77.7778	PsnmuV1.4_scaffold_135-size_128255:109438:109496:pnms::scaffold_678:20327:20375:mspn::
pnms-mspn_254	39	74.359	PsnmuV1.4_scaffold_136-size_146159:3877:3916:pnms::scaffold_678:20574:20613:mspn::
pnms-mspn_255	422	71.7391	PsnmuV1.4_scaffold_136-size_146159:60949:61371:pnms::scaffold_88:134253:134711:mspn::
pnms-frcy_23	32	58.0645	PsnmuV1.4_scaffold_136-size_146159:71893:71924:pnms::scaffold_24:365243:365274:frcy::
pnms-frcy-thpa_4	75	56.1798	PsnmuV1.4_scaffold_136-size_146159:72016:72091:pnms::scaffold_3:81128:81204:frcy::chr_4:252664:252717:thpa::
pnms-frcy_25	30	60	PsnmuV1.4_scaffold_136-size_146159:72091:72121:pnms::scaffold_3:81098:81128:frcy::
pnms-mspn_256	122	70.297	PsnmuV1.4_scaffold_136-size_146159:93173:93294:pnms::scaffold_88:191902:192005:mspn::
pnms-mspn_259	285	65.4902	PsnmuV1.4_scaffold_136-size_146159:134430:134715:pnms::scaffold_88:237392:237671:mspn::
pnms-mspn_260	113	79.8077	PsnmuV1.4_scaffold_137-size_133119:85294:85407:pnms::scaffold_714:34789:34918:mspn::
pnms-mspn_261	110	72.2772	PsnmuV1.4_scaffold_137-size_133119:110705:110815:pnms::scaffold_904:28326:28448:mspn::
pnms-mspn_262	107	77.7778	PsnmuV1.4_scaffold_137-size_133119:114904:115011:pnms::scaffold_904:32713:32809:mspn::
pnms-mspn_263	310	61.2782	PsnmuV1.4_scaffold_138-size_132621:39922:40232:pnms::scaffold_338:137308:137597:mspn::
pnms-mspn_264	260	78.5047	PsnmuV1.4_scaffold_138-size_132621:47144:47404:pnms::scaffold_338:146718:146971:mspn::
pnms-mspn_265	46	77.7778	PsnmuV1.4_scaffold_139-size_137611:1675:1721:pnms::scaffold_61:276079:276124:mspn::
pnms-mspn_266	100	80.5556	PsnmuV1.4_scaffold_139-size_137611:6516:6616:pnms::scaffold_61:280349:280421:mspn::
pnms-mspn_267	264	80.5785	PsnmuV1.4_scaffold_139-size_137611:6616:6880:pnms::scaffold_61:280421:280685:mspn::
pnms-mspn_268	49	91.6667	PsnmuV1.4_scaffold_139-size_137611:18571:18620:pnms::scaffold_61:362544:362593:mspn::
pnms-mspn_269	237	69.1943	PsnmuV1.4_scaffold_139-size_137611:57120:57357:pnms::scaffold_235:1759:2012:mspn::
pnms-mspn_270	52	82.3529	PsnmuV1.4_scaffold_139-size_137611:101001:101052:pnms::scaffold_1017:15338:15389:mspn::
pnms-mspn_272	110	66.3551	PsnmuV1.4_scaffold_14-size_356069:144465:144575:pnms::scaffold_56:103192:103303:mspn::
pnms-mspn_274	44	65.9091	PsnmuV1.4_scaffold_14-size_356069:145917:145961:pnms::scaffold_56:104125:104169:mspn::
pnms-mspn_275	40	72.5	PsnmuV1.4_scaffold_14-size_356069:149916:149956:pnms::scaffold_37:88712:88752:mspn::
pnms-mspn_276	118	70.7965	PsnmuV1.4_scaffold_14-size_356069:153365:153483:pnms::scaffold_148:224977:225098:mspn::
pnms-mspn_282	177	72.2222	PsnmuV1.4_scaffold_14-size_356069:328725:328902:pnms::scaffold_353:119682:119808:mspn::
pnms-mspn_283	117	77.3913	PsnmuV1.4_scaffold_140-size_156118:21897:22014:pnms::scaffold_1098:45627:45745:mspn::
pnms-frcy_29	103	68.8172	PsnmuV1.4_scaffold_140-size_156118:60277:60380:pnms::scaffold_2:3251044:3251137:frcy::
pnms-mspn_284	190	71.0059	PsnmuV1.4_scaffold_140-size_156118:60558:60748:pnms::scaffold_78:9128:9317:mspn::
pnms-mspn_286	56	78.1818	PsnmuV1.4_scaffold_141-size_128324:96288:96344:pnms::scaffold_155:110307:110365:mspn::
pnms-mspn_289	49	71.4286	PsnmuV1.4_scaffold_142-size_138519:122005:122054:pnms::scaffold_311:124081:124130:mspn::
pnms-mspn_290	95	68.1818	PsnmuV1.4_scaffold_143-size_126885:42632:42727:pnms::scaffold_1700:16531:16651:mspn::
pnms-mspn_291	50	56.0976	PsnmuV1.4_scaffold_143-size_126885:42784:42834:pnms::scaffold_1700:16456:16497:mspn::
pnms-mspn_292	67	67.1642	PsnmuV1.4_scaffold_143-size_126885:49939:50006:pnms::scaffold_1700:6972:7046:mspn::
pnms-mspn_293	30	63.6364	PsnmuV1.4_scaffold_143-size_126885:61522:61552:pnms::scaffold_1700:3353:3364:mspn::
pnms-mspn_294	60	73.0769	PsnmuV1.4_scaffold_143-size_126885:61552:61612:pnms::scaffold_1700:3327:3353:mspn::
pnms-mspn_295	100	75.7143	PsnmuV1.4_scaffold_143-size_126885:61612:61712:pnms::scaffold_1700:3253:3327:mspn::
pnms-mspn_296	140	66.9355	PsnmuV1.4_scaffold_143-size_126885:61712:61852:pnms::scaffold_1700:3073:3253:mspn::
pnms-mspn_298	160	76.6423	PsnmuV1.4_scaffold_143-size_126885:85865:86025:pnms::scaffold_636:6173:6334:mspn::
pnms-mspn_299	162	69.5364	PsnmuV1.4_scaffold_143-size_126885:120761:120923:pnms::scaffold_220:85073:85224:mspn::
pnms-mspn_300	70	75.7143	PsnmuV1.4_scaffold_144-size_142403:10952:11022:pnms::scaffold_69:10738:10815:mspn::
pnms-mspn_301	103	78.481	PsnmuV1.4_scaffold_144-size_142403:31758:31861:pnms::scaffold_69:21676:21755:mspn::
pnms-mspn_302	130	75	PsnmuV1.4_scaffold_144-size_142403:44171:44301:pnms::scaffold_279:36929:37030:mspn::
pnms-mspn_303	52	80.3922	PsnmuV1.4_scaffold_144-size_142403:55743:55795:pnms::scaffold_279:46420:46475:mspn::
pnms-mspn_304	130	68.8073	PsnmuV1.4_scaffold_144-size_142403:57591:57721:pnms::scaffold_279:48337:48458:mspn::
pnms-mspn_305	30	52.6316	PsnmuV1.4_scaffold_144-size_142403:57721:57751:pnms::scaffold_279:48458:48477:mspn::
pnms-mspn_306	392	66.0057	PsnmuV1.4_scaffold_144-size_142403:75252:75643:pnms::scaffold_279:67569:67937:mspn::
pnms-mspn_307	80	72.8571	PsnmuV1.4_scaffold_144-size_142403:75712:75792:pnms::scaffold_279:68005:68088:mspn::
pnms-mspn_310	224	68.5185	PsnmuV1.4_scaffold_144-size_142403:100788:101012:pnms::scaffold_279:116386:116654:mspn::
pnms-mspn_311	50	76.5957	PsnmuV1.4_scaffold_144-size_142403:113153:113203:pnms::scaffold_279:133597:133646:mspn::
pnms-mspn_313	50	74	PsnmuV1.4_scaffold_144-size_142403:122870:122920:pnms::scaffold_279:143592:143649:mspn::
pnms-mspn_315	70	73.1707	PsnmuV1.4_scaffold_145-size_144962:45386:45456:pnms::scaffold_426:21729:21770:mspn::
pnms-mspn_316	205	77.8443	PsnmuV1.4_scaffold_145-size_144962:45466:45671:pnms::scaffold_426:21770:21952:mspn::
pnms-mspn_317	32	86.9565	PsnmuV1.4_scaffold_145-size_144962:71077:71109:pnms::scaffold_612:95589:95612:mspn::
pnms-mspn_318	60	70.6897	PsnmuV1.4_scaffold_145-size_144962:71310:71370:pnms::scaffold_612:95805:95863:mspn::
pnms-mspn_319	140	70.8029	PsnmuV1.4_scaffold_145-size_144962:109244:109384:pnms::scaffold_716:51149:51297:mspn::
pnms-mspn_320	49	79.5918	PsnmuV1.4_scaffold_146-size_125662:72654:72703:pnms::scaffold_1749:11854:11903:mspn::
pnms-mspn_321	260	65.0206	PsnmuV1.4_scaffold_146-size_125662:112004:112264:pnms::scaffold_334:139217:139478:mspn::
pnms-mspn_322	103	76.2887	PsnmuV1.4_scaffold_146-size_125662:120523:120626:pnms::scaffold_334:144764:144867:mspn::
pnms-mspn_323	280	63.913	PsnmuV1.4_scaffold_147-size_134965:12804:13084:pnms::scaffold_337:41910:42155:mspn::
pnms-mspn_324	237	71.1957	PsnmuV1.4_scaffold_147-size_134965:20845:21082:pnms::scaffold_337:59251:59454:mspn::
pnms-mspn_325	40	72.5	PsnmuV1.4_scaffold_147-size_134965:21108:21148:pnms::scaffold_337:59498:59540:mspn::
pnms-mspn_326	82	74.0741	PsnmuV1.4_scaffold_147-size_134965:67028:67110:pnms::scaffold_523:59460:59544:mspn::
pnms-mspn_329	180	73.0263	PsnmuV1.4_scaffold_148-size_122855:3007:3187:pnms::scaffold_101:1374:1563:mspn::
pnms-mspn_330	136	83.3333	PsnmuV1.4_scaffold_148-size_122855:28747:28883:pnms::scaffold_101:50472:50593:mspn::
pnms-mspn_331	230	72.3958	PsnmuV1.4_scaffold_148-size_122855:39807:40037:pnms::scaffold_101:62942:63138:mspn::
pnms-mspn_332	98	73.2558	PsnmuV1.4_scaffold_148-size_122855:43324:43422:pnms::scaffold_101:66252:66341:mspn::
pnms-frcy_30	52	80.8511	PsnmuV1.4_scaffold_148-size_122855:56781:56833:pnms::scaffold_6:1939497:1939544:frcy::
pnms-mspn_336	120	72.0339	PsnmuV1.4_scaffold_15-size_312907:7211:7331:pnms::scaffold_112:45487:45629:mspn::
pnms-mspn_337	28	89.2857	PsnmuV1.4_scaffold_15-size_312907:175588:175616:pnms::scaffold_277:121775:121803:mspn::
pnms-mspn_338	28	69.2308	PsnmuV1.4_scaffold_15-size_312907:288965:288993:pnms::scaffold_56:9468:9494:mspn::
pnms-mspn_339	139	71.223	PsnmuV1.4_scaffold_15-size_312907:289263:289402:pnms::scaffold_56:9091:9264:mspn::
pnms-mspn_341	148	67.8571	PsnmuV1.4_scaffold_15-size_312907:307699:307847:pnms::scaffold_56:112388:112546:mspn::
pnms-mspn_342	290	75.4545	PsnmuV1.4_scaffold_150-size_121121:17107:17397:pnms::scaffold_107:70482:70728:mspn::
pnms-mspn_343	25	86.9565	PsnmuV1.4_scaffold_150-size_121121:55578:55603:pnms::scaffold_107:145042:145065:mspn::
pnms-mspn_344	69	74.2424	PsnmuV1.4_scaffold_150-size_121121:59016:59085:pnms::scaffold_107:146667:146759:mspn::
pnms-mspn_345	87	77.381	PsnmuV1.4_scaffold_150-size_121121:59120:59207:pnms::scaffold_107:146527:146618:mspn::
pnms-mspn_346	79	65.3846	PsnmuV1.4_scaffold_150-size_121121:65614:65693:pnms::scaffold_107:158316:158399:mspn::
pnms-mspn_347	110	75	PsnmuV1.4_scaffold_150-size_121121:79668:79778:pnms::scaffold_107:170926:171053:mspn::
pnms-mspn_349	222	68.0556	PsnmuV1.4_scaffold_150-size_121121:92713:92935:pnms::scaffold_29:10131:10360:mspn::
pnms-mspn_350	172	70.4142	PsnmuV1.4_scaffold_150-size_121121:104542:104713:pnms::scaffold_1000:33153:33361:mspn::
pnms-mspn_351	79	84.8101	PsnmuV1.4_scaffold_151-size_121899:19730:19809:pnms::scaffold_17:537799:537878:mspn::
pnms-mspn_352	90	76.6667	PsnmuV1.4_scaffold_151-size_121899:105243:105333:pnms::scaffold_72:163036:163126:mspn::
pnms-frcy_31	70	57.1429	PsnmuV1.4_scaffold_152-size_118256:20691:20761:pnms::scaffold_2:1893067:1893142:frcy::
pnms-mspn_353	88	71.4286	PsnmuV1.4_scaffold_152-size_118256:60480:60568:pnms::scaffold_654:29659:29746:mspn::
pnms-mspn_354	44	70.4545	PsnmuV1.4_scaffold_152-size_118256:60775:60819:pnms::scaffold_654:29533:29577:mspn::
pnms-mspn_355	133	60.1504	PsnmuV1.4_scaffold_152-size_118256:66137:66270:pnms::scaffold_685:85329:85487:mspn::
pnms-mspn_356	240	69.802	PsnmuV1.4_scaffold_152-size_118256:66270:66510:pnms::scaffold_307:167873:168098:mspn::
pnms-mspn_357	40	77.7778	PsnmuV1.4_scaffold_152-size_118256:66510:66550:pnms::scaffold_307:167864:167873:mspn::
pnms-mspn_358	30	71.4286	PsnmuV1.4_scaffold_152-size_118256:66550:66580:pnms::scaffold_307:167857:167864:mspn::
pnms-mspn_359	50	87.8788	PsnmuV1.4_scaffold_152-size_118256:110708:110758:pnms::scaffold_53:342543:342576:mspn::
pnms-mspn_360	85	62.3529	PsnmuV1.4_scaffold_153-size_131580:82793:82878:pnms::scaffold_42:357717:357804:mspn::
pnms-mspn_361	40	82.5	PsnmuV1.4_scaffold_154-size_117545:16754:16794:pnms::scaffold_34:222734:222774:mspn::
pnms-mspn_362	52	80.3922	PsnmuV1.4_scaffold_155-size_123648:18889:18940:pnms::scaffold_791:39444:39495:mspn::
pnms-mspn_363	125	86.4	PsnmuV1.4_scaffold_155-size_123648:43452:43577:pnms::scaffold_34:137019:137147:mspn::
pnms-mspn_365	40	63.6364	PsnmuV1.4_scaffold_155-size_123648:51916:51956:pnms::scaffold_234:172225:172236:mspn::
pnms-mspn_366	110	83.5052	PsnmuV1.4_scaffold_155-size_123648:51986:52096:pnms::scaffold_234:172108:172225:mspn::
pnms-mspn_367	110	76.087	PsnmuV1.4_scaffold_156-size_123613:23870:23980:pnms::scaffold_477:46867:46959:mspn::
pnms-mspn_368	72	67.1642	PsnmuV1.4_scaffold_156-size_123613:29143:29214:pnms::scaffold_477:53872:53950:mspn::
pnms-mspn_369	220	80.5	PsnmuV1.4_scaffold_156-size_123613:42184:42404:pnms::scaffold_477:62338:62618:mspn::
pnms-mspn_370	104	72.1154	PsnmuV1.4_scaffold_156-size_123613:65482:65586:pnms::scaffold_477:96005:96115:mspn::
pnms-mspn_371	100	76.7677	PsnmuV1.4_scaffold_156-size_123613:68104:68204:pnms::scaffold_477:103480:103582:mspn::
pnms-mspn_372	59	82.7586	PsnmuV1.4_scaffold_156-size_123613:115114:115173:pnms::scaffold_201:228174:228243:mspn::
pnms-mspn_373	135	73.7288	PsnmuV1.4_scaffold_156-size_123613:123276:123411:pnms::scaffold_201:235744:235870:mspn::
pnms-mspn_374	75	80.8219	PsnmuV1.4_scaffold_156-size_123613:123439:123514:pnms::scaffold_201:235899:235973:mspn::
pnms-mspn_375	235	69.5652	PsnmuV1.4_scaffold_157-size_117502:13696:13931:pnms::scaffold_345:67941:68156:mspn::
pnms-mspn_376	44	77.2727	PsnmuV1.4_scaffold_157-size_117502:52600:52644:pnms::scaffold_24:151470:151514:mspn::
pnms-mspn_378	60	75	PsnmuV1.4_scaffold_157-size_117502:68697:68757:pnms::scaffold_24:133462:133522:mspn::
pnms-mspn_379	50	75	PsnmuV1.4_scaffold_157-size_117502:70840:70890:pnms::scaffold_24:132944:132980:mspn::
pnms-mspn_380	78	75	PsnmuV1.4_scaffold_157-size_117502:70890:70968:pnms::scaffold_24:132867:132944:mspn::
pnms-mspn_381	70	60	PsnmuV1.4_scaffold_157-size_117502:92343:92413:pnms::scaffold_24:253617:253725:mspn::
pnms-mspn_382	88	76.3889	PsnmuV1.4_scaffold_157-size_117502:99878:99966:pnms::scaffold_24:327994:328066:mspn::
pnms-mspn_384	36	78.7879	PsnmuV1.4_scaffold_158-size_119050:31296:31332:pnms::scaffold_1004:13220:13253:mspn::
pnms-mspn_385	105	56.1905	PsnmuV1.4_scaffold_158-size_119050:39512:39617:pnms::scaffold_1004:8782:8899:mspn::
pnms-mspn_386	63	58.9286	PsnmuV1.4_scaffold_158-size_119050:56368:56431:pnms::scaffold_12:6911:6967:mspn::
pnms-mspn_389	62	89.1892	PsnmuV1.4_scaffold_158-size_119050:89854:89916:pnms::scaffold_12:118373:118410:mspn::
pnms-mspn_390	110	77.5701	PsnmuV1.4_scaffold_158-size_119050:90016:90126:pnms::scaffold_12:118759:118866:mspn::
pnms-mspn_391	67	80.303	PsnmuV1.4_scaffold_158-size_119050:93327:93394:pnms::scaffold_12:122079:122147:mspn::
pnms-mspn_392	130	73.0159	PsnmuV1.4_scaffold_158-size_119050:112144:112274:pnms::scaffold_12:136775:136912:mspn::
pnms-mspn_393	40	83.871	PsnmuV1.4_scaffold_16-size_361692:7:47:pnms::scaffold_265:119521:119553:mspn::
pnms-mspn_395	57	75.4386	PsnmuV1.4_scaffold_16-size_361692:24230:24287:pnms::scaffold_473:70145:70213:mspn::
pnms-mspn_396	42	85	PsnmuV1.4_scaffold_16-size_361692:120852:120894:pnms::scaffold_130:238194:238234:mspn::
pnms-mspn_397	36	80.5556	PsnmuV1.4_scaffold_16-size_361692:139234:139270:pnms::scaffold_130:206124:206160:mspn::
pnms-mspn_398	210	66.8478	PsnmuV1.4_scaffold_16-size_361692:139483:139693:pnms::scaffold_130:205746:205966:mspn::
pnms-mspn_399	80	68.4211	PsnmuV1.4_scaffold_16-size_361692:175912:175992:pnms::scaffold_130:146223:146309:mspn::
pnms-mspn_401	120	81.6667	PsnmuV1.4_scaffold_16-size_361692:236004:236124:pnms::scaffold_130:106849:106972:mspn::
pnms-mspn_402	120	81.6667	PsnmuV1.4_scaffold_16-size_361692:248605:248725:pnms::scaffold_130:106849:106972:mspn::
pnms-mspn_404	35	70.8333	PsnmuV1.4_scaffold_16-size_361692:271499:271534:pnms::scaffold_130:63017:63041:mspn::
pnms-mspn_405	260	68.5	PsnmuV1.4_scaffold_16-size_361692:271598:271858:pnms::scaffold_130:62731:62948:mspn::
pnms-mspn_406	40	63.6364	PsnmuV1.4_scaffold_16-size_361692:271868:271908:pnms::scaffold_130:62709:62731:mspn::
pnms-mspn_407	190	70.8571	PsnmuV1.4_scaffold_16-size_361692:286772:286962:pnms::scaffold_130:45591:45831:mspn::
pnms-mspn_408	110	78.8991	PsnmuV1.4_scaffold_16-size_361692:301951:302061:pnms::scaffold_130:30388:30505:mspn::
pnms-mspn_409	62	71.6667	PsnmuV1.4_scaffold_16-size_361692:316480:316541:pnms::scaffold_35:474425:474485:mspn::
pnms-mspn_410	120	71.6814	PsnmuV1.4_scaffold_16-size_361692:319574:319694:pnms::scaffold_35:469606:469750:mspn::
pnms-mspn_412	277	69.0909	PsnmuV1.4_scaffold_16-size_361692:348359:348636:pnms::scaffold_35:386672:386898:mspn::
pnms-mspn_413	52	82.6923	PsnmuV1.4_scaffold_160-size_116311:12049:12101:pnms::scaffold_153:240627:240679:mspn::
pnms-mspn_414	140	59.8485	PsnmuV1.4_scaffold_160-size_116311:29001:29141:pnms::scaffold_153:219021:219162:mspn::
pnms-mspn_415	30	73.3333	PsnmuV1.4_scaffold_160-size_116311:104211:104241:pnms::scaffold_163:188814:188844:mspn::
pnms-mspn_416	76	69.3333	PsnmuV1.4_scaffold_161-size_115017:29668:29744:pnms::scaffold_101:357156:357237:mspn::
pnms-frcy_37	44	45.4545	PsnmuV1.4_scaffold_161-size_115017:49294:49338:pnms::scaffold_2:2585250:2585283:frcy::
pnms-frcy_38	65	76.6667	PsnmuV1.4_scaffold_161-size_115017:75541:75606:pnms::scaffold_2:2540994:2541056:frcy::
pnms-mspn_420	30	83.3333	PsnmuV1.4_scaffold_162-size_122010:84462:84492:pnms::scaffold_512:87795:87828:mspn::
pnms-mspn_421	166	76.129	PsnmuV1.4_scaffold_162-size_122010:114777:114943:pnms::scaffold_512:53831:53992:mspn::
pnms-mspn_422	206	80.7882	PsnmuV1.4_scaffold_162-size_122010:119819:120025:pnms::scaffold_512:41418:41634:mspn::
pnms-mspn_423	460	75.1142	PsnmuV1.4_scaffold_163-size_115519:11299:11759:pnms::scaffold_108:151967:152462:mspn::
pnms-mspn_424	260	77.8226	PsnmuV1.4_scaffold_163-size_115519:50626:50886:pnms::scaffold_108:228985:229280:mspn::
pnms-mspn_425	63	79.6296	PsnmuV1.4_scaffold_163-size_115519:65622:65685:pnms::scaffold_108:264387:264441:mspn::
pnms-mspn_427	138	73.6842	PsnmuV1.4_scaffold_164-size_111933:399:537:pnms::scaffold_379:92496:92650:mspn::
pnms-mspn_428	260	74.7788	PsnmuV1.4_scaffold_164-size_111933:13015:13275:pnms::scaffold_379:76423:76723:mspn::
pnms-mspn_429	44	72.7273	PsnmuV1.4_scaffold_164-size_111933:45100:45144:pnms::scaffold_160:105304:105348:mspn::
pnms-mspn_430	90	72.2222	PsnmuV1.4_scaffold_164-size_111933:45328:45418:pnms::scaffold_160:113425:113540:mspn::
pnms-mspn_431	104	61.5385	PsnmuV1.4_scaffold_164-size_111933:50199:50303:pnms::scaffold_160:118194:118301:mspn::
pnms-mspn_432	102	79	PsnmuV1.4_scaffold_164-size_111933:60184:60285:pnms::scaffold_160:128222:128328:mspn::
pnms-mspn_434	100	76.1194	PsnmuV1.4_scaffold_164-size_111933:73917:74017:pnms::scaffold_160:164153:164232:mspn::
pnms-mspn_435	80	74.6835	PsnmuV1.4_scaffold_164-size_111933:86172:86252:pnms::scaffold_160:178960:179053:mspn::
pnms-mspn_436	92	73.494	PsnmuV1.4_scaffold_164-size_111933:86384:86475:pnms::scaffold_160:178737:178820:mspn::
pnms-mspn_438	295	66.2021	PsnmuV1.4_scaffold_164-size_111933:89051:89346:pnms::scaffold_160:252864:253155:mspn::
pnms-mspn_439	43	69.7674	PsnmuV1.4_scaffold_164-size_111933:89949:89992:pnms::scaffold_990:49831:49874:mspn::
pnms-mspn_440	107	73.0769	PsnmuV1.4_scaffold_165-size_110762:36294:36401:pnms::scaffold_75:385814:385965:mspn::
pnms-mspn_441	116	75.4545	PsnmuV1.4_scaffold_165-size_110762:38414:38530:pnms::scaffold_117:17095:17232:mspn::
pnms-frcy_40	46	71.7391	PsnmuV1.4_scaffold_165-size_110762:42112:42158:pnms::scaffold_8:1589315:1589361:frcy::
pnms-mspn_443	182	71.1111	PsnmuV1.4_scaffold_165-size_110762:67936:68118:pnms::scaffold_39:407999:408202:mspn::
pnms-mspn_444	170	69.1275	PsnmuV1.4_scaffold_165-size_110762:74767:74937:pnms::scaffold_39:375539:375694:mspn::
pnms-mspn_446	35	80	PsnmuV1.4_scaffold_166-size_133788:77365:77400:pnms::scaffold_47:12951:12988:mspn::
pnms-mspn_447	89	82.716	PsnmuV1.4_scaffold_166-size_133788:77568:77657:pnms::scaffold_47:30847:30928:mspn::
pnms-mspn_448	112	71.4286	PsnmuV1.4_scaffold_166-size_133788:118486:118597:pnms::scaffold_47:75189:75294:mspn::
pnms-mspn_449	109	65.0485	PsnmuV1.4_scaffold_166-size_133788:130774:130883:pnms::scaffold_47:92811:92922:mspn::
pnms-mspn_450	150	74.3802	PsnmuV1.4_scaffold_167-size_113200:100639:100789:pnms::scaffold_145:23713:23852:mspn::
pnms-mspn_451	350	72.7273	PsnmuV1.4_scaffold_168-size_113476:55607:55957:pnms::scaffold_2437:7025:7329:mspn::
pnms-mspn_452	40	75	PsnmuV1.4_scaffold_168-size_113476:55957:55997:pnms::scaffold_2437:7329:7341:mspn::
pnms-mspn_453	110	71.2963	PsnmuV1.4_scaffold_168-size_113476:62384:62494:pnms::scaffold_170:4224:4333:mspn::
pnms-mspn_454	69	77.9412	PsnmuV1.4_scaffold_168-size_113476:76202:76271:pnms::scaffold_415:114387:114455:mspn::
pnms-mspn_455	139	76.3359	PsnmuV1.4_scaffold_169-size_110482:1719:1858:pnms::scaffold_1302:17840:18010:mspn::
pnms-mspn_456	62	65.5738	PsnmuV1.4_scaffold_169-size_110482:35203:35264:pnms::scaffold_187:51272:51334:mspn::
pnms-mspn_457	400	71.6578	PsnmuV1.4_scaffold_169-size_110482:35439:35839:pnms::scaffold_187:51483:51883:mspn::
pnms-frcy_41	52	63.4615	PsnmuV1.4_scaffold_169-size_110482:42432:42484:pnms::scaffold_8:1615683:1615735:frcy::
pnms-mspn_458	95	80.6452	PsnmuV1.4_scaffold_17-size_320565:21792:21887:pnms::scaffold_14:638917:639021:mspn::
pnms-mspn_459	87	75.8621	PsnmuV1.4_scaffold_17-size_320565:60039:60126:pnms::scaffold_258:125032:125138:mspn::
pnms-mspn_461	133	78	PsnmuV1.4_scaffold_17-size_320565:96314:96447:pnms::scaffold_258:72009:72111:mspn::
pnms-mspn_462	490	64.5233	PsnmuV1.4_scaffold_17-size_320565:115827:116317:pnms::scaffold_258:56532:57149:mspn::
pnms-mspn_463	210	81.0945	PsnmuV1.4_scaffold_17-size_320565:137796:138006:pnms::scaffold_184:207068:207277:mspn::
pnms-mspn_464	239	67.6329	PsnmuV1.4_scaffold_17-size_320565:151109:151348:pnms::scaffold_184:194981:195227:mspn::
pnms-mspn_467	50	68.8889	PsnmuV1.4_scaffold_170-size_110116:52497:52547:pnms::scaffold_920:10430:10492:mspn::
pnms-mspn_468	49	78.7234	PsnmuV1.4_scaffold_170-size_110116:93364:93413:pnms::scaffold_57:342935:342987:mspn::
pnms-mspn_470	30	73.3333	PsnmuV1.4_scaffold_170-size_110116:109368:109398:pnms::scaffold_37:90672:90704:mspn::
pnms-mspn_471	128	75.6303	PsnmuV1.4_scaffold_171-size_116794:15223:15351:pnms::scaffold_190:130099:130229:mspn::
pnms-mspn_473	160	69.3431	PsnmuV1.4_scaffold_171-size_116794:57390:57550:pnms::scaffold_190:216462:216615:mspn::
pnms-frcy_44	82	69.863	PsnmuV1.4_scaffold_171-size_116794:72429:72511:pnms::scaffold_5:1177063:1177140:frcy::
pnms-mspn_474	68	77.9412	PsnmuV1.4_scaffold_171-size_116794:80290:80358:pnms::scaffold_64:27911:28011:mspn::
pnms-mspn_475	80	60.5634	PsnmuV1.4_scaffold_171-size_116794:86793:86873:pnms::scaffold_64:20960:21031:mspn::
pnms-mspn_477	30	83.3333	PsnmuV1.4_scaffold_171-size_116794:114622:114652:pnms::scaffold_1267:36263:36275:mspn::
pnms-mspn_478	192	70.122	PsnmuV1.4_scaffold_171-size_116794:114662:114853:pnms::scaffold_1267:36275:36443:mspn::
pnms-mspn_480	436	68.9223	PsnmuV1.4_scaffold_172-size_109320:78128:78564:pnms::scaffold_33:184720:185137:mspn::
pnms-mspn_481	160	72.1429	PsnmuV1.4_scaffold_172-size_109320:92384:92544:pnms::scaffold_33:206401:206545:mspn::
pnms-mspn_482	30	53.3333	PsnmuV1.4_scaffold_172-size_109320:104364:104394:pnms::scaffold_33:246164:246194:mspn::
pnms-mspn_483	220	67.0103	PsnmuV1.4_scaffold_173-size_119968:4121:4341:pnms::scaffold_125:40212:40418:mspn::
pnms-mspn_484	100	81.1111	PsnmuV1.4_scaffold_173-size_119968:7205:7305:pnms::scaffold_125:62350:62453:mspn::
pnms-mspn_485	56	81.4815	PsnmuV1.4_scaffold_173-size_119968:29977:30033:pnms::scaffold_125:164699:164753:mspn::
pnms-mspn_486	226	72.8205	PsnmuV1.4_scaffold_173-size_119968:30096:30322:pnms::scaffold_125:164789:165004:mspn::
pnms-mspn_488	110	70.7071	PsnmuV1.4_scaffold_173-size_119968:86348:86458:pnms::scaffold_177:62994:63097:mspn::
pnms-mspn_489	45	77.7778	PsnmuV1.4_scaffold_173-size_119968:88796:88841:pnms::scaffold_177:59961:60006:mspn::
pnms-mspn_491	58	82.7586	PsnmuV1.4_scaffold_174-size_106467:54820:54878:pnms::scaffold_210:154438:154508:mspn::
pnms-mspn_492	120	84.1667	PsnmuV1.4_scaffold_174-size_106467:86136:86256:pnms::scaffold_210:145516:145644:mspn::
pnms-mspn_493	119	67.619	PsnmuV1.4_scaffold_174-size_106467:89939:90058:pnms::scaffold_210:141688:141793:mspn::
pnms-mspn_495	60	70	PsnmuV1.4_scaffold_176-size_107819:27468:27528:pnms::scaffold_1227:26132:26203:mspn::
pnms-mspn_496	203	75.8242	PsnmuV1.4_scaffold_176-size_107819:37317:37520:pnms::scaffold_240:33959:34157:mspn::
pnms-mspn_497	113	73.0769	PsnmuV1.4_scaffold_176-size_107819:73551:73664:pnms::scaffold_179:28407:28511:mspn::
pnms-mspn_499	170	69.5122	PsnmuV1.4_scaffold_177-size_107148:35822:35992:pnms::scaffold_391:43046:43231:mspn::
pnms-mspn_500	47	68.0851	PsnmuV1.4_scaffold_177-size_107148:66768:66815:pnms::scaffold_433:2804:2851:mspn::
pnms-mspn_501	73	71.831	PsnmuV1.4_scaffold_178-size_105624:369:442:pnms::scaffold_462:135402:135473:mspn::
pnms-mspn_502	189	65.2174	PsnmuV1.4_scaffold_178-size_105624:3566:3755:pnms::scaffold_462:138879:139117:mspn::
pnms-mspn_504	290	82.9091	PsnmuV1.4_scaffold_178-size_105624:66776:67066:pnms::scaffold_778:73714:73991:mspn::
pnms-mspn_505	190	65.8824	PsnmuV1.4_scaffold_178-size_105624:78000:78190:pnms::scaffold_474:41692:41898:mspn::
pnms-mspn_508	99	70.6522	PsnmuV1.4_scaffold_179-size_132842:110516:110615:pnms::scaffold_188:68226:68345:mspn::
pnms-mspn_509	115	74.3119	PsnmuV1.4_scaffold_179-size_132842:132673:132788:pnms::scaffold_546:94905:95031:mspn::
pnms-frcy_46	70	59.6491	PsnmuV1.4_scaffold_18-size_325410:94724:94794:pnms::scaffold_2:2472106:2472167:frcy::
pnms-mspn_510	75	80.2817	PsnmuV1.4_scaffold_18-size_325410:118641:118716:pnms::scaffold_309:27293:27394:mspn::
pnms-mspn_511	393	66.7622	PsnmuV1.4_scaffold_18-size_325410:118763:119156:pnms::scaffold_309:27420:27796:mspn::
pnms-mspn_512	32	58.0645	PsnmuV1.4_scaffold_18-size_325410:208708:208739:pnms::scaffold_69:196886:196917:mspn::
pnms-mspn_513	56	69.6429	PsnmuV1.4_scaffold_18-size_325410:219841:219897:pnms::scaffold_69:225345:225401:mspn::
pnms-mspn_515	132	74.7967	PsnmuV1.4_scaffold_18-size_325410:302038:302170:pnms::scaffold_44:74600:74755:mspn::
pnms-mspn_516	84	83.3333	PsnmuV1.4_scaffold_18-size_325410:302434:302518:pnms::scaffold_44:89851:89951:mspn::
pnms-mspn_517	492	65.6319	PsnmuV1.4_scaffold_18-size_325410:315644:316136:pnms::scaffold_44:178273:178775:mspn::
pnms-mspn_518	129	67.2	PsnmuV1.4_scaffold_18-size_325410:325163:325292:pnms::scaffold_44:203651:203778:mspn::
pnms-mspn_519	30	83.3333	PsnmuV1.4_scaffold_180-size_110748:22209:22239:pnms::scaffold_72:271708:271738:mspn::
pnms-mspn_521	74	77.0492	PsnmuV1.4_scaffold_181-size_106712:4416:4490:pnms::scaffold_2:975597:975658:mspn::
pnms-mspn_522	50	83.6735	PsnmuV1.4_scaffold_181-size_106712:6446:6496:pnms::scaffold_2:971945:972005:mspn::
pnms-mspn-frcy_10	90	58.7963	PsnmuV1.4_scaffold_181-size_106712:63025:63115:pnms::scaffold_2:820952:821017:mspn::scaffold_11:710990:711085:frcy::
pnms-mspn_525	200	80.226	PsnmuV1.4_scaffold_181-size_106712:97125:97325:pnms::scaffold_2:775987:776171:mspn::
pnms-mspn_526	150	73.8255	PsnmuV1.4_scaffold_182-size_103241:36114:36264:pnms::scaffold_79:205771:205956:mspn::
pnms-mspn_527	390	72.5714	PsnmuV1.4_scaffold_182-size_103241:38781:39171:pnms::scaffold_79:202355:202730:mspn::
pnms-mspn_528	28	70.8333	PsnmuV1.4_scaffold_182-size_103241:43257:43285:pnms::scaffold_79:198245:198269:mspn::
pnms-mspn-frcy_14	70	74.2424	PsnmuV1.4_scaffold_182-size_103241:43285:43355:pnms::scaffold_79:198166:198245:mspn::scaffold_1:1071227:1071295:frcy::
pnms-mspn_530	283	67.9537	PsnmuV1.4_scaffold_182-size_103241:67366:67649:pnms::scaffold_79:120061:120372:mspn::
pnms-mspn_531	150	77.8571	PsnmuV1.4_scaffold_182-size_103241:67897:68047:pnms::scaffold_79:118290:118433:mspn::
pnms-mspn_532	123	83.4783	PsnmuV1.4_scaffold_182-size_103241:72661:72784:pnms::scaffold_79:114238:114371:mspn::
pnms-mspn_533	30	56.6667	PsnmuV1.4_scaffold_182-size_103241:73675:73705:pnms::scaffold_79:114155:114185:mspn::
pnms-mspn_536	109	69.7248	PsnmuV1.4_scaffold_182-size_103241:91964:92073:pnms::scaffold_79:88117:88231:mspn::
pnms-mspn_537	33	81.8182	PsnmuV1.4_scaffold_182-size_103241:92184:92217:pnms::scaffold_79:88057:88090:mspn::
pnms-mspn_538	180	70.4142	PsnmuV1.4_scaffold_182-size_103241:97085:97265:pnms::scaffold_79:83830:83999:mspn::
pnms-mspn_540	80	78.7879	PsnmuV1.4_scaffold_184-size_108497:71689:71769:pnms::scaffold_209:20794:20880:mspn::
pnms-mspn_541	232	71.1443	PsnmuV1.4_scaffold_184-size_108497:93043:93275:pnms::scaffold_209:78434:78679:mspn::
pnms-frcy_53	115	68.75	PsnmuV1.4_scaffold_185-size_103074:89940:90055:pnms::scaffold_29:669874:670005:frcy::
pnms-mspn_543	115	74.5455	PsnmuV1.4_scaffold_187-size_107890:35619:35734:pnms::scaffold_11:335975:336117:mspn::
pnms-mspn_544	136	78.0488	PsnmuV1.4_scaffold_187-size_107890:45609:45745:pnms::scaffold_11:268614:268738:mspn::
pnms-mspn_546	40	72	PsnmuV1.4_scaffold_188-size_103042:65495:65535:pnms::scaffold_328:78875:78906:mspn::
pnms-mspn_547	165	63.6943	PsnmuV1.4_scaffold_188-size_103042:65535:65700:pnms::scaffold_328:78906:79082:mspn::
pnms-mspn_548	96	69.0476	PsnmuV1.4_scaffold_189-size_108722:25856:25952:pnms::scaffold_109:295258:295345:mspn::
pnms-mspn_549	110	77.2152	PsnmuV1.4_scaffold_189-size_108722:64591:64701:pnms::scaffold_109:217767:217847:mspn::
pnms-mspn_550	154	70.3947	PsnmuV1.4_scaffold_189-size_108722:102931:103085:pnms::scaffold_109:189443:189599:mspn::
pnms-mspn_551	60	97.5	PsnmuV1.4_scaffold_189-size_108722:108302:108362:pnms::scaffold_109:184061:184101:mspn::
pnms-mspn_552	179	73.9726	PsnmuV1.4_scaffold_189-size_108722:108362:108541:pnms::scaffold_109:183874:184061:mspn::
pnms-mspn_553	105	80.4124	PsnmuV1.4_scaffold_19-size_306802:68741:68846:pnms::scaffold_868:32843:32949:mspn::
pnms-mspn_554	280	71.9008	PsnmuV1.4_scaffold_19-size_306802:113512:113792:pnms::scaffold_1149:9626:9912:mspn::
pnms-mspn_555	149	73.7288	PsnmuV1.4_scaffold_19-size_306802:113802:113951:pnms::scaffold_1149:9493:9626:mspn::
pnms-mspn_556	160	57.5	PsnmuV1.4_scaffold_19-size_306802:249738:249898:pnms::scaffold_216:2417:2623:mspn::
pnms-mspn_557	142	88.1481	PsnmuV1.4_scaffold_190-size_106225:5504:5645:pnms::scaffold_454:65715:65857:mspn::
pnms-mspn_558	100	71	PsnmuV1.4_scaffold_190-size_106225:96457:96557:pnms::scaffold_13:133917:134045:mspn::
pnms-mspn_559	76	79.7297	PsnmuV1.4_scaffold_191-size_99028:12157:12233:pnms::scaffold_4:260340:260416:mspn::
pnms-mspn_560	32	96.7742	PsnmuV1.4_scaffold_191-size_99028:16722:16753:pnms::scaffold_4:264824:264855:mspn::
pnms-mspn_561	88	76.7442	PsnmuV1.4_scaffold_191-size_99028:51098:51186:pnms::scaffold_174:139866:139954:mspn::
pnms-mspn_562	72	79.1667	PsnmuV1.4_scaffold_191-size_99028:76219:76291:pnms::scaffold_174:69497:69579:mspn::
pnms-thpa_5	42	73.1707	PsnmuV1.4_scaffold_191-size_99028:82654:82695:pnms::chr_13:894884:894925:thpa::
pnms-mspn_563	230	65.7534	PsnmuV1.4_scaffold_192-size_110151:7761:7991:pnms::scaffold_1386:21928:22172:mspn::
pnms-mspn_564	32	54.8387	PsnmuV1.4_scaffold_192-size_110151:14161:14192:pnms::scaffold_1386:28611:28646:mspn::
pnms-mspn_565	300	75.2852	PsnmuV1.4_scaffold_192-size_110151:14377:14677:pnms::scaffold_133:16154:16419:mspn::
pnms-mspn_566	210	63.9456	PsnmuV1.4_scaffold_192-size_110151:14677:14887:pnms::scaffold_133:16419:16570:mspn::
pnms-mspn_568	149	81.0811	PsnmuV1.4_scaffold_192-size_110151:87441:87590:pnms::scaffold_1179:28331:28491:mspn::
pnms-mspn_570	239	69.6262	PsnmuV1.4_scaffold_193-size_98041:212:451:pnms::scaffold_244:128575:128801:mspn::
pnms-mspn_571	270	65.8009	PsnmuV1.4_scaffold_193-size_98041:57417:57687:pnms::scaffold_360:126261:126495:mspn::
pnms-frcy_55	42	70.7317	PsnmuV1.4_scaffold_194-size_110341:64779:64820:pnms::scaffold_22:748074:748115:frcy::
pnms-mspn_573	120	70.4082	PsnmuV1.4_scaffold_194-size_110341:101205:101325:pnms::scaffold_783:68471:68569:mspn::
pnms-mspn_574	42	92.8571	PsnmuV1.4_scaffold_197-size_112720:18245:18287:pnms::scaffold_31:493391:493435:mspn::
pnms-mspn_575	68	63.2353	PsnmuV1.4_scaffold_197-size_112720:24194:24262:pnms::scaffold_31:445288:445356:mspn::
pnms-mspn_576	69	69.697	PsnmuV1.4_scaffold_197-size_112720:29118:29187:pnms::scaffold_31:413370:413438:mspn::
pnms-mspn_578	65	62.5	PsnmuV1.4_scaffold_199-size_114071:32153:32218:pnms::scaffold_1015:37624:37689:mspn::
pnms-frcy_59	70	62.8571	PsnmuV1.4_scaffold_199-size_114071:32221:32291:pnms::scaffold_49:3483:3554:frcy::
pnms-mspn_579	55	60	PsnmuV1.4_scaffold_199-size_114071:76510:76565:pnms::scaffold_684:80101:80164:mspn::
pnms-mspn_580	262	65.3543	PsnmuV1.4_scaffold_199-size_114071:76608:76870:pnms::scaffold_684:79759:80048:mspn::
pnms-mspn_581	190	67.033	PsnmuV1.4_scaffold_199-size_114071:92062:92252:pnms::scaffold_684:56038:56245:mspn::
pnms-mspn_583	244	73.8532	PsnmuV1.4_scaffold_199-size_114071:96258:96502:pnms::scaffold_684:52042:52287:mspn::
pnms-mspn_584	60	68.3333	PsnmuV1.4_scaffold_2-size_554073:19793:19853:pnms::scaffold_226:103566:103630:mspn::
pnms-mspn_585	254	64.1921	PsnmuV1.4_scaffold_2-size_554073:93100:93354:pnms::scaffold_619:38817:39059:mspn::
pnms-mspn_587	50	74	PsnmuV1.4_scaffold_2-size_554073:112940:112990:pnms::scaffold_166:66473:66523:mspn::
pnms-mspn_589	182	66.0819	PsnmuV1.4_scaffold_2-size_554073:203658:203840:pnms::scaffold_576:97921:98110:mspn::
pnms-mspn_590	149	73.2877	PsnmuV1.4_scaffold_2-size_554073:225311:225460:pnms::scaffold_576:49756:49928:mspn::
pnms-mspn_591	150	54.7445	PsnmuV1.4_scaffold_2-size_554073:247409:247559:pnms::scaffold_576:29171:29331:mspn::
pnms-mspn_592	60	66.6667	PsnmuV1.4_scaffold_2-size_554073:251161:251221:pnms::scaffold_576:25242:25305:mspn::
pnms-mspn_593	33	72.7273	PsnmuV1.4_scaffold_2-size_554073:251528:251561:pnms::scaffold_576:24856:24889:mspn::
pnms-mspn_594	30	83.3333	PsnmuV1.4_scaffold_2-size_554073:258015:258045:pnms::scaffold_576:17509:17539:mspn::
pnms-mspn_595	263	66.1538	PsnmuV1.4_scaffold_2-size_554073:258082:258345:pnms::scaffold_576:17213:17478:mspn::
pnms-mspn_596	144	85.9375	PsnmuV1.4_scaffold_2-size_554073:273102:273246:pnms::scaffold_38:25671:25799:mspn::
pnms-frcy_61	40	64.8649	PsnmuV1.4_scaffold_2-size_554073:282643:282683:pnms::scaffold_6:181879:181921:frcy::
pnms-mspn_599	100	74.7126	PsnmuV1.4_scaffold_2-size_554073:348444:348544:pnms::scaffold_38:138121:138220:mspn::
pnms-mspn_600	157	68.5897	PsnmuV1.4_scaffold_2-size_554073:356748:356905:pnms::scaffold_38:146654:146863:mspn::
pnms-mspn_601	30	66.6667	PsnmuV1.4_scaffold_2-size_554073:368500:368530:pnms::scaffold_38:148955:148989:mspn::
pnms-mspn_603	134	77.8846	PsnmuV1.4_scaffold_2-size_554073:457791:457925:pnms::scaffold_21:364133:364238:mspn::
pnms-mspn_604	340	70.5167	PsnmuV1.4_scaffold_2-size_554073:473571:473911:pnms::scaffold_21:385727:386104:mspn::
pnms-mspn_605	100	81.9149	PsnmuV1.4_scaffold_2-size_554073:486402:486502:pnms::scaffold_21:396479:396585:mspn::
pnms-mspn_606	40	68.9655	PsnmuV1.4_scaffold_2-size_554073:490062:490102:pnms::scaffold_21:400215:400244:mspn::
pnms-mspn_607	95	77.4648	PsnmuV1.4_scaffold_20-size_358176:49950:50045:pnms::scaffold_917:364:437:mspn::
pnms-mspn_609	142	68.3824	PsnmuV1.4_scaffold_20-size_358176:163517:163659:pnms::scaffold_509:31643:31793:mspn::
pnms-mspn_610	110	84.9057	PsnmuV1.4_scaffold_20-size_358176:262006:262116:pnms::scaffold_354:103073:103190:mspn::
pnms-mspn_611	27	85.1852	PsnmuV1.4_scaffold_20-size_358176:320576:320603:pnms::scaffold_395:29956:29983:mspn::
pnms-mspn_612	42	80.4878	PsnmuV1.4_scaffold_200-size_100633:20961:21002:pnms::scaffold_354:50602:50643:mspn::
pnms-mspn_613	60	88.8889	PsnmuV1.4_scaffold_200-size_100633:21159:21219:pnms::scaffold_354:50702:50760:mspn::
pnms-mspn_615	360	70.7165	PsnmuV1.4_scaffold_200-size_100633:73277:73637:pnms::scaffold_752:53274:53610:mspn::
pnms-mspn_616	28	92.8571	PsnmuV1.4_scaffold_200-size_100633:88014:88042:pnms::scaffold_553:76394:76422:mspn::
pnms-mspn_617	37	75.6757	PsnmuV1.4_scaffold_200-size_100633:88052:88089:pnms::scaffold_553:76313:76366:mspn::
pnms-mspn_618	78	73.0769	PsnmuV1.4_scaffold_201-size_101520:8853:8931:pnms::scaffold_4:833120:833214:mspn::
pnms-mspn_619	100	78.8732	PsnmuV1.4_scaffold_201-size_101520:8948:9048:pnms::scaffold_4:833235:833309:mspn::
pnms-mspn_620	27	85.1852	PsnmuV1.4_scaffold_201-size_101520:33359:33386:pnms::scaffold_370:44376:44404:mspn::
pnms-mspn_622	130	78.3333	PsnmuV1.4_scaffold_201-size_101520:69697:69827:pnms::scaffold_8:80532:80656:mspn::
pnms-mspn_623	103	69.0722	PsnmuV1.4_scaffold_202-size_95659:24515:24618:pnms::scaffold_59:201443:201541:mspn::
pnms-mspn_624	130	65.625	PsnmuV1.4_scaffold_202-size_95659:56156:56286:pnms::scaffold_688:50605:50749:mspn::
pnms-mspn_626	190	65.6085	PsnmuV1.4_scaffold_203-size_125559:91877:92067:pnms::scaffold_29:492969:493202:mspn::
pnms-frcy_63	49	69.3878	PsnmuV1.4_scaffold_204-size_91430:1951:2000:pnms::scaffold_10:1636316:1636365:frcy::
pnms-mspn_628	130	76.7442	PsnmuV1.4_scaffold_204-size_91430:47774:47904:pnms::scaffold_4:64947:65107:mspn::
pnms-frcy_64	70	58.5714	PsnmuV1.4_scaffold_204-size_91430:85021:85091:pnms::scaffold_31:288432:288504:frcy::
pnms-mspn_629	110	74.7664	PsnmuV1.4_scaffold_204-size_91430:86981:87091:pnms::scaffold_4:36446:36554:mspn::
pnms-mspn_632	90	59.2593	PsnmuV1.4_scaffold_205-size_92619:89191:89281:pnms::scaffold_94:103311:103411:mspn::
pnms-mspn_633	40	71.4286	PsnmuV1.4_scaffold_206-size_88418:8385:8425:pnms::scaffold_388:75985:76022:mspn::
pnms-mspn_635	27	92.5926	PsnmuV1.4_scaffold_206-size_88418:60391:60418:pnms::scaffold_313:62253:62280:mspn::
pnms-mspn_637	109	69.5238	PsnmuV1.4_scaffold_207-size_93151:85041:85150:pnms::scaffold_18:139977:140098:mspn::
pnms-frcy_68	47	53.1915	PsnmuV1.4_scaffold_209-size_105258:59538:59585:pnms::scaffold_15:487454:487502:frcy::
pnms-frcy_70	95	54.7368	PsnmuV1.4_scaffold_209-size_105258:59705:59800:pnms::scaffold_3:481452:481554:frcy::
pnms-mspn_640	140	70.4545	PsnmuV1.4_scaffold_209-size_105258:98884:99024:pnms::scaffold_56:112388:112538:mspn::
pnms-mspn_641	192	78.3133	PsnmuV1.4_scaffold_21-size_313297:65002:65194:pnms::scaffold_228:19804:19983:mspn::
pnms-mspn_642	322	72.5632	PsnmuV1.4_scaffold_21-size_313297:68333:68655:pnms::scaffold_228:50457:50787:mspn::
pnms-mspn_643	103	68.932	PsnmuV1.4_scaffold_21-size_313297:88351:88454:pnms::scaffold_228:92866:93001:mspn::
pnms-mspn_645	48	80.4348	PsnmuV1.4_scaffold_21-size_313297:106049:106097:pnms::scaffold_228:124037:124083:mspn::
pnms-mspn_646	240	71.73	PsnmuV1.4_scaffold_21-size_313297:114923:115163:pnms::scaffold_228:201624:201866:mspn::
pnms-mspn_649	80	74.3243	PsnmuV1.4_scaffold_21-size_313297:194726:194806:pnms::scaffold_264:110536:110610:mspn::
pnms-mspn_651	70	78.5714	PsnmuV1.4_scaffold_21-size_313297:202050:202120:pnms::scaffold_264:75881:75962:mspn::
pnms-mspn_652	40	85	PsnmuV1.4_scaffold_21-size_313297:250918:250958:pnms::scaffold_1087:51032:51073:mspn::
pnms-mspn_654	32	87.0968	PsnmuV1.4_scaffold_21-size_313297:285608:285639:pnms::scaffold_213:185381:185412:mspn::
pnms-mspn_655	100	69.8795	PsnmuV1.4_scaffold_21-size_313297:297028:297128:pnms::scaffold_213:173358:173441:mspn::
pnms-mspn_656	46	61.9048	PsnmuV1.4_scaffold_21-size_313297:312965:313011:pnms::scaffold_213:123091:123133:mspn::
pnms-mspn_657	130	60.7692	PsnmuV1.4_scaffold_210-size_87962:40823:40953:pnms::scaffold_348:96467:96601:mspn::
pnms-phtc_2	75	63.5135	PsnmuV1.4_scaffold_210-size_87962:44697:44772:pnms::chr_12:240098:240172:phtc::
pnms-mspn_658	69	76.8116	PsnmuV1.4_scaffold_210-size_87962:64116:64185:pnms::scaffold_348:134252:134334:mspn::
pnms-mspn_659	178	65.8824	PsnmuV1.4_scaffold_211-size_86291:6796:6974:pnms::scaffold_1029:47516:47694:mspn::
pnms-mspn_660	162	79.3333	PsnmuV1.4_scaffold_211-size_86291:86126:86287:pnms::scaffold_1225:23322:23490:mspn::
pnms-mspn_661	163	78.2609	PsnmuV1.4_scaffold_212-size_87954:43462:43625:pnms::scaffold_167:220023:220213:mspn::
pnms-mspn_662	90	78.8889	PsnmuV1.4_scaffold_212-size_87954:50800:50890:pnms::scaffold_167:224140:224249:mspn::
pnms-mspn_665	100	70.8861	PsnmuV1.4_scaffold_213-size_98376:91269:91369:pnms::scaffold_48:81054:81175:mspn::
pnms-mspn_666	163	67.5676	PsnmuV1.4_scaffold_213-size_98376:91379:91542:pnms::scaffold_48:80879:81054:mspn::
pnms-mspn_667	89	74.1176	PsnmuV1.4_scaffold_214-size_88102:58081:58170:pnms::scaffold_200:226334:226423:mspn::
pnms-mspn_668	90	74.5763	PsnmuV1.4_scaffold_215-size_90625:207:297:pnms::scaffold_405:108256:108319:mspn::
pnms-mspn_671	164	81.761	PsnmuV1.4_scaffold_216-size_84187:30522:30686:pnms::scaffold_15:235670:235854:mspn::
pnms-mspn_673	280	86	PsnmuV1.4_scaffold_216-size_84187:79930:80210:pnms::scaffold_15:375911:376170:mspn::
pnms-mspn_675	80	69.6203	PsnmuV1.4_scaffold_217-size_90734:20180:20260:pnms::scaffold_447:26837:26926:mspn::
pnms-mspn_676	150	83.1933	PsnmuV1.4_scaffold_217-size_90734:47489:47639:pnms::scaffold_151:252692:252811:mspn::
pnms-mspn_678	30	76.6667	PsnmuV1.4_scaffold_217-size_90734:60690:60720:pnms::scaffold_151:206684:206714:mspn::
pnms-mspn_680	158	73.7179	PsnmuV1.4_scaffold_218-size_84106:7870:8028:pnms::scaffold_441:104140:104311:mspn::
pnms-mspn_682	57	78.9474	PsnmuV1.4_scaffold_218-size_84106:23204:23261:pnms::scaffold_57:103336:103405:mspn::
pnms-mspn_683	260	68.3761	PsnmuV1.4_scaffold_218-size_84106:35654:35914:pnms::scaffold_57:79512:79776:mspn::
pnms-mspn_684	212	73.399	PsnmuV1.4_scaffold_218-size_84106:63966:64177:pnms::scaffold_57:42656:42902:mspn::
pnms-mspn_685	140	71.223	PsnmuV1.4_scaffold_218-size_84106:71907:72047:pnms::scaffold_187:80909:81069:mspn::
pnms-mspn_687	150	78.6207	PsnmuV1.4_scaffold_219-size_111675:26323:26473:pnms::scaffold_468:39030:39175:mspn::
pnms-mspn_688	57	84.2105	PsnmuV1.4_scaffold_22-size_317645:3257:3314:pnms::scaffold_848:46479:46537:mspn::
pnms-mspn_689	58	82.1429	PsnmuV1.4_scaffold_22-size_317645:16853:16911:pnms::scaffold_848:41308:41364:mspn::
pnms-mspn_690	80	82.4324	PsnmuV1.4_scaffold_22-size_317645:25706:25786:pnms::scaffold_881:45934:46019:mspn::
pnms-mspn_692	25	64	PsnmuV1.4_scaffold_22-size_317645:86578:86603:pnms::scaffold_287:157399:157424:mspn::
pnms-mspn_693	90	65.5172	PsnmuV1.4_scaffold_22-size_317645:86947:87037:pnms::scaffold_287:157020:157111:mspn::
pnms-mspn_694	102	80.8081	PsnmuV1.4_scaffold_22-size_317645:91052:91154:pnms::scaffold_287:152843:152942:mspn::
pnms-mspn_695	150	71.4286	PsnmuV1.4_scaffold_22-size_317645:91542:91692:pnms::scaffold_287:152483:152628:mspn::
pnms-mspn_696	147	77.1654	PsnmuV1.4_scaffold_22-size_317645:97159:97306:pnms::scaffold_287:146864:146992:mspn::
pnms-mspn_697	70	70.8333	PsnmuV1.4_scaffold_22-size_317645:97350:97420:pnms::scaffold_287:146801:146851:mspn::
pnms-mspn_698	105	66.6667	PsnmuV1.4_scaffold_22-size_317645:100189:100294:pnms::scaffold_287:143967:144072:mspn::
pnms-thpa_8	58	69.5652	PsnmuV1.4_scaffold_22-size_317645:111732:111790:pnms::chr_10:537642:537688:thpa::
pnms-mspn_699	53	65	PsnmuV1.4_scaffold_22-size_317645:124367:124420:pnms::scaffold_287:83017:83057:mspn::
pnms-mspn_702	40	87.5	PsnmuV1.4_scaffold_22-size_317645:156011:156051:pnms::scaffold_287:27049:27089:mspn::
pnms-mspn_703	217	77.7778	PsnmuV1.4_scaffold_22-size_317645:175110:175327:pnms::scaffold_287:4697:4916:mspn::
pnms-mspn_705	40	84.6154	PsnmuV1.4_scaffold_22-size_317645:252019:252059:pnms::scaffold_617:75274:75313:mspn::
pnms-mspn_706	83	78.481	PsnmuV1.4_scaffold_22-size_317645:280640:280723:pnms::scaffold_629:48769:48854:mspn::
pnms-mspn-frcy_17	88	58.6957	PsnmuV1.4_scaffold_220-size_94549:6259:6347:pnms::scaffold_48:42583:42671:mspn::scaffold_15:965190:965270:frcy::
pnms-frcy_72	57	68.4211	PsnmuV1.4_scaffold_220-size_94549:6347:6404:pnms::scaffold_15:965133:965190:frcy::
pnms-mspn_708	30	66.6667	PsnmuV1.4_scaffold_220-size_94549:9193:9223:pnms::scaffold_48:33282:33318:mspn::
pnms-mspn_710	48	77.2727	PsnmuV1.4_scaffold_220-size_94549:69955:70003:pnms::scaffold_405:108254:108306:mspn::
pnms-frcy_74	48	60.4167	PsnmuV1.4_scaffold_220-size_94549:82189:82237:pnms::scaffold_1:1844900:1844954:frcy::
pnms-mspn_711	32	83.871	PsnmuV1.4_scaffold_220-size_94549:82266:82297:pnms::scaffold_639:40469:40500:mspn::
pnms-mspn_712	199	65.9898	PsnmuV1.4_scaffold_221-size_121165:4546:4745:pnms::scaffold_530:7347:7548:mspn::
pnms-mspn_713	25	92	PsnmuV1.4_scaffold_221-size_121165:4857:4882:pnms::scaffold_530:7765:7790:mspn::
pnms-mspn_714	37	70.2703	PsnmuV1.4_scaffold_221-size_121165:28398:28435:pnms::scaffold_530:112452:112489:mspn::
pnms-mspn_715	34	79.4118	PsnmuV1.4_scaffold_221-size_121165:104572:104606:pnms::scaffold_4242:3854:3888:mspn::
pnms-mspn_716	114	82.5243	PsnmuV1.4_scaffold_223-size_92092:101:215:pnms::scaffold_44:178671:178775:mspn::
pnms-mspn_717	129	67.2	PsnmuV1.4_scaffold_223-size_92092:9242:9371:pnms::scaffold_44:203651:203778:mspn::
pnms-mspn_718	66	79.6296	PsnmuV1.4_scaffold_224-size_86867:11484:11550:pnms::scaffold_29:303908:303962:mspn::
pnms-mspn_720	59	72.8814	PsnmuV1.4_scaffold_224-size_86867:33391:33450:pnms::scaffold_29:274524:274590:mspn::
pnms-mspn_721	340	74.1935	PsnmuV1.4_scaffold_224-size_86867:39308:39648:pnms::scaffold_29:259371:259713:mspn::
pnms-mspn_722	60	83.7209	PsnmuV1.4_scaffold_225-size_100693:43602:43662:pnms::scaffold_26:535182:535225:mspn::
pnms-mspn_723	300	65.9574	PsnmuV1.4_scaffold_225-size_100693:43662:43962:pnms::scaffold_26:535225:535591:mspn::
pnms-mspn_725	120	73.8739	PsnmuV1.4_scaffold_226-size_86675:52045:52165:pnms::scaffold_451:43954:44071:mspn::
pnms-mspn_726	62	72.1311	PsnmuV1.4_scaffold_226-size_86675:66715:66776:pnms::scaffold_451:35206:35267:mspn::
pnms-mspn_728	199	72.2892	PsnmuV1.4_scaffold_229-size_82594:18819:19018:pnms::scaffold_104:140664:140851:mspn::
pnms-mspn_729	58	76.5957	PsnmuV1.4_scaffold_23-size_303095:13875:13933:pnms::scaffold_22:153429:153484:mspn::
pnms-mspn_730	178	76.7296	PsnmuV1.4_scaffold_23-size_303095:27461:27639:pnms::scaffold_22:72217:72432:mspn::
pnms-mspn_732	54	77.7778	PsnmuV1.4_scaffold_23-size_303095:59605:59659:pnms::scaffold_22:24270:24326:mspn::
pnms-mspn_733	110	74.7475	PsnmuV1.4_scaffold_23-size_303095:59721:59831:pnms::scaffold_22:24163:24270:mspn::
pnms-mspn_734	54	77.7778	PsnmuV1.4_scaffold_23-size_303095:65984:66038:pnms::scaffold_22:24270:24326:mspn::
pnms-mspn_735	110	74.7475	PsnmuV1.4_scaffold_23-size_303095:66100:66210:pnms::scaffold_22:24163:24270:mspn::
pnms-mspn_737	140	71.3235	PsnmuV1.4_scaffold_23-size_303095:102478:102618:pnms::scaffold_74:41474:41664:mspn::
pnms-mspn_738	210	67.9612	PsnmuV1.4_scaffold_23-size_303095:147154:147364:pnms::scaffold_74:183911:184164:mspn::
pnms-mspn_739	90	86.4865	PsnmuV1.4_scaffold_23-size_303095:175582:175672:pnms::scaffold_74:223222:223302:mspn::
pnms-mspn_740	140	61.165	PsnmuV1.4_scaffold_23-size_303095:175672:175812:pnms::scaffold_74:223302:223425:mspn::
pnms-mspn_741	116	79.1304	PsnmuV1.4_scaffold_23-size_303095:180134:180250:pnms::scaffold_74:227895:228019:mspn::
pnms-mspn_742	190	78.882	PsnmuV1.4_scaffold_23-size_303095:187530:187720:pnms::scaffold_74:253168:253370:mspn::
pnms-mspn_743	80	78.75	PsnmuV1.4_scaffold_23-size_303095:198109:198189:pnms::scaffold_74:255987:256085:mspn::
pnms-mspn_744	390	70.8934	PsnmuV1.4_scaffold_23-size_303095:206943:207333:pnms::scaffold_74:264676:265035:mspn::
pnms-mspn_745	28	71.4286	PsnmuV1.4_scaffold_23-size_303095:218498:218526:pnms::scaffold_74:315170:315198:mspn::
pnms-mspn_747	70	70.7692	PsnmuV1.4_scaffold_23-size_303095:230210:230280:pnms::scaffold_74:326501:326603:mspn::
pnms-mspn_748	140	67.2727	PsnmuV1.4_scaffold_23-size_303095:236977:237117:pnms::scaffold_74:333245:333364:mspn::
pnms-mspn_749	40	58.8235	PsnmuV1.4_scaffold_23-size_303095:237117:237157:pnms::scaffold_74:333364:333381:mspn::
pnms-mspn_750	290	70.5882	PsnmuV1.4_scaffold_23-size_303095:237157:237447:pnms::scaffold_74:333381:333568:mspn::
pnms-mspn_751	82	77.7778	PsnmuV1.4_scaffold_23-size_303095:245437:245519:pnms::scaffold_74:341340:341413:mspn::
pnms-mspn_752	74	72.6027	PsnmuV1.4_scaffold_23-size_303095:249316:249390:pnms::scaffold_74:345598:345679:mspn::
pnms-mspn_753	60	59.6491	PsnmuV1.4_scaffold_23-size_303095:252138:252198:pnms::scaffold_954:14952:15018:mspn::
pnms-mspn_754	25	83.3333	PsnmuV1.4_scaffold_23-size_303095:254432:254457:pnms::scaffold_954:27172:27190:mspn::
pnms-mspn_755	52	82.3529	PsnmuV1.4_scaffold_23-size_303095:254490:254541:pnms::scaffold_954:27230:27289:mspn::
pnms-mspn_756	235	78.7037	PsnmuV1.4_scaffold_23-size_303095:256735:256970:pnms::scaffold_954:29175:29421:mspn::
pnms-mspn_757	40	83.3333	PsnmuV1.4_scaffold_23-size_303095:259997:260037:pnms::scaffold_954:32060:32090:mspn::
pnms-mspn_758	140	75.2577	PsnmuV1.4_scaffold_23-size_303095:260037:260177:pnms::scaffold_954:32090:32205:mspn::
pnms-mspn_759	32	88.8889	PsnmuV1.4_scaffold_23-size_303095:260177:260208:pnms::scaffold_954:32205:32223:mspn::
pnms-mspn_760	60	75	PsnmuV1.4_scaffold_23-size_303095:265788:265848:pnms::scaffold_954:38337:38389:mspn::
pnms-mspn_762	272	74.6193	PsnmuV1.4_scaffold_23-size_303095:276153:276424:pnms::scaffold_348:51746:51951:mspn::
pnms-mspn_763	87	76.3158	PsnmuV1.4_scaffold_23-size_303095:296695:296782:pnms::scaffold_348:22641:22720:mspn::
pnms-mspn_764	70	79.6875	PsnmuV1.4_scaffold_230-size_83538:24792:24862:pnms::scaffold_982:19519:19584:mspn::
pnms-mspn_765	59	74.5763	PsnmuV1.4_scaffold_230-size_83538:77681:77740:pnms::scaffold_71:134234:134293:mspn::
pnms-mspn_766	87	78.5714	PsnmuV1.4_scaffold_230-size_83538:77849:77936:pnms::scaffold_71:134358:134428:mspn::
pnms-mspn_768	69	78.7879	PsnmuV1.4_scaffold_231-size_98151:71337:71406:pnms::scaffold_1129:46056:46122:mspn::
pnms-mspn_769	52	75	PsnmuV1.4_scaffold_233-size_88376:40139:40191:pnms::scaffold_1218:12166:12220:mspn::
pnms-mspn_770	350	76.9452	PsnmuV1.4_scaffold_233-size_88376:81422:81772:pnms::scaffold_37:89888:90243:mspn::
pnms-frcy_76	40	63.1579	PsnmuV1.4_scaffold_234-size_84702:59265:59305:pnms::scaffold_1:4420605:4420643:frcy::
pnms-mspn_771	80	83.75	PsnmuV1.4_scaffold_235-size_82231:33703:33783:pnms::scaffold_60:60825:60931:mspn::
pnms-frcy_77	33	81.8182	PsnmuV1.4_scaffold_235-size_82231:67577:67610:pnms::scaffold_29:669963:669996:frcy::
pnms-mspn_774	210	69.3122	PsnmuV1.4_scaffold_236-size_93367:20661:20871:pnms::scaffold_727:76511:76702:mspn::
pnms-mspn_775	88	77.5	PsnmuV1.4_scaffold_237-size_87097:3953:4041:pnms::scaffold_4:386095:386183:mspn::
pnms-mspn_776	180	72.3529	PsnmuV1.4_scaffold_237-size_87097:9416:9596:pnms::scaffold_4:397272:397524:mspn::
pnms-mspn_777	170	78.6982	PsnmuV1.4_scaffold_237-size_87097:26052:26222:pnms::scaffold_4:511615:511791:mspn::
pnms-mspn_778	122	72.0721	PsnmuV1.4_scaffold_237-size_87097:30381:30503:pnms::scaffold_4:515896:516030:mspn::
pnms-mspn_779	30	73.3333	PsnmuV1.4_scaffold_238-size_82048:8450:8480:pnms::scaffold_180:240436:240471:mspn::
pnms-mspn_780	150	72	PsnmuV1.4_scaffold_238-size_82048:12422:12572:pnms::scaffold_180:235787:235959:mspn::
pnms-mspn_781	60	78.3333	PsnmuV1.4_scaffold_238-size_82048:53711:53771:pnms::scaffold_180:150930:150990:mspn::
pnms-mspn_783	148	73.1884	PsnmuV1.4_scaffold_239-size_81639:8264:8412:pnms::scaffold_18:180495:180664:mspn::
pnms-mspn_784	100	73.2558	PsnmuV1.4_scaffold_239-size_81639:13053:13153:pnms::scaffold_18:170029:170115:mspn::
pnms-mspn_785	70	58.3333	PsnmuV1.4_scaffold_239-size_81639:13153:13223:pnms::scaffold_18:169967:170029:mspn::
pnms-mspn_787	50	68.8889	PsnmuV1.4_scaffold_24-size_308071:114327:114377:pnms::scaffold_270:31602:31647:mspn::
pnms-mspn_788	140	73.2824	PsnmuV1.4_scaffold_24-size_308071:124371:124511:pnms::scaffold_270:74388:74540:mspn::
pnms-mspn_790	50	71.4286	PsnmuV1.4_scaffold_24-size_308071:133088:133138:pnms::scaffold_270:83531:83580:mspn::
pnms-mspn_791	56	78.5714	PsnmuV1.4_scaffold_24-size_308071:152204:152260:pnms::scaffold_270:157332:157396:mspn::
pnms-mspn_793	270	59.1489	PsnmuV1.4_scaffold_24-size_308071:176905:177175:pnms::scaffold_1587:37766:38014:mspn::
pnms-mspn_795	72	70.3125	PsnmuV1.4_scaffold_24-size_308071:248373:248444:pnms::scaffold_329:13815:13881:mspn::
pnms-mspn_796	52	78.4314	PsnmuV1.4_scaffold_240-size_79574:31208:31260:pnms::scaffold_4455:4790:4841:mspn::
pnms-mspn_797	70	82.8571	PsnmuV1.4_scaffold_240-size_79574:31320:31390:pnms::scaffold_1914:1218:1289:mspn::
pnms-mspn_798	223	85.7843	PsnmuV1.4_scaffold_240-size_79574:35716:35939:pnms::scaffold_1914:6683:6913:mspn::
pnms-mspn_799	125	76.3636	PsnmuV1.4_scaffold_240-size_79574:57887:58012:pnms::scaffold_1474:24930:25098:mspn::
pnms-mspn_800	30	83.3333	PsnmuV1.4_scaffold_240-size_79574:60944:60974:pnms::scaffold_1631:8584:8614:mspn::
pnms-mspn_801	52	78.4314	PsnmuV1.4_scaffold_240-size_79574:76017:76068:pnms::scaffold_614:34003:34055:mspn::
pnms-mspn_802	83	73.494	PsnmuV1.4_scaffold_240-size_79574:76098:76181:pnms::scaffold_614:34237:34328:mspn::
pnms-mspn_803	72	70.4225	PsnmuV1.4_scaffold_241-size_80255:20669:20740:pnms::scaffold_244:72359:72458:mspn::
pnms-mspn_804	50	65.9574	PsnmuV1.4_scaffold_241-size_80255:20753:20803:pnms::scaffold_244:72280:72334:mspn::
pnms-mspn_807	60	53.3333	PsnmuV1.4_scaffold_242-size_79731:24124:24184:pnms::scaffold_2294:5274:5343:mspn::
pnms-mspn_808	46	76.087	PsnmuV1.4_scaffold_242-size_79731:38603:38649:pnms::scaffold_32:399373:399419:mspn::
pnms-mspn_809	170	67.4699	PsnmuV1.4_scaffold_242-size_79731:38666:38836:pnms::scaffold_32:399142:399338:mspn::
pnms-mspn_810	60	75	PsnmuV1.4_scaffold_242-size_79731:72784:72844:pnms::scaffold_202:185721:185784:mspn::
pnms-frcy_81	46	54.3478	PsnmuV1.4_scaffold_243-size_89547:19170:19216:pnms::scaffold_9:1174479:1174529:frcy::
pnms-mspn_811	47	73.5294	PsnmuV1.4_scaffold_243-size_89547:47194:47241:pnms::scaffold_145:137960:137994:mspn::
pnms-mspn_812	300	70.7317	PsnmuV1.4_scaffold_243-size_89547:53776:54076:pnms::scaffold_167:137596:137851:mspn::
pnms-mspn_813	130	69.9187	PsnmuV1.4_scaffold_243-size_89547:73027:73157:pnms::scaffold_167:164618:164763:mspn::
pnms-mspn_815	148	79.8561	PsnmuV1.4_scaffold_244-size_80616:59893:60041:pnms::scaffold_68:118905:119066:mspn::
pnms-mspn_817	72	78.8732	PsnmuV1.4_scaffold_245-size_82034:23377:23448:pnms::scaffold_1006:37320:37406:mspn::
pnms-mspn_818	45	83.7209	PsnmuV1.4_scaffold_245-size_82034:66832:66877:pnms::scaffold_382:85934:85977:mspn::
pnms-mspn_819	167	68.2927	PsnmuV1.4_scaffold_245-size_82034:70112:70279:pnms::scaffold_382:81299:81470:mspn::
pnms-mspn_820	58	82.7586	PsnmuV1.4_scaffold_246-size_88267:17770:17828:pnms::scaffold_1592:20114:20174:mspn::
pnms-mspn_821	60	69.3878	PsnmuV1.4_scaffold_246-size_88267:17913:17973:pnms::scaffold_1592:19760:19809:mspn::
pnms-mspn_822	85	84	PsnmuV1.4_scaffold_246-size_88267:40765:40850:pnms::scaffold_1268:3498:3574:mspn::
pnms-mspn_823	29	86.2069	PsnmuV1.4_scaffold_246-size_88267:41012:41041:pnms::scaffold_1268:3740:3769:mspn::
pnms-frcy_83	40	57.5	PsnmuV1.4_scaffold_246-size_88267:43659:43699:pnms::scaffold_3:2053905:2053945:frcy::
pnms-mspn_824	228	74.6479	PsnmuV1.4_scaffold_246-size_88267:50273:50501:pnms::scaffold_738:17376:17624:mspn::
pnms-mspn_825	79	71.4286	PsnmuV1.4_scaffold_247-size_79000:42013:42092:pnms::scaffold_14:573372:573450:mspn::
pnms-mspn_826	122	66.6667	PsnmuV1.4_scaffold_247-size_79000:61287:61408:pnms::scaffold_14:538337:538450:mspn::
pnms-mspn_829	70	78.2609	PsnmuV1.4_scaffold_249-size_84657:33741:33811:pnms::scaffold_26:317656:317737:mspn::
pnms-mspn_830	42	88.0952	PsnmuV1.4_scaffold_249-size_84657:80236:80278:pnms::scaffold_26:373441:373483:mspn::
pnms-mspn_832	26	80	PsnmuV1.4_scaffold_25-size_267851:15277:15303:pnms::scaffold_285:26170:26185:mspn::
pnms-mspn_833	25	60	PsnmuV1.4_scaffold_25-size_267851:17817:17842:pnms::scaffold_124:118318:118343:mspn::
pnms-mspn_834	74	71.0145	PsnmuV1.4_scaffold_25-size_267851:41159:41233:pnms::scaffold_124:142518:142591:mspn::
pnms-mspn_835	30	70	PsnmuV1.4_scaffold_25-size_267851:41269:41299:pnms::scaffold_124:142637:142667:mspn::
pnms-mspn_836	153	72.7273	PsnmuV1.4_scaffold_25-size_267851:41311:41464:pnms::scaffold_124:142692:142837:mspn::
pnms-mspn_837	207	73.7624	PsnmuV1.4_scaffold_25-size_267851:96794:97001:pnms::scaffold_124:220311:220555:mspn::
pnms-mspn_838	145	83.4586	PsnmuV1.4_scaffold_25-size_267851:129202:129347:pnms::scaffold_103:58528:58720:mspn::
pnms-mspn-frcy_22	83	70.852	PsnmuV1.4_scaffold_250-size_77641:34445:34528:pnms::scaffold_108:114895:114981:mspn::scaffold_2:2060110:2060182:frcy::
pnms-mspn_841	49	63.1579	PsnmuV1.4_scaffold_250-size_77641:34528:34577:pnms::scaffold_108:114856:114895:mspn::
pnms-mspn-frcy_23	38	61.9048	PsnmuV1.4_scaffold_250-size_77641:34577:34615:pnms::scaffold_108:114831:114856:mspn::scaffold_15:475381:475420:frcy::
pnms-mspn_843	116	68.75	PsnmuV1.4_scaffold_250-size_77641:38450:38566:pnms::scaffold_108:50100:50196:mspn::
pnms-mspn_844	54	85.1852	PsnmuV1.4_scaffold_250-size_77641:53865:53919:pnms::scaffold_108:27200:27261:mspn::
pnms-mspn_845	260	79.2453	PsnmuV1.4_scaffold_250-size_77641:61403:61663:pnms::scaffold_108:35650:35978:mspn::
pnms-frcy_85	30	76.6667	PsnmuV1.4_scaffold_250-size_77641:73847:73877:pnms::scaffold_16:233907:233939:frcy::
pnms-mspn_846	66	72.7273	PsnmuV1.4_scaffold_251-size_79043:45985:46051:pnms::scaffold_41:77558:77638:mspn::
pnms-mspn_847	200	77.2973	PsnmuV1.4_scaffold_251-size_79043:52727:52927:pnms::scaffold_41:148987:149290:mspn::
pnms-mspn_848	40	74.2857	PsnmuV1.4_scaffold_252-size_87564:15534:15574:pnms::scaffold_59:141529:141564:mspn::
pnms-mspn_849	50	57.4468	PsnmuV1.4_scaffold_252-size_87564:19042:19092:pnms::scaffold_59:138259:138316:mspn::
pnms-mspn_850	56	85.7143	PsnmuV1.4_scaffold_252-size_87564:20585:20641:pnms::scaffold_59:136711:136773:mspn::
pnms-mspn_851	50	56.5217	PsnmuV1.4_scaffold_252-size_87564:24268:24318:pnms::scaffold_72:332427:332501:mspn::
pnms-mspn_852	60	71.6667	PsnmuV1.4_scaffold_252-size_87564:24688:24748:pnms::scaffold_72:332895:332955:mspn::
pnms-mspn_853	107	86.8421	PsnmuV1.4_scaffold_252-size_87564:55679:55786:pnms::scaffold_59:58865:58942:mspn::
pnms-mspn_855	60	66.6667	PsnmuV1.4_scaffold_254-size_79812:9649:9709:pnms::scaffold_17:14317:14370:mspn::
pnms-frcy_87	32	83.871	PsnmuV1.4_scaffold_254-size_79812:74908:74939:pnms::scaffold_58:122102:122133:frcy::
pnms-frcy_89	70	60.8696	PsnmuV1.4_scaffold_255-size_75403:16534:16604:pnms::scaffold_1:3819929:3820003:frcy::
pnms-thpa_11	25	72	PsnmuV1.4_scaffold_255-size_75403:20354:20379:pnms::chr_6:132348:132374:thpa::
pnms-mspn_859	62	70.4918	PsnmuV1.4_scaffold_256-size_92550:6987:7048:pnms::scaffold_275:109419:109481:mspn::
pnms-mspn_861	40	64.7059	PsnmuV1.4_scaffold_256-size_92550:32889:32929:pnms::scaffold_3:819908:819925:mspn::
pnms-mspn_862	30	53.3333	PsnmuV1.4_scaffold_256-size_92550:36373:36403:pnms::scaffold_3:816440:816470:mspn::
pnms-mspn_863	182	68.3453	PsnmuV1.4_scaffold_256-size_92550:36803:36984:pnms::scaffold_3:815903:816043:mspn::
pnms-mspn_864	43	81.3953	PsnmuV1.4_scaffold_256-size_92550:42138:42181:pnms::scaffold_256:123293:123336:mspn::
pnms-mspn_866	184	75.4491	PsnmuV1.4_scaffold_259-size_76186:20665:20849:pnms::scaffold_30:84900:85084:mspn::
pnms-mspn_867	147	74.8092	PsnmuV1.4_scaffold_259-size_76186:61320:61467:pnms::scaffold_500:17676:17855:mspn::
pnms-thpa_13	37	65.625	PsnmuV1.4_scaffold_26-size_266566:21859:21896:pnms::chr_7:1068357:1068389:thpa::
pnms-mspn_871	30	75.8621	PsnmuV1.4_scaffold_26-size_266566:52106:52136:pnms::scaffold_70:256260:256289:mspn::
pnms-mspn_873	80	75.7143	PsnmuV1.4_scaffold_26-size_266566:70809:70889:pnms::scaffold_70:329403:329487:mspn::
pnms-mspn_874	99	71.7949	PsnmuV1.4_scaffold_26-size_266566:70899:70998:pnms::scaffold_70:329487:329565:mspn::
pnms-mspn_875	140	77.6119	PsnmuV1.4_scaffold_26-size_266566:145567:145707:pnms::scaffold_90:136248:136397:mspn::
pnms-mspn_876	205	79.0323	PsnmuV1.4_scaffold_26-size_266566:167812:168017:pnms::scaffold_90:112265:112451:mspn::
pnms-mspn_878	150	77.4648	PsnmuV1.4_scaffold_26-size_266566:201896:202046:pnms::scaffold_52:127118:127272:mspn::
pnms-mspn_879	80	71.831	PsnmuV1.4_scaffold_26-size_266566:225614:225694:pnms::scaffold_205:168719:168790:mspn::
pnms-mspn_880	35	60	PsnmuV1.4_scaffold_26-size_266566:226635:226670:pnms::scaffold_205:167747:167782:mspn::
pnms-mspn_881	30	75	PsnmuV1.4_scaffold_26-size_266566:226837:226867:pnms::scaffold_307:167856:167864:mspn::
pnms-mspn_882	40	77.7778	PsnmuV1.4_scaffold_26-size_266566:226867:226907:pnms::scaffold_307:167864:167873:mspn::
pnms-mspn_883	202	70.5128	PsnmuV1.4_scaffold_26-size_266566:226907:227108:pnms::scaffold_307:167873:168036:mspn::
pnms-mspn_884	30	86.6667	PsnmuV1.4_scaffold_260-size_74326:15791:15821:pnms::scaffold_32:379302:379332:mspn::
pnms-mspn_885	32	96.875	PsnmuV1.4_scaffold_260-size_74326:21653:21685:pnms::scaffold_195:14936:14968:mspn::
pnms-mspn_886	66	89.3939	PsnmuV1.4_scaffold_260-size_74326:26744:26810:pnms::scaffold_195:74294:74369:mspn::
pnms-mspn_887	92	71.4286	PsnmuV1.4_scaffold_260-size_74326:70586:70677:pnms::scaffold_567:66765:66860:mspn::
pnms-mspn_888	142	74.4681	PsnmuV1.4_scaffold_261-size_90766:4070:4211:pnms::scaffold_35:258608:258758:mspn::
pnms-mspn_889	30	80	PsnmuV1.4_scaffold_261-size_90766:58926:58956:pnms::scaffold_35:314809:314839:mspn::
pnms-mspn_892	430	77.3723	PsnmuV1.4_scaffold_262-size_72930:36438:36868:pnms::scaffold_362:168781:169215:mspn::
pnms-mspn_893	160	76.4706	PsnmuV1.4_scaffold_263-size_80560:31973:32133:pnms::scaffold_32:86619:86739:mspn::
pnms-mspn_896	208	78.9189	PsnmuV1.4_scaffold_265-size_71264:28010:28218:pnms::scaffold_335:61001:61224:mspn::
pnms-frcy_91	42	73.1707	PsnmuV1.4_scaffold_266-size_87968:11114:11155:pnms::scaffold_4:110084:110125:frcy::
pnms-mspn_897	36	77.7778	PsnmuV1.4_scaffold_268-size_73268:72341:72377:pnms::scaffold_37:43791:43827:mspn::
pnms-mspn_898	82	59.4203	PsnmuV1.4_scaffold_27-size_282192:17455:17536:pnms::scaffold_143:199399:199468:mspn::
pnms-mspn_899	119	81.4815	PsnmuV1.4_scaffold_27-size_282192:55561:55680:pnms::scaffold_143:211137:211275:mspn::
pnms-mspn_902	230	80.6122	PsnmuV1.4_scaffold_27-size_282192:75553:75783:pnms::scaffold_662:43859:44099:mspn::
pnms-mspn_903	170	72.956	PsnmuV1.4_scaffold_27-size_282192:83358:83528:pnms::scaffold_662:79925:80100:mspn::
pnms-mspn_905	60	72.2222	PsnmuV1.4_scaffold_270-size_70363:43771:43831:pnms::scaffold_211:12357:12420:mspn::
pnms-mspn_906	357	61.9808	PsnmuV1.4_scaffold_270-size_70363:48789:49146:pnms::scaffold_211:6802:7132:mspn::
pnms-mspn_907	95	65.9091	PsnmuV1.4_scaffold_270-size_70363:54507:54602:pnms::scaffold_163:30382:30470:mspn::
pnms-mspn_908	123	74.1379	PsnmuV1.4_scaffold_270-size_70363:54693:54816:pnms::scaffold_163:36965:37082:mspn::
pnms-mspn_909	120	70.4082	PsnmuV1.4_scaffold_273-size_79237:7105:7225:pnms::scaffold_783:68471:68569:mspn::
pnms-mspn_910	124	65.2174	PsnmuV1.4_scaffold_273-size_79237:56787:56911:pnms::scaffold_401:65663:65779:mspn::
pnms-mspn-frcy_25	50	82.1192	PsnmuV1.4_scaffold_273-size_79237:70483:70533:pnms::scaffold_439:87497:87548:mspn::scaffold_8:786619:786683:frcy::
pnms-mspn_915	170	69.5122	PsnmuV1.4_scaffold_276-size_67460:2701:2871:pnms::scaffold_759:27342:27579:mspn::
pnms-mspn_916	72	77.2727	PsnmuV1.4_scaffold_276-size_67460:26106:26178:pnms::scaffold_2422:6574:6643:mspn::
pnms-mspn_917	90	80.8219	PsnmuV1.4_scaffold_277-size_67682:20824:20914:pnms::scaffold_30:36948:37029:mspn::
pnms-mspn_918	29	89.6552	PsnmuV1.4_scaffold_277-size_67682:59509:59538:pnms::scaffold_30:99992:100021:mspn::
pnms-mspn_919	125	73.6364	PsnmuV1.4_scaffold_278-size_96929:22077:22202:pnms::scaffold_78:318729:318839:mspn::
pnms-mspn_920	82	86.9565	PsnmuV1.4_scaffold_278-size_96929:41113:41195:pnms::scaffold_78:319197:319266:mspn::
pnms-mspn_921	39	71.7949	PsnmuV1.4_scaffold_278-size_96929:82365:82404:pnms::scaffold_78:270297:270336:mspn::
pnms-mspn_922	215	76.5	PsnmuV1.4_scaffold_28-size_260360:5422:5637:pnms::scaffold_1138:58805:59124:mspn::
pnms-mspn_923	37	78.3784	PsnmuV1.4_scaffold_28-size_260360:58264:58301:pnms::scaffold_402:216:253:mspn::
pnms-mspn_924	60	78.2609	PsnmuV1.4_scaffold_28-size_260360:150697:150757:pnms::scaffold_50:184441:184487:mspn::
pnms-mspn_925	90	79.7753	PsnmuV1.4_scaffold_28-size_260360:196935:197025:pnms::scaffold_1804:8825:8914:mspn::
pnms-mspn_926	80	91.1392	PsnmuV1.4_scaffold_28-size_260360:201215:201295:pnms::scaffold_1804:19855:19937:mspn::
pnms-mspn_927	90	68.3544	PsnmuV1.4_scaffold_28-size_260360:228246:228336:pnms::scaffold_1798:6090:6169:mspn::
pnms-mspn_929	70	77.193	PsnmuV1.4_scaffold_280-size_72558:29247:29317:pnms::scaffold_761:22375:22432:mspn::
pnms-mspn_931	45	71.1111	PsnmuV1.4_scaffold_281-size_74472:56174:56219:pnms::scaffold_50:25104:25149:mspn::
pnms-mspn_932	105	74.4898	PsnmuV1.4_scaffold_282-size_88872:11209:11314:pnms::scaffold_60:248257:248366:mspn::
pnms-mspn_934	40	87.5	PsnmuV1.4_scaffold_283-size_66429:57920:57960:pnms::scaffold_1825:7972:8018:mspn::
pnms-mspn_935	157	62.7451	PsnmuV1.4_scaffold_283-size_66429:62310:62467:pnms::scaffold_1825:1050:1208:mspn::
pnms-mspn-frcy_26	29	86.2069	PsnmuV1.4_scaffold_284-size_68219:7181:7210:pnms::scaffold_371:123687:123716:mspn::scaffold_2:1551626:1551655:frcy::
pnms-mspn_938	37	81.0811	PsnmuV1.4_scaffold_284-size_68219:24660:24697:pnms::scaffold_371:81236:81273:mspn::
pnms-mspn_939	254	70.098	PsnmuV1.4_scaffold_284-size_68219:35522:35776:pnms::scaffold_371:41429:41673:mspn::
pnms-mspn_940	30	63.3333	PsnmuV1.4_scaffold_284-size_68219:42462:42492:pnms::scaffold_371:27998:28030:mspn::
pnms-mspn_941	40	77.5	PsnmuV1.4_scaffold_284-size_68219:56209:56249:pnms::scaffold_371:4032:4079:mspn::
pnms-mspn_942	440	66.8354	PsnmuV1.4_scaffold_288-size_63820:12525:12965:pnms::scaffold_410:140023:140489:mspn::
pnms-mspn_943	68	79.0323	PsnmuV1.4_scaffold_289-size_65948:26431:26499:pnms::scaffold_73:132230:132298:mspn::
pnms-mspn_944	150	71.875	PsnmuV1.4_scaffold_289-size_65948:30405:30555:pnms::scaffold_73:128949:129090:mspn::
pnms-mspn_946	229	70.3704	PsnmuV1.4_scaffold_289-size_65948:51944:52173:pnms::scaffold_73:74104:74369:mspn::
pnms-mspn_949	376	60	PsnmuV1.4_scaffold_29-size_260220:81356:81732:pnms::scaffold_392:14089:14473:mspn::
pnms-mspn_951	40	81.0811	PsnmuV1.4_scaffold_29-size_260220:128872:128912:pnms::scaffold_849:52995:53032:mspn::
pnms-mspn_952	140	72.4138	PsnmuV1.4_scaffold_29-size_260220:130827:130967:pnms::scaffold_849:8113:8244:mspn::
pnms-mspn_953	52	86	PsnmuV1.4_scaffold_29-size_260220:157768:157819:pnms::scaffold_102:100317:100370:mspn::
pnms-frcy_96	80	63.6364	PsnmuV1.4_scaffold_29-size_260220:158649:158729:pnms::scaffold_10:1672090:1672160:frcy::
pnms-mspn_955	45	73.3333	PsnmuV1.4_scaffold_29-size_260220:222085:222130:pnms::scaffold_232:41941:41986:mspn::
pnms-mspn_956	65	82.5397	PsnmuV1.4_scaffold_290-size_63666:18041:18106:pnms::scaffold_58:98362:98434:mspn::
pnms-mspn_959	32	74.1935	PsnmuV1.4_scaffold_291-size_63515:35898:35929:pnms::scaffold_1043:69039:69070:mspn::
pnms-mspn_960	52	84.3137	PsnmuV1.4_scaffold_291-size_63515:38750:38801:pnms::scaffold_1043:47643:47694:mspn::
pnms-frcy-phtc_9	36	63.7255	PsnmuV1.4_scaffold_291-size_63515:62271:62307:pnms::scaffold_103:67632:67675:frcy::chr_1:1516084:1516118:phtc::
pnms-mspn_961	193	64.5963	PsnmuV1.4_scaffold_292-size_76838:5753:5946:pnms::scaffold_47:238438:238621:mspn::
pnms-mspn_962	63	75.8065	PsnmuV1.4_scaffold_292-size_76838:6052:6115:pnms::scaffold_47:267394:267456:mspn::
pnms-mspn_963	270	68.4426	PsnmuV1.4_scaffold_292-size_76838:6358:6628:pnms::scaffold_47:267792:268047:mspn::
pnms-mspn_965	90	71.6049	PsnmuV1.4_scaffold_292-size_76838:25957:26047:pnms::scaffold_890:29911:29995:mspn::
pnms-mspn_966	235	68.2819	PsnmuV1.4_scaffold_292-size_76838:67437:67672:pnms::scaffold_926:53197:53440:mspn::
pnms-mspn_968	114	72.8972	PsnmuV1.4_scaffold_293-size_62887:25268:25382:pnms::scaffold_27:102112:102228:mspn::
pnms-mspn_969	120	79.4872	PsnmuV1.4_scaffold_293-size_62887:34381:34501:pnms::scaffold_27:111587:111706:mspn::
pnms-mspn_970	189	70.6897	PsnmuV1.4_scaffold_293-size_62887:39742:39931:pnms::scaffold_27:120067:120271:mspn::
pnms-mspn_971	350	72.9483	PsnmuV1.4_scaffold_293-size_62887:44771:45121:pnms::scaffold_27:126391:126775:mspn::
pnms-frcy_98	38	76.3158	PsnmuV1.4_scaffold_293-size_62887:58972:59010:pnms::scaffold_12:1124637:1124675:frcy::
pnms-mspn_972	85	69.5652	PsnmuV1.4_scaffold_294-size_63028:62416:62501:pnms::scaffold_34:42812:42881:mspn::
pnms-mspn_974	55	92.1053	PsnmuV1.4_scaffold_295-size_62455:10714:10769:pnms::scaffold_593:5731:5769:mspn::
pnms-mspn_975	67	71.6418	PsnmuV1.4_scaffold_296-size_61054:46779:46846:pnms::scaffold_87:284959:285030:mspn::
pnms-mspn_977	36	83.3333	PsnmuV1.4_scaffold_298-size_72259:21343:21379:pnms::scaffold_673:27198:27234:mspn::
pnms-mspn_978	90	71.1111	PsnmuV1.4_scaffold_298-size_72259:44840:44930:pnms::scaffold_1738:8834:8934:mspn::
pnms-mspn_979	36	88.8889	PsnmuV1.4_scaffold_299-size_61803:52516:52552:pnms::scaffold_384:89455:89491:mspn::
pnms-mspn_980	190	69.4915	PsnmuV1.4_scaffold_3-size_542389:14292:14482:pnms::scaffold_175:187681:187867:mspn::
pnms-mspn_982	128	73.913	PsnmuV1.4_scaffold_3-size_542389:25245:25373:pnms::scaffold_87:338750:338873:mspn::
pnms-mspn_983	27	88.8889	PsnmuV1.4_scaffold_3-size_542389:54173:54200:pnms::scaffold_175:161743:161770:mspn::
pnms-mspn_984	169	73.1343	PsnmuV1.4_scaffold_3-size_542389:102508:102677:pnms::scaffold_175:10099:10236:mspn::
pnms-mspn_985	43	81.5789	PsnmuV1.4_scaffold_3-size_542389:135137:135180:pnms::scaffold_1051:23796:23834:mspn::
pnms-mspn_987	170	76.4706	PsnmuV1.4_scaffold_3-size_542389:163657:163827:pnms::scaffold_1619:14574:14750:mspn::
pnms-mspn_988	80	79.7101	PsnmuV1.4_scaffold_3-size_542389:172769:172849:pnms::scaffold_1619:10701:10772:mspn::
pnms-mspn_990	60	67.3469	PsnmuV1.4_scaffold_3-size_542389:218318:218378:pnms::scaffold_412:48574:48623:mspn::
pnms-mspn_991	62	69.5652	PsnmuV1.4_scaffold_3-size_542389:218378:218439:pnms::scaffold_412:48528:48574:mspn::
pnms-mspn_992	188	74.4444	PsnmuV1.4_scaffold_3-size_542389:223437:223625:pnms::scaffold_412:44716:44917:mspn::
pnms-mspn_994	80	81.6901	PsnmuV1.4_scaffold_3-size_542389:285240:285320:pnms::scaffold_192:100211:100306:mspn::
pnms-mspn_995	69	72.4638	PsnmuV1.4_scaffold_3-size_542389:298871:298940:pnms::scaffold_192:122910:122987:mspn::
pnms-mspn_997	100	68.8172	PsnmuV1.4_scaffold_3-size_542389:318372:318472:pnms::scaffold_192:176436:176543:mspn::
pnms-mspn_998	110	78.1818	PsnmuV1.4_scaffold_3-size_542389:321817:321927:pnms::scaffold_192:180343:180497:mspn::
pnms-mspn_999	179	79.8701	PsnmuV1.4_scaffold_3-size_542389:326738:326917:pnms::scaffold_192:186476:186644:mspn::
pnms-mspn_1000	150	79.3103	PsnmuV1.4_scaffold_3-size_542389:331297:331447:pnms::scaffold_192:192833:192949:mspn::
pnms-mspn_1001	36	58.3333	PsnmuV1.4_scaffold_3-size_542389:375903:375939:pnms::scaffold_995:37312:37349:mspn::
pnms-mspn_1002	99	76.5306	PsnmuV1.4_scaffold_3-size_542389:437264:437363:pnms::scaffold_231:164858:164970:mspn::
pnms-mspn_1003	140	69.5652	PsnmuV1.4_scaffold_3-size_542389:440810:440950:pnms::scaffold_231:168525:168640:mspn::
pnms-mspn_1004	60	73.913	PsnmuV1.4_scaffold_3-size_542389:440950:441010:pnms::scaffold_231:168640:168663:mspn::
pnms-frcy_100	41	65.8537	PsnmuV1.4_scaffold_30-size_255779:26505:26546:pnms::scaffold_1:506504:506550:frcy::
pnms-frcy_101	37	67.5676	PsnmuV1.4_scaffold_30-size_255779:26643:26680:pnms::scaffold_24:365237:365276:frcy::
pnms-mspn_1005	46	69.5652	PsnmuV1.4_scaffold_30-size_255779:178548:178594:pnms::scaffold_285:27338:27384:mspn::
pnms-frcy_102	44	57.1429	PsnmuV1.4_scaffold_30-size_255779:186493:186537:pnms::scaffold_6:1062511:1062553:frcy::
pnms-frcy_104	44	54.5455	PsnmuV1.4_scaffold_30-size_255779:232799:232843:pnms::scaffold_2:444320:444368:frcy::
pnms-thpa_15	30	92.8571	PsnmuV1.4_scaffold_30-size_255779:232920:232950:pnms::chr_4:252787:252801:thpa::
pnms-mspn_1006	212	72.2772	PsnmuV1.4_scaffold_301-size_60350:8223:8435:pnms::scaffold_1819:8437:8657:mspn::
pnms-mspn_1010	50	80.6452	PsnmuV1.4_scaffold_302-size_61437:53181:53231:pnms::scaffold_406:14911:14942:mspn::
pnms-mspn_1011	146	73.6	PsnmuV1.4_scaffold_302-size_61437:53231:53377:pnms::scaffold_406:14942:15075:mspn::
pnms-mspn_1012	70	87.1429	PsnmuV1.4_scaffold_302-size_61437:53636:53706:pnms::scaffold_406:20023:20098:mspn::
pnms-mspn_1013	43	72.093	PsnmuV1.4_scaffold_303-size_62338:3144:3187:pnms::scaffold_18:519503:519546:mspn::
pnms-mspn_1014	150	68.4211	PsnmuV1.4_scaffold_303-size_62338:5359:5509:pnms::scaffold_18:555937:556093:mspn::
pnms-mspn_1016	100	75.7576	PsnmuV1.4_scaffold_303-size_62338:28642:28742:pnms::scaffold_18:516631:516743:mspn::
pnms-mspn_1017	103	76.7677	PsnmuV1.4_scaffold_303-size_62338:42300:42403:pnms::scaffold_18:495498:495597:mspn::
pnms-mspn_1019	200	66.3102	PsnmuV1.4_scaffold_304-size_60784:22793:22993:pnms::scaffold_125:186121:186342:mspn::
pnms-mspn_1020	42	83.3333	PsnmuV1.4_scaffold_306-size_59650:45287:45329:pnms::scaffold_27:9420:9462:mspn::
pnms-mspn_1022	132	74.5455	PsnmuV1.4_scaffold_309-size_59531:5821:5953:pnms::scaffold_1019:34578:34693:mspn::
pnms-mspn_1023	59	84.6154	PsnmuV1.4_scaffold_309-size_59531:40662:40721:pnms::scaffold_1019:7912:7983:mspn::
pnms-mspn_1025	110	66.2921	PsnmuV1.4_scaffold_31-size_253411:3930:4040:pnms::scaffold_2:1024064:1024162:mspn::
pnms-mspn_1028	50	85.7143	PsnmuV1.4_scaffold_31-size_253411:20789:20839:pnms::scaffold_2:1048729:1048784:mspn::
pnms-mspn_1029	270	70.9544	PsnmuV1.4_scaffold_31-size_253411:38932:39202:pnms::scaffold_2:1070912:1071248:mspn::
pnms-mspn_1030	150	65.8915	PsnmuV1.4_scaffold_31-size_253411:53899:54049:pnms::scaffold_2:1095119:1095248:mspn::
pnms-mspn_1031	35	77.1429	PsnmuV1.4_scaffold_31-size_253411:60047:60082:pnms::scaffold_2:1104690:1104725:mspn::
pnms-mspn_1032	100	65.5556	PsnmuV1.4_scaffold_31-size_253411:101107:101207:pnms::scaffold_39:36609:36718:mspn::
pnms-mspn_1034	190	78.5714	PsnmuV1.4_scaffold_31-size_253411:129001:129191:pnms::scaffold_39:59384:59553:mspn::
pnms-mspn_1035	157	75	PsnmuV1.4_scaffold_31-size_253411:172916:173073:pnms::scaffold_39:130576:130721:mspn::
pnms-mspn_1036	105	77.6596	PsnmuV1.4_scaffold_31-size_253411:199337:199442:pnms::scaffold_39:175866:175967:mspn::
pnms-mspn_1038	160	69.7368	PsnmuV1.4_scaffold_31-size_253411:226645:226805:pnms::scaffold_39:245939:246139:mspn::
pnms-frcy_107	43	76.7442	PsnmuV1.4_scaffold_31-size_253411:242309:242352:pnms::scaffold_8:2521810:2521853:frcy::
pnms-mspn_1040	85	74.6835	PsnmuV1.4_scaffold_311-size_61866:37501:37586:pnms::scaffold_306:11632:11711:mspn::
pnms-mspn_1041	29	82.7586	PsnmuV1.4_scaffold_312-size_67119:44609:44638:pnms::scaffold_47:156041:156070:mspn::
pnms-mspn_1042	60	81.3559	PsnmuV1.4_scaffold_312-size_67119:50430:50490:pnms::scaffold_47:161887:161947:mspn::
pnms-mspn_1043	80	62.1212	PsnmuV1.4_scaffold_312-size_67119:61120:61200:pnms::scaffold_473:46436:46516:mspn::
pnms-mspn_1044	123	69.3694	PsnmuV1.4_scaffold_312-size_67119:61200:61323:pnms::scaffold_473:46516:46633:mspn::
pnms-mspn_1045	264	66.383	PsnmuV1.4_scaffold_315-size_58560:29951:30215:pnms::scaffold_333:57176:57425:mspn::
pnms-mspn_1047	72	69.4444	PsnmuV1.4_scaffold_315-size_58560:50487:50559:pnms::scaffold_333:103446:103526:mspn::
pnms-mspn_1052	100	56.25	PsnmuV1.4_scaffold_319-size_56912:7554:7654:pnms::scaffold_355:71776:71858:mspn::
pnms-mspn_1054	113	75	PsnmuV1.4_scaffold_319-size_56912:53570:53683:pnms::scaffold_355:25528:25645:mspn::
pnms-mspn_1057	62	88.8889	PsnmuV1.4_scaffold_32-size_254018:18546:18608:pnms::scaffold_338:19937:20001:mspn::
pnms-mspn_1058	60	82.6923	PsnmuV1.4_scaffold_32-size_254018:54564:54624:pnms::scaffold_512:97933:97996:mspn::
pnms-mspn_1059	28	89.2857	PsnmuV1.4_scaffold_32-size_254018:109045:109073:pnms::scaffold_101:105879:105907:mspn::
pnms-frcy_110	51	57.1429	PsnmuV1.4_scaffold_32-size_254018:144603:144654:pnms::scaffold_39:465877:465929:frcy::
pnms-mspn_1062	340	67.5241	PsnmuV1.4_scaffold_32-size_254018:165147:165487:pnms::scaffold_629:60983:61346:mspn::
pnms-mspn_1064	150	75	PsnmuV1.4_scaffold_32-size_254018:183050:183200:pnms::scaffold_934:49242:49384:mspn::
pnms-mspn_1065	70	64.2857	PsnmuV1.4_scaffold_32-size_254018:201579:201649:pnms::scaffold_145:37589:37660:mspn::
pnms-mspn_1067	147	78.5185	PsnmuV1.4_scaffold_32-size_254018:226853:227000:pnms::scaffold_145:59545:59731:mspn::
pnms-mspn_1068	160	78.4615	PsnmuV1.4_scaffold_320-size_61182:14039:14199:pnms::scaffold_203:173419:173554:mspn::
pnms-mspn_1069	109	79.6296	PsnmuV1.4_scaffold_320-size_61182:19109:19218:pnms::scaffold_203:167929:168056:mspn::
pnms-mspn_1070	60	72.4138	PsnmuV1.4_scaffold_320-size_61182:33351:33411:pnms::scaffold_203:116698:116756:mspn::
pnms-mspn_1075	40	77.5	PsnmuV1.4_scaffold_325-size_56006:14956:14996:pnms::scaffold_95:122939:122979:mspn::
pnms-mspn_1078	148	76.9231	PsnmuV1.4_scaffold_328-size_74894:69828:69976:pnms::scaffold_1451:6986:7140:mspn::
pnms-mspn_1079	70	72.4638	PsnmuV1.4_scaffold_328-size_74894:69977:70047:pnms::scaffold_1451:7140:7210:mspn::
pnms-mspn_1080	210	73.0159	PsnmuV1.4_scaffold_328-size_74894:70063:70273:pnms::scaffold_1451:7140:7383:mspn::
pnms-mspn_1081	219	64.0187	PsnmuV1.4_scaffold_329-size_51840:15740:15959:pnms::scaffold_58:27470:27686:mspn::
pnms-mspn_1082	229	65.4545	PsnmuV1.4_scaffold_329-size_51840:38100:38329:pnms::scaffold_16:646384:646627:mspn::
pnms-mspn_1083	184	65.9091	PsnmuV1.4_scaffold_329-size_51840:38353:38537:pnms::scaffold_16:646132:646350:mspn::
pnms-mspn_1084	99	76.2887	PsnmuV1.4_scaffold_329-size_51840:38607:38706:pnms::scaffold_16:645949:646071:mspn::
pnms-mspn-frcy_31	156	74.7073	PsnmuV1.4_scaffold_329-size_51840:38706:38862:pnms::scaffold_16:645786:645949:mspn::scaffold_5:93078:93252:frcy::
pnms-mspn_1085	30	60	PsnmuV1.4_scaffold_329-size_51840:38862:38892:pnms::scaffold_16:645751:645786:mspn::
pnms-mspn_1086	87	73.5632	PsnmuV1.4_scaffold_329-size_51840:48970:49057:pnms::scaffold_16:627079:627178:mspn::
pnms-mspn-frcy-phtc_3	32	60.6557	PsnmuV1.4_scaffold_33-size_288141:167978:168009:pnms::scaffold_135:173139:173170:mspn::scaffold_4:1004094:1004125:frcy::chr_8:239711:239741:phtc::
pnms-mspn_1088	80	75	PsnmuV1.4_scaffold_33-size_288141:245228:245308:pnms::scaffold_437:78167:78254:mspn::
pnms-mspn_1089	80	77.9412	PsnmuV1.4_scaffold_330-size_54876:37418:37498:pnms::scaffold_425:102319:102390:mspn::
pnms-mspn-frcy_32	30	48.7179	PsnmuV1.4_scaffold_331-size_65674:15698:15728:pnms::scaffold_956:47026:47039:mspn::scaffold_8:2170228:2170241:frcy::
pnms-mspn_1090	45	69.7674	PsnmuV1.4_scaffold_331-size_65674:15884:15929:pnms::scaffold_956:46841:46886:mspn::
pnms-mspn-frcy_34	30	61.6279	PsnmuV1.4_scaffold_331-size_65674:15929:15959:pnms::scaffold_956:46810:46841:mspn::scaffold_44:5364:5392:frcy::
pnms-mspn_1091	79	74.6835	PsnmuV1.4_scaffold_332-size_53329:16442:16521:pnms::scaffold_19:386097:386178:mspn::
pnms-mspn_1092	32	81.25	PsnmuV1.4_scaffold_332-size_53329:40052:40084:pnms::scaffold_19:337403:337435:mspn::
pnms-mspn_1095	65	66.1017	PsnmuV1.4_scaffold_333-size_53707:37690:37755:pnms::scaffold_697:58928:58990:mspn::
pnms-mspn_1096	37	78.3784	PsnmuV1.4_scaffold_333-size_53707:38245:38282:pnms::scaffold_697:50703:50740:mspn::
pnms-mspn_1097	60	71.6667	PsnmuV1.4_scaffold_333-size_53707:48191:48251:pnms::scaffold_697:76400:76462:mspn::
pnms-mspn_1098	290	70.5036	PsnmuV1.4_scaffold_335-size_52558:47844:48134:pnms::scaffold_2472:3545:3836:mspn::
pnms-mspn_1099	148	70.7547	PsnmuV1.4_scaffold_337-size_52654:29112:29260:pnms::scaffold_622:40793:40900:mspn::
pnms-mspn_1100	50	63.6364	PsnmuV1.4_scaffold_337-size_52654:30465:30515:pnms::scaffold_622:50282:50304:mspn::
pnms-mspn_1101	127	83.6735	PsnmuV1.4_scaffold_337-size_52654:30515:30642:pnms::scaffold_622:50304:50410:mspn::
pnms-mspn_1102	56	76.7857	PsnmuV1.4_scaffold_338-size_66867:19730:19786:pnms::scaffold_685:31852:31908:mspn::
pnms-mspn_1103	55	78.1818	PsnmuV1.4_scaffold_339-size_51534:2767:2822:pnms::scaffold_36:40031:40086:mspn::
pnms-mspn_1106	360	65.0794	PsnmuV1.4_scaffold_34-size_254479:243116:243476:pnms::scaffold_54:276222:276596:mspn::
pnms-mspn_1107	134	73.2824	PsnmuV1.4_scaffold_340-size_55642:1438:1572:pnms::scaffold_593:104659:104791:mspn::
pnms-mspn_1108	57	78.9474	PsnmuV1.4_scaffold_340-size_55642:35219:35276:pnms::scaffold_482:68557:68614:mspn::
pnms-mspn_1110	80	82.3529	PsnmuV1.4_scaffold_341-size_51023:6633:6713:pnms::scaffold_43:152563:152640:mspn::
pnms-mspn_1111	80	73.3333	PsnmuV1.4_scaffold_341-size_51023:6713:6793:pnms::scaffold_43:152533:152563:mspn::
pnms-mspn_1113	30	76.6667	PsnmuV1.4_scaffold_341-size_51023:27073:27103:pnms::scaffold_43:133834:133875:mspn::
pnms-mspn_1114	260	75.1037	PsnmuV1.4_scaffold_341-size_51023:33150:33410:pnms::scaffold_43:108625:108870:mspn::
pnms-mspn_1116	179	65.5367	PsnmuV1.4_scaffold_343-size_50805:10380:10559:pnms::scaffold_143:100690:100899:mspn::
pnms-mspn_1117	250	71.6102	PsnmuV1.4_scaffold_343-size_50805:21168:21418:pnms::scaffold_143:119120:119395:mspn::
pnms-mspn_1118	70	77.1429	PsnmuV1.4_scaffold_344-size_49862:32020:32090:pnms::scaffold_570:17750:17820:mspn::
pnms-mspn_1119	130	72.2689	PsnmuV1.4_scaffold_346-size_52765:3750:3880:pnms::scaffold_367:149908:150058:mspn::
pnms-mspn_1120	282	74.2972	PsnmuV1.4_scaffold_346-size_52765:27817:28098:pnms::scaffold_21:79637:79888:mspn::
pnms-mspn_1121	67	84.127	PsnmuV1.4_scaffold_347-size_53921:41790:41857:pnms::scaffold_93:46324:46387:mspn::
pnms-mspn_1122	82	69.6203	PsnmuV1.4_scaffold_347-size_53921:41875:41956:pnms::scaffold_93:46398:46481:mspn::
pnms-mspn-frcy_35	52	81.1688	PsnmuV1.4_scaffold_348-size_55227:53736:53787:pnms::scaffold_439:87496:87548:mspn::scaffold_8:786618:786683:frcy::
pnms-mspn_1123	70	75.7143	PsnmuV1.4_scaffold_349-size_51319:1350:1420:pnms::scaffold_12:243185:243263:mspn::
pnms-mspn_1126	330	69.0909	PsnmuV1.4_scaffold_35-size_249607:71217:71547:pnms::scaffold_93:236542:236822:mspn::
pnms-mspn_1128	110	74.2857	PsnmuV1.4_scaffold_35-size_249607:127017:127127:pnms::scaffold_93:354636:354771:mspn::
pnms-mspn_1129	48	79.1667	PsnmuV1.4_scaffold_35-size_249607:176320:176368:pnms::scaffold_150:217175:217227:mspn::
pnms-mspn_1130	29	93.1034	PsnmuV1.4_scaffold_35-size_249607:191300:191329:pnms::scaffold_300:147181:147210:mspn::
pnms-mspn_1131	38	78.125	PsnmuV1.4_scaffold_35-size_249607:196389:196427:pnms::scaffold_300:119398:119430:mspn::
pnms-mspn_1132	53	81.1321	PsnmuV1.4_scaffold_35-size_249607:202647:202700:pnms::scaffold_300:16699:16752:mspn::
pnms-mspn_1133	120	78.0952	PsnmuV1.4_scaffold_35-size_249607:216636:216756:pnms::scaffold_323:140712:140825:mspn::
pnms-frcy_115	27	88.8889	PsnmuV1.4_scaffold_35-size_249607:232334:232361:pnms::scaffold_32:239518:239545:frcy::
pnms-mspn_1135	47	74.4681	PsnmuV1.4_scaffold_350-size_49656:4571:4618:pnms::scaffold_2197:3767:3819:mspn::
pnms-mspn_1137	119	73.9496	PsnmuV1.4_scaffold_352-size_48470:23007:23126:pnms::scaffold_185:225603:225730:mspn::
pnms-mspn_1140	29	89.6552	PsnmuV1.4_scaffold_353-size_58966:9488:9517:pnms::scaffold_31:409890:409919:mspn::
pnms-mspn_1141	158	70.073	PsnmuV1.4_scaffold_355-size_52407:25322:25480:pnms::scaffold_428:11180:11317:mspn::
pnms-mspn_1145	32	56.25	PsnmuV1.4_scaffold_359-size_46230:638:670:pnms::scaffold_447:35209:35241:mspn::
pnms-mspn_1147	245	69.378	PsnmuV1.4_scaffold_36-size_243998:63068:63313:pnms::scaffold_182:100625:100855:mspn::
pnms-mspn-frcy_36	50	83.7838	PsnmuV1.4_scaffold_36-size_243998:63313:63363:pnms::scaffold_182:100552:100625:mspn::scaffold_13:871031:871081:frcy::
pnms-mspn_1148	97	72.2222	PsnmuV1.4_scaffold_36-size_243998:70990:71087:pnms::scaffold_182:90576:90689:mspn::
pnms-frcy_118	160	63.0435	PsnmuV1.4_scaffold_36-size_243998:85129:85289:pnms::scaffold_81:62035:62173:frcy::
pnms-frcy_119	142	72.6496	PsnmuV1.4_scaffold_36-size_243998:85339:85480:pnms::scaffold_81:61918:62035:frcy::
pnms-mspn_1149	37	89.1892	PsnmuV1.4_scaffold_36-size_243998:89962:89999:pnms::scaffold_248:26707:26744:mspn::
pnms-mspn_1150	190	62.8571	PsnmuV1.4_scaffold_36-size_243998:93393:93583:pnms::scaffold_248:38344:38584:mspn::
pnms-mspn_1151	74	72.5806	PsnmuV1.4_scaffold_36-size_243998:93583:93657:pnms::scaffold_248:38584:38648:mspn::
pnms-mspn_1153	190	74.5455	PsnmuV1.4_scaffold_36-size_243998:114015:114205:pnms::scaffold_248:136299:136501:mspn::
pnms-mspn_1154	30	60	PsnmuV1.4_scaffold_36-size_243998:194557:194587:pnms::scaffold_12:543192:543217:mspn::
pnms-mspn_1156	108	70.1031	PsnmuV1.4_scaffold_36-size_243998:243608:243716:pnms::scaffold_12:398641:398741:mspn::
pnms-mspn_1158	47	69.7674	PsnmuV1.4_scaffold_361-size_47799:40290:40337:pnms::scaffold_49:236436:236479:mspn::
pnms-mspn_1159	218	68.7151	PsnmuV1.4_scaffold_362-size_46221:36715:36933:pnms::scaffold_385:131740:131931:mspn::
pnms-mspn_1160	160	62.6761	PsnmuV1.4_scaffold_362-size_46221:36954:37114:pnms::scaffold_385:131544:131690:mspn::
pnms-mspn_1162	140	76.6355	PsnmuV1.4_scaffold_363-size_51312:49261:49401:pnms::scaffold_308:105600:105719:mspn::
pnms-mspn_1163	103	73.5294	PsnmuV1.4_scaffold_364-size_47451:4752:4855:pnms::scaffold_436:84212:84315:mspn::
pnms-mspn_1164	360	60.961	PsnmuV1.4_scaffold_364-size_47451:25269:25629:pnms::scaffold_436:109747:110102:mspn::
pnms-mspn_1165	34	73.5294	PsnmuV1.4_scaffold_365-size_44907:7405:7439:pnms::scaffold_376:135051:135088:mspn::
pnms-mspn_1166	87	79.3103	PsnmuV1.4_scaffold_365-size_44907:30250:30337:pnms::scaffold_942:30012:30126:mspn::
pnms-mspn_1167	40	84.8485	PsnmuV1.4_scaffold_367-size_45368:960:1000:pnms::scaffold_95:122562:122595:mspn::
pnms-mspn_1169	27	81.4815	PsnmuV1.4_scaffold_368-size_43717:5001:5028:pnms::scaffold_120:240433:240460:mspn::
pnms-mspn_1170	114	84.8837	PsnmuV1.4_scaffold_368-size_43717:7640:7754:pnms::scaffold_120:237518:237616:mspn::
pnms-mspn_1173	60	78.7234	PsnmuV1.4_scaffold_369-size_44239:30112:30172:pnms::scaffold_784:61951:62002:mspn::
pnms-mspn_1174	76	82.9268	PsnmuV1.4_scaffold_369-size_44239:30172:30248:pnms::scaffold_784:61910:61951:mspn::
pnms-mspn_1175	95	67.0213	PsnmuV1.4_scaffold_37-size_245752:15095:15190:pnms::scaffold_1402:18584:18691:mspn::
pnms-mspn_1176	40	80.6452	PsnmuV1.4_scaffold_37-size_245752:39523:39563:pnms::scaffold_6:516910:516941:mspn::
pnms-mspn_1177	75	67.2131	PsnmuV1.4_scaffold_37-size_245752:63691:63766:pnms::scaffold_6:483320:483381:mspn::
pnms-mspn_1178	92	77.7778	PsnmuV1.4_scaffold_37-size_245752:71014:71106:pnms::scaffold_6:469149:469273:mspn::
pnms-mspn_1179	130	68.595	PsnmuV1.4_scaffold_37-size_245752:89171:89301:pnms::scaffold_6:451008:451143:mspn::
pnms-mspn_1180	186	64.7399	PsnmuV1.4_scaffold_37-size_245752:109703:109889:pnms::scaffold_6:408142:408321:mspn::
pnms-mspn_1181	100	86	PsnmuV1.4_scaffold_37-size_245752:109900:110000:pnms::scaffold_6:408025:408132:mspn::
pnms-mspn_1182	130	84.252	PsnmuV1.4_scaffold_37-size_245752:165840:165970:pnms::scaffold_6:343708:343852:mspn::
pnms-mspn_1183	260	60.8527	PsnmuV1.4_scaffold_37-size_245752:208759:209019:pnms::scaffold_86:252981:253289:mspn::
pnms-mspn_1184	140	65.1163	PsnmuV1.4_scaffold_37-size_245752:237283:237423:pnms::scaffold_226:191321:191487:mspn::
pnms-mspn_1185	156	69.3878	PsnmuV1.4_scaffold_37-size_245752:238351:238507:pnms::scaffold_226:193180:193329:mspn::
pnms-frcy_122	41	67.5676	PsnmuV1.4_scaffold_370-size_43664:17293:17334:pnms::scaffold_3:481516:481556:frcy::
pnms-mspn_1186	160	63.3803	PsnmuV1.4_scaffold_371-size_42992:24949:25109:pnms::scaffold_36:186702:186863:mspn::
pnms-frcy_123	26	65.3846	PsnmuV1.4_scaffold_372-size_48978:22940:22966:pnms::scaffold_8:1907562:1907588:frcy::
pnms-mspn_1189	50	78.9474	PsnmuV1.4_scaffold_372-size_48978:27752:27802:pnms::scaffold_82:219204:219242:mspn::
pnms-mspn_1191	42	80.4878	PsnmuV1.4_scaffold_373-size_43232:19186:19227:pnms::scaffold_588:90075:90116:mspn::
pnms-mspn_1193	60	68.0851	PsnmuV1.4_scaffold_374-size_42705:26295:26355:pnms::scaffold_210:31726:31773:mspn::
pnms-mspn_1194	90	80.5195	PsnmuV1.4_scaffold_374-size_42705:30334:30424:pnms::scaffold_210:29431:29511:mspn::
pnms-mspn_1196	74	72.8571	PsnmuV1.4_scaffold_376-size_50002:49302:49376:pnms::scaffold_156:67495:67572:mspn::
pnms-mspn_1197	45	77.7778	PsnmuV1.4_scaffold_377-size_44843:4637:4682:pnms::scaffold_101:105868:105913:mspn::
pnms-mspn_1198	95	90.9091	PsnmuV1.4_scaffold_377-size_44843:44060:44155:pnms::scaffold_614:97435:97530:mspn::
pnms-mspn_1199	52	86.2745	PsnmuV1.4_scaffold_378-size_46244:2350:2401:pnms::scaffold_42:18436:18491:mspn::
pnms-mspn_1200	160	62.1795	PsnmuV1.4_scaffold_378-size_46244:42300:42460:pnms::scaffold_603:13255:13422:mspn::
pnms-mspn_1201	57	91.2281	PsnmuV1.4_scaffold_379-size_48113:29386:29443:pnms::scaffold_95:43567:43624:mspn::
pnms-mspn_1202	100	74.7253	PsnmuV1.4_scaffold_38-size_244011:30732:30832:pnms::scaffold_146:88743:88835:mspn::
pnms-mspn_1204	39	89.7436	PsnmuV1.4_scaffold_38-size_244011:107542:107581:pnms::scaffold_431:62501:62540:mspn::
pnms-mspn_1205	30	57.1429	PsnmuV1.4_scaffold_38-size_244011:166150:166180:pnms::scaffold_295:31870:31898:mspn::
pnms-mspn_1206	98	71.875	PsnmuV1.4_scaffold_38-size_244011:168882:168980:pnms::scaffold_295:14030:14137:mspn::
pnms-mspn-frcy_37	40	88.5417	PsnmuV1.4_scaffold_38-size_244011:168980:169020:pnms::scaffold_295:13990:14030:mspn::scaffold_16:850479:850507:frcy::
pnms-mspn_1207	190	62.4309	PsnmuV1.4_scaffold_38-size_244011:208049:208239:pnms::scaffold_364:114359:114540:mspn::
pnms-mspn_1209	40	67.5	PsnmuV1.4_scaffold_380-size_42016:6382:6422:pnms::scaffold_441:80732:80811:mspn::
pnms-mspn_1210	52	73.4694	PsnmuV1.4_scaffold_380-size_42016:11256:11307:pnms::scaffold_441:75624:75673:mspn::
pnms-mspn_1211	150	77.6119	PsnmuV1.4_scaffold_380-size_42016:35336:35486:pnms::scaffold_441:59187:59339:mspn::
pnms-mspn_1212	52	69.5652	PsnmuV1.4_scaffold_381-size_44532:15545:15596:pnms::scaffold_19:586518:586564:mspn::
pnms-mspn_1213	140	65.4676	PsnmuV1.4_scaffold_381-size_44532:15639:15779:pnms::scaffold_19:586338:586484:mspn::
pnms-mspn_1214	30	63.3333	PsnmuV1.4_scaffold_381-size_44532:34125:34155:pnms::scaffold_19:505161:505191:mspn::
pnms-mspn_1216	40	80	PsnmuV1.4_scaffold_384-size_42617:10552:10592:pnms::scaffold_394:9468:9508:mspn::
pnms-mspn_1217	126	72.3214	PsnmuV1.4_scaffold_384-size_42617:12715:12841:pnms::scaffold_394:35435:35547:mspn::
pnms-mspn_1218	40	67.5	PsnmuV1.4_scaffold_385-size_43674:11242:11282:pnms::scaffold_1554:2614:2654:mspn::
pnms-mspn_1219	83	65.4321	PsnmuV1.4_scaffold_386-size_41466:23436:23519:pnms::scaffold_2:1000992:1001107:mspn::
pnms-mspn_1220	102	80.3922	PsnmuV1.4_scaffold_386-size_41466:23562:23664:pnms::scaffold_2:1001171:1001274:mspn::
pnms-mspn_1221	80	86.8852	PsnmuV1.4_scaffold_386-size_41466:39220:39300:pnms::scaffold_2:1017030:1017103:mspn::
pnms-mspn_1222	80	71.4286	PsnmuV1.4_scaffold_386-size_41466:39320:39400:pnms::scaffold_2:1017103:1017164:mspn::
pnms-mspn_1223	172	76.0234	PsnmuV1.4_scaffold_388-size_48247:28531:28702:pnms::scaffold_1243:1956:2160:mspn::
pnms-mspn_1224	88	71.5909	PsnmuV1.4_scaffold_389-size_45717:43772:43860:pnms::scaffold_386:49046:49134:mspn::
pnms-mspn_1225	42	80.9524	PsnmuV1.4_scaffold_39-size_249521:66333:66375:pnms::scaffold_304:139384:139426:mspn::
pnms-mspn_1227	214	80.8511	PsnmuV1.4_scaffold_39-size_249521:114695:114909:pnms::scaffold_711:13095:13298:mspn::
pnms-phtc_10	40	75	PsnmuV1.4_scaffold_39-size_249521:121313:121353:pnms::chr_13:305971:306011:phtc::
pnms-mspn_1228	57	71.9298	PsnmuV1.4_scaffold_39-size_249521:212840:212897:pnms::scaffold_711:47143:47200:mspn::
pnms-mspn_1229	99	60.9195	PsnmuV1.4_scaffold_390-size_41475:37017:37116:pnms::scaffold_94:103311:103417:mspn::
pnms-mspn_1230	70	73.0769	PsnmuV1.4_scaffold_391-size_51466:14312:14382:pnms::scaffold_293:45715:45767:mspn::
pnms-mspn_1231	49	73.4694	PsnmuV1.4_scaffold_391-size_51466:14650:14699:pnms::scaffold_293:46045:46094:mspn::
pnms-mspn_1232	30	77.7778	PsnmuV1.4_scaffold_391-size_51466:46718:46748:pnms::scaffold_293:71417:71436:mspn::
pnms-mspn_1233	143	73.9496	PsnmuV1.4_scaffold_391-size_51466:46768:46911:pnms::scaffold_293:71436:71570:mspn::
pnms-mspn_1234	46	65.2174	PsnmuV1.4_scaffold_392-size_40939:25201:25247:pnms::scaffold_293:167882:167935:mspn::
pnms-mspn_1235	30	60	PsnmuV1.4_scaffold_395-size_40326:1933:1963:pnms::scaffold_104:227834:227864:mspn::
pnms-mspn_1236	40	76.3158	PsnmuV1.4_scaffold_396-size_40476:19003:19043:pnms::scaffold_35:172340:172380:mspn::
pnms-mspn_1238	30	62.5	PsnmuV1.4_scaffold_396-size_40476:28671:28701:pnms::scaffold_3:819902:819918:mspn::
pnms-mspn_1239	30	70	PsnmuV1.4_scaffold_396-size_40476:32083:32113:pnms::scaffold_3:816442:816472:mspn::
pnms-mspn_1240	110	77.4194	PsnmuV1.4_scaffold_396-size_40476:32582:32692:pnms::scaffold_3:815905:815999:mspn::
pnms-mspn_1241	43	72.093	PsnmuV1.4_scaffold_397-size_44734:41669:41712:pnms::scaffold_1098:16546:16589:mspn::
pnms-mspn-frcy_38	64	77.8947	PsnmuV1.4_scaffold_399-size_39547:5894:5958:pnms::scaffold_145:161915:161991:mspn::scaffold_9:1215480:1215546:frcy::
pnms-mspn_1246	70	69.697	PsnmuV1.4_scaffold_4-size_463035:28094:28164:pnms::scaffold_1497:24955:25025:mspn::
pnms-mspn_1247	100	75	PsnmuV1.4_scaffold_4-size_463035:73951:74051:pnms::scaffold_259:99450:99561:mspn::
pnms-mspn_1248	68	79.0323	PsnmuV1.4_scaffold_4-size_463035:175549:175617:pnms::scaffold_593:62797:62862:mspn::
pnms-mspn_1249	124	66.3793	PsnmuV1.4_scaffold_4-size_463035:233531:233655:pnms::scaffold_34:272574:272692:mspn::
pnms-mspn_1250	162	79.7468	PsnmuV1.4_scaffold_4-size_463035:248510:248671:pnms::scaffold_34:295312:295485:mspn::
pnms-mspn_1251	249	76.699	PsnmuV1.4_scaffold_4-size_463035:265629:265878:pnms::scaffold_34:328118:328366:mspn::
pnms-frcy_128	62	67.2131	PsnmuV1.4_scaffold_4-size_463035:279122:279183:pnms::scaffold_96:38060:38121:frcy::
pnms-mspn_1252	94	78.7234	PsnmuV1.4_scaffold_4-size_463035:290079:290173:pnms::scaffold_34:413003:413108:mspn::
pnms-mspn_1254	129	80.5556	PsnmuV1.4_scaffold_4-size_463035:317797:317926:pnms::scaffold_34:363045:363158:mspn::
pnms-mspn_1255	81	75.3247	PsnmuV1.4_scaffold_4-size_463035:317967:318048:pnms::scaffold_34:362946:363023:mspn::
pnms-mspn_1256	50	70	PsnmuV1.4_scaffold_4-size_463035:318092:318142:pnms::scaffold_34:362847:362899:mspn::
pnms-mspn_1258	50	86.8421	PsnmuV1.4_scaffold_4-size_463035:336319:336369:pnms::scaffold_973:67064:67115:mspn::
pnms-mspn_1259	180	74.8344	PsnmuV1.4_scaffold_4-size_463035:352718:352898:pnms::scaffold_973:40373:40564:mspn::
pnms-mspn_1261	230	83.1818	PsnmuV1.4_scaffold_4-size_463035:358326:358556:pnms::scaffold_134:281248:281468:mspn::
pnms-mspn_1263	122	77.6786	PsnmuV1.4_scaffold_4-size_463035:368584:368706:pnms::scaffold_134:259822:259960:mspn::
pnms-mspn_1264	30	53.3333	PsnmuV1.4_scaffold_4-size_463035:376928:376958:pnms::scaffold_134:233619:233634:mspn::
pnms-mspn_1265	114	73.6264	PsnmuV1.4_scaffold_4-size_463035:376958:377072:pnms::scaffold_134:233528:233619:mspn::
pnms-mspn_1268	84	77.7778	PsnmuV1.4_scaffold_4-size_463035:397052:397136:pnms::scaffold_134:185757:185833:mspn::
pnms-mspn_1269	49	83.6735	PsnmuV1.4_scaffold_4-size_463035:450412:450461:pnms::scaffold_134:131462:131511:mspn::
pnms-mspn_1270	82	87.1795	PsnmuV1.4_scaffold_4-size_463035:453601:453683:pnms::scaffold_134:127620:127698:mspn::
pnms-mspn_1271	62	78.3333	PsnmuV1.4_scaffold_40-size_264869:41793:41854:pnms::scaffold_140:228838:228898:mspn::
pnms-mspn_1272	250	66.8142	PsnmuV1.4_scaffold_40-size_264869:68911:69161:pnms::scaffold_506:15451:15719:mspn::
pnms-mspn_1273	42	75	PsnmuV1.4_scaffold_40-size_264869:71841:71883:pnms::scaffold_506:18659:18691:mspn::
pnms-mspn_1275	45	75.5556	PsnmuV1.4_scaffold_40-size_264869:102043:102088:pnms::scaffold_125:257535:257580:mspn::
pnms-mspn_1276	269	75.4032	PsnmuV1.4_scaffold_40-size_264869:237908:238177:pnms::scaffold_61:141140:141405:mspn::
pnms-mspn_1277	103	70.4082	PsnmuV1.4_scaffold_40-size_264869:252991:253094:pnms::scaffold_61:128457:128564:mspn::
pnms-mspn_1278	110	69.4737	PsnmuV1.4_scaffold_401-size_39904:9415:9525:pnms::scaffold_3:804386:804496:mspn::
pnms-mspn_1279	48	79.1667	PsnmuV1.4_scaffold_404-size_49230:9713:9761:pnms::scaffold_124:65908:65957:mspn::
pnms-mspn_1280	30	82.1429	PsnmuV1.4_scaffold_404-size_49230:20618:20648:pnms::scaffold_124:54586:54619:mspn::
pnms-mspn_1281	83	79.7468	PsnmuV1.4_scaffold_406-size_39973:8153:8236:pnms::scaffold_183:141769:141849:mspn::
pnms-thpa_17	43	76.7442	PsnmuV1.4_scaffold_408-size_43358:9601:9644:pnms::chr_6:691040:691083:thpa::
pnms-frcy_130	40	75	PsnmuV1.4_scaffold_408-size_43358:22614:22654:pnms::scaffold_3:3134465:3134505:frcy::
pnms-mspn_1283	96	74.1573	PsnmuV1.4_scaffold_41-size_230178:4332:4428:pnms::scaffold_796:55634:55729:mspn::
pnms-mspn_1286	90	64.4444	PsnmuV1.4_scaffold_41-size_230178:46928:47018:pnms::scaffold_575:99364:99454:mspn::
pnms-mspn_1287	28	92.8571	PsnmuV1.4_scaffold_410-size_38437:8083:8111:pnms::scaffold_553:76394:76422:mspn::
pnms-mspn_1288	37	75.6757	PsnmuV1.4_scaffold_410-size_38437:8121:8158:pnms::scaffold_553:76313:76366:mspn::
pnms-mspn_1291	72	76.3889	PsnmuV1.4_scaffold_415-size_38163:20976:21048:pnms::scaffold_8:239138:239225:mspn::
pnms-mspn_1292	39	89.7436	PsnmuV1.4_scaffold_418-size_40303:10937:10976:pnms::scaffold_68:238656:238695:mspn::
pnms-mspn_1294	60	62.7907	PsnmuV1.4_scaffold_418-size_40303:15187:15247:pnms::scaffold_68:233864:233907:mspn::
pnms-mspn_1295	35	85.7143	PsnmuV1.4_scaffold_419-size_39732:27090:27125:pnms::scaffold_5:457028:457069:mspn::
pnms-mspn_1296	135	78.7037	PsnmuV1.4_scaffold_419-size_39732:39229:39364:pnms::scaffold_5:432712:432820:mspn::
pnms-mspn_1297	80	73.75	PsnmuV1.4_scaffold_42-size_240916:49287:49367:pnms::scaffold_37:90455:90535:mspn::
pnms-mspn_1298	472	75.0542	PsnmuV1.4_scaffold_42-size_240916:49427:49899:pnms::scaffold_37:89929:90395:mspn::
pnms-mspn_1299	80	65.2778	PsnmuV1.4_scaffold_42-size_240916:130048:130128:pnms::scaffold_683:26485:26561:mspn::
pnms-mspn_1301	520	68.6022	PsnmuV1.4_scaffold_42-size_240916:235341:235861:pnms::scaffold_100:107226:107761:mspn::
pnms-mspn_1302	47	74.4681	PsnmuV1.4_scaffold_423-size_44919:25418:25465:pnms::scaffold_23:440204:440251:mspn::
pnms-mspn_1303	635	63.6986	PsnmuV1.4_scaffold_426-size_34631:4542:5177:pnms::scaffold_87:80809:81438:mspn::
pnms-mspn_1306	160	70.2703	PsnmuV1.4_scaffold_43-size_227588:189364:189524:pnms::scaffold_11:615749:615899:mspn::
pnms-mspn_1307	160	65	PsnmuV1.4_scaffold_43-size_227588:217169:217329:pnms::scaffold_30:84944:85089:mspn::
pnms-frcy_134	70	58.5714	PsnmuV1.4_scaffold_432-size_35274:1373:1443:pnms::scaffold_31:288432:288504:frcy::
pnms-mspn_1308	110	74.7664	PsnmuV1.4_scaffold_432-size_35274:3333:3443:pnms::scaffold_4:36446:36554:mspn::
pnms-mspn_1309	120	71.875	PsnmuV1.4_scaffold_432-size_35274:28677:28797:pnms::scaffold_33:250159:250277:mspn::
pnms-mspn_1310	100	78.9474	PsnmuV1.4_scaffold_432-size_35274:28817:28917:pnms::scaffold_33:250102:250159:mspn::
pnms-mspn_1311	340	72.5857	PsnmuV1.4_scaffold_434-size_34176:1481:1821:pnms::scaffold_394:54894:55235:mspn::
pnms-mspn_1313	128	67.7686	PsnmuV1.4_scaffold_434-size_34176:11017:11145:pnms::scaffold_394:74358:74480:mspn::
pnms-mspn_1315	199	57.1429	PsnmuV1.4_scaffold_436-size_35793:6678:6877:pnms::scaffold_321:125153:125407:mspn::
pnms-mspn_1316	60	70.7317	PsnmuV1.4_scaffold_436-size_35793:6917:6977:pnms::scaffold_321:125448:125489:mspn::
pnms-mspn_1317	134	76.2295	PsnmuV1.4_scaffold_436-size_35793:11065:11199:pnms::scaffold_849:44186:44326:mspn::
pnms-mspn_1318	100	70.7865	PsnmuV1.4_scaffold_438-size_34722:23667:23767:pnms::scaffold_105:68579:68668:mspn::
pnms-mspn_1320	176	83.6364	PsnmuV1.4_scaffold_44-size_221303:52153:52329:pnms::scaffold_7:514679:514847:mspn::
pnms-mspn_1321	58	81.1321	PsnmuV1.4_scaffold_44-size_221303:59461:59519:pnms::scaffold_7:510761:510814:mspn::
pnms-mspn_1323	300	65.1079	PsnmuV1.4_scaffold_44-size_221303:85913:86213:pnms::scaffold_7:490686:491010:mspn::
pnms-mspn_1324	220	77.7273	PsnmuV1.4_scaffold_44-size_221303:89542:89762:pnms::scaffold_7:486931:487235:mspn::
pnms-mspn_1326	110	62.069	PsnmuV1.4_scaffold_44-size_221303:151091:151201:pnms::scaffold_7:108002:108060:mspn::
pnms-mspn_1327	40	75	PsnmuV1.4_scaffold_44-size_221303:151211:151251:pnms::scaffold_7:107974:108002:mspn::
pnms-mspn_1328	93	68.8172	PsnmuV1.4_scaffold_44-size_221303:155244:155337:pnms::scaffold_7:93992:94094:mspn::
pnms-mspn_1329	88	76.1364	PsnmuV1.4_scaffold_44-size_221303:166515:166603:pnms::scaffold_41:427615:427704:mspn::
pnms-mspn_1330	90	77.7778	PsnmuV1.4_scaffold_44-size_221303:170462:170552:pnms::scaffold_41:431718:431803:mspn::
pnms-frcy-thpa_10	26	60.8108	PsnmuV1.4_scaffold_44-size_221303:190333:190359:pnms::scaffold_26:76744:76775:frcy::chr_4:2265558:2265584:thpa::
pnms-frcy_138	38	77.2727	PsnmuV1.4_scaffold_44-size_221303:190536:190574:pnms::scaffold_15:475247:475269:frcy::
pnms-mspn_1331	80	73.913	PsnmuV1.4_scaffold_44-size_221303:194806:194886:pnms::scaffold_1052:4448:4541:mspn::
pnms-mspn_1332	72	78.8732	PsnmuV1.4_scaffold_44-size_221303:198049:198120:pnms::scaffold_1052:1283:1362:mspn::
pnms-mspn_1333	64	70	PsnmuV1.4_scaffold_441-size_32676:18254:18318:pnms::scaffold_2369:1907:1967:mspn::
pnms-phtc-thpa_5	30	65.4762	PsnmuV1.4_scaffold_443-size_38676:35958:35988:pnms::chr_1:1052438:1052468:phtc::chr_6:1503496:1503523:thpa::
pnms-mspn_1334	140	65.6489	PsnmuV1.4_scaffold_445-size_33708:8288:8428:pnms::scaffold_306:79291:79442:mspn::
pnms-mspn_1336	32	73.913	PsnmuV1.4_scaffold_445-size_33708:16276:16308:pnms::scaffold_306:71067:71090:mspn::
pnms-mspn_1337	95	79.5455	PsnmuV1.4_scaffold_445-size_33708:16395:16490:pnms::scaffold_306:70926:71019:mspn::
pnms-mspn_1338	49	81.6327	PsnmuV1.4_scaffold_45-size_270500:19716:19765:pnms::scaffold_136:221773:221823:mspn::
pnms-mspn_1339	184	73.6264	PsnmuV1.4_scaffold_45-size_270500:24462:24646:pnms::scaffold_136:201425:201645:mspn::
pnms-mspn_1340	239	61.0837	PsnmuV1.4_scaffold_45-size_270500:54998:55237:pnms::scaffold_136:18545:18756:mspn::
pnms-mspn_1343	93	67.7419	PsnmuV1.4_scaffold_45-size_270500:68022:68115:pnms::scaffold_85:236994:237103:mspn::
pnms-mspn_1344	30	83.3333	PsnmuV1.4_scaffold_45-size_270500:68292:68322:pnms::scaffold_85:237233:237263:mspn::
pnms-frcy_141	30	64.7059	PsnmuV1.4_scaffold_45-size_270500:134447:134477:pnms::scaffold_49:210840:210857:frcy::
pnms-mspn_1345	60	71.6667	PsnmuV1.4_scaffold_45-size_270500:219966:220026:pnms::scaffold_85:163961:164021:mspn::
pnms-mspn_1346	59	72.8814	PsnmuV1.4_scaffold_45-size_270500:225595:225654:pnms::scaffold_85:157243:157303:mspn::
pnms-mspn_1347	230	75	PsnmuV1.4_scaffold_45-size_270500:234577:234807:pnms::scaffold_85:120406:120635:mspn::
pnms-mspn_1349	53	84.6154	PsnmuV1.4_scaffold_45-size_270500:254969:255022:pnms::scaffold_85:107944:107997:mspn::
pnms-mspn_1352	48	59.5238	PsnmuV1.4_scaffold_456-size_40845:32337:32385:pnms::scaffold_406:36992:37034:mspn::
pnms-mspn_1353	130	76.5625	PsnmuV1.4_scaffold_456-size_40845:32410:32540:pnms::scaffold_406:35156:35333:mspn::
pnms-mspn_1354	30	76.6667	PsnmuV1.4_scaffold_458-size_30959:4110:4140:pnms::scaffold_616:19132:19162:mspn::
pnms-mspn_1355	70	85.5072	PsnmuV1.4_scaffold_458-size_30959:10734:10804:pnms::scaffold_616:24651:24720:mspn::
pnms-mspn_1357	60	75	PsnmuV1.4_scaffold_459-size_33242:11083:11143:pnms::scaffold_16:508164:508240:mspn::
pnms-mspn_1358	108	63.8889	PsnmuV1.4_scaffold_46-size_234273:122:230:pnms::scaffold_32:97184:97292:mspn::
pnms-mspn_1365	50	60	PsnmuV1.4_scaffold_46-size_234273:220550:220600:pnms::scaffold_721:44355:44407:mspn::
pnms-mspn_1366	64	75	PsnmuV1.4_scaffold_461-size_31958:3843:3907:pnms::scaffold_1156:11871:11937:mspn::
pnms-mspn_1368	90	77.907	PsnmuV1.4_scaffold_462-size_41819:23749:23839:pnms::scaffold_709:73592:73707:mspn::
pnms-mspn-frcy_40	30	82.2222	PsnmuV1.4_scaffold_464-size_30314:2191:2221:pnms::scaffold_65:209018:209050:mspn::scaffold_11:10635:10666:frcy::
pnms-mspn_1370	183	68.4211	PsnmuV1.4_scaffold_464-size_30314:10332:10515:pnms::scaffold_65:190193:190400:mspn::
pnms-mspn_1373	39	79.4872	PsnmuV1.4_scaffold_464-size_30314:20916:20955:pnms::scaffold_65:170674:170714:mspn::
pnms-mspn_1374	82	84	PsnmuV1.4_scaffold_464-size_30314:29572:29653:pnms::scaffold_65:107376:107469:mspn::
pnms-mspn_1375	88	73.4177	PsnmuV1.4_scaffold_467-size_32656:32542:32630:pnms::scaffold_59:178351:178431:mspn::
pnms-mspn_1377	37	86.4865	PsnmuV1.4_scaffold_47-size_226086:7383:7420:pnms::scaffold_9:578221:578258:mspn::
pnms-mspn_1378	179	71.8519	PsnmuV1.4_scaffold_47-size_226086:14622:14801:pnms::scaffold_9:568927:569117:mspn::
pnms-mspn_1379	235	72.3005	PsnmuV1.4_scaffold_47-size_226086:14814:15049:pnms::scaffold_9:568653:568909:mspn::
pnms-mspn_1380	72	85.5072	PsnmuV1.4_scaffold_47-size_226086:29955:30027:pnms::scaffold_9:512917:512987:mspn::
pnms-mspn_1381	30	63.1579	PsnmuV1.4_scaffold_47-size_226086:60864:60894:pnms::scaffold_9:461360:461381:mspn::
pnms-mspn_1383	90	59.0909	PsnmuV1.4_scaffold_47-size_226086:61094:61184:pnms::scaffold_9:461167:461211:mspn::
pnms-mspn_1384	90	71.4286	PsnmuV1.4_scaffold_47-size_226086:61184:61274:pnms::scaffold_9:461103:461167:mspn::
pnms-mspn_1385	180	72.561	PsnmuV1.4_scaffold_47-size_226086:63355:63535:pnms::scaffold_9:458678:458866:mspn::
pnms-mspn_1387	40	85	PsnmuV1.4_scaffold_47-size_226086:86297:86337:pnms::scaffold_9:420346:420407:mspn::
pnms-mspn_1388	40	60	PsnmuV1.4_scaffold_47-size_226086:92053:92093:pnms::scaffold_9:413358:413398:mspn::
pnms-mspn_1389	87	75.7143	PsnmuV1.4_scaffold_47-size_226086:107798:107885:pnms::scaffold_9:396224:396294:mspn::
pnms-mspn_1390	40	85	PsnmuV1.4_scaffold_47-size_226086:185527:185567:pnms::scaffold_9:108891:108938:mspn::
pnms-mspn_1391	98	78.5714	PsnmuV1.4_scaffold_47-size_226086:185695:185793:pnms::scaffold_9:108764:108865:mspn::
pnms-mspn_1395	82	79.4872	PsnmuV1.4_scaffold_48-size_228461:178040:178121:pnms::scaffold_110:152845:152932:mspn::
pnms-mspn_1397	89	87.2093	PsnmuV1.4_scaffold_480-size_31783:12633:12722:pnms::scaffold_81:68811:68904:mspn::
pnms-phtc_11	137	68.1818	PsnmuV1.4_scaffold_480-size_31783:15057:15194:pnms::chr_5:815541:815690:phtc::
pnms-phtc_12	70	48.2759	PsnmuV1.4_scaffold_480-size_31783:15301:15371:pnms::chr_5:815383:815441:phtc::
pnms-mspn_1398	59	70.6897	PsnmuV1.4_scaffold_480-size_31783:27241:27300:pnms::scaffold_942:35747:35805:mspn::
pnms-mspn_1399	243	68.1373	PsnmuV1.4_scaffold_483-size_31392:3690:3933:pnms::scaffold_765:69345:69550:mspn::
pnms-mspn_1400	60	67.2727	PsnmuV1.4_scaffold_483-size_31392:4015:4075:pnms::scaffold_765:69201:69256:mspn::
pnms-mspn_1401	183	73.1429	PsnmuV1.4_scaffold_483-size_31392:7747:7930:pnms::scaffold_3737:865:1069:mspn::
pnms-mspn-frcy_41	90	50.7042	PsnmuV1.4_scaffold_485-size_27045:9772:9862:pnms::scaffold_598:56297:56402:mspn::scaffold_10:220860:220925:frcy::
pnms-mspn_1402	187	64.4809	PsnmuV1.4_scaffold_485-size_27045:10052:10239:pnms::scaffold_598:56587:56794:mspn::
pnms-mspn_1403	103	62.1359	PsnmuV1.4_scaffold_485-size_27045:11726:11829:pnms::scaffold_598:58287:58406:mspn::
pnms-mspn_1404	44	78.5714	PsnmuV1.4_scaffold_485-size_27045:19345:19389:pnms::scaffold_598:63711:63753:mspn::
pnms-mspn_1405	270	70.8955	PsnmuV1.4_scaffold_489-size_27447:7456:7726:pnms::scaffold_58:373485:373757:mspn::
pnms-mspn_1406	42	88.0952	PsnmuV1.4_scaffold_489-size_27447:20755:20797:pnms::scaffold_26:373441:373483:mspn::
pnms-mspn_1408	70	61.7647	PsnmuV1.4_scaffold_49-size_226244:30469:30539:pnms::scaffold_205:168714:168784:mspn::
pnms-frcy_144	65	76.1905	PsnmuV1.4_scaffold_49-size_226244:85066:85131:pnms::scaffold_32:132018:132086:frcy::
pnms-mspn_1410	80	81.1594	PsnmuV1.4_scaffold_49-size_226244:104130:104210:pnms::scaffold_91:59659:59728:mspn::
pnms-mspn_1411	40	81.8182	PsnmuV1.4_scaffold_49-size_226244:104210:104250:pnms::scaffold_91:59728:59739:mspn::
pnms-mspn_1412	80	67.3077	PsnmuV1.4_scaffold_49-size_226244:104250:104330:pnms::scaffold_91:59739:59791:mspn::
pnms-mspn_1413	270	75.7143	PsnmuV1.4_scaffold_49-size_226244:104330:104600:pnms::scaffold_91:59791:60010:mspn::
pnms-mspn_1414	199	73.4807	PsnmuV1.4_scaffold_49-size_226244:137492:137691:pnms::scaffold_91:198146:198366:mspn::
pnms-mspn-frcy_42	57	60.1227	PsnmuV1.4_scaffold_49-size_226244:142490:142547:pnms::scaffold_1587:36325:36384:mspn::scaffold_3:732757:732814:frcy::
pnms-mspn_1416	78	57.1429	PsnmuV1.4_scaffold_49-size_226244:143260:143338:pnms::scaffold_1587:37106:37183:mspn::
pnms-mspn_1418	189	75.9358	PsnmuV1.4_scaffold_491-size_34804:29013:29202:pnms::scaffold_120:21768:21959:mspn::
pnms-mspn_1419	110	84.1121	PsnmuV1.4_scaffold_491-size_34804:29219:29329:pnms::scaffold_120:21641:21749:mspn::
pnms-mspn_1420	349	66.7722	PsnmuV1.4_scaffold_494-size_26461:24007:24356:pnms::scaffold_833:84038:84377:mspn::
pnms-mspn_1424	138	64.7541	PsnmuV1.4_scaffold_495-size_27017:16021:16159:pnms::scaffold_817:53577:53718:mspn::
pnms-mspn_1427	214	68.4492	PsnmuV1.4_scaffold_496-size_31847:7386:7600:pnms::scaffold_75:192419:192623:mspn::
pnms-mspn_1428	32	93.5484	PsnmuV1.4_scaffold_498-size_26830:4015:4046:pnms::scaffold_1374:34513:34544:mspn::
pnms-mspn_1430	130	60.1942	PsnmuV1.4_scaffold_5-size_430484:24809:24939:pnms::scaffold_154:49924:50030:mspn::
pnms-frcy_146	30	83.3333	PsnmuV1.4_scaffold_5-size_430484:46502:46532:pnms::scaffold_10:567210:567240:frcy::
pnms-mspn_1433	118	84.7458	PsnmuV1.4_scaffold_5-size_430484:148404:148522:pnms::scaffold_638:87280:87400:mspn::
pnms-mspn_1434	57	80.7018	PsnmuV1.4_scaffold_5-size_430484:170219:170276:pnms::scaffold_208:56525:56588:mspn::
pnms-mspn_1435	40	85	PsnmuV1.4_scaffold_5-size_430484:282359:282399:pnms::scaffold_449:64308:64348:mspn::
pnms-frcy_148	32	58.0645	PsnmuV1.4_scaffold_5-size_430484:290874:290905:pnms::scaffold_96:53415:53446:frcy::
pnms-mspn_1436	50	97.0588	PsnmuV1.4_scaffold_5-size_430484:307331:307381:pnms::scaffold_695:45088:45122:mspn::
pnms-mspn_1437	56	80	PsnmuV1.4_scaffold_5-size_430484:307381:307437:pnms::scaffold_695:45122:45162:mspn::
pnms-mspn_1438	69	72.4638	PsnmuV1.4_scaffold_5-size_430484:333475:333544:pnms::scaffold_245:118668:118755:mspn::
pnms-mspn_1439	76	78.4615	PsnmuV1.4_scaffold_5-size_430484:378809:378885:pnms::scaffold_156:194411:194476:mspn::
pnms-mspn_1440	39	79.4872	PsnmuV1.4_scaffold_5-size_430484:388357:388396:pnms::scaffold_156:184456:184495:mspn::
pnms-mspn_1441	93	71.2644	PsnmuV1.4_scaffold_5-size_430484:397112:397205:pnms::scaffold_156:167919:168019:mspn::
pnms-mspn_1442	282	62.069	PsnmuV1.4_scaffold_5-size_430484:402689:402971:pnms::scaffold_156:161890:162131:mspn::
pnms-mspn_1443	69	68.1159	PsnmuV1.4_scaffold_5-size_430484:402997:403066:pnms::scaffold_156:161788:161857:mspn::
pnms-mspn_1445	160	71.3115	PsnmuV1.4_scaffold_50-size_219250:75411:75571:pnms::scaffold_198:166257:166386:mspn::
pnms-mspn_1446	100	59.7561	PsnmuV1.4_scaffold_50-size_219250:75581:75681:pnms::scaffold_198:166174:166257:mspn::
pnms-mspn_1447	35	77.2727	PsnmuV1.4_scaffold_50-size_219250:78945:78980:pnms::scaffold_198:163031:163053:mspn::
pnms-mspn_1448	96	68.4211	PsnmuV1.4_scaffold_50-size_219250:79000:79096:pnms::scaffold_198:162913:163021:mspn::
pnms-mspn_1449	50	86	PsnmuV1.4_scaffold_50-size_219250:85678:85728:pnms::scaffold_198:102801:102878:mspn::
pnms-mspn_1450	36	86.9565	PsnmuV1.4_scaffold_50-size_219250:111067:111103:pnms::scaffold_198:19383:19406:mspn::
pnms-mspn_1451	35	80	PsnmuV1.4_scaffold_50-size_219250:111128:111163:pnms::scaffold_198:19274:19309:mspn::
pnms-mspn_1452	160	66.4557	PsnmuV1.4_scaffold_50-size_219250:139024:139184:pnms::scaffold_56:366365:366551:mspn::
pnms-mspn_1453	142	67.9245	PsnmuV1.4_scaffold_50-size_219250:142310:142452:pnms::scaffold_56:363086:363204:mspn::
pnms-mspn_1454	210	71.4286	PsnmuV1.4_scaffold_50-size_219250:142579:142789:pnms::scaffold_56:362765:362957:mspn::
pnms-mspn_1455	50	63.6364	PsnmuV1.4_scaffold_50-size_219250:142789:142839:pnms::scaffold_56:362732:362765:mspn::
pnms-mspn_1456	52	90.3846	PsnmuV1.4_scaffold_50-size_219250:150456:150508:pnms::scaffold_56:357963:358021:mspn::
pnms-mspn_1457	100	75.8621	PsnmuV1.4_scaffold_50-size_219250:166218:166318:pnms::scaffold_56:340150:340237:mspn::
pnms-mspn_1458	42	83.3333	PsnmuV1.4_scaffold_50-size_219250:171877:171919:pnms::scaffold_56:334213:334255:mspn::
pnms-mspn_1460	25	65	PsnmuV1.4_scaffold_502-size_25757:14043:14068:pnms::scaffold_19:603117:603137:mspn::
pnms-mspn_1461	30	80	PsnmuV1.4_scaffold_505-size_24874:12992:13022:pnms::scaffold_2100:12966:12996:mspn::
pnms-mspn_1463	54	87.037	PsnmuV1.4_scaffold_506-size_25109:23168:23222:pnms::scaffold_481:118295:118349:mspn::
pnms-mspn_1464	270	71.2687	PsnmuV1.4_scaffold_507-size_25283:7060:7330:pnms::scaffold_58:373486:373758:mspn::
pnms-mspn_1467	112	71.5596	PsnmuV1.4_scaffold_509-size_25515:24632:24743:pnms::scaffold_19:608808:608951:mspn::
pnms-mspn_1470	60	81.6667	PsnmuV1.4_scaffold_51-size_216063:100859:100919:pnms::scaffold_14:272627:272697:mspn::
pnms-mspn_1471	113	76.6667	PsnmuV1.4_scaffold_51-size_216063:120936:121049:pnms::scaffold_14:338457:338547:mspn::
pnms-mspn_1472	90	80.8219	PsnmuV1.4_scaffold_51-size_216063:125655:125745:pnms::scaffold_14:343274:343349:mspn::
pnms-mspn_1473	292	75	PsnmuV1.4_scaffold_51-size_216063:153029:153321:pnms::scaffold_30:84855:85136:mspn::
pnms-mspn_1477	100	77	PsnmuV1.4_scaffold_511-size_24474:16317:16417:pnms::scaffold_56:9142:9264:mspn::
pnms-mspn_1479	34	82.3529	PsnmuV1.4_scaffold_511-size_24474:20017:20051:pnms::scaffold_56:15013:15047:mspn::
pnms-mspn_1480	86	82.8947	PsnmuV1.4_scaffold_513-size_28006:18067:18153:pnms::scaffold_163:148779:148862:mspn::
pnms-mspn_1481	38	81.5789	PsnmuV1.4_scaffold_514-size_24382:7147:7185:pnms::scaffold_210:102213:102251:mspn::
pnms-mspn_1483	32	71.875	PsnmuV1.4_scaffold_515-size_24791:23529:23561:pnms::scaffold_579:42992:43024:mspn::
pnms-mspn_1484	380	70	PsnmuV1.4_scaffold_52-size_208590:54592:54972:pnms::scaffold_121:71883:72226:mspn::
pnms-mspn_1486	130	68	PsnmuV1.4_scaffold_52-size_208590:60312:60442:pnms::scaffold_121:78102:78250:mspn::
pnms-mspn_1487	110	63.9535	PsnmuV1.4_scaffold_52-size_208590:66829:66939:pnms::scaffold_121:98278:98368:mspn::
pnms-mspn_1489	40	77.5	PsnmuV1.4_scaffold_52-size_208590:131371:131411:pnms::scaffold_121:198493:198540:mspn::
pnms-mspn_1490	70	61.194	PsnmuV1.4_scaffold_52-size_208590:136692:136762:pnms::scaffold_121:202790:202858:mspn::
pnms-mspn_1491	93	70.9677	PsnmuV1.4_scaffold_52-size_208590:154957:155050:pnms::scaffold_121:223716:223813:mspn::
pnms-mspn_1492	173	69.3878	PsnmuV1.4_scaffold_52-size_208590:162553:162726:pnms::scaffold_121:235307:235456:mspn::
pnms-mspn_1493	45	82.2222	PsnmuV1.4_scaffold_52-size_208590:169917:169962:pnms::scaffold_121:242751:242796:mspn::
pnms-mspn_1494	100	60	PsnmuV1.4_scaffold_52-size_208590:170648:170748:pnms::scaffold_121:243331:243427:mspn::
pnms-mspn-frcy_48	206	59.2532	PsnmuV1.4_scaffold_52-size_208590:187639:187845:pnms::scaffold_663:51313:51520:mspn::scaffold_20:681239:681448:frcy::
pnms-frcy_150	79	63.2911	PsnmuV1.4_scaffold_52-size_208590:194098:194177:pnms::scaffold_20:679890:679969:frcy::
pnms-mspn_1498	60	60.4167	PsnmuV1.4_scaffold_521-size_23478:5771:5831:pnms::scaffold_196:158026:158077:mspn::
pnms-mspn_1500	100	80	PsnmuV1.4_scaffold_523-size_23138:15922:16022:pnms::scaffold_33:250099:250159:mspn::
pnms-mspn_1501	130	69.9029	PsnmuV1.4_scaffold_523-size_23138:16042:16172:pnms::scaffold_33:250159:250284:mspn::
pnms-mspn_1502	232	64.6018	PsnmuV1.4_scaffold_524-size_23978:2571:2802:pnms::scaffold_92:73088:73339:mspn::
pnms-mspn_1503	208	70.297	PsnmuV1.4_scaffold_526-size_26160:17178:17386:pnms::scaffold_78:179548:179810:mspn::
pnms-mspn_1504	310	68.7273	PsnmuV1.4_scaffold_527-size_23403:13362:13672:pnms::scaffold_260:75679:76004:mspn::
pnms-frcy_153	65	66.1538	PsnmuV1.4_scaffold_529-size_23248:17883:17948:pnms::scaffold_36:423839:423904:frcy::
pnms-frcy_154	53	68.1818	PsnmuV1.4_scaffold_53-size_199510:4306:4359:pnms::scaffold_10:929012:929058:frcy::
pnms-mspn_1507	47	80.8511	PsnmuV1.4_scaffold_53-size_199510:15806:15853:pnms::scaffold_1162:42199:42246:mspn::
pnms-mspn_1508	110	72.2222	PsnmuV1.4_scaffold_53-size_199510:40188:40298:pnms::scaffold_513:7471:7606:mspn::
pnms-mspn_1509	200	69.6429	PsnmuV1.4_scaffold_53-size_199510:74066:74266:pnms::scaffold_1162:14155:14345:mspn::
pnms-mspn_1510	180	61.6766	PsnmuV1.4_scaffold_53-size_199510:102766:102946:pnms::scaffold_251:92829:93003:mspn::
pnms-mspn_1511	80	60.8108	PsnmuV1.4_scaffold_530-size_26818:23407:23487:pnms::scaffold_1193:12308:12385:mspn::
pnms-mspn_1512	90	72.1519	PsnmuV1.4_scaffold_531-size_22536:915:1005:pnms::scaffold_26:120790:120877:mspn::
pnms-mspn_1513	80	68.5714	PsnmuV1.4_scaffold_534-size_22797:16474:16554:pnms::scaffold_372:64205:64278:mspn::
pnms-mspn_1514	347	74.0299	PsnmuV1.4_scaffold_535-size_21870:20150:20497:pnms::scaffold_848:51119:51461:mspn::
pnms-mspn_1515	197	66.3212	PsnmuV1.4_scaffold_537-size_22359:2255:2452:pnms::scaffold_458:124887:125134:mspn::
pnms-mspn_1517	73	80	PsnmuV1.4_scaffold_538-size_22871:16224:16297:pnms::scaffold_168:155489:155566:mspn::
pnms-mspn_1518	40	68	PsnmuV1.4_scaffold_538-size_22871:21769:21809:pnms::scaffold_168:170917:170944:mspn::
pnms-mspn_1519	232	69.0722	PsnmuV1.4_scaffold_538-size_22871:21809:22040:pnms::scaffold_168:170944:171159:mspn::
pnms-mspn_1520	144	76.259	PsnmuV1.4_scaffold_54-size_212137:17933:18077:pnms::scaffold_427:24871:25022:mspn::
pnms-mspn_1521	50	86.6667	PsnmuV1.4_scaffold_54-size_212137:27792:27842:pnms::scaffold_427:25272:25317:mspn::
pnms-mspn_1522	70	62.5	PsnmuV1.4_scaffold_54-size_212137:30731:30801:pnms::scaffold_427:28628:28693:mspn::
pnms-mspn_1523	46	100	PsnmuV1.4_scaffold_54-size_212137:30801:30847:pnms::scaffold_427:28693:28722:mspn::
pnms-mspn_1524	127	72.4409	PsnmuV1.4_scaffold_54-size_212137:81421:81548:pnms::scaffold_471:103302:103464:mspn::
pnms-mspn_1525	57	75	PsnmuV1.4_scaffold_54-size_212137:107876:107933:pnms::scaffold_96:17749:17805:mspn::
pnms-frcy_161	69	71.7391	PsnmuV1.4_scaffold_54-size_212137:135310:135379:pnms::scaffold_50:231135:231181:frcy::
pnms-mspn_1526	46	95.5556	PsnmuV1.4_scaffold_54-size_212137:176457:176503:pnms::scaffold_154:158185:158230:mspn::
pnms-mspn_1527	90	73.0337	PsnmuV1.4_scaffold_54-size_212137:177057:177147:pnms::scaffold_154:157682:157773:mspn::
pnms-mspn_1528	52	66.6667	PsnmuV1.4_scaffold_540-size_22171:312:363:pnms::scaffold_73:203133:203184:mspn::
pnms-mspn_1529	90	72.7273	PsnmuV1.4_scaffold_540-size_22171:533:623:pnms::scaffold_73:202951:203056:mspn::
pnms-mspn_1530	83	68.6567	PsnmuV1.4_scaffold_540-size_22171:21870:21953:pnms::scaffold_73:160603:160672:mspn::
pnms-mspn_1531	56	58.9286	PsnmuV1.4_scaffold_543-size_21251:12173:12229:pnms::scaffold_663:50689:50755:mspn::
pnms-mspn_1532	219	56.682	PsnmuV1.4_scaffold_543-size_21251:12566:12785:pnms::scaffold_663:51093:51313:mspn::
pnms-mspn_1533	62	63.9344	PsnmuV1.4_scaffold_543-size_21251:13100:13162:pnms::scaffold_663:51627:51688:mspn::
pnms-mspn_1534	90	78.5714	PsnmuV1.4_scaffold_545-size_21783:16435:16525:pnms::scaffold_828:38564:38660:mspn::
pnms-mspn_1536	52	84.6154	PsnmuV1.4_scaffold_546-size_25867:20099:20151:pnms::scaffold_98:197173:197226:mspn::
pnms-mspn_1537	184	74.3902	PsnmuV1.4_scaffold_548-size_21495:19494:19678:pnms::scaffold_220:55651:55836:mspn::
pnms-mspn_1538	50	78.5714	PsnmuV1.4_scaffold_55-size_223204:164089:164139:pnms::scaffold_3:819918:819960:mspn::
pnms-mspn_1539	30	58.8235	PsnmuV1.4_scaffold_55-size_223204:164159:164189:pnms::scaffold_3:819901:819918:mspn::
pnms-mspn_1540	196	77.5	PsnmuV1.4_scaffold_55-size_223204:168117:168313:pnms::scaffold_3:815865:816039:mspn::
pnms-mspn_1541	60	89.7959	PsnmuV1.4_scaffold_551-size_21184:12846:12906:pnms::scaffold_78:210580:210629:mspn::
pnms-mspn_1542	40	77.7778	PsnmuV1.4_scaffold_553-size_22564:10533:10573:pnms::scaffold_629:24983:25020:mspn::
pnms-mspn_1546	30	90	PsnmuV1.4_scaffold_554-size_20374:12531:12561:pnms::scaffold_122:88637:88669:mspn::
pnms-mspn_1548	30	66.6667	PsnmuV1.4_scaffold_555-size_21020:12565:12595:pnms::scaffold_21:266687:266705:mspn::
pnms-mspn_1549	44	65.9091	PsnmuV1.4_scaffold_557-size_19931:8876:8920:pnms::scaffold_66:46896:46940:mspn::
pnms-mspn_1550	119	76.8519	PsnmuV1.4_scaffold_559-size_19700:15129:15248:pnms::scaffold_833:6279:6426:mspn::
pnms-mspn_1551	170	70.1299	PsnmuV1.4_scaffold_559-size_19700:15301:15471:pnms::scaffold_833:6054:6220:mspn::
pnms-frcy_164	64	64.0625	PsnmuV1.4_scaffold_56-size_193150:15668:15732:pnms::scaffold_58:119311:119375:frcy::
pnms-mspn_1553	95	77.8947	PsnmuV1.4_scaffold_56-size_193150:55144:55239:pnms::scaffold_2591:8360:8464:mspn::
pnms-frcy_165	32	76.1905	PsnmuV1.4_scaffold_56-size_193150:82008:82039:pnms::scaffold_3:1115908:1115929:frcy::
pnms-phtc_19	30	60	PsnmuV1.4_scaffold_56-size_193150:110440:110470:pnms::chr_26:265050:265090:phtc::
pnms-phtc_20	28	67.8571	PsnmuV1.4_scaffold_56-size_193150:110550:110578:pnms::chr_26:265174:265207:phtc::
pnms-frcy_169	32	67.7419	PsnmuV1.4_scaffold_56-size_193150:110823:110854:pnms::scaffold_15:487310:487342:frcy::
pnms-frcy_170	42	57.5	PsnmuV1.4_scaffold_56-size_193150:110938:110980:pnms::scaffold_15:487428:487468:frcy::
pnms-mspn_1554	62	80.3279	PsnmuV1.4_scaffold_56-size_193150:146395:146456:pnms::scaffold_592:101273:101334:mspn::
pnms-mspn_1555	120	50	PsnmuV1.4_scaffold_56-size_193150:168835:168955:pnms::scaffold_592:62696:62814:mspn::
pnms-mspn_1557	80	88.3117	PsnmuV1.4_scaffold_56-size_193150:169359:169439:pnms::scaffold_592:62088:62165:mspn::
pnms-mspn_1558	47	66.6667	PsnmuV1.4_scaffold_56-size_193150:176068:176115:pnms::scaffold_592:55178:55228:mspn::
pnms-mspn_1559	537	62.5243	PsnmuV1.4_scaffold_561-size_24982:1018:1555:pnms::scaffold_16:646132:646734:mspn::
pnms-mspn_1560	67	83.0769	PsnmuV1.4_scaffold_561-size_24982:1657:1724:pnms::scaffold_16:645949:646026:mspn::
pnms-mspn-frcy_56	156	75.644	PsnmuV1.4_scaffold_561-size_24982:1724:1880:pnms::scaffold_16:645786:645949:mspn::scaffold_5:93078:93252:frcy::
pnms-mspn_1561	30	60	PsnmuV1.4_scaffold_561-size_24982:1880:1910:pnms::scaffold_16:645751:645786:mspn::
pnms-mspn_1562	83	74.6988	PsnmuV1.4_scaffold_561-size_24982:11988:12071:pnms::scaffold_16:627083:627178:mspn::
pnms-frcy_173	105	65.9794	PsnmuV1.4_scaffold_568-size_18880:461:566:pnms::scaffold_41:392097:392194:frcy::
pnms-mspn_1563	33	78.7879	PsnmuV1.4_scaffold_57-size_197100:20042:20075:pnms::scaffold_315:45765:45798:mspn::
pnms-mspn_1565	140	80.4348	PsnmuV1.4_scaffold_57-size_197100:82050:82190:pnms::scaffold_161:227017:227205:mspn::
pnms-frcy_174	44	61.3636	PsnmuV1.4_scaffold_57-size_197100:85413:85457:pnms::scaffold_69:140845:140896:frcy::
pnms-mspn_1566	130	63.9344	PsnmuV1.4_scaffold_57-size_197100:110629:110759:pnms::scaffold_206:31590:31712:mspn::
pnms-mspn_1567	55	77.7778	PsnmuV1.4_scaffold_57-size_197100:184412:184467:pnms::scaffold_1151:18912:18976:mspn::
pnms-mspn_1568	80	70.4225	PsnmuV1.4_scaffold_57-size_197100:184496:184576:pnms::scaffold_1151:18795:18869:mspn::
pnms-mspn_1569	87	73.5632	PsnmuV1.4_scaffold_57-size_197100:195313:195400:pnms::scaffold_16:348127:348221:mspn::
pnms-mspn_1570	30	60.7143	PsnmuV1.4_scaffold_572-size_18840:18543:18573:pnms::scaffold_321:93658:93686:mspn::
pnms-mspn_1572	117	90	PsnmuV1.4_scaffold_574-size_18481:8381:8498:pnms::scaffold_684:91303:91414:mspn::
pnms-mspn_1573	410	68.75	PsnmuV1.4_scaffold_574-size_18481:10146:10556:pnms::scaffold_822:17885:18324:mspn::
pnms-mspn_1575	179	59.3939	PsnmuV1.4_scaffold_577-size_19192:18714:18893:pnms::scaffold_427:92593:92763:mspn::
pnms-frcy_176	49	63.2653	PsnmuV1.4_scaffold_58-size_221033:184517:184566:pnms::scaffold_8:973923:973972:frcy::
pnms-mspn_1576	26	92	PsnmuV1.4_scaffold_59-size_199433:12597:12623:pnms::scaffold_70:169214:169239:mspn::
pnms-mspn_1577	110	71.8447	PsnmuV1.4_scaffold_59-size_199433:57396:57506:pnms::scaffold_70:87518:87635:mspn::
pnms-mspn_1578	100	72.043	PsnmuV1.4_scaffold_59-size_199433:74041:74141:pnms::scaffold_102:151886:151992:mspn::
pnms-mspn_1579	169	60.8434	PsnmuV1.4_scaffold_59-size_199433:92791:92960:pnms::scaffold_102:227900:228075:mspn::
pnms-mspn_1581	46	82.6087	PsnmuV1.4_scaffold_594-size_16581:9442:9488:pnms::scaffold_49:129614:129663:mspn::
pnms-mspn_1582	43	83.3333	PsnmuV1.4_scaffold_597-size_16351:2511:2554:pnms::scaffold_18:376568:376604:mspn::
pnms-mspn_1583	350	71.0914	PsnmuV1.4_scaffold_6-size_405735:3305:3655:pnms::scaffold_8:352001:352370:mspn::
pnms-mspn_1584	47	65.8537	PsnmuV1.4_scaffold_6-size_405735:34362:34409:pnms::scaffold_8:458490:458531:mspn::
pnms-mspn_1585	156	73.9726	PsnmuV1.4_scaffold_6-size_405735:119132:119288:pnms::scaffold_8:607698:607845:mspn::
pnms-mspn_1586	52	75	PsnmuV1.4_scaffold_6-size_405735:124095:124147:pnms::scaffold_8:631561:631616:mspn::
pnms-mspn_1588	220	61.6915	PsnmuV1.4_scaffold_6-size_405735:184917:185137:pnms::scaffold_132:234074:234296:mspn::
pnms-mspn_1589	149	72.2222	PsnmuV1.4_scaffold_6-size_405735:213437:213586:pnms::scaffold_132:277825:277963:mspn::
pnms-mspn_1591	190	67.6829	PsnmuV1.4_scaffold_6-size_405735:314960:315150:pnms::scaffold_19:216469:216659:mspn::
pnms-mspn_1593	200	73.5955	PsnmuV1.4_scaffold_60-size_202404:297:497:pnms::scaffold_2:675851:676080:mspn::
pnms-mspn_1595	220	73.4807	PsnmuV1.4_scaffold_60-size_202404:36745:36965:pnms::scaffold_2:528590:528774:mspn::
pnms-mspn_1596	94	75.5319	PsnmuV1.4_scaffold_60-size_202404:40292:40386:pnms::scaffold_2:525012:525117:mspn::
pnms-mspn_1597	30	70.8333	PsnmuV1.4_scaffold_60-size_202404:42522:42552:pnms::scaffold_2:520995:521019:mspn::
pnms-frcy_178	52	75.5556	PsnmuV1.4_scaffold_60-size_202404:138147:138199:pnms::scaffold_11:584051:584097:frcy::
pnms-mspn-frcy_57	135	71.4286	PsnmuV1.4_scaffold_60-size_202404:138259:138394:pnms::scaffold_2:15972:16106:mspn::scaffold_11:583849:583989:frcy::
pnms-mspn_1599	70	70.9677	PsnmuV1.4_scaffold_60-size_202404:172468:172538:pnms::scaffold_429:12132:12195:mspn::
pnms-mspn_1600	190	67.033	PsnmuV1.4_scaffold_600-size_13903:3786:3976:pnms::scaffold_684:56038:56245:mspn::
pnms-mspn_1602	74	72.8571	PsnmuV1.4_scaffold_601-size_17853:4912:4986:pnms::scaffold_156:67495:67572:mspn::
pnms-mspn_1603	68	62.1212	PsnmuV1.4_scaffold_601-size_17853:10210:10278:pnms::scaffold_2345:7194:7260:mspn::
pnms-mspn_1604	213	81.25	PsnmuV1.4_scaffold_606-size_16658:15248:15461:pnms::scaffold_120:263566:263740:mspn::
pnms-mspn_1605	186	72.043	PsnmuV1.4_scaffold_61-size_202280:75700:75886:pnms::scaffold_405:80307:80527:mspn::
pnms-mspn_1606	50	80.8511	PsnmuV1.4_scaffold_61-size_202280:83534:83584:pnms::scaffold_405:75249:75296:mspn::
pnms-mspn_1608	126	60	PsnmuV1.4_scaffold_61-size_202280:146697:146823:pnms::scaffold_1438:44865:44985:mspn::
pnms-mspn_1609	139	65.3543	PsnmuV1.4_scaffold_61-size_202280:178824:178963:pnms::scaffold_448:65640:65767:mspn::
pnms-mspn_1610	170	68.6131	PsnmuV1.4_scaffold_614-size_15150:7627:7797:pnms::scaffold_956:16457:16607:mspn::
pnms-mspn_1611	84	74.359	PsnmuV1.4_scaffold_619-size_15204:294:378:pnms::scaffold_710:26003:26082:mspn::
pnms-mspn_1612	30	83.3333	PsnmuV1.4_scaffold_62-size_224532:31230:31260:pnms::scaffold_1086:15472:15502:mspn::
pnms-mspn_1615	57	66.6667	PsnmuV1.4_scaffold_62-size_224532:133738:133795:pnms::scaffold_138:170051:170108:mspn::
pnms-mspn_1619	33	75.7576	PsnmuV1.4_scaffold_62-size_224532:200995:201028:pnms::scaffold_1062:5454:5487:mspn::
pnms-mspn_1620	232	67.4757	PsnmuV1.4_scaffold_63-size_204816:1028:1260:pnms::scaffold_125:40212:40430:mspn::
pnms-mspn_1621	200	69.2308	PsnmuV1.4_scaffold_63-size_204816:11463:11663:pnms::scaffold_125:33803:34057:mspn::
pnms-mspn_1622	162	65.4088	PsnmuV1.4_scaffold_63-size_204816:16767:16929:pnms::scaffold_125:28395:28555:mspn::
pnms-mspn_1623	186	79.5455	PsnmuV1.4_scaffold_63-size_204816:30225:30411:pnms::scaffold_1412:9622:9807:mspn::
pnms-mspn_1625	70	85.4545	PsnmuV1.4_scaffold_63-size_204816:100455:100525:pnms::scaffold_485:17629:17684:mspn::
pnms-mspn_1626	129	71.3115	PsnmuV1.4_scaffold_63-size_204816:103034:103163:pnms::scaffold_485:21211:21357:mspn::
pnms-mspn_1628	60	95.5556	PsnmuV1.4_scaffold_63-size_204816:109099:109159:pnms::scaffold_485:45478:45524:mspn::
pnms-mspn_1629	52	76	PsnmuV1.4_scaffold_63-size_204816:127344:127395:pnms::scaffold_626:37556:37606:mspn::
pnms-mspn_1630	78	85.5263	PsnmuV1.4_scaffold_63-size_204816:157986:158064:pnms::scaffold_1440:6455:6539:mspn::
pnms-mspn_1631	332	70.0965	PsnmuV1.4_scaffold_63-size_204816:175850:176181:pnms::scaffold_759:68851:69201:mspn::
pnms-mspn_1632	752	67.2677	PsnmuV1.4_scaffold_630-size_13803:4166:4917:pnms::scaffold_1318:5439:6211:mspn::
pnms-mspn_1633	113	70.7965	PsnmuV1.4_scaffold_634-size_14067:12036:12149:pnms::scaffold_220:41192:41311:mspn::
pnms-mspn_1634	60	80.9524	PsnmuV1.4_scaffold_638-size_13011:476:536:pnms::scaffold_299:107706:107748:mspn::
pnms-phtc_22	38	64.5161	PsnmuV1.4_scaffold_64-size_179762:14460:14498:pnms::chr_24:402266:402297:phtc::
pnms-mspn_1636	132	76.5625	PsnmuV1.4_scaffold_64-size_179762:80978:81110:pnms::scaffold_7:653351:653484:mspn::
pnms-mspn_1637	40	78.3784	PsnmuV1.4_scaffold_64-size_179762:87293:87333:pnms::scaffold_7:696204:696246:mspn::
pnms-mspn_1639	30	76.6667	PsnmuV1.4_scaffold_64-size_179762:133773:133803:pnms::scaffold_193:98966:98996:mspn::
pnms-mspn_1640	120	64.4068	PsnmuV1.4_scaffold_64-size_179762:145338:145458:pnms::scaffold_193:76892:77023:mspn::
pnms-mspn_1642	52	78.8462	PsnmuV1.4_scaffold_65-size_227157:2701:2753:pnms::scaffold_1322:5056:5115:mspn::
pnms-mspn_1643	70	69.697	PsnmuV1.4_scaffold_65-size_227157:3035:3105:pnms::scaffold_1322:5347:5413:mspn::
pnms-mspn_1644	66	80.3922	PsnmuV1.4_scaffold_65-size_227157:15888:15954:pnms::scaffold_754:56758:56809:mspn::
pnms-mspn_1645	95	64.2105	PsnmuV1.4_scaffold_65-size_227157:23153:23248:pnms::scaffold_1406:2539:2638:mspn::
pnms-mspn_1646	120	67.5	PsnmuV1.4_scaffold_65-size_227157:30088:30208:pnms::scaffold_108:5796:5917:mspn::
pnms-mspn_1647	52	84	PsnmuV1.4_scaffold_650-size_12199:7979:8030:pnms::scaffold_33:355093:355143:mspn::
pnms-mspn_1649	182	69.4118	PsnmuV1.4_scaffold_656-size_13112:10854:11035:pnms::scaffold_1225:23479:23650:mspn::
pnms-mspn_1651	80	65	PsnmuV1.4_scaffold_66-size_190956:39408:39488:pnms::scaffold_927:50551:50658:mspn::
pnms-mspn_1652	104	73.7864	PsnmuV1.4_scaffold_66-size_190956:71438:71542:pnms::scaffold_252:28560:28663:mspn::
pnms-mspn_1653	43	76.7442	PsnmuV1.4_scaffold_66-size_190956:110030:110073:pnms::scaffold_560:29723:29766:mspn::
pnms-mspn_1654	27	92.5926	PsnmuV1.4_scaffold_66-size_190956:120330:120357:pnms::scaffold_795:49675:49702:mspn::
pnms-mspn_1655	58	80.7692	PsnmuV1.4_scaffold_66-size_190956:120498:120556:pnms::scaffold_252:90135:90187:mspn::
pnms-mspn_1656	300	71.3755	PsnmuV1.4_scaffold_66-size_190956:167711:168011:pnms::scaffold_252:184314:184639:mspn::
pnms-mspn_1658	148	77.0492	PsnmuV1.4_scaffold_66-size_190956:189032:189180:pnms::scaffold_445:22353:22477:mspn::
pnms-mspn_1659	148	76.9231	PsnmuV1.4_scaffold_67-size_186386:2165:2313:pnms::scaffold_1451:6986:7140:mspn::
pnms-mspn_1660	70	72.4638	PsnmuV1.4_scaffold_67-size_186386:2314:2384:pnms::scaffold_1451:7140:7210:mspn::
pnms-mspn_1661	210	73.0159	PsnmuV1.4_scaffold_67-size_186386:2400:2610:pnms::scaffold_1451:7140:7383:mspn::
pnms-mspn_1662	37	70.2703	PsnmuV1.4_scaffold_67-size_186386:7765:7802:pnms::scaffold_261:113328:113367:mspn::
pnms-mspn_1663	180	67.9012	PsnmuV1.4_scaffold_67-size_186386:19170:19350:pnms::scaffold_1783:1286:1472:mspn::
pnms-mspn_1664	120	67.3469	PsnmuV1.4_scaffold_67-size_186386:24169:24289:pnms::scaffold_1783:4329:4436:mspn::
pnms-mspn_1665	150	64.8	PsnmuV1.4_scaffold_67-size_186386:56431:56581:pnms::scaffold_529:76895:77077:mspn::
pnms-mspn_1666	162	68.3544	PsnmuV1.4_scaffold_67-size_186386:62869:63031:pnms::scaffold_529:69730:69928:mspn::
pnms-mspn_1667	30	63.3333	PsnmuV1.4_scaffold_67-size_186386:71686:71716:pnms::scaffold_529:64653:64687:mspn::
pnms-mspn_1668	300	64.8649	PsnmuV1.4_scaffold_67-size_186386:83983:84283:pnms::scaffold_529:47815:48119:mspn::
pnms-mspn_1669	60	82.6087	PsnmuV1.4_scaffold_67-size_186386:84283:84343:pnms::scaffold_529:47789:47815:mspn::
pnms-mspn_1670	40	59.0909	PsnmuV1.4_scaffold_67-size_186386:112120:112160:pnms::scaffold_529:8840:8862:mspn::
pnms-mspn_1671	270	65.9193	PsnmuV1.4_scaffold_67-size_186386:112180:112450:pnms::scaffold_529:8598:8840:mspn::
pnms-mspn_1672	147	62.6761	PsnmuV1.4_scaffold_67-size_186386:131230:131377:pnms::scaffold_190:57929:58073:mspn::
pnms-phtc_23	27	85.1852	PsnmuV1.4_scaffold_67-size_186386:182993:183020:pnms::chr_11:677946:677973:phtc::
pnms-mspn_1674	380	77.4373	PsnmuV1.4_scaffold_678-size_10426:1238:1618:pnms::scaffold_61:251238:251615:mspn::
pnms-mspn_1675	160	63.0435	PsnmuV1.4_scaffold_68-size_179233:15937:16097:pnms::scaffold_28:140222:140362:mspn::
pnms-mspn_1676	130	73.2143	PsnmuV1.4_scaffold_68-size_179233:41469:41599:pnms::scaffold_28:209379:209493:mspn::
pnms-mspn_1677	152	64.2857	PsnmuV1.4_scaffold_68-size_179233:49207:49358:pnms::scaffold_28:217156:217308:mspn::
pnms-mspn_1679	110	82.7273	PsnmuV1.4_scaffold_68-size_179233:86902:87012:pnms::scaffold_28:276323:276448:mspn::
pnms-mspn_1680	38	73.6842	PsnmuV1.4_scaffold_68-size_179233:102595:102633:pnms::scaffold_28:329881:329932:mspn::
pnms-mspn_1681	82	74.0741	PsnmuV1.4_scaffold_68-size_179233:122838:122919:pnms::scaffold_28:414991:415073:mspn::
pnms-mspn_1682	300	71.4789	PsnmuV1.4_scaffold_68-size_179233:153860:154160:pnms::scaffold_28:464812:465104:mspn::
pnms-mspn_1684	180	75.1592	PsnmuV1.4_scaffold_68-size_179233:171326:171506:pnms::scaffold_28:492388:492546:mspn::
pnms-mspn_1685	50	75.5102	PsnmuV1.4_scaffold_681-size_10191:8404:8454:pnms::scaffold_72:328530:328601:mspn::
pnms-mspn_1686	160	61.745	PsnmuV1.4_scaffold_685-size_13881:9064:9224:pnms::scaffold_16:517326:517482:mspn::
pnms-mspn_1687	93	82.6087	PsnmuV1.4_scaffold_687-size_10304:812:905:pnms::scaffold_145:157611:157680:mspn::
pnms-mspn_1688	122	68.3761	PsnmuV1.4_scaffold_689-size_9721:4710:4831:pnms::scaffold_709:80206:80326:mspn::
pnms-mspn_1689	52	77.551	PsnmuV1.4_scaffold_689-size_9721:8863:8914:pnms::scaffold_709:75749:75799:mspn::
pnms-mspn_1690	80	84.127	PsnmuV1.4_scaffold_69-size_174685:159160:159240:pnms::scaffold_147:115763:115827:mspn::
pnms-mspn_1691	127	68.0328	PsnmuV1.4_scaffold_69-size_174685:169254:169381:pnms::scaffold_147:130281:130404:mspn::
pnms-mspn_1692	167	70.1299	PsnmuV1.4_scaffold_691-size_9505:863:1030:pnms::scaffold_253:34117:34294:mspn::
pnms-mspn_1693	44	79.5455	PsnmuV1.4_scaffold_692-size_11601:8684:8728:pnms::scaffold_61:276074:276124:mspn::
pnms-mspn_1694	222	68.8776	PsnmuV1.4_scaffold_695-size_10028:3344:3566:pnms::scaffold_145:219597:219811:mspn::
pnms-mspn_1695	50	57.7778	PsnmuV1.4_scaffold_695-size_10028:3632:3682:pnms::scaffold_145:219515:219561:mspn::
pnms-mspn_1696	163	63.522	PsnmuV1.4_scaffold_7-size_391111:1295:1458:pnms::scaffold_6:722374:722538:mspn::
pnms-mspn_1697	70	78.5714	PsnmuV1.4_scaffold_7-size_391111:1482:1552:pnms::scaffold_6:722280:722350:mspn::
pnms-mspn_1698	124	89.5833	PsnmuV1.4_scaffold_70-size_199570:7034:7158:pnms::scaffold_471:65465:65561:mspn::
pnms-mspn_1699	40	75	PsnmuV1.4_scaffold_70-size_199570:21870:21910:pnms::scaffold_471:56047:56088:mspn::
pnms-mspn_1700	36	80.5556	PsnmuV1.4_scaffold_70-size_199570:92686:92722:pnms::scaffold_1608:5355:5391:mspn::
pnms-mspn_1701	146	74.8201	PsnmuV1.4_scaffold_70-size_199570:127153:127299:pnms::scaffold_83:59799:59944:mspn::
pnms-mspn_1702	528	68.1725	PsnmuV1.4_scaffold_70-size_199570:175605:176133:pnms::scaffold_618:77063:77608:mspn::
pnms-mspn_1703	120	62.3932	PsnmuV1.4_scaffold_71-size_178252:7878:7998:pnms::scaffold_215:74683:74826:mspn::
pnms-mspn_1704	232	72.4868	PsnmuV1.4_scaffold_71-size_178252:70916:71147:pnms::scaffold_2358:1537:1802:mspn::
pnms-mspn_1705	75	80.8219	PsnmuV1.4_scaffold_71-size_178252:84282:84357:pnms::scaffold_201:235899:235973:mspn::
pnms-mspn_1706	130	75.2212	PsnmuV1.4_scaffold_71-size_178252:84385:84515:pnms::scaffold_201:235749:235870:mspn::
pnms-mspn_1707	55	83.6364	PsnmuV1.4_scaffold_71-size_178252:128871:128926:pnms::scaffold_670:39607:39666:mspn::
pnms-mspn_1708	50	90.9091	PsnmuV1.4_scaffold_716-size_7631:580:630:pnms::scaffold_733:79232:79278:mspn::
pnms-mspn_1710	50	74.359	PsnmuV1.4_scaffold_72-size_176708:41447:41497:pnms::scaffold_3:819920:819959:mspn::
pnms-mspn_1711	30	55	PsnmuV1.4_scaffold_72-size_176708:41517:41547:pnms::scaffold_3:819900:819920:mspn::
pnms-mspn_1713	89	72.3684	PsnmuV1.4_scaffold_72-size_176708:45527:45616:pnms::scaffold_3:815931:816043:mspn::
pnms-mspn-frcy_59	32	79.5699	PsnmuV1.4_scaffold_72-size_176708:45616:45647:pnms::scaffold_3:815900:815931:mspn::scaffold_15:216400:216431:frcy::
pnms-frcy_188	32	71.4286	PsnmuV1.4_scaffold_72-size_176708:45647:45678:pnms::scaffold_15:216431:216459:frcy::
pnms-mspn_1715	230	68	PsnmuV1.4_scaffold_72-size_176708:78945:79175:pnms::scaffold_27:275963:276165:mspn::
pnms-mspn_1717	69	57.5758	PsnmuV1.4_scaffold_72-size_176708:176208:176277:pnms::scaffold_53:210173:210239:mspn::
pnms-mspn_1718	138	66.9118	PsnmuV1.4_scaffold_723-size_7313:5470:5608:pnms::scaffold_21:234064:234202:mspn::
pnms-mspn_1719	30	76.6667	PsnmuV1.4_scaffold_73-size_167208:150142:150172:pnms::scaffold_122:131828:131858:mspn::
pnms-mspn_1720	80	64.557	PsnmuV1.4_scaffold_736-size_6677:3366:3446:pnms::scaffold_378:70444:70523:mspn::
pnms-mspn_1723	42	62.1622	PsnmuV1.4_scaffold_74-size_185139:92119:92161:pnms::scaffold_108:39599:39636:mspn::
pnms-mspn_1724	37	65.7143	PsnmuV1.4_scaffold_74-size_185139:92269:92306:pnms::scaffold_108:39427:39463:mspn::
pnms-mspn_1725	125	72.1739	PsnmuV1.4_scaffold_74-size_185139:96859:96984:pnms::scaffold_108:37649:37769:mspn::
pnms-mspn_1727	272	67.658	PsnmuV1.4_scaffold_74-size_185139:182843:183115:pnms::scaffold_187:176449:176811:mspn::
pnms-frcy_189	55	67.2727	PsnmuV1.4_scaffold_75-size_173273:41602:41657:pnms::scaffold_33:189076:189131:frcy::
pnms-mspn_1728	140	76.5766	PsnmuV1.4_scaffold_75-size_173273:69850:69990:pnms::scaffold_383:99892:100018:mspn::
pnms-frcy_190	42	80.9524	PsnmuV1.4_scaffold_75-size_173273:167057:167099:pnms::scaffold_34:527751:527793:frcy::
pnms-mspn_1730	80	64.557	PsnmuV1.4_scaffold_758-size_5836:3366:3446:pnms::scaffold_378:70444:70523:mspn::
pnms-mspn_1732	40	76.9231	PsnmuV1.4_scaffold_76-size_166599:75460:75500:pnms::scaffold_663:21861:21889:mspn::
pnms-mspn_1733	120	73.2759	PsnmuV1.4_scaffold_76-size_166599:79042:79162:pnms::scaffold_663:17526:17643:mspn::
pnms-mspn_1734	50	88.6364	PsnmuV1.4_scaffold_76-size_166599:121129:121179:pnms::scaffold_770:9433:9477:mspn::
pnms-mspn_1735	140	71.2	PsnmuV1.4_scaffold_765-size_5672:1:141:pnms::scaffold_3:815901:816043:mspn::
pnms-mspn_1737	30	71.4286	PsnmuV1.4_scaffold_765-size_5672:4101:4131:pnms::scaffold_3:819898:819919:mspn::
pnms-mspn_1738	50	73.6842	PsnmuV1.4_scaffold_765-size_5672:4151:4201:pnms::scaffold_3:819919:819957:mspn::
pnms-mspn_1740	70	85.5072	PsnmuV1.4_scaffold_77-size_183113:62780:62850:pnms::scaffold_1526:7225:7320:mspn::
pnms-mspn_1741	42	73.1707	PsnmuV1.4_scaffold_77-size_183113:94237:94278:pnms::scaffold_271:105468:105509:mspn::
pnms-mspn_1742	222	64.6512	PsnmuV1.4_scaffold_77-size_183113:115888:116110:pnms::scaffold_101:272575:272802:mspn::
pnms-mspn_1743	150	66.9065	PsnmuV1.4_scaffold_77-size_183113:120004:120154:pnms::scaffold_264:130748:130914:mspn::
pnms-mspn_1744	52	74.5098	PsnmuV1.4_scaffold_78-size_185904:36373:36424:pnms::scaffold_855:60092:60143:mspn::
pnms-mspn_1745	160	75	PsnmuV1.4_scaffold_78-size_185904:40775:40935:pnms::scaffold_855:42351:42460:mspn::
pnms-mspn_1746	110	77.907	PsnmuV1.4_scaffold_78-size_185904:40965:41075:pnms::scaffold_855:42261:42351:mspn::
pnms-mspn-frcy_62	27	74.0741	PsnmuV1.4_scaffold_78-size_185904:141961:141988:pnms::scaffold_253:90350:90396:mspn::scaffold_7:1998193:1998210:frcy::
pnms-frcy_195	26	68.1818	PsnmuV1.4_scaffold_78-size_185904:141988:142014:pnms::scaffold_7:1998210:1998232:frcy::
pnms-mspn_1747	62	77.0492	PsnmuV1.4_scaffold_78-size_185904:142127:142188:pnms::scaffold_253:90173:90237:mspn::
pnms-frcy-phtc_20	47	53.719	PsnmuV1.4_scaffold_78-size_185904:173470:173517:pnms::scaffold_32:415304:415342:frcy::chr_7:833392:833459:phtc::
pnms-mspn_1750	40	70	PsnmuV1.4_scaffold_78-size_185904:180654:180694:pnms::scaffold_253:29935:29980:mspn::
pnms-mspn_1751	380	74.3516	PsnmuV1.4_scaffold_78-size_185904:184556:184936:pnms::scaffold_253:34117:34623:mspn::
pnms-mspn_1752	75	75.7143	PsnmuV1.4_scaffold_79-size_170724:1857:1932:pnms::scaffold_1364:32199:32275:mspn::
pnms-mspn_1753	30	66.6667	PsnmuV1.4_scaffold_79-size_170724:52478:52508:pnms::scaffold_3:816439:816469:mspn::
pnms-mspn_1754	37	75.6757	PsnmuV1.4_scaffold_79-size_170724:143370:143407:pnms::scaffold_1073:7081:7118:mspn::
pnms-mspn_1756	110	66.9903	PsnmuV1.4_scaffold_8-size_368192:191592:191702:pnms::scaffold_1249:6934:7057:mspn::
pnms-phtc_25	34	70.5882	PsnmuV1.4_scaffold_8-size_368192:255157:255191:pnms::chr_26:265047:265093:phtc::
pnms-mspn_1758	119	83.6538	PsnmuV1.4_scaffold_8-size_368192:267524:267643:pnms::scaffold_540:66456:66560:mspn::
pnms-mspn_1759	107	69.5238	PsnmuV1.4_scaffold_80-size_166567:5593:5700:pnms::scaffold_236:65052:65167:mspn::
pnms-mspn_1761	40	75	PsnmuV1.4_scaffold_80-size_166567:48226:48266:pnms::scaffold_296:60140:60180:mspn::
pnms-mspn_1762	150	65.9574	PsnmuV1.4_scaffold_807-size_4471:973:1123:pnms::scaffold_1003:22221:22376:mspn::
pnms-mspn_1763	104	67	PsnmuV1.4_scaffold_807-size_4471:1219:1323:pnms::scaffold_27:66296:66402:mspn::
pnms-mspn_1764	89	70.7865	PsnmuV1.4_scaffold_81-size_176161:21777:21866:pnms::scaffold_5:82590:82691:mspn::
pnms-mspn_1765	130	67.7419	PsnmuV1.4_scaffold_81-size_176161:81167:81297:pnms::scaffold_286:154497:154622:mspn::
pnms-mspn_1766	76	84.2105	PsnmuV1.4_scaffold_81-size_176161:84731:84807:pnms::scaffold_286:142114:142191:mspn::
pnms-mspn_1767	112	67.5676	PsnmuV1.4_scaffold_81-size_176161:97452:97564:pnms::scaffold_234:98354:98477:mspn::
pnms-mspn_1769	100	84.2105	PsnmuV1.4_scaffold_81-size_176161:157656:157756:pnms::scaffold_311:10431:10534:mspn::
pnms-mspn_1770	170	71.7391	PsnmuV1.4_scaffold_82-size_176015:30996:31166:pnms::scaffold_105:242317:242468:mspn::
pnms-mspn_1771	170	73.9726	PsnmuV1.4_scaffold_82-size_176015:52041:52211:pnms::scaffold_105:267604:267768:mspn::
pnms-mspn_1772	60	76	PsnmuV1.4_scaffold_82-size_176015:66145:66205:pnms::scaffold_99:29284:29347:mspn::
pnms-mspn_1773	250	64.3564	PsnmuV1.4_scaffold_82-size_176015:78394:78644:pnms::scaffold_99:112502:112716:mspn::
pnms-mspn_1774	44	88.6364	PsnmuV1.4_scaffold_82-size_176015:82003:82047:pnms::scaffold_99:116209:116254:mspn::
pnms-mspn_1775	33	87.8788	PsnmuV1.4_scaffold_82-size_176015:118207:118240:pnms::scaffold_3:299027:299060:mspn::
pnms-mspn_1776	83	77.7778	PsnmuV1.4_scaffold_82-size_176015:118318:118401:pnms::scaffold_3:298713:298796:mspn::
pnms-frcy_203	118	60	PsnmuV1.4_scaffold_825-size_3771:712:830:pnms::scaffold_60:100488:100599:frcy::
pnms-frcy_204	60	78	PsnmuV1.4_scaffold_827-size_3755:3662:3722:pnms::scaffold_1:4428966:4429016:frcy::
pnms-mspn_1777	40	74.0741	PsnmuV1.4_scaffold_83-size_174963:35179:35219:pnms::scaffold_200:119655:119682:mspn::
pnms-mspn_1778	470	71.916	PsnmuV1.4_scaffold_83-size_174963:35219:35689:pnms::scaffold_200:119682:120204:mspn::
pnms-mspn_1779	93	82.7586	PsnmuV1.4_scaffold_83-size_174963:57362:57455:pnms::scaffold_890:60277:60373:mspn::
pnms-mspn_1781	230	73.9726	PsnmuV1.4_scaffold_83-size_174963:115643:115873:pnms::scaffold_707:21964:22188:mspn::
pnms-mspn_1783	30	82.6087	PsnmuV1.4_scaffold_84-size_163904:3892:3922:pnms::scaffold_21:168119:168142:mspn::
pnms-mspn_1785	80	67.5325	PsnmuV1.4_scaffold_84-size_163904:57772:57852:pnms::scaffold_30:494943:495027:mspn::
pnms-mspn_1787	60	73.8095	PsnmuV1.4_scaffold_84-size_163904:66369:66429:pnms::scaffold_3:819920:819962:mspn::
pnms-mspn_1788	30	70.5882	PsnmuV1.4_scaffold_84-size_163904:66439:66469:pnms::scaffold_3:819903:819920:mspn::
pnms-mspn_1790	56	80.3571	PsnmuV1.4_scaffold_84-size_163904:72972:73028:pnms::scaffold_30:488093:488150:mspn::
pnms-mspn_1791	145	71.0145	PsnmuV1.4_scaffold_84-size_163904:81696:81841:pnms::scaffold_30:478062:478239:mspn::
pnms-mspn_1792	40	65	PsnmuV1.4_scaffold_84-size_163904:81886:81926:pnms::scaffold_30:477960:478012:mspn::
pnms-mspn_1793	100	76.5306	PsnmuV1.4_scaffold_84-size_163904:90906:91006:pnms::scaffold_30:454941:455058:mspn::
pnms-mspn_1794	55	88.6364	PsnmuV1.4_scaffold_84-size_163904:137591:137646:pnms::scaffold_30:355482:355526:mspn::
pnms-mspn_1795	164	75	PsnmuV1.4_scaffold_84-size_163904:155653:155817:pnms::scaffold_30:335928:336096:mspn::
pnms-mspn_1796	110	71.5596	PsnmuV1.4_scaffold_841-size_3489:33:143:pnms::scaffold_3:815900:816041:mspn::
pnms-mspn_1797	30	63.3333	PsnmuV1.4_scaffold_841-size_3489:573:603:pnms::scaffold_3:816444:816474:mspn::
pnms-mspn_1798	30	66.6667	PsnmuV1.4_scaffold_841-size_3489:3023:3053:pnms::scaffold_3:819899:819918:mspn::
pnms-mspn_1799	50	70.7317	PsnmuV1.4_scaffold_841-size_3489:3073:3123:pnms::scaffold_3:819918:819959:mspn::
pnms-mspn_1800	40	62.5	PsnmuV1.4_scaffold_85-size_162413:3810:3850:pnms::scaffold_497:111068:111108:mspn::
pnms-mspn_1801	70	85.0746	PsnmuV1.4_scaffold_85-size_162413:14918:14988:pnms::scaffold_27:285326:285395:mspn::
pnms-mspn_1802	33	78.7879	PsnmuV1.4_scaffold_85-size_162413:32460:32493:pnms::scaffold_574:81495:81528:mspn::
pnms-mspn_1803	90	71.2329	PsnmuV1.4_scaffold_85-size_162413:116567:116657:pnms::scaffold_925:7921:8000:mspn::
pnms-mspn_1804	160	71.0145	PsnmuV1.4_scaffold_85-size_162413:116657:116817:pnms::scaffold_925:8000:8149:mspn::
pnms-mspn_1806	220	64.6226	PsnmuV1.4_scaffold_85-size_162413:136869:137089:pnms::scaffold_925:41080:41316:mspn::
pnms-mspn_1807	90	71.4286	PsnmuV1.4_scaffold_85-size_162413:149335:149425:pnms::scaffold_925:53446:53502:mspn::
pnms-mspn_1808	93	84.2857	PsnmuV1.4_scaffold_85-size_162413:149435:149528:pnms::scaffold_925:53502:53572:mspn::
pnms-mspn_1809	110	77.2727	PsnmuV1.4_scaffold_858-size_3084:2191:2301:pnms::scaffold_37:89888:90004:mspn::
pnms-mspn_1811	93	66.2921	PsnmuV1.4_scaffold_86-size_163635:64744:64837:pnms::scaffold_76:148636:148725:mspn::
pnms-mspn_1812	174	74.2331	PsnmuV1.4_scaffold_86-size_163635:113471:113645:pnms::scaffold_275:92078:92267:mspn::
pnms-mspn_1813	30	86.6667	PsnmuV1.4_scaffold_87-size_162288:28897:28927:pnms::scaffold_52:64337:64367:mspn::
pnms-mspn_1814	30	73.913	PsnmuV1.4_scaffold_87-size_162288:33546:33576:pnms::scaffold_52:67374:67397:mspn::
pnms-mspn_1816	129	65.3226	PsnmuV1.4_scaffold_87-size_162288:70915:71044:pnms::scaffold_37:476265:476401:mspn::
pnms-mspn_1817	94	73.5632	PsnmuV1.4_scaffold_88-size_200689:120388:120482:pnms::scaffold_284:60372:60459:mspn::
pnms-frcy_206	86	69.7674	PsnmuV1.4_scaffold_89-size_157138:1215:1301:pnms::scaffold_11:1304383:1304491:frcy::
pnms-mspn_1819	84	75.3623	PsnmuV1.4_scaffold_89-size_157138:34643:34727:pnms::scaffold_355:120457:120535:mspn::
pnms-mspn_1820	50	73.6842	PsnmuV1.4_scaffold_89-size_157138:70175:70225:pnms::scaffold_397:8833:8871:mspn::
pnms-mspn_1821	40	65	PsnmuV1.4_scaffold_89-size_157138:70225:70265:pnms::scaffold_397:8871:8891:mspn::
pnms-mspn_1823	240	61.9469	PsnmuV1.4_scaffold_89-size_157138:149414:149654:pnms::scaffold_1541:19275:19554:mspn::
pnms-mspn_1824	90	66.2651	PsnmuV1.4_scaffold_9-size_393935:784:874:pnms::scaffold_66:276146:276230:mspn::
pnms-mspn_1825	140	63.2075	PsnmuV1.4_scaffold_9-size_393935:3132:3272:pnms::scaffold_66:278516:278631:mspn::
pnms-mspn_1827	110	87.619	PsnmuV1.4_scaffold_9-size_393935:108659:108769:pnms::scaffold_51:191762:191880:mspn::
pnms-mspn_1830	80	69.697	PsnmuV1.4_scaffold_9-size_393935:128755:128835:pnms::scaffold_51:235899:235986:mspn::
pnms-mspn_1831	130	69.5652	PsnmuV1.4_scaffold_9-size_393935:156480:156610:pnms::scaffold_51:287154:287290:mspn::
pnms-mspn_1832	260	70.6122	PsnmuV1.4_scaffold_9-size_393935:168753:169013:pnms::scaffold_51:390495:390765:mspn::
pnms-mspn_1833	92	75	PsnmuV1.4_scaffold_9-size_393935:172689:172781:pnms::scaffold_51:394362:394452:mspn::
pnms-mspn_1835	196	64.7059	PsnmuV1.4_scaffold_9-size_393935:222824:223020:pnms::scaffold_408:72668:72904:mspn::
pnms-mspn_1836	95	73.8636	PsnmuV1.4_scaffold_9-size_393935:235674:235769:pnms::scaffold_408:134788:134876:mspn::
pnms-mspn_1837	160	74.1497	PsnmuV1.4_scaffold_9-size_393935:266195:266355:pnms::scaffold_363:95251:95418:mspn::
pnms-mspn_1838	160	77.1654	PsnmuV1.4_scaffold_9-size_393935:275961:276121:pnms::scaffold_363:105976:106117:mspn::
pnms-mspn_1839	170	85.7143	PsnmuV1.4_scaffold_9-size_393935:297620:297790:pnms::scaffold_129:5911:6081:mspn::
pnms-mspn_1840	60	57.1429	PsnmuV1.4_scaffold_9-size_393935:321837:321897:pnms::scaffold_129:65330:65372:mspn::
pnms-mspn_1841	540	64.2857	PsnmuV1.4_scaffold_9-size_393935:321897:322437:pnms::scaffold_129:65372:65926:mspn::
pnms-mspn_1842	380	69.9405	PsnmuV1.4_scaffold_9-size_393935:351339:351719:pnms::scaffold_129:147652:148020:mspn::
pnms-mspn_1843	96	68.8172	PsnmuV1.4_scaffold_9-size_393935:374912:375008:pnms::scaffold_129:279240:279350:mspn::
pnms-mspn_1844	155	85.3659	PsnmuV1.4_scaffold_9-size_393935:388261:388416:pnms::scaffold_1556:7499:7631:mspn::
pnms-mspn_1845	148	78.9855	PsnmuV1.4_scaffold_90-size_154591:28661:28809:pnms::scaffold_182:252117:252261:mspn::
pnms-mspn_1847	50	89.7959	PsnmuV1.4_scaffold_90-size_154591:57411:57461:pnms::scaffold_63:69790:69840:mspn::
pnms-mspn_1849	160	78.1457	PsnmuV1.4_scaffold_90-size_154591:71224:71384:pnms::scaffold_2504:1794:1954:mspn::
pnms-mspn_1850	272	72.4299	PsnmuV1.4_scaffold_90-size_154591:111104:111376:pnms::scaffold_165:188325:188542:mspn::
pnms-mspn_1851	37	75.6757	PsnmuV1.4_scaffold_91-size_164462:6030:6067:pnms::scaffold_1004:36704:36741:mspn::
pnms-mspn_1852	50	74.2857	PsnmuV1.4_scaffold_91-size_164462:6379:6429:pnms::scaffold_906:40837:40872:mspn::
pnms-mspn_1853	130	79.2	PsnmuV1.4_scaffold_91-size_164462:8181:8311:pnms::scaffold_906:42671:42824:mspn::
pnms-mspn_1854	72	72.2222	PsnmuV1.4_scaffold_91-size_164462:15795:15867:pnms::scaffold_906:50744:50821:mspn::
pnms-mspn-frcy_65	32	77.4194	PsnmuV1.4_scaffold_91-size_164462:15867:15898:pnms::scaffold_906:50821:50852:mspn::scaffold_5:412359:412390:frcy::
pnms-mspn_1855	128	69.5312	PsnmuV1.4_scaffold_91-size_164462:15898:16026:pnms::scaffold_906:50852:50984:mspn::
pnms-mspn_1856	40	87.5	PsnmuV1.4_scaffold_91-size_164462:18689:18729:pnms::scaffold_906:53812:53836:mspn::
pnms-mspn_1857	93	81.4815	PsnmuV1.4_scaffold_91-size_164462:18769:18862:pnms::scaffold_906:53836:53925:mspn::
pnms-mspn_1858	104	69.9029	PsnmuV1.4_scaffold_91-size_164462:135515:135619:pnms::scaffold_178:102904:103019:mspn::
pnms-mspn_1859	93	68.1818	PsnmuV1.4_scaffold_91-size_164462:149807:149900:pnms::scaffold_178:79849:79954:mspn::
pnms-mspn_1860	100	76.5957	PsnmuV1.4_scaffold_91-size_164462:152925:153025:pnms::scaffold_178:76985:77083:mspn::
pnms-mspn_1861	100	72	PsnmuV1.4_scaffold_92-size_154489:61265:61365:pnms::scaffold_2840:3326:3426:mspn::
pnms-mspn_1863	162	75.1724	PsnmuV1.4_scaffold_92-size_154489:107917:108079:pnms::scaffold_460:53677:53864:mspn::
pnms-mspn_1864	30	83.3333	PsnmuV1.4_scaffold_92-size_154489:142357:142387:pnms::scaffold_1619:6305:6336:mspn::
pnms-mspn_1867	73	60.274	PsnmuV1.4_scaffold_93-size_158909:109495:109568:pnms::scaffold_80:331181:331254:mspn::
pnms-mspn_1868	253	61.2766	PsnmuV1.4_scaffold_93-size_158909:125513:125766:pnms::scaffold_663:51429:51664:mspn::
pnms-mspn-frcy_66	115	64.4315	PsnmuV1.4_scaffold_93-size_158909:125766:125881:pnms::scaffold_663:51313:51429:mspn::scaffold_20:681239:681357:frcy::
pnms-mspn_1869	214	61.6505	PsnmuV1.4_scaffold_93-size_158909:125881:126095:pnms::scaffold_663:51103:51313:mspn::
pnms-mspn_1870	32	58.0645	PsnmuV1.4_scaffold_93-size_158909:126413:126445:pnms::scaffold_663:50747:50778:mspn::
pnms-mspn_1871	30	60	PsnmuV1.4_scaffold_934-size_2164:160:190:pnms::scaffold_3:816444:816474:mspn::
pnms-mspn_1873	114	72.549	PsnmuV1.4_scaffold_934-size_2164:636:750:pnms::scaffold_3:815898:816004:mspn::
pnms-mspn_1874	140	77.2727	PsnmuV1.4_scaffold_94-size_158422:10346:10486:pnms::scaffold_15:422585:422678:mspn::
pnms-mspn_1876	42	75.6098	PsnmuV1.4_scaffold_94-size_158422:26284:26325:pnms::scaffold_15:439569:439610:mspn::
pnms-mspn_1877	69	72.4638	PsnmuV1.4_scaffold_94-size_158422:38709:38778:pnms::scaffold_15:464177:464255:mspn::
pnms-mspn_1878	120	69.8113	PsnmuV1.4_scaffold_94-size_158422:78097:78217:pnms::scaffold_15:485768:485883:mspn::
pnms-mspn_1879	123	67.5676	PsnmuV1.4_scaffold_95-size_160853:6823:6946:pnms::scaffold_347:146215:146331:mspn::
pnms-mspn_1880	310	70.2206	PsnmuV1.4_scaffold_95-size_160853:6971:7281:pnms::scaffold_347:145838:146196:mspn::
pnms-mspn_1881	152	73.3333	PsnmuV1.4_scaffold_95-size_160853:33428:33580:pnms::scaffold_347:112213:112361:mspn::
pnms-mspn_1884	70	74.2857	PsnmuV1.4_scaffold_96-size_177866:139937:140007:pnms::scaffold_57:179683:179760:mspn::
pnms-mspn_1885	290	77.0609	PsnmuV1.4_scaffold_96-size_177866:142513:142803:pnms::scaffold_57:177215:177520:mspn::
pnms-mspn_1886	92	75.8242	PsnmuV1.4_scaffold_96-size_177866:150910:151001:pnms::scaffold_57:168078:168204:mspn::
pnms-mspn_1887	90	74.026	PsnmuV1.4_scaffold_96-size_177866:161839:161929:pnms::scaffold_57:157325:157408:mspn::
pnms-mspn_1888	40	62.5	PsnmuV1.4_scaffold_97-size_154736:24152:24192:pnms::scaffold_324:71809:71855:mspn::
pnms-mspn_1889	50	86	PsnmuV1.4_scaffold_97-size_154736:31852:31902:pnms::scaffold_222:152504:152566:mspn::
pnms-mspn_1890	82	81.7073	PsnmuV1.4_scaffold_97-size_154736:35547:35629:pnms::scaffold_222:148413:148496:mspn::
pnms-mspn_1891	42	85.3659	PsnmuV1.4_scaffold_97-size_154736:42305:42346:pnms::scaffold_222:187070:187112:mspn::
pnms-mspn_1892	112	74.1071	PsnmuV1.4_scaffold_98-size_175496:26110:26222:pnms::scaffold_494:40859:41020:mspn::
pnms-frcy_209	35	62.8571	PsnmuV1.4_scaffold_98-size_175496:100454:100489:pnms::scaffold_3:481522:481562:frcy::
pnms-mspn_1894	98	71.9101	PsnmuV1.4_scaffold_98-size_175496:113798:113896:pnms::scaffold_219:142161:142257:mspn::
pnms-mspn_1895	43	76.7442	PsnmuV1.4_scaffold_98-size_175496:113920:113963:pnms::scaffold_219:128205:128248:mspn::
pnms-mspn_1896	296	69.2623	PsnmuV1.4_scaffold_98-size_175496:134276:134572:pnms::scaffold_219:112204:112478:mspn::
pnms-mspn_1897	99	76.9231	PsnmuV1.4_scaffold_98-size_175496:134623:134722:pnms::scaffold_219:112036:112138:mspn::
pnms-mspn_1898	160	70.1987	PsnmuV1.4_scaffold_98-size_175496:162901:163061:pnms::scaffold_219:66944:67102:mspn::
pnms-mspn_1899	110	63.6364	PsnmuV1.4_scaffold_98-size_175496:168065:168175:pnms::scaffold_219:62054:62174:mspn::
pnms-mspn_1900	103	74.5098	PsnmuV1.4_scaffold_98-size_175496:172660:172763:pnms::scaffold_219:35735:35843:mspn::
pnms-mspn_1902	47	72.3404	PsnmuV1.4_scaffold_99-size_153879:101533:101580:pnms::scaffold_189:181865:181912:mspn::

## Sheet: Species code
Species code
pnms	P. multistriata
mspn	P. multiseries
frcy	F. cylindrus
phtc	P. tricornutum
thpa	T. pseudonana
