# Supplementary material for: Finding a partner in the ocean: molecular and evolutionary bases of the response to sexual cues in a planktonic diatom
Source: New Phytol. 2017 Apr 21;215(1):140–56. doi: 10.1111/nph.14557 (PMC5485032; doi:10.1111/nph.14557)
Supplement: Supplementary file 4 — Table S3 The core, plant and fungal transcription factor families which show enrichment of binding sites on the Pseudo‐nitzschia multistriata conserved noncoding elements [file NPH-215-140-s004.xls]

## Sheet: Core
Table S3. Enrichment of trnascription factor binding sites in CNEs
tfname	tfid	x	m	n	k	p.val	p.val.ad	class	cne	tffam
Arnt	MA0004.1	552	1163	3007	1564	1.65536e-16	9.05482e-14	Zipper-Type	cne	Helix-Loop-Helix
Arnt::Ahr	MA0006.1	910	2052	2118	1564	1.56435e-19	8.72907e-17	Zipper-Type	cne	Helix-Loop-Helix
HAT5	MA0008.1	709	1726	2444	1564	3.65833e-05	0.0175966	Helix-Turn-Helix	cne	Homeo
CREB1	MA0018.2	485	980	3190	1564	1.2409e-18	6.88701e-16	Zipper-Type	cne	Leucine Zipper
CREB1	MA0018.2	485	980	3190	1564	1.2409e-18	6.88701e-16	Zipper-Type	cne	Leucine Zipper
E2F1	MA0024.2	519	1039	3131	1564	2.00594e-21	1.12934e-18	Winged Helix-Turn-Helix	cne	E2F
E2F1	MA0024.2	519	1039	3131	1564	2.00594e-21	1.12934e-18	Winged Helix-Turn-Helix	cne	E2F
ELK1	MA0028.1	633	1455	2715	1564	3.25882e-09	1.662e-06	Winged Helix-Turn-Helix	cne	Ets
HLF	MA0043.1	371	780	3390	1564	1.22918e-10	6.37947e-08	Zipper-Type	cne	Leucine Zipper
HMG-I/Y	MA0045.1	529	1251	2919	1564	1.8684e-05	0.00902439	Other Alpha-Helix	cne	High Mobility Group box (HMG)
hb	MA0049.1	856	1931	2239	1564	1.86286e-17	1.0283e-14	Zinc-coordinating	cne	BetaBetaAlpha-zinc finger
myb.Ph3	MA0054.1	648	1553	2617	1564	8.82557e-06	0.0042804	Helix-Turn-Helix	cne	Myb
NFYA	MA0060.2	124	252	3918	1564	6.1704e-05	0.0294328	Other Alpha-Helix	cne	NFY CCAAT-binding
NFYA	MA0060.2	124	252	3918	1564	6.1704e-05	0.0294328	Other Alpha-Helix	cne	NFY CCAAT-binding
Pax2	MA0067.1	1224	3122	1048	1564	4.79579e-05	0.0229718	Helix-Turn-Helix	cne	Homeo
bZIP910	MA0096.1	731	1480	2690	1564	9.43866e-32	5.44611e-29	Zipper-Type	cne	Leucine Zipper
id1	MA0120.1	911	2210	1960	1564	8.09529e-08	4.07193e-05	Zinc-coordinating	cne	BetaBetaAlpha-zinc finger
EmBP-1	MA0128.1	358	745	3425	1564	5.58188e-11	2.91932e-08	Zipper-Type	cne	Leucine Zipper
TGA1A	MA0129.1	827	1879	2291	1564	2.55899e-15	1.39465e-12	Zipper-Type	cne	Leucine Zipper
HINFP	MA0131.1	196	340	3830	1564	3.06651e-15	1.66818e-12	Zinc-coordinating	cne	BetaBetaAlpha-zinc finger
Lhx3	MA0135.1	197	425	3745	1564	5.17731e-05	0.0247475	Helix-Turn-Helix	cne	Homeo
Deaf1	MA0185.1	1286	3042	1128	1564	1.14358e-26	6.52983e-24	Other Alpha-Helix	cne	Sand
brk	MA0213.1	394	872	3298	1564	1.07514e-07	5.38644e-05	Helix-Turn-Helix	cne	Brinker
exd	MA0222.1	954	2355	1815	1564	2.80723e-06	0.00138116	Helix-Turn-Helix	cne	Homeo
pan	MA0237.2	326	686	3484	1564	2.89079e-09	1.47719e-06	Other Alpha-Helix	cne	High Mobility Group box (HMG)
pan	MA0237.2	326	686	3484	1564	2.89079e-09	1.47719e-06	Other Alpha-Helix	cne	High Mobility Group
sd	MA0243.1	872	2104	2066	1564	6.6701e-08	3.36173e-05	Helix-Turn-Helix	cne	Homeo
HIF1A::ARNT	MA0259.1	731	1499	2671	1564	3.04759e-29	1.74932e-26	Zipper-Type	cne	Helix-Loop-Helix
lin-14	MA0261.1	1066	2690	1480	1564	7.36989e-05	0.0350807	Other	cne	Other
ABF1	MA0265.1	356	620	3550	1564	7.49382e-28	4.29396e-25	Zinc-coordinating	cne	BetaBetaAlpha-zinc finger
ARG80	MA0271.1	1213	3060	1110	1564	1.14427e-06	0.000564126	Other Alpha-Helix	cne	MADS
ARO80	MA0273.1	131	243	3927	1564	6.33247e-08	3.1979e-05	Zinc-coordinating	cne	Fungal Zn cluster
ASG1	MA0275.1	950	2248	1922	1564	3.8749e-12	2.06532e-09	Zinc-coordinating	cne	Fungal Zn cluster
CAT8	MA0280.1	742	1714	2456	1564	7.72651e-11	4.01778e-08	Zinc-coordinating	cne	Fungal Zn cluster
CBF1	MA0281.1	301	579	3591	1564	1.48616e-14	8.04011e-12	Zipper-Type	cne	Helix-Loop-Helix
CEP3	MA0282.1	526	1076	3094	1564	5.07665e-19	2.82769e-16	Zinc-coordinating	cne	Fungal Zn cluster
CIN5	MA0284.1	325	739	3431	1564	4.12888e-05	0.0198186	Zipper-Type	cne	Leucine Zipper
CST6	MA0286.1	462	867	3303	1564	1.36609e-26	7.78669e-24	Zipper-Type	cne	Leucine Zipper
DAL82	MA0291.1	539	897	3273	1564	1.36849e-54	7.992e-52	Other	cne	Other
ECM22	MA0292.1	650	1437	2733	1564	6.49869e-14	3.4963e-11	Zinc-coordinating	cne	Fungal Zn cluster
EDS1	MA0294.1	580	1359	2811	1564	1.04094e-06	0.000514224	Zinc-coordinating	cne	Fungal Zn cluster
FHL1	MA0295.1	526	1100	3070	1564	2.16143e-16	1.18014e-13	Winged Helix-Turn-Helix	cne	Forkhead
GAL4	MA0299.1	409	786	3384	1564	2.16333e-20	1.21147e-17	Zinc-coordinating	cne	Fungal Zn cluster
GCN4	MA0303.1	151	306	3864	1564	7.64523e-06	0.00371558	Zipper-Type	cne	Leucine Zipper
HAC1	MA0310.1	559	1171	2999	1564	1.78512e-17	9.8717e-15	Zipper-Type	cne	Leucine Zipper
HAL9	MA0311.1	611	1184	2986	1564	6.3983e-32	3.69822e-29	Zinc-coordinating	cne	Fungal Zn cluster
HAP1	MA0312.1	407	810	3360	1564	1.14177e-16	6.25688e-14	Zinc-coordinating	cne	Fungal Zn cluster
IME1	MA0320.1	155	322	3848	1564	3.26892e-05	0.0157562	Other	cne	Other
LEU3	MA0324.1	417	888	3282	1564	5.21627e-11	2.73854e-08	Zinc-coordinating	cne	Fungal Zn cluster
LYS14	MA0325.1	421	988	3182	1564	9.26693e-05	0.0437399	Zinc-coordinating	cne	Fungal Zn cluster
MBP1	MA0329.1	931	1624	2546	1564	6.39577e-99	3.77351e-96	Ig-fold	cne	Rel
MBP1::SWI6	MA0330.1	939	1714	2456	1564	9.66722e-83	5.68433e-80	Ig-fold	cne	Rel
OAF1	MA0348.1	305	612	3558	1564	1.11418e-11	5.9163e-09	Zinc-coordinating	cne	Fungal Zn cluster
OPI1	MA0349.1	678	1352	2818	1564	3.03222e-31	1.74656e-28	Zipper-Type	cne	Leucine Zipper
PDR1	MA0352.1	216	420	3750	1564	6.34653e-10	3.26846e-07	Zinc-coordinating	cne	Fungal Zn cluster
PDR8	MA0354.1	319	686	3484	1564	8.47684e-08	4.25537e-05	Zinc-coordinating	cne	Fungal Zn cluster
PHO4	MA0357.1	606	1415	2755	1564	2.39361e-07	0.000119441	Zipper-Type	cne	Helix-Loop-Helix
PUT3	MA0358.1	174	360	3810	1564	7.51667e-06	0.00366062	Zinc-coordinating	cne	Fungal Zn cluster
RDR1	MA0360.1	385	872	3298	1564	3.60032e-06	0.00176776	Zinc-coordinating	cne	Fungal Zn cluster
RDS1	MA0361.1	415	736	3434	1564	1.27341e-30	7.32208e-28	Zinc-coordinating	cne	Fungal Zn cluster
RDS2	MA0362.1	440	939	3231	1564	1.6988e-11	8.98664e-09	Zinc-coordinating	cne	Fungal Zn cluster
RGT1	MA0367.1	775	1795	2375	1564	3.21154e-11	1.69569e-08	Zinc-coordinating	cne	Fungal Zn cluster
RSC3	MA0374.1	489	746	3424	1564	2.68726e-66	1.57474e-63	Zinc-coordinating	cne	Fungal Zn cluster
RSC30	MA0375.1	441	660	3510	1564	1.57343e-62	9.20459e-60	Zinc-coordinating	cne	Fungal Zn cluster
RTG3	MA0376.1	64	111	4059	1564	1.00294e-05	0.00485421	Zipper-Type	cne	Helix-Loop-Helix
SFL1	MA0377.1	271	609	3561	1564	7.77872e-05	0.0369489	Winged Helix-Turn-Helix	cne	E2F
SIP4	MA0380.1	711	1554	2616	1564	1.9859e-17	1.09423e-14	Zinc-coordinating	cne	Fungal Zn cluster
SKN7	MA0381.1	577	1344	2826	1564	3.96752e-07	0.000197186	Winged Helix-Turn-Helix	cne	E2F
SPT23	MA0388.1	1228	3070	1100	1564	1.255e-08	6.35029e-06	Other	cne	Other
STB4	MA0391.1	616	1262	2908	1564	4.34089e-23	2.44826e-20	Zinc-coordinating	cne	Fungal Zn cluster
STB5	MA0392.1	507	979	3191	1564	1.28858e-25	7.33202e-23	Zinc-coordinating	cne	Fungal Zn cluster
STE12	MA0393.1	1203	3044	1126	1564	5.14202e-06	0.0025093	Helix-Turn-Helix	cne	Homeo
STP1	MA0394.1	636	1364	2806	1564	2.21545e-17	1.21628e-14	Zinc-coordinating	cne	BetaBetaAlpha-zinc finger
STP2	MA0395.1	111	185	3985	1564	1.89757e-10	9.81043e-08	Zinc-coordinating	cne	BetaBetaAlpha-zinc finger
STP3	MA0396.1	221	459	3711	1564	5.24813e-07	0.000260307	Zinc-coordinating	cne	BetaBetaAlpha-zinc finger
STP4	MA0397.1	258	540	3630	1564	1.12553e-07	5.62767e-05	Zinc-coordinating	cne	BetaBetaAlpha-zinc finger
SUM1	MA0398.1	853	2004	2166	1564	5.20556e-11	2.73812e-08	Other	cne	AT-hook
SUT1	MA0399.1	718	1430	2740	1564	3.36636e-34	1.94913e-31	Zinc-coordinating	cne	Fungal Zn cluster
SUT2	MA0400.1	88	170	4000	1564	7.80871e-05	0.0370133	Zinc-coordinating	cne	Fungal Zn cluster
SWI4	MA0401.1	521	776	3394	1564	1.7646e-77	1.03582e-74	Ig-fold	cne	Rel
TEA1	MA0405.1	712	1397	2773	1564	7.27767e-37	4.22105e-34	Zinc-coordinating	cne	Fungal Zn cluster
TOS8	MA0408.1	689	1597	2573	1564	2.10977e-09	1.0802e-06	Helix-Turn-Helix	cne	Homeo
TYE7	MA0409.1	329	684	3486	1564	3.93864e-10	2.03234e-07	Zipper-Type	cne	Helix-Loop-Helix
UGA3	MA0410.1	327	638	3532	1564	1.04436e-14	5.67089e-12	Zinc-coordinating	cne	Fungal Zn cluster
UPC2	MA0411.1	1030	1929	2241	1564	3.989e-87	2.34952e-84	Zinc-coordinating	cne	Fungal Zn cluster
XBP1	MA0414.1	701	1358	2812	1564	1.05037e-38	6.11317e-36	Ig-fold	cne	Rel
YAP1	MA0415.1	55	90	4080	1564	3.79698e-06	0.00186052	Zipper-Type	cne	Leucine Zipper
YAP3	MA0416.1	497	959	3211	1564	4.26722e-25	2.42378e-22	Zipper-Type	cne	Leucine Zipper
YBR239C	MA0420.1	531	1135	3035	1564	3.83623e-14	2.06773e-11	Zinc-coordinating	cne	Fungal Zn cluster
YDR520C	MA0422.1	415	896	3274	1564	6.94174e-10	3.56805e-07	Zinc-coordinating	cne	Fungal Zn cluster
YER184C	MA0424.1	532	1173	2997	1564	4.84695e-11	2.55434e-08	Zinc-coordinating	cne	Fungal Zn cluster
YJL103C	MA0427.1	213	450	3720	1564	4.1563e-06	0.00203243	Zinc-coordinating	cne	Fungal Zn cluster
YKL222C	MA0428.1	461	926	3244	1564	3.39153e-18	1.87891e-15	Zinc-coordinating	cne	Fungal Zn cluster
YLL054C	MA0429.1	521	937	3233	1564	9.13003e-38	5.30455e-35	Zinc-coordinating	cne	Fungal Zn cluster
YLR278C	MA0430.1	472	1082	3088	1564	9.37674e-07	0.000464149	Zinc-coordinating	cne	Fungal Zn cluster
YNR063W	MA0432.1	337	676	3494	1564	5.74744e-13	3.08063e-10	Zinc-coordinating	cne	Fungal Zn cluster
YPR196W	MA0437.1	761	1617	2553	1564	3.41923e-24	1.9387e-21	Zinc-coordinating	cne	Fungal Zn cluster
YRM1	MA0438.1	413	900	3270	1564	3.75061e-09	1.90906e-06	Zinc-coordinating	cne	Fungal Zn cluster
YRR1	MA0439.1	304	617	3553	1564	7.04964e-11	3.67991e-08	Zinc-coordinating	cne	Fungal Zn cluster
gt	MA0447.1	169	295	3875	1564	6.91578e-13	3.69994e-10	Zipper-type	cne	Leucine Zipper
h	MA0449.1	89	128	4042	1564	8.64538e-14	4.64257e-11	Zipper-type	cne	Helix-Loop-Helix
E2F4	MA0470.1	375	685	3485	1564	7.5929e-24	4.29758e-21	Winged Helix-Turn-Helix	cne	E2F
FOSL1	MA0477.1	356	823	3347	1564	9.18731e-05	0.043456	Zipper-Type	cne	Leucine-Zipper
NRF1	MA0506.1	347	638	3532	1564	3.20706e-21	1.80237e-18	Other	cne	NRF
ZBTB33	MA0527.1	84	130	4040	1564	1.84501e-10	9.55717e-08	Zinc-coordinating	cne	BetaBetaAlpha-zinc Finger
BEAF-32	MA0529.1	642	1408	2762	1564	1.14143e-14	6.18655e-12	Zinc-coordinating	cne	BED
Mad	MA0535.1	269	468	3702	1564	1.0442e-20	5.85797e-18	Zinc-coordinating	cne	MH1
pnr	MA0536.1	404	785	3385	1564	6.0898e-19	3.38593e-16	Zinc-coordinating	cne	GATA
BLMP-1	MA0537.1	904	2176	1994	1564	1.05661e-08	5.357e-06	Zinc-coordinating	cne	BetaBetaAlpha-zinc finger
EFL-1	MA0541.1	309	456	3714	1564	6.60122e-44	3.84851e-41	Winged Helix-Turn-Helix	cne	E2F
BES1	MA0549.1	354	680	3490	1564	2.07242e-17	1.13983e-14	Zipper-Type	cne	Helix-Loop-Helix
BZR1	MA0550.1	354	724	3446	1564	3.90439e-12	2.07714e-09	Zipper-Type	cne	Helix-Loop-Helix
HY5	MA0551.1	55	85	4085	1564	2.61025e-07	0.000129991	Zipper-Type	cne	Leucine Zipper
PIL5	MA0552.1	195	365	3805	1564	7.08231e-11	3.68988e-08	Zipper-Type	cne	Helix-Loop-Helix
SMZ	MA0553.1	415	802	3368	1564	4.06258e-20	2.27098e-17	AP2-ERF	cne	AP2-ERF
FHY3	MA0557.1	203	317	3853	1564	2.13103e-23	1.20403e-20	-	cne	-
PIF4	MA0561.1	506	1070	3100	1564	1.90055e-14	1.0263e-11	Zipper-Type	cne	Helix-Loop-Helix
MYC2	MA0566.1	368	755	3415	1564	2.14522e-12	1.14555e-09	Zipper-Type	cne	Helix-Loop-Helix
MYC3	MA0568.1	503	1119	3051	1564	1.42977e-09	7.33471e-07	Zipper-Type	cne	Helix-Loop-Helix
MYC4	MA0569.1	356	734	3436	1564	1.35026e-11	7.15637e-09	Zipper-Type	cne	Helix-Loop-Helix
AtSPL3	MA0577.1	575	1282	2888	1564	5.2949e-11	2.77453e-08	Zinc-coordinating	cne	SBP
SPL14	MA0586.1	80	128	4042	1564	5.22783e-09	2.65574e-06	Zinc-coordinating	cne	SBP
TGA1	MA0588.1	575	1130	3040	1564	3.22154e-27	1.84272e-24	Zipper-Type	cne	Leucine Zipper

## Sheet: Plant
tfname	tfid	x	m	n	k	p.val	p.val.ad	class	cne	tffam
HAT5	MA0008.1	709	1726	2409	1558	7.80388e-05	0.00351175	Helix-Turn-Helix	cne	Homeo
HMG-I/Y	MA0045.1	529	1251	2884	1558	3.47784e-05	0.00159981	Other Alpha-Helix	cne	High Mobility Group box (HMG)
myb.Ph3	MA0054.1	648	1553	2582	1558	1.86688e-05	0.000877432	Helix-Turn-Helix	cne	Myb
bZIP910	MA0096.1	731	1480	2655	1558	5.43653e-31	3.47938e-29	Zipper-Type	cne	Leucine Zipper
id1	MA0120.1	911	2210	1925	1558	2.67253e-07	1.30954e-05	Zinc-coordinating	cne	BetaBetaAlpha-zinc finger
EmBP-1	MA0128.1	358	745	3390	1558	1.10067e-10	5.94363e-09	Zipper-Type	cne	Leucine Zipper
TGA1A	MA0129.1	827	1879	2256	1558	1.11505e-14	6.5788e-13	Zipper-Type	cne	Leucine Zipper
BES1	MA0549.1	354	680	3455	1558	4.72973e-17	2.83784e-15	Zipper-Type	cne	Helix-Loop-Helix
BZR1	MA0550.1	354	724	3411	1558	7.90656e-12	4.42767e-10	Zipper-Type	cne	Helix-Loop-Helix
HY5	MA0551.1	55	85	4050	1558	3.10695e-07	1.49134e-05	Zipper-Type	cne	Leucine Zipper
PIL5	MA0552.1	195	365	3770	1558	1.12086e-10	5.94363e-09	Zipper-Type	cne	Helix-Loop-Helix
SMZ	MA0553.1	415	802	3333	1558	1.0763e-19	6.56541e-18	AP2-ERF	cne	AP2-ERF
FHY3	MA0557.1	203	317	3818	1558	4.05048e-23	2.5113e-21	-	cne	-
PIF3	MA0560.1	305	701	3434	1558	0.000300134	0.0132059	Zipper-Type	cne	Helix-Loop-Helix
PIF4	MA0561.1	506	1070	3065	1558	5.02901e-14	2.91683e-12	Zipper-Type	cne	Helix-Loop-Helix
FUS3	MA0565.1	184	406	3729	1558	0.000550482	0.0236707	EcoRII fold	cne	ABI3VP1
MYC2	MA0566.1	368	755	3380	1558	4.45535e-12	2.53955e-10	Zipper-Type	cne	Helix-Loop-Helix
MYC3	MA0568.1	503	1119	3016	1558	3.1893e-09	1.62654e-07	Zipper-Type	cne	Helix-Loop-Helix
MYC4	MA0569.1	356	734	3401	1558	2.70207e-11	1.48614e-09	Zipper-Type	cne	Helix-Loop-Helix
AtSPL3	MA0577.1	575	1282	2853	1558	1.3621e-10	7.08293e-09	Zinc-coordinating	cne	SBP
SPL14	MA0586.1	80	128	4007	1558	6.65763e-09	3.32881e-07	Zinc-coordinating	cne	SBP
TGA1	MA0588.1	575	1130	3005	1558	1.27964e-26	8.06171e-25	Zipper-Type	cne	Leucine Zipper

## Sheet: Fungi
tfname	tfid	x	m	n	k	p.val	p.val.ad	class	cne	tffam
ABF1	MA0265.1	356	620	3545	1564	9.83699e-28	1.59359e-25	Zinc-coordinating	cne	BetaBetaAlpha-zinc finger
ARG80	MA0271.1	1213	3060	1105	1564	1.81578e-06	0.000216077	Other Alpha-Helix	cne	MADS
ARO80	MA0273.1	131	243	3922	1564	6.87593e-08	8.73243e-06	Zinc-coordinating	cne	Fungal Zn cluster
ASG1	MA0275.1	950	2248	1917	1564	5.96705e-12	8.53288e-10	Zinc-coordinating	cne	Fungal Zn cluster
CAT8	MA0280.1	742	1714	2451	1564	1.06194e-10	1.43362e-08	Zinc-coordinating	cne	Fungal Zn cluster
CBF1	MA0281.1	301	579	3586	1564	1.78889e-14	2.62967e-12	Zipper-Type	cne	Helix-Loop-Helix
CEP3	MA0282.1	526	1076	3089	1564	6.91778e-19	1.07226e-16	Zinc-coordinating	cne	Fungal Zn cluster
CIN5	MA0284.1	325	739	3426	1564	4.63374e-05	0.00509711	Zipper-Type	cne	Leucine Zipper
CST6	MA0286.1	462	867	3298	1564	1.88611e-26	3.03664e-24	Zipper-Type	cne	Leucine Zipper
DAL82	MA0291.1	539	897	3268	1564	2.19654e-54	3.73411e-52	Other	cne	Other
ECM22	MA0292.1	650	1437	2728	1564	8.93751e-14	1.29594e-11	Zinc-coordinating	cne	Fungal Zn cluster
EDS1	MA0294.1	580	1359	2806	1564	1.27435e-06	0.000152922	Zinc-coordinating	cne	Fungal Zn cluster
FHL1	MA0295.1	526	1100	3065	1564	2.88858e-16	4.30399e-14	Winged Helix-Turn-Helix	cne	Forkhead
GAL4	MA0299.1	409	786	3379	1564	2.81941e-20	4.39829e-18	Zinc-coordinating	cne	Fungal Zn cluster
GCN4	MA0303.1	151	306	3859	1564	8.25792e-06	0.000933145	Zipper-Type	cne	Leucine Zipper
HAC1	MA0310.1	559	1171	2994	1564	2.44015e-17	3.73344e-15	Zipper-Type	cne	Leucine Zipper
HAL9	MA0311.1	611	1184	2981	1564	9.83738e-32	1.62317e-29	Zinc-coordinating	cne	Fungal Zn cluster
HAP1	MA0312.1	407	810	3355	1564	1.4546e-16	2.1819e-14	Zinc-coordinating	cne	Fungal Zn cluster
IME1	MA0320.1	155	322	3843	1564	3.5187e-05	0.00390575	Other	cne	Other
LEU3	MA0324.1	417	888	3277	1564	6.39554e-11	8.82585e-09	Zinc-coordinating	cne	Fungal Zn cluster
LYS14	MA0325.1	421	988	3177	1564	0.000105707	0.0113107	Zinc-coordinating	cne	Fungal Zn cluster
MBP1	MA0329.1	931	1624	2541	1564	1.60847e-98	2.83091e-96	Ig-fold	cne	Rel
MBP1::SWI6	MA0330.1	939	1714	2451	1564	2.33827e-82	4.06858e-80	Ig-fold	cne	Rel
OAF1	MA0348.1	305	612	3553	1564	1.31976e-11	1.87406e-09	Zinc-coordinating	cne	Fungal Zn cluster
OPI1	MA0349.1	678	1352	2813	1564	4.82776e-31	7.91753e-29	Zipper-Type	cne	Leucine Zipper
PDR1	MA0352.1	216	420	3745	1564	7.19439e-10	9.49659e-08	Zinc-coordinating	cne	Fungal Zn cluster
PDR8	MA0354.1	319	686	3479	1564	9.78278e-08	1.23263e-05	Zinc-coordinating	cne	Fungal Zn cluster
PHO4	MA0357.1	606	1415	2750	1564	2.98235e-07	3.69811e-05	Zipper-Type	cne	Helix-Loop-Helix
PUT3	MA0358.1	174	360	3805	1564	8.17619e-06	0.000932086	Zinc-coordinating	cne	Fungal Zn cluster
RDR1	MA0360.1	385	872	3293	1564	4.15598e-06	0.00048625	Zinc-coordinating	cne	Fungal Zn cluster
RDS1	MA0361.1	415	736	3429	1564	1.74497e-30	2.8443e-28	Zinc-coordinating	cne	Fungal Zn cluster
RDS2	MA0362.1	440	939	3226	1564	2.10866e-11	2.9732e-09	Zinc-coordinating	cne	Fungal Zn cluster
RGT1	MA0367.1	775	1795	2370	1564	4.49697e-11	6.29576e-09	Zinc-coordinating	cne	Fungal Zn cluster
RSC3	MA0374.1	489	746	3419	1564	4.28746e-66	7.37443e-64	Zinc-coordinating	cne	Fungal Zn cluster
RSC30	MA0375.1	441	660	3505	1564	2.40271e-62	4.10863e-60	Zinc-coordinating	cne	Fungal Zn cluster
RTG3	MA0376.1	64	111	4054	1564	1.04933e-05	0.00117525	Zipper-Type	cne	Helix-Loop-Helix
SFL1	MA0377.1	271	609	3556	1564	8.59202e-05	0.00927938	Winged Helix-Turn-Helix	cne	E2F
SIP4	MA0380.1	711	1554	2611	1564	2.90585e-17	4.4169e-15	Zinc-coordinating	cne	Fungal Zn cluster
SKN7	MA0381.1	577	1344	2821	1564	4.88548e-07	6.00914e-05	Winged Helix-Turn-Helix	cne	E2F
SKO1	MA0382.1	405	954	3211	1564	0.000227695	0.0241356	Zipper-Type	cne	Leucine Zipper
SPT23	MA0388.1	1228	3070	1095	1564	2.14809e-08	2.74956e-06	Other	cne	Other
STB4	MA0391.1	616	1262	2903	1564	6.34914e-23	9.96814e-21	Zinc-coordinating	cne	Fungal Zn cluster
STB5	MA0392.1	507	979	3186	1564	1.8116e-25	2.89856e-23	Zinc-coordinating	cne	Fungal Zn cluster
STE12	MA0393.1	1203	3044	1121	1564	7.90929e-06	0.000909569	Helix-Turn-Helix	cne	Homeo
STP1	MA0394.1	636	1364	2801	1564	3.13065e-17	4.72728e-15	Zinc-coordinating	cne	BetaBetaAlpha-zinc finger
STP2	MA0395.1	111	185	3980	1564	2.06388e-10	2.7656e-08	Zinc-coordinating	cne	BetaBetaAlpha-zinc finger
STP3	MA0396.1	221	459	3706	1564	5.84195e-07	7.12718e-05	Zinc-coordinating	cne	BetaBetaAlpha-zinc finger
STP4	MA0397.1	258	540	3625	1564	1.27395e-07	1.59244e-05	Zinc-coordinating	cne	BetaBetaAlpha-zinc finger
SUM1	MA0398.1	853	2004	2161	1564	7.51116e-11	1.02903e-08	Other	cne	AT-hook
SUT1	MA0399.1	718	1430	2735	1564	5.58384e-34	9.26917e-32	Zinc-coordinating	cne	Fungal Zn cluster
SUT2	MA0400.1	88	170	3995	1564	8.2117e-05	0.00895075	Zinc-coordinating	cne	Fungal Zn cluster
SWI4	MA0401.1	521	776	3389	1564	2.95441e-77	5.11114e-75	Ig-fold	cne	Rel
TEA1	MA0405.1	712	1397	2768	1564	1.22025e-36	2.03782e-34	Zinc-coordinating	cne	Fungal Zn cluster
TOS8	MA0408.1	689	1597	2568	1564	2.78519e-09	3.62075e-07	Helix-Turn-Helix	cne	Homeo
TYE7	MA0409.1	329	684	3481	1564	4.65228e-10	6.18753e-08	Zipper-Type	cne	Helix-Loop-Helix
UGA3	MA0410.1	327	638	3527	1564	1.27172e-14	1.88215e-12	Zinc-coordinating	cne	Fungal Zn cluster
UPC2	MA0411.1	1030	1929	2236	1564	1.0743e-86	1.88002e-84	Zinc-coordinating	cne	Fungal Zn cluster
XBP1	MA0414.1	701	1358	2807	1564	1.76545e-38	2.98362e-36	Ig-fold	cne	Rel
YAP1	MA0415.1	55	90	4075	1564	3.96196e-06	0.000467512	Zipper-Type	cne	Leucine Zipper
YAP3	MA0416.1	497	959	3206	1564	5.95227e-25	9.46411e-23	Zipper-Type	cne	Leucine Zipper
YBR239C	MA0420.1	531	1135	3030	1564	5.04213e-14	7.36151e-12	Zinc-coordinating	cne	Fungal Zn cluster
YDR520C	MA0422.1	415	896	3269	1564	8.4181e-10	1.10277e-07	Zinc-coordinating	cne	Fungal Zn cluster
YER184C	MA0424.1	532	1173	2992	1564	6.185e-11	8.59715e-09	Zinc-coordinating	cne	Fungal Zn cluster
YJL103C	MA0427.1	213	450	3715	1564	4.58181e-06	0.00053149	Zinc-coordinating	cne	Fungal Zn cluster
YKL222C	MA0428.1	461	926	3239	1564	4.46567e-18	6.87713e-16	Zinc-coordinating	cne	Fungal Zn cluster
YLL054C	MA0429.1	521	937	3228	1564	1.36791e-37	2.29809e-35	Zinc-coordinating	cne	Fungal Zn cluster
YLR278C	MA0430.1	472	1082	3083	1564	1.11573e-06	0.000135003	Zinc-coordinating	cne	Fungal Zn cluster
YNR063W	MA0432.1	337	676	3489	1564	6.94989e-13	1.00078e-10	Zinc-coordinating	cne	Fungal Zn cluster
YPR196W	MA0437.1	761	1617	2548	1564	5.44271e-24	8.59948e-22	Zinc-coordinating	cne	Fungal Zn cluster
YRM1	MA0438.1	413	900	3265	1564	4.51289e-09	5.82162e-07	Zinc-coordinating	cne	Fungal Zn cluster
YRR1	MA0439.1	304	617	3548	1564	8.30134e-11	1.12898e-08	Zinc-coordinating	cne	Fungal Zn cluster

## Sheet: codes
x	Number of CNEs with binding site for specific TF
m	Total number of CNEs+Random with binding site for specific TF
n	Total number of CNEs+Random without binding site for specific TF
k	Number of CNEs with at least one TFBS

## Sheet: GO_enrichment
goid	X	Total CNE proximal gene	Y	Total gene	pval	definition	class	padj
GO:0006418	11	1321	36	12008	0.00212307	tRNA aminoacylation for protein translation	P	0.0297229
GO:0003700	23	1321	104	12008	0.00153052	sequence-specific DNA binding transcription factor activity	F	0.0260188
GO:0004812	12	1321	39	12008	0.00122734	aminoacyl-tRNA ligase activity	F	0.0220921
GO:0004871	10	1321	26	12008	0.000457156	signal transducer activity	F	0.00868597
GO:0005622	26	1321	138	12008	0.00744541	intracellular	C	0.0380144
GO:0005840	23	1321	116	12008	0.00633574	ribosome	C	0.0380144
GO:0016459	17	1321	75	12008	0.00483206	myosin complex	C	0.0338244
GO:0005737	53	1321	306	12008	0.00120263	cytoplasm	C	0.00962101
X	Genes close to CNEs and assigned the given GO ID
Y	Total number of genes assigned a given GO ID

## Sheet: Transcription_factors_identifie
Transcription factor family	Class	No. of genes
Myb_DNA-binding	paneukaryotic	25
HMG_box	paneukaryotic	22
bZIP_1	paneukaryotic	19
HLH	paneukaryotic	3
Homeobox	paneukaryotic	2
AP2	plantae	1
CBFB_NFYA	fungi	1
zf-C2H2	paneukaryotic	1
Zn_clus	fungi	1
