# Supplementary material for: Finding a partner in the ocean: molecular and evolutionary bases of the response to sexual cues in a planktonic diatom
Source: New Phytol. 2017 Apr 21;215(1):140–56. doi: 10.1111/nph.14557 (PMC5485032; doi:10.1111/nph.14557)
Supplement: Supplementary file 5 — Table S5 Number of proteins from stramenopile genomes represented by different superfamilies from the SUPERFAMILY database [file NPH-215-140-s005.xls]

## Sheet: expansion
Table S5. Number of proteins from stramenopile genomes belonging to different superfamilies from the SUPERFAMILY database
Superfamily	P.multistriata	P.multiseries	F.cylindrus	P.tricornutum	T.pseudonana	A.candida	P.sojae	P.ultimum	S.parasitica	E.siliculosus	A.anophagefferens	N.gaditana	B.hominis	Z.score	Z.score.wo.multiseries	Z.score.wo.pennates	Z.score.wo.diatoms
beta-sandwich domain of Sec23/24	49	58	56	5	11	4	16	9	9	16	4	11	8	1.45083	1.8744	2.84887	2.53251
CRAL/TRIO N-terminal domain	48	37	33	16	8	6	6	4	10	16	3	11	2	2.22303	2.5047	2.8035	2.53486
Dihydrofolate reductase-like	6	5	4	3	4	2	2	2	2	4	4	2	1	1.94512	2.12132	2.13756	2.06094
eIF1-like	5	5	7	3	3	3	3	3	3	4	2	1	3	1.02129	1.11299	2	1.78885
EreA/ChaN-like	6	6	4	2	3	0	0	1	0	2	4	3	0	1.65773	1.9829	2.07393	1.94872
FAS1 domain	39	42	100	8	5	0	1	0	0	3	3	4	0	0.797736	0.868036	2.93613	2.64585
HMG-box	27	34	41	36	67	6	8	10	12	16	20	10	9	0.23799	0.283415	0.382958	2.06218
Periplasmic binding protein-like I	9	3	10	2	1	0	0	2	1	4	7	1	1	1.72586	1.64892	2.19173	1.92532
Pseudouridine synthase	42	46	53	33	38	17	19	19	18	29	22	21	11	1.05357	1.22446	1.80898	2.25374
S-adenosylmethionine decarboxylase	7	7	8	4	6	0	1	1	1	2	1	1	1	1.35276	1.53568	2.03088	2.58705
Type II DNA topoisomerase	5	4	4	4	5	2	2	2	2	3	4	3	2	1.51768	1.53621	1.56351	2.03331

## Sheet: no_expansion
Superfamily	P.multistriata	P.multiseries	F.cylindrus	P.tricornutum	T.pseudonana	A.candida	P.sojae	P.ultimum	S.parasitica	E.siliculosus	A.anophagefferens	N.gaditana	B.hominis	Z.score	Z.score.wo.multiseries	Z.score.wo.pennates	Z.score.wo.diatoms
14 kDa protein of cytochrome bc1 complex (Ubiquinol-cytochrome c reductase)	1	1	2	1	1	1	1	1	1	1	1	1	0	0	0	0.301511	0.333333
1-deoxy-D-xylulose-5-phosphate reductoisomerase, C-terminal domain	1	1	1	1	1	0	0	0	0	1	1	1	0	0.759555	0.809174	0.870388	1.05409
2Fe-2S ferredoxin-like	10	15	15	14	14	5	6	7	7	23	9	17	14	-0.3849	-0.327414	-0.264364	-0.148435
2-isopropylmalate synthase LeuA, allosteric (dimerisation) domain	2	2	3	2	2	1	1	1	1	2	3	1	0	0.44223	0.46279	0.665027	0.7698
3-carboxy-cis,cis-mucoante lactonizing enzyme	4	3	1	3	4	0	2	1	3	1	10	3	1	0.488071	0.474773	0.404015	0.408671
4Fe-4S ferredoxins	6	7	6	8	9	3	4	4	5	8	5	9	9	-0.182879	-0.152338	-0.158635	0.0491473
4'-phosphopantetheinyl transferase	2	2	3	1	1	3	3	3	3	2	2	3	2	-0.409673	-0.428174	-0.346873	-1.05409
5'-nucleotidase (syn. UDP-sugar hydrolase), C-terminal domain	5	4	6	8	4	1	5	6	5	0	4	1	0	0.488071	0.474773	0.546933	0.816497
5' to 3' exonuclease, C-terminal subdomain	8	4	6	5	7	4	6	7	7	6	5	6	3	1.60625	1.5438	1.48329	1.42134
6-hydroxymethyl-7,8-dihydropterin pyrophosphokinase, HPPK	1	1	0	1	1	1	2	1	2	1	1	1	1	-0.155857	-0.161835	-0.449467	-0.503953
6-phosphogluconate dehydrogenase C-terminal domain-like	12	24	15	18	20	12	19	17	14	24	20	21	11	-1.23883	-1.19273	-1.19036	-1.00644
ABC transporter transmembrane region	18	22	26	17	25	12	53	72	72	28	35	24	13	-0.683037	-0.700571	-0.699797	-0.77146
AbrB/MazE/MraZ-like	1	0	0	0	0	0	1	0	0	0	0	0	0	2.2532	2.14087	2.0226	1.76383
Acetamidase/Formamidase-like	2	2	2	3	0	0	0	0	0	0	1	0	0	1.12715	1.24252	1.40437	2.35702
Acetyl-CoA synthetase-like	18	20	24	17	16	7	33	33	42	22	43	24	17	-0.594086	-0.605682	-0.582851	-0.708602
Acid phosphatase/Vanadium-dependent haloperoxidase	10	9	8	4	3	3	10	5	7	13	3	4	4	1.08566	1.13413	1.1452	0.945271
Acid proteases	16	14	17	6	14	57	83	30	18	12	7	12	6	-0.285441	-0.305042	-0.314674	-0.409652
Aconitase B, N-terminal domain	1	1	1	1	1	0	0	0	0	0	1	0	0	1.03775	1.13284	1.26131	1.76383
Aconitase iron-sulfur domain	2	2	2	2	2	4	3	3	3	3	2	3	0	-0.40032	-0.418254	-0.438867	-0.491473
ACP-like	7	5	5	7	5	1	6	5	6	12	21	10	4	-0.0467572	-0.0815844	-0.120144	-0.171499
Actin-crosslinking proteins	1	4	4	2	1	4	9	3	10	2	1	2	0	-0.759555	-0.710705	-0.658933	-0.71492
Actin depolymerizing proteins	2	5	3	4	4	7	7	7	6	9	5	3	2	-1.34211	-1.28222	-1.34376	-1.33333
Actin-like ATPase domain	29	38	34	32	35	30	43	35	41	53	37	33	86	-0.760557	-0.742105	-0.751053	-0.789124
Activating enzymes of the ubiquitin-like proteins	10	13	12	11	12	6	10	14	13	15	13	14	9	-0.68722	-0.623583	-0.581116	-0.525041
Activator of Hsp90 ATPase, Aha1	3	1	1	2	1	3	2	3	3	2	1	1	1	1.28388	1.20325	1.11803	0.957895
ACT-like	10	14	14	14	13	12	20	18	17	9	15	9	0	-0.532487	-0.490666	-0.446113	-0.363156
Acyl-CoA binding protein	3	3	3	2	3	2	7	7	10	4	2	2	2	-0.332545	-0.346655	-0.362738	-0.450749
Acyl-CoA dehydrogenase C-terminal domain-like	3	8	8	7	8	8	18	15	15	9	13	7	1	-1.28918	-1.25831	-1.22699	-1.19269
Acyl-CoA dehydrogenase NM domain-like	3	8	7	8	7	8	18	16	16	8	13	8	1	-1.24754	-1.21875	-1.21458	-1.18748
Acyl-CoA N-acyltransferases (Nat)	46	50	66	47	41	23	45	46	58	43	37	34	25	0.240137	0.280254	0.544634	0.5699
ADC-like	3	3	3	2	4	3	4	3	3	5	3	4	1	-0.155857	-0.161835	-0.16855	-0.203331
ADC synthase	3	3	4	2	3	2	2	2	2	3	2	3	0	0.640513	0.677003	0.936282	0.957895
Adenine nucleotide alpha hydrolases-like	19	23	24	17	19	13	22	20	24	20	19	21	13	-0.150686	-0.070014	0.0534675	0
Adenylylcyclase toxin (the edema factor)	1	0	0	0	1	0	0	0	0	0	0	0	0	2.2532	2.14087	2.0226	2.66667
ADP-ribosylation	3	4	8	3	2	4	5	9	10	28	7	1	0	-0.483438	-0.492922	-0.455172	-0.528286
ADP-ribosylglycohydrolase	1	1	2	2	2	2	3	2	3	1	4	1	2	-1.09545	-1.20325	-1.15577	-1.05409
AF0104/ALDC/Ptd012-like	1	1	1	1	0	0	0	0	0	1	1	0	0	1.03775	1.13284	1.26131	1.33333
AF1104-like	1	1	1	1	2	1	4	1	1	1	1	1	1	-0.359937	-0.375534	-0.393369	-0.333333
AhpD-like	1	1	1	0	2	1	1	1	2	4	1	1	0	-0.227866	-0.236902	-0.2471	-0.298142
Alanine racemase C-terminal domain-like	4	5	6	5	3	3	5	3	6	4	3	3	3	-0.064775	0	0.16855	0.203331
AlbA-like	1	1	1	1	1	3	2	2	1	0	0	1	0	-0.0892052	-0.092558	-0.0963143	-0.105409
ALDH-like	11	14	15	13	11	11	20	19	16	10	18	13	2	-0.491286	-0.459062	-0.409346	-0.412479
Aldolase	16	27	18	19	19	14	15	16	13	19	24	16	4	-0.16785	-0.0173791	0.0182216	0.146478
Alkaline phosphatase-like	22	23	24	6	7	5	29	14	5	14	60	7	2	0.333371	0.353386	0.382554	0.244371
all-alpha NTP pyrophosphatases	2	2	2	1	2	1	2	3	2	2	2	1	1	0.385164	0.4022	0.421741	0.333333
alpha/beta-Hydrolases	167	173	184	122	139	82	283	219	213	144	200	137	20	0.102668	0.113942	0.140864	0.053694
alpha/beta knot	15	16	18	12	17	6	8	9	8	13	12	12	4	0.798998	0.890867	1.13984	1.49363
alpha-D-mannose-specific plant lectins	5	4	5	0	2	0	0	0	1	6	0	4	0	1.23778	1.28924	1.46738	1.29466
alpha-helical ferredoxin	2	2	5	2	2	2	3	2	2	2	2	3	5	-0.549011	-0.57735	-0.486562	-0.547997
alpha-ketoacid dehydrogenase kinase, N-terminal domain	2	2	2	4	2	2	6	3	2	5	1	4	2	-0.57828	-0.609064	-0.645497	-0.603023
Alpha-L RNA-binding motif	6	10	13	11	11	7	7	6	9	14	7	11	4	-0.970222	-0.905635	-0.824029	-0.625779
Alpha subunit of glutamate synthase, C-terminal domain	2	2	2	2	2	1	3	1	1	2	2	2	1	0.385164	0.4022	0.421741	0.471405
Amidase signature (AS) enzymes	4	4	5	5	1	2	3	2	4	5	4	5	0	0.370659	0.386859	0.475267	0.473828
Amine oxidase catalytic domain	2	2	1	1	0	0	4	0	0	1	1	1	0	0.866025	0.930299	0.893435	0.755929
Amine oxidase N-terminal region	2	1	1	0	0	0	4	1	1	1	1	1	0	0.92582	0.886405	0.845154	0.64715
Aminoacid dehydrogenase-like, N-terminal domain	8	10	11	8	9	9	12	10	8	11	8	8	3	-0.379386	-0.325919	-0.237542	-0.217443
Aminomethyltransferase beta-barrel domain	1	2	1	2	2	1	1	1	3	2	4	1	1	-0.730798	-0.677003	-0.72075	-0.596285
Aminopeptidase/glucanase lid domain	2	2	2	2	2	1	1	1	1	1	2	1	2	0.889499	0.957427	1.04447	1.33333
AMMECR1-like	1	1	1	1	1	1	1	1	0	2	0	1	1	0.155857	0.161835	0.16855	0.1849
Ammonium transporter	5	4	7	8	4	1	9	2	9	15	8	3	0	-0.187345	-0.215562	-0.184042	-0.159784
An anticodon-binding domain of class I aminoacyl-tRNA synthetases	1	1	1	1	1	1	0	1	1	1	1	1	0	0.409673	0.428174	0.449467	0.503953
Ankyrin repeat	103	117	172	95	103	103	532	285	554	472	204	59	23	-0.616325	-0.641751	-0.638646	-0.742672
Anthrax protective antigen	1	0	0	0	0	2	1	2	2	2	2	0	4	-0.186832	-0.270801	-0.374555	-0.71166
Anticodon-binding domain of a subclass of class I aminoacyl-tRNA synthetases	16	16	17	15	14	13	12	14	12	13	14	9	11	1.10796	1.2187	1.53897	1.66667
Anticodon-binding domain of PheRS	1	1	1	3	2	0	2	2	3	2	0	1	1	-0.477083	-0.5	-0.52664	-0.333333
ApaG-like	3	4	3	2	2	1	0	1	2	2	3	2	0	0.90685	1.18451	1.3279	1.27783
Apolipoprotein	3	1	1	2	3	0	3	0	1	0	1	1	1	1.52543	1.44338	1.3568	1.61905
Apolipoprotein A-I	7	8	3	6	3	13	9	10	17	7	1	8	1	-0.0333287	-0.0173108	-0.0934229	-0.216409
Aquaporin-like	3	3	5	5	2	2	25	7	7	5	4	5	0	-0.424701	-0.444137	-0.435159	-0.470793
Arabinanase/levansucrase/invertase	6	3	1	1	5	3	8	4	2	3	17	2	1	0.389294	0.350153	0.2763	0.179177
AraD/HMP-PK domain-like	1	5	2	1	4	0	1	1	2	2	4	1	1	-0.616263	-0.541603	-0.494727	-0.393179
ArfGap/RecO-like zinc finger	10	12	17	9	9	8	9	8	10	11	12	9	11	-0.160306	-0.101869	0.282701	0.159364
Arginase/deacetylase	9	9	10	14	11	5	9	10	15	18	9	12	5	-0.398728	-0.416566	-0.410963	-0.286537
Argininosuccinate synthetase, C-terminal domain	1	1	1	1	1	1	1	1	2	1	2	1	0	-0.155857	-0.161835	-0.16855	-0.1849
Arginyl-tRNA synthetase (ArgRS), N-terminal 'additional' domain	2	1	1	2	1	2	1	2	1	2	2	2	1	0.889499	0.809174	0.72075	0.666667
ARM repeat	165	176	190	147	159	238	315	280	377	246	175	150	147	-0.649287	-0.669079	-0.671215	-0.836844
Aromatic compound dioxygenase	1	2	4	2	1	0	11	8	0	0	1	0	0	-0.379122	-0.370232	-0.316265	-0.321029
Arp2/3 complex subunits	1	1	2	0	0	5	2	2	2	2	3	0	2	-0.502592	-0.527342	-0.488314	-0.814463
ASF1-like	1	1	1	1	1	3	1	2	2	1	2	1	2	-0.699062	-0.74162	-0.793329	-0.942809
Aspartate/ornithine carbamoyltransferase	2	2	2	2	2	2	2	2	2	2	2	2	1	0.27735	0.288675	0.301511	0.333333
ATP12-like	1	1	1	1	1	1	1	1	1	1	0	1	0	0.409673	0.428174	0.449467	0.503953
ATPase domain of HSP90 chaperone/DNA topoisomerase II/histidine kinase	26	30	30	31	20	15	17	15	13	40	21	18	11	0.454281	0.528624	0.620771	0.727233
ATP-dependent DNA ligase DNA-binding domain	3	2	1	1	2	2	3	2	3	2	1	4	1	0.967511	0.920159	0.833476	0.666667
ATP synthase B chain-like	1	2	1	0	1	0	1	1	0	0	0	0	0	0.699062	1.13284	1.26131	1.33333
ATP synthase D chain-like	1	1	1	1	1	3	1	1	1	1	0	1	0	0	0	0	0
ATP synthase (F1-ATPase), gamma subunit	2	2	3	2	2	1	1	1	1	2	2	2	0	0.500835	0.525456	0.793329	0.942809
Ava3019-like	1	1	1	0	1	0	0	0	0	0	0	0	0	1.44115	1.65831	2.0226	2.66667
Bacterial exopeptidase dimerisation domain	1	4	2	3	2	3	6	6	10	4	5	4	2	-1.26025	-1.2066	-1.26131	-1.34122
Bacterial hemolysins	5	1	2	5	1	2	10	6	18	2	1	2	4	0.0960236	0.0340422	-0.0180059	-0.102238
Bacterial photosystem II reaction centre, L and M subunits	1	3	0	2	2	0	0	0	0	2	2	2	0	-0.0689792	0.0836508	0	0.228665
Bactericidal permeability-increasing protein, BPI	5	5	2	3	3	1	2	1	1	2	5	1	0	1.52973	1.78655	1.69523	1.6641
BAG domain	1	2	4	1	2	2	1	4	2	0	0	2	1	-0.553562	-0.511766	-0.402911	-0.359573
Band 7/SPFH domain	5	7	9	7	10	3	9	9	14	10	10	5	6	-1.03923	-1.02821	-0.958315	-0.847801
BAR/IMD domain-like	9	8	9	7	7	17	21	15	26	18	6	8	13	-0.572193	-0.621261	-0.658933	-0.88685
Barwin-like endoglucanases	1	1	2	0	1	6	13	11	16	3	2	2	0	-0.643503	-0.680287	-0.700569	-0.851257
BEACH domain	4	4	4	4	5	5	8	7	10	6	5	8	6	-0.967511	-1.04881	-1.15577	-1.36061
beta and beta-prime subunits of DNA dependent RNA-polymerase	7	9	7	9	12	8	7	7	6	13	15	10	7	-0.722315	-0.691564	-0.737015	-0.601511
beta-beta-alpha zinc fingers	15	16	21	15	17	41	68	61	56	29	12	19	33	-0.822589	-0.872852	-0.89609	-1.06833
Beta-D-glucan exohydrolase, C-terminal domain	3	3	3	3	0	4	24	6	8	1	5	4	2	-0.343413	-0.358104	-0.37487	-0.479877
beta-Galactosidase/glucuronidase domain	3	4	2	2	2	1	1	1	1	2	5	2	0	0.738549	0.920589	0.88991	0.825064
beta-lactamase/transpeptidase-like	3	5	8	1	1	0	2	2	9	1	7	11	0	-0.226352	-0.19292	-0.0949907	-0.218096
beta-N-acetylhexosaminidase-like domain	1	0	1	1	0	0	0	0	2	0	8	0	3	-0.10294	-0.144338	-0.150287	-0.209565
Bet v1-like	20	17	20	19	26	35	129	77	113	25	21	25	8	-0.539814	-0.575974	-0.609199	-0.680019
BLRF2-like	1	3	0	0	1	0	0	0	3	1	0	1	0	0.211341	0.46279	0.393369	0.333333
BolA-like	4	4	4	4	3	2	3	3	4	5	4	4	1	0.512806	0.538317	0.568149	0.544331
BRCA2 helical domain	1	1	1	0	1	1	0	1	1	1	0	1	1	0.526235	0.552771	0.583874	0.503953
BRCA2 tower domain	1	0	0	0	0	0	0	0	0	0	0	0	0	3.3282	3.17543	3.01511	2.66667
BRCT domain	9	11	14	9	14	15	18	16	22	16	10	10	13	-1.19475	-1.22349	-1.163	-1.24844
Bromodomain	22	26	22	23	19	21	23	23	24	35	18	17	16	-0.0479188	0.0170454	0.0177298	-0.0197623
BSD domain-like	3	4	5	4	4	2	4	4	4	3	1	3	1	-0.186832	-0.131513	0	0.1849
C2 domain (Calcium/lipid-binding domain, CaLB)	21	27	18	22	18	48	78	70	112	59	43	17	12	-0.689535	-0.707181	-0.768846	-0.922417
CAD & PB1 domains	1	2	2	3	1	9	8	8	8	6	1	2	0	-0.878275	-0.900663	-0.928711	-1.02086
Calcium ATPase, transduction domain A	17	16	19	18	18	29	45	41	40	19	24	18	15	-0.708316	-0.764721	-0.792652	-0.905039
Calcium ATPase, transmembrane domain M	13	15	19	20	19	31	48	48	47	21	25	24	17	-1.07061	-1.1419	-1.17406	-1.25885
Calcium-dependent phosphotriesterase	10	6	10	7	7	4	10	8	11	12	14	7	1	0.510188	0.445545	0.46806	0.355299
Calponin-homology domain, CH-domain	2	3	2	2	2	14	13	17	18	15	16	6	9	-1.09553	-1.17205	-1.31172	-1.88384
cAMP-binding domain-like	22	26	20	13	30	38	102	78	95	55	115	9	2	-0.637753	-0.661758	-0.710799	-0.838895
Cap-Gly domain	3	3	3	2	3	5	9	9	9	8	8	4	2	-0.771575	-0.822701	-0.885976	-1.17851
Carbamate kinase-like	6	8	8	8	9	6	7	6	8	6	9	3	0	-0.18193	-0.127942	-0.0679314	0.123797
Carbamoyl phosphate synthetase, large subunit connection domain	2	2	2	2	2	2	2	2	2	2	2	2	1	0.27735	0.288675	0.301511	0.333333
Carbamoyl phosphate synthetase, small subunit N-terminal domain	2	2	2	2	2	2	2	2	2	1	2	2	1	0.409673	0.428174	0.449467	0.503953
Carbohydrate binding domain	1	0	1	1	4	0	0	0	0	0	0	0	0	0.409673	0.357807	0.374555	2.66667
Carbohydrate phosphatase	16	19	17	11	15	2	5	3	5	16	10	13	1	0.911903	1.08197	1.23965	1.35921
Carbonic anhydrase	2	5	7	5	4	2	10	4	3	1	2	3	0	-0.636723	-0.576697	-0.480422	-0.348155
Carbon-nitrogen hydrolase	6	6	7	8	3	4	5	7	7	4	9	3	1	0.268412	0.27931	0.335038	0.367162
CarD-like	1	2	0	1	0	0	0	0	0	0	0	0	0	1.09816	2.14087	2.0226	2.66667
Casein kinase II beta subunit	3	3	3	3	2	2	2	2	2	5	2	3	4	0.248993	0.258985	0.270281	0.203331
Caspase-like	4	3	6	4	6	2	2	2	2	2	1	1	2	0.68861	0.666873	0.964836	2.3094
Cation efflux protein cytoplasmic domain-like	4	3	4	2	3	3	7	6	5	2	3	4	3	0.155857	0.109109	0.113556	-0.0687614
Cation efflux protein transmembrane domain-like	6	8	7	10	7	6	9	11	9	5	5	4	6	-0.545485	-0.493926	-0.474268	-0.333333
CBD9-like	1	1	2	2	4	2	2	2	3	2	0	1	1	-0.759555	-0.809174	-0.758475	-0.629941
CBS-domain pair	12	15	16	17	16	19	24	21	25	20	16	18	4	-0.963024	-0.961189	-0.939982	-0.877
CCCH zinc finger	15	15	20	13	17	26	31	30	40	21	15	10	19	-0.691304	-0.733016	-0.713859	-0.838628
Cdc48 domain 2-like	3	4	4	3	5	3	5	4	4	5	2	4	3	-0.829978	-0.776955	-0.72075	-0.666667
Chalcone isomerase	1	2	2	3	5	0	1	1	1	2	0	3	0	-0.425697	-0.387586	-0.346873	0
Chaperone J-domain	65	70	89	55	64	45	48	45	48	55	105	37	27	0.334948	0.371818	0.544848	0.54924
Chelatase	2	3	2	2	3	1	2	2	2	3	3	2	0	-0.0892052	0	0	0.119737
CheY-like	15	20	18	16	9	5	7	5	4	22	7	6	1	0.670213	0.829623	0.987813	1.08335
Chlorophyll a-b binding protein	37	60	67	45	44	0	0	0	0	40	56	22	0	0.32667	0.44002	0.653752	0.89352
Chondroitin AC/alginate lyase	1	0	1	8	0	0	0	2	1	0	0	0	0	0	-0.0366349	-0.038108	0.764719
Chorismate mutase II	1	4	1	1	1	1	1	2	1	1	1	1	0	-0.248993	0	0	0
Chorismate synthase, AroC	1	1	1	1	2	1	1	1	1	1	1	1	0	0	0	0	0.333333
Chromo domain-like	14	7	8	11	15	36	65	34	18	22	11	11	4	-0.340344	-0.396856	-0.456258	-0.528311
CHY zinc finger-like	1	3	2	4	4	1	5	4	4	2	0	1	0	-0.809858	-0.751068	-0.733674	-0.534522
CI-2 family of serine protease inhibitors	3	5	8	1	0	0	0	0	0	1	0	1	3	0.531034	0.672823	1.8684	1.66321
CinA-like	3	1	1	0	0	0	1	1	1	1	0	0	0	2.69953	2.62874	2.5569	2.28665
Citrate synthase	1	2	2	2	1	1	3	2	2	3	3	3	0	-0.967511	-0.920159	-0.870388	-0.894427
Class I glutamine amidotransferase-like	16	19	22	14	19	15	18	17	22	16	15	16	9	-0.223374	-0.165343	-0.0280673	0
Class II aaRS ABD-related	11	13	11	11	11	11	12	12	13	12	11	11	10	-0.526235	-0.428174	-0.449467	-0.503953
Class II aaRS and biotin synthetases	25	29	26	29	27	20	29	23	27	29	23	28	24	-0.371347	-0.288675	-0.270281	-0.106752
Clathrin adaptor appendage domain	5	5	5	5	5	4	5	4	4	4	7	5	3	0.324799	0.338502	0.354107	0.393179
Clathrin heavy-chain terminal domain	1	2	3	2	2	1	2	1	1	3	1	2	1	-0.921765	-0.856349	-0.793329	-0.611775
Clavaminate synthase-like	105	115	123	84	87	36	71	60	69	65	176	56	0	0.562232	0.619286	0.718097	0.703044
Clc chloride channel	7	6	8	8	3	9	10	8	8	9	6	7	0	0.056911	0.0296458	0.062131	-0.0378641
Cloacin translocation domain	1	0	0	0	0	0	0	0	0	0	0	0	0	3.3282	3.17543	3.01511	2.66667
Cloroperoxidase	1	2	2	0	0	0	11	7	1	0	0	0	0	-0.25163	-0.237289	-0.222158	-0.306087
ClpP/crotonase	31	37	34	30	31	10	17	15	17	33	46	26	8	0.45843	0.541674	0.606066	0.680964
ClpS-like	6	8	8	8	12	3	2	2	3	6	4	7	1	0.192154	0.256987	0.333642	1.05409
CoaB-like	1	2	1	1	1	2	2	2	2	1	1	1	1	-0.759555	-0.677003	-0.72075	-0.843274
CoA-dependent acyltransferases	8	11	10	11	12	12	29	25	22	10	8	11	2	-0.682797	-0.678995	-0.690374	-0.675432
Cobalamin adenosyltransferase-like	1	2	1	1	1	0	1	1	0	1	1	1	2	0	0.161835	0.16855	0.1849
Cobalamin (vitamin B12)-binding domain	2	2	2	2	2	0	2	2	2	3	1	2	1	0.318298	0.331662	0.346873	0.3849
Cobalamin (vitamin B12)-dependent enzymes	1	1	1	1	1	0	1	1	1	2	1	1	1	0	0	0	0
CO dehydrogenase flavoprotein C-terminal domain-like	1	1	1	1	1	0	1	2	2	1	2	2	0	-0.223374	-0.23221	-0.24218	-0.266667
CO dehydrogenase ISP C-domain like	1	2	1	1	2	0	2	2	2	1	3	2	0	-0.526235	-0.46279	-0.486562	-0.438397
CO dehydrogenase molybdoprotein N-domain-like	1	1	1	1	1	0	1	2	2	1	2	2	0	-0.223374	-0.23221	-0.24218	-0.266667
CofD-like	1	1	0	0	1	0	1	1	1	0	0	0	0	1.03775	1.13284	1.04447	1.05409
Coiled-coil domain of nucleotide exchange factor GrpE	2	3	3	3	3	1	2	1	1	3	1	4	2	-0.227866	-0.161835	-0.0870388	0.105409
Colicin Ia, N-terminal domain	1	1	1	0	0	0	1	0	1	0	0	0	0	1.21529	1.35401	1.557	1.33333
Composite domain of metallo-dependent hydrolases	1	2	3	3	2	3	8	10	6	3	10	4	6	-1.21529	-1.28047	-1.30077	-1.45762
Concanavalin A-like lectins/glucanases	16	18	18	20	14	32	100	64	88	40	60	15	12	-0.736528	-0.774518	-0.820759	-0.968656
Conserved domain common to transcription factors TFIIS, elongin A, CRSP70	4	3	4	4	5	9	9	10	12	4	7	7	0	-0.598506	-0.669469	-0.712354	-0.78304
Coproporphyrinogen III oxidase	1	2	2	3	2	1	2	1	2	2	3	2	0	-0.9245	-0.866025	-0.80403	-0.629941
CRAL/TRIO domain	31	41	48	29	21	8	12	11	20	23	19	18	3	0.713402	0.897464	1.54482	1.75332
Creatinase/aminopeptidase	8	8	9	8	9	8	11	10	13	11	10	7	8	-0.7279	-0.773718	-0.755881	-0.800327
Creatinase/prolidase N-terminal domain	2	2	3	2	2	3	4	4	4	3	4	3	2	-1.07046	-1.1726	-1.11803	-1.46667
Cryptochrome/photolyase FAD-binding domain	8	8	7	7	8	7	5	3	3	4	7	4	0	1.01383	1.10402	1.14184	1.37473
Cryptochrome/photolyase, N-terminal domain	9	6	7	7	6	8	5	3	3	4	4	5	0	1.59597	1.56477	1.60571	1.64747
CSL zinc finger	1	1	2	2	1	1	2	2	2	2	1	2	1	-1.03775	-1.13284	-1.04447	-1.05409
Ctag/Cox11	1	1	1	1	1	1	1	1	1	2	1	1	0	0	0	0	0
C-terminal autoproteolytic domain of nucleoporin nup98	1	1	1	1	1	1	2	2	1	1	1	1	2	-0.526235	-0.552771	-0.583874	-0.666667
C-terminal domain of adenylylcyclase associated protein	2	2	2	2	1	1	4	3	3	3	1	2	1	-0.0806259	-0.0836508	-0.0870388	-0.203331
C-terminal domain of alpha and beta subunits of F1 ATP synthase	4	6	3	5	5	4	6	3	5	6	5	5	1	-0.318298	-0.23221	-0.315723	-0.210819
C-terminal domain of PLC-beta	2	0	0	0	1	1	3	4	2	1	1	0	0	0.660529	0.582272	0.494727	0.333333
C-terminal domain of ProRS	3	3	2	2	2	1	1	1	1	2	2	2	1	1.69759	2.04707	2.0226	1.98827
C-terminal effector domain of the bipartite response regulators	1	2	2	2	1	1	0	0	0	0	0	1	0	0.27735	0.428174	0.661107	1.33333
C-terminal, gelsolin-like domain of Sec23/24	2	5	4	4	3	3	3	3	4	4	3	5	5	-1.7864	-1.7586	-1.65431	-1.53439
C-terminal (heme d1) domain of cytochrome cd1-nitrite reductase	3	1	5	4	1	2	6	9	4	1	5	0	0	-0.0575713	-0.123091	-0.0652536	-0.111111
C-type lectin-like	3	4	3	3	3	1	2	1	4	9	11	4	0	-0.22386	-0.206484	-0.215228	-0.236628
Cullin homology domain	4	4	4	4	4	5	5	5	5	6	5	8	3	-0.622774	-0.657564	-0.699113	-0.814463
Cullin repeat-like	7	7	5	7	6	8	11	8	8	10	4	13	7	-0.317794	-0.331133	-0.442026	-0.554826
Cupredoxins	13	7	20	2	2	8	16	8	11	11	10	5	0	0.751041	0.698275	1.02487	0.836541
Cu,Zn superoxide dismutase-like	2	2	4	3	0	1	6	3	6	1	3	2	1	-0.332612	-0.346726	-0.277172	-0.391618
Cyclin-like	29	34	36	29	59	20	22	24	28	29	18	19	17	0.0899843	0.130965	0.194586	1.27119
Cyclophilin-like	46	49	50	35	36	15	19	20	22	28	50	22	18	1.0756	1.23103	1.49493	1.52963
Cystatin/monellin	1	2	2	0	1	1	6	4	5	0	0	3	2	-0.556597	-0.536111	-0.51478	-0.660827
Cysteine alpha-hairpin motif	5	7	7	2	2	3	8	9	7	6	1	2	2	0.110664	0.17779	0.256838	0.0764719
Cysteine proteinases	49	83	80	50	52	65	155	95	165	105	96	51	52	-0.910537	-0.874823	-0.84441	-0.994396
Cysteine-rich domain	1	4	4	4	1	7	9	6	7	12	5	3	5	-1.38295	-1.36619	-1.35093	-1.58786
CYTH-like phosphatases	2	3	0	2	2	1	1	1	1	2	1	0	2	0.707568	0.994987	0.94388	1.16667
Cytidine deaminase-like	9	12	11	11	9	6	8	9	7	10	10	10	5	0	0.130693	0.243917	0.419079
Cytochrome b5-like heme/steroid binding domain	14	18	20	17	25	11	14	14	16	22	25	16	0	-0.353717	-0.318933	-0.259308	-0.0949961
Cytochrome c	4	4	4	6	5	2	2	2	2	4	7	5	0	0.198445	0.206197	0.214927	0.425646
Cytochrome c1 subunit of cytochrome bc1 complex (Ubiquinol-cytochrome c reductase), transmembrane anchor	1	1	1	1	1	1	1	1	1	1	1	1	0	0.27735	0.288675	0.301511	0.333333
Cytochrome c oxidase subunit III-like	1	1	0	2	1	0	2	2	1	1	0	1	0	0.101274	0.105091	0	0.142134
Cytochrome c oxidase subunit II-like, transmembrane region	1	1	0	1	1	3	2	2	2	1	0	1	0	-0.171184	-0.17779	-0.301511	-0.333333
Cytochrome c oxidase subunit I-like	1	4	6	1	2	2	5	4	2	2	0	2	0	-0.748378	-0.670333	-0.600625	-0.603023
Cytochrome P450	17	21	27	11	13	3	37	38	44	12	9	14	0	-0.139732	-0.121868	-0.0675121	-0.143879
Cytochromes	1	1	1	1	0	0	0	0	0	0	0	0	0	1.44115	1.65831	2.0226	2.66667
DAK1/DegV-like	2	2	2	1	1	0	1	1	1	1	1	2	0	1.22856	1.37111	1.58114	1.41421
D-aminoacid aminotransferase-like PLP-dependent enzymes	3	7	6	7	5	3	2	3	3	7	3	5	2	-0.677028	-0.591354	-0.501129	-0.279543
Dcp2 domain-like	1	1	1	1	1	1	1	1	1	1	1	0	0	0.409673	0.428174	0.449467	0.503953
Dehydroquinate synthase-like	4	3	3	4	4	1	3	2	3	4	5	6	6	0.214166	0.168376	0.118262	0.129505
DEK C-terminal domain	2	0	2	4	5	2	4	3	2	3	0	1	1	-0.150251	-0.288675	-0.301511	0
DhaL-like	1	2	2	1	1	0	1	1	1	1	1	1	0	0	0.161835	0.449467	0.503953
DHH phosphoesterases	2	3	4	2	4	1	1	1	1	3	3	4	1	-0.246028	-0.194091	-0.0744529	0.0952381
DHS-like NAD/FAD-binding domain	12	17	15	14	16	6	11	10	7	9	8	12	7	0.25365	0.427288	0.576008	1.27783
Diaminopimelate epimerase-like	5	4	5	2	3	0	1	2	5	2	5	1	0	1.19475	1.22349	1.37908	1.25708
Di-copper centre-containing domain	2	2	3	1	0	3	17	13	17	27	39	2	0	-0.626897	-0.662076	-0.69354	-0.852468
Dihydropteroate synthetase-like	2	2	2	2	2	1	3	1	2	3	2	2	1	0.120096	0.124646	0.12975	0.142134
Dimeric alpha+beta barrel	10	10	16	9	9	0	10	5	5	5	8	5	3	0.66487	0.703798	1.16602	1.3373
Dimerization-anchoring domain of cAMP-dependent PK regulatory subunit	2	1	1	1	1	8	10	9	13	7	5	2	0	-0.606595	-0.669263	-0.746541	-0.983124
DLC	1	1	1	1	3	7	8	9	8	9	8	2	1	-0.990221	-1.07579	-1.1893	-1.40481
DmpA/ArgJ-like	2	2	1	1	1	1	1	1	1	1	0	1	0	1.73205	2.10385	2.0226	1.849
DNA-binding domain	5	9	9	4	35	1	4	1	4	12	25	4	1	-0.369558	-0.352028	-0.33362	-0.17142
DNA-binding domain of intron-encoded endonucleases	1	1	0	1	0	0	0	0	0	3	1	0	0	0.526235	0.552771	0.486562	0.438397
DNA breaking-rejoining enzymes	5	56	9	4	2	1	98	7	7	6	8	1	1	-0.376187	-0.273637	-0.272044	-0.315992
DNA clamp	2	2	2	2	2	2	3	3	2	5	3	3	2	-0.613941	-0.647906	-0.688395	-0.800327
DNA-glycosylase	9	9	12	4	7	2	7	6	4	8	6	5	2	0.957817	1.03735	1.54402	1.4482
DnaJ/Hsp40 cysteine-rich domain	6	6	7	5	6	4	6	6	7	15	8	8	10	-0.44376	-0.46442	-0.453174	-0.556795
DnaK suppressor protein DksA, alpha-hairpin domain	1	1	0	0	0	0	0	0	0	0	0	0	0	2.2532	3.17543	3.01511	2.66667
DNA ligase/mRNA capping enzyme, catalytic domain	7	7	5	4	3	7	9	9	10	5	6	5	5	0.330141	0.344124	0.283051	0
DNA mismatch repair protein MutL	1	1	1	0	2	2	1	2	3	2	2	1	1	-0.594574	-0.626783	-0.665027	-0.942809
DNA polymerase beta, N-terminal domain-like	4	3	3	3	1	4	6	5	3	5	1	3	0	0.490628	0.46279	0.433414	0.285831
DNA primase core	2	2	1	2	2	1	1	1	2	2	0	2	0	0.801337	0.856349	0.786567	0.933333
DNA repair protein MutS, domain I	2	2	2	2	2	3	2	3	2	2	2	3	2	-0.526235	-0.552771	-0.583874	-0.666667
DNA repair protein MutS, domain II	1	0	1	1	1	2	3	2	4	3	1	1	2	-0.624038	-0.809174	-0.870388	-1.05409
DNA repair protein MutS, domain III	4	6	5	5	6	5	8	9	5	7	5	5	4	-1.13306	-1.07044	-1.06748	-0.994672
DNA/RNA polymerases	18	27	30	23	18	126	134	21	17	16	14	28	14	-0.467506	-0.468914	-0.464493	-0.507439
DNase I-like	20	20	54	13	23	39	57	37	35	28	26	29	9	-0.69843	-0.740919	-0.656691	-0.829647
DNA topoisomerase IV, alpha subunit	2	2	2	2	2	2	1	2	1	2	2	2	1	0.526235	0.552771	0.583874	0.666667
Dom34/Pelota N-terminal domain-like	2	1	1	1	1	1	1	1	1	1	1	1	1	3.3282	3.17543	3.01511	2.66667
Domain of the SRP/SRP receptor G-proteins	4	4	4	5	4	2	2	2	1	4	3	3	2	0.7773	0.829156	0.893435	1.42479
Double Clp-N motif	4	4	3	4	5	1	2	1	1	2	4	3	1	0.910206	0.981495	0.964836	1.48814
Double-stranded DNA-binding domain	1	1	1	1	1	1	1	1	1	1	1	1	1	0	0	0	0
DPP6 N-terminal domain-like	11	7	22	8	11	7	11	6	9	15	11	9	2	0.224179	0.168934	0.563183	0.53936
D-ribose-5-phosphate isomerase (RpiA), lid domain	1	1	1	1	2	1	1	1	1	1	2	2	1	-0.526235	-0.552771	-0.583874	-0.503953
dsRNA-binding domain-like	5	4	8	6	7	10	8	10	12	7	5	4	4	-0.740544	-0.848848	-0.785207	-0.753645
DTD-like	2	4	1	1	1	1	1	1	2	1	0	0	1	0.759555	1.65831	1.58114	1.41421
Duplicated hybrid motif	2	4	2	2	0	0	0	0	0	2	1	0	0	0.774597	1.29492	1.47513	1.63785
DUSP-like	4	1	1	2	3	6	15	13	13	13	4	1	2	-0.369274	-0.444659	-0.537515	-0.702888
dUTPase-like	1	1	1	1	1	2	6	0	1	1	2	1	1	-0.318298	-0.331662	-0.346873	-0.3849
E2F-DP heterodimerization region	2	2	2	2	1	2	2	2	2	2	2	2	1	0.409673	0.428174	0.449467	0.333333
EB1 dimerisation domain-like	1	1	1	1	1	1	2	3	1	1	0	1	1	-0.223374	-0.23221	-0.24218	-0.266667
EF-G C-terminal domain-like	10	11	11	12	11	8	7	9	10	12	7	13	6	0.10469	0.146863	0.194301	0.375252
EF-hand	81	93	91	71	89	113	207	198	254	229	263	38	36	-0.664548	-0.686005	-0.714851	-0.840767
EF-Tu/eEF-1alpha/eIF2-gamma C-terminal domain	6	7	8	7	9	7	7	8	9	7	8	8	6	-1.51076	-1.5	-1.40437	-1.33333
EGF/Laminin	10	10	10	8	13	18	20	21	39	21	21	3	9	-0.608753	-0.642241	-0.682118	-0.779792
eIF-2-alpha, C-terminal domain	1	1	1	1	1	1	1	1	1	0	1	1	2	0	0	0	0
eIF2alpha middle domain-like	1	1	1	1	1	1	1	1	1	1	1	1	1	0	0	0	0
eIF4e-like	1	3	3	3	4	4	4	5	5	4	2	3	8	-1.63777	-1.61955	-1.60361	-1.5
Electron transport accessory proteins	2	2	1	1	1	0	0	0	0	2	2	2	0	1.09545	1.20325	1.15577	1.05409
Elongation factor TFIIS domain 2	2	2	2	2	2	4	3	3	4	5	1	2	2	-0.549011	-0.57735	-0.610705	-0.700301
Elongation factor Ts (EF-Ts), dimerisation domain	3	4	2	2	2	1	1	0	1	2	2	2	1	1.21529	1.78655	1.7734	1.76383
Endosomal sorting complex assembly domain	3	3	3	4	3	3	1	3	3	2	1	1	0	0.585643	0.617065	0.654308	0.952381
EndoU-like	2	2	1	2	1	1	1	1	1	1	2	0	0	1.22856	1.37111	1.2975	1.41421
Enolase C-terminal domain-like	4	7	5	3	3	3	6	3	4	4	8	3	2	-0.129159	0	0.0534675	-0.0606061
Enolase N-terminal domain-like	3	3	4	2	3	3	3	3	3	3	8	3	2	-0.20601	-0.214087	-0.16855	-0.25542
ENTH/VHS domain	5	7	7	7	5	10	10	10	12	16	4	9	8	-1.06307	-1.06334	-1.06632	-1.21358
Epsilon subunit of F1F0-ATP synthase N-terminal domain	1	2	1	1	2	1	1	1	1	2	1	2	0	-0.385164	-0.288675	-0.301511	-0.1849
Epsilon subunit of mitochondrial F1F0-ATP synthase	1	1	1	1	0	1	1	1	1	1	0	1	0	0.526235	0.552771	0.583874	0.503953
EPT/RTPC-like	3	4	3	3	2	2	2	4	3	2	2	3	1	0.44223	0.626783	0.665027	0.629941
ERO1-like	3	3	3	1	2	1	2	1	1	1	2	1	0	1.44115	1.65831	2.0226	1.9245
ERP29 C domain-like	2	1	1	1	2	1	1	0	2	3	3	1	3	0.40032	0.338502	0.270281	0.203331
E set domains	10	13	21	16	17	24	40	35	41	37	22	18	15	-1.27738	-1.3657	-1.3395	-1.45566
Eukaryotic DNA topoisomerase I, N-terminal DNA-binding fragment	1	1	4	1	2	1	1	1	2	1	2	1	1	-0.526235	-0.552771	-0.583874	-0.503953
Eukaryotic RPB5 N-terminal domain	1	1	1	1	1	1	1	1	1	1	1	1	2	-0.27735	-0.288675	-0.301511	-0.333333
Eukaryotic type KH-domain (KH-domain type I)	13	16	16	11	20	11	15	14	16	26	14	14	12	-0.551539	-0.513724	-0.473608	-0.455842
Expressed protein At2g23090/F21P24.15	2	2	4	1	1	2	3	3	3	1	2	0	1	0.0689792	0.0715615	0.270281	0.105409
F1 ATPase inhibitor, IF1, C-terminal domain	1	1	0	1	0	1	1	0	0	0	0	0	2	0.699062	0.74162	0.661107	0.611775
F1F0 ATP synthase subunit C	4	8	7	11	8	1	3	3	3	5	3	2	2	-0.20601	-0.113626	-0.0308372	0.952381
FabD/lysophospholipase-like	13	14	16	10	13	6	16	10	10	11	17	21	4	0.133476	0.156618	0.224129	0.185695
FAD-binding/transporter-associated domain-like	11	10	21	8	8	3	11	7	11	9	11	15	0	0.270216	0.264768	0.590596	0.50322
FAD-dependent thiol oxidase	2	4	3	3	5	3	6	3	4	3	4	3	1	-1.09816	-1.02353	-1.00134	-0.876501
FAD-linked oxidases, C-terminal domain	4	4	4	5	4	2	4	4	3	4	3	2	0	0.526235	0.552771	0.583874	0.814463
FAD-linked oxidoreductase	4	4	3	5	3	3	3	3	4	4	5	4	0	0.425351	0.444827	0.398585	0.471405
FAD-linked reductases, C-terminal domain	15	18	18	13	12	7	21	16	18	13	18	10	3	0.196748	0.258493	0.331079	0.267652
FAD/NAD-linked reductases, dimerisation (C-terminal) domain	8	10	12	10	11	4	7	3	10	13	10	9	7	-0.263447	-0.220375	-0.122204	0.0358402
FAD/NAD(P)-binding domain	98	113	137	90	88	26	69	44	64	93	107	77	13	0.558976	0.642762	0.918528	0.994284
FAH	2	2	3	2	3	1	3	3	3	1	5	2	1	-0.343132	-0.357807	-0.301511	-0.251976
Families 57/38 glycoside transferase middle domain	3	2	2	1	1	1	1	1	3	1	1	1	1	1.98191	1.99673	2.0226	1.76383
Family A G protein-coupled receptor-like	12	4	18	4	3	9	17	17	14	3	4	1	1	0.577999	0.51144	0.680545	0.503953
F-box domain	23	23	46	28	31	20	38	30	58	35	20	33	5	-0.533487	-0.560588	-0.466817	-0.413318
FdhE-like	1	1	0	0	0	1	1	0	1	0	1	0	0	1.03775	1.13284	1.04447	0.843274
Fe,Mn superoxide dismutase (SOD), C-terminal domain	1	2	2	2	3	4	3	5	2	5	2	2	2	-1.35315	-1.35864	-1.36909	-1.30002
Fe,Mn superoxide dismutase (SOD), N-terminal domain	1	2	2	2	4	4	2	4	2	6	2	2	2	-1.22856	-1.23047	-1.23608	-1.13707
Fe-only hydrogenase	1	2	2	2	2	1	1	1	1	1	0	2	2	-0.591312	-0.511766	-0.421741	-0.1849
Ferredoxin reductase-like, C-terminal NADP-linked domain	21	18	36	17	16	12	32	33	32	26	19	9	3	-0.00757051	-0.0315397	0.100301	0.0202486
Ferredoxin thioredoxin reductase (FTR), catalytic beta chain	1	1	1	1	1	0	1	0	0	1	1	0	0	0.759555	0.809174	0.870388	1.05409
Ferritin-like	2	6	4	4	6	2	4	3	3	4	5	7	0	-0.967511	-0.888949	-0.833476	-0.666667
Fe-S cluster assembly (FSCA) domain-like	6	5	6	6	6	3	3	3	3	7	4	6	4	0.831239	0.809174	0.870388	1.05409
Fibronectin type III	2	1	1	1	17	14	29	36	35	34	22	9	9	-1.03052	-1.13909	-1.28897	-1.4696
Fic-like	2	0	3	1	0	1	0	1	1	0	0	1	0	1.32796	1.24453	2.0226	1.88562
FKBP-like	39	43	54	30	32	11	16	16	18	33	56	18	7	0.645201	0.715581	0.965604	0.965747
Flagellar hook protein flgE	1	0	0	0	0	0	0	0	0	0	0	0	0	3.3282	3.17543	3.01511	2.66667
Flavoproteins	10	15	14	11	10	4	21	13	14	6	10	5	4	-0.108193	-0.033293	0.0356824	0.0586967
FMN-binding split barrel	8	9	13	12	6	1	5	3	6	10	5	8	0	0.352569	0.392594	0.601355	0.866667
FMN-dependent nitroreductase-like	7	7	7	2	4	1	5	5	2	2	4	2	5	1.36632	1.55417	1.85377	1.66667
FMN-linked oxidoreductases	18	21	19	18	15	9	42	33	18	18	20	12	8	-0.141925	-0.121414	-0.117269	-0.159524
FMT C-terminal domain-like	1	1	1	1	1	1	1	1	1	1	1	2	1	-0.27735	-0.288675	-0.301511	-0.333333
FnI-like domain	1	0	0	0	0	0	0	0	0	0	0	0	0	3.3282	3.17543	3.01511	2.66667
Folate-binding domain	2	5	3	4	4	3	2	2	5	5	6	3	1	-0.970222	-0.890389	-0.870388	-0.712276
Formate/glycerate dehydrogenase catalytic domain-like	6	8	10	13	8	6	12	6	11	8	10	4	3	-0.683125	-0.65608	-0.583874	-0.427008
Formiminotransferase domain of formiminotransferase-cyclodeaminase.	1	2	1	1	1	0	0	0	0	1	1	0	1	0.488071	0.809174	0.870388	1.05409
Formin homology 2 domain (FH2 domain)	15	23	40	13	25	9	19	19	13	72	34	8	7	-0.441632	-0.422141	-0.336923	-0.329666
Formyltransferase	4	3	4	4	3	2	2	3	2	3	5	3	2	0.967511	0.920159	1	1.05409
Frataxin/Nqo15-like	1	2	2	1	1	1	2	2	1	2	1	2	1	-0.889499	-0.809174	-0.72075	-0.843274
FtsH protease domain-like	7	8	8	8	8	2	2	2	2	8	7	11	5	0.327327	0.372909	0.425834	0.566667
FumA C-terminal domain-like	1	2	1	1	1	0	0	0	0	3	1	1	1	0.0892052	0.199637	0.208063	0.228665
Fumarate reductase respiratory complex transmembrane subunits	2	2	2	3	2	2	2	3	2	2	0	2	2	0	0	0	0.142134
Functional domain of the splicing factor Prp18	1	1	1	1	1	1	2	2	1	1	1	1	1	-0.409673	-0.428174	-0.449467	-0.503953
FYSH domain	1	1	3	2	1	1	1	1	1	1	1	1	2	-0.488071	-0.511766	-0.449467	-0.333333
FYVE/PHD zinc finger	41	41	46	35	43	171	306	256	298	88	57	41	48	-0.682049	-0.72277	-0.765347	-0.911535
GAF domain-like	5	6	4	9	10	28	51	51	64	17	8	4	0	-0.681961	-0.716856	-0.772089	-0.838889
Galactose-binding domain-like	31	32	27	21	23	16	31	30	23	50	21	14	21	0.526753	0.565428	0.551915	0.429601
Galactose mutarotase-like	8	7	7	5	6	3	17	8	7	6	7	8	5	0.235245	0.219649	0.203135	0.0860663
Galactose oxidase, central domain	7	6	7	11	11	1	5	5	12	6	17	3	0	0	-0.0169172	-0.0175965	0.145197
Gamma-glutamyl cyclotransferase-like	5	3	3	5	4	2	2	4	6	2	4	2	0	1.07826	1.02204	0.962843	1.06904
GatB/YqeY motif	1	1	1	1	1	1	1	2	1	5	1	3	0	-0.364586	-0.380443	-0.398585	-0.444444
GAT-like domain	1	1	1	1	1	2	3	2	2	3	1	1	1	-0.69367	-0.735639	-0.786567	-0.933333
GHMP Kinase, C-terminal domain	7	7	7	7	6	4	4	6	4	8	7	4	8	0.594574	0.626783	0.665027	0.683837
GINS helical bundle-like	4	4	3	4	4	4	4	4	4	4	0	3	3	0.477952	0.50093	0.449467	0.503953
GIY-YIG endonuclease	3	4	5	1	1	0	10	2	2	2	0	0	1	0.223374	0.264789	0.353553	0.249801
GlnB-like	1	1	1	1	1	1	1	1	1	1	1	2	0	0	0	0	0
Globin-like	6	6	6	6	2	1	5	3	16	5	2	3	0	0.327976	0.341845	0.357645	0.306031
Glucocorticoid receptor-like (DNA-binding domain)	9	8	10	6	8	9	13	13	15	7	15	8	8	-0.303611	-0.347485	-0.333642	-0.556795
Glutaminase/Asparaginase	2	2	2	2	2	1	1	1	2	1	2	1	1	0.889499	0.957427	1.04447	1.33333
Glutamine synthetase/guanido kinase	4	6	6	5	7	6	5	6	6	9	9	5	2	-0.990445	-0.941984	-0.891048	-0.7995
Glutamine synthetase, N-terminal domain	1	1	1	1	1	1	1	1	2	2	4	1	0	-0.324799	-0.338502	-0.354107	-0.393179
Glutamyl tRNA-reductase catalytic, N-terminal domain	1	1	1	2	1	0	0	0	0	1	2	1	0	0.318298	0.331662	0.346873	0.611775
Glutathione synthetase ATP-binding domain-like	29	25	31	26	26	17	26	25	38	35	47	19	16	0.15144	0.120647	0.14565	0.0958927
Glyceraldehyde-3-phosphate dehydrogenase-like, C-terminal domain	20	30	28	22	28	14	21	19	23	23	24	22	6	-0.244986	-0.138947	-0.0311982	0.154476
Glycerol-3-phosphate (1)-acyltransferase	7	8	11	10	10	7	14	14	18	16	11	11	8	-1.2004	-1.27058	-1.22271	-1.19652
Glycolipid transfer protein, GLTP	1	2	2	3	4	1	1	1	2	0	2	0	1	-0.477952	-0.428174	-0.374555	0
Glycoside hydrolase/deacetylase	4	6	5	3	5	2	3	3	9	2	4	4	4	-0.0825371	0	0.0473196	0.0532058
Glycosyl hydrolase domain	3	2	4	1	2	2	16	8	4	0	10	3	5	-0.368119	-0.406572	-0.404355	-0.541518
Glyoxalase/Bleomycin resistance protein/Dihydroxybiphenyl dioxygenase	8	13	14	11	10	1	4	5	14	17	14	13	1	-0.302998	-0.243926	-0.164635	-0.0909918
GMP synthetase C-terminal dimerisation domain	1	1	1	1	1	1	1	1	0	1	1	0	1	0.409673	0.428174	0.449467	0.503953
G protein-binding domain	2	0	0	0	1	0	0	0	0	0	0	0	1	2.68439	2.55883	2.42712	2.35702
GroEL apical domain-like	11	10	10	11	11	11	12	12	12	12	12	11	11	-0.318298	-0.511766	-0.870388	-1.05409
GroEL equatorial domain-like	10	11	10	11	11	9	11	11	11	12	12	12	9	-0.759555	-0.710705	-0.758475	-0.64715
GroEL-intermediate domain like	11	10	10	11	11	10	9	8	10	12	11	10	9	0.792139	0.747625	0.700649	0.816497
GroES-like	16	26	25	21	21	9	42	52	18	14	25	18	9	-0.552965	-0.509973	-0.470137	-0.439953
GST C-terminal domain-like	23	32	36	21	25	15	31	36	35	27	42	24	8	-0.458168	-0.403405	-0.317638	-0.353134
GTPase activation domain, GAP	1	1	1	1	1	12	12	12	12	4	2	6	6	-0.915118	-0.987223	-1.08039	-1.39708
Guanido kinase N-terminal domain	1	1	1	1	2	3	2	1	2	2	1	1	0	-0.500835	-0.525456	-0.554189	-0.503953
GUN4-like	1	1	1	1	1	0	0	0	0	2	1	1	0	0.488071	0.511766	0.53936	0.611775
GYF domain	3	3	2	2	1	3	2	2	3	4	2	2	1	0.809858	0.866025	0.80403	0.629941
GyrA/ParC C-terminal domain-like	2	1	1	1	1	0	0	0	0	1	1	1	0	2.0743	2.04707	2.0226	1.98827
HAD-like	59	69	69	61	65	73	97	92	87	83	80	64	39	-0.839556	-0.821378	-0.803028	-0.867635
HAND domain of the nucleosome remodeling ATPase ISWI	4	3	3	3	3	1	2	2	1	3	2	2	1	1.7864	1.81289	1.85217	2
HCP-like	13	14	27	8	11	14	14	15	16	15	132	7	2	-0.273181	-0.28172	-0.258445	-0.30633
HD-domain/PDEase-like	13	17	20	30	23	11	18	19	22	13	19	8	2	-0.492582	-0.466572	-0.408855	-0.140351
Head domain of nucleotide exchange factor GrpE	2	3	3	2	3	1	1	1	1	3	1	3	1	0.0806259	0.17779	0.301511	0.503953
Heat shock protein 70kD (HSP70), C-terminal subdomain	4	7	6	9	8	9	10	9	10	10	6	7	6	-1.96157	-1.92397	-2	-1.76383
Heat shock protein 70kD (HSP70), peptide-binding domain	3	7	5	7	10	10	14	10	12	7	8	6	36	-0.896023	-0.897502	-0.933839	-0.909263
Hect, E3 ligase catalytic domain	8	9	9	9	9	16	31	54	42	20	17	14	8	-0.745103	-0.783769	-0.830911	-0.96735
Hedgehog/intein (Hint) domain	1	0	1	0	0	2	0	0	0	1	5	1	0	0.10949	0.057735	0.0600625	-0.0687614
Helical backbone metal receptor	6	3	7	3	1	1	5	1	4	4	3	4	0	1.32638	1.26179	1.60886	1.42479
Helical domain of Sec23/24	3	3	4	4	3	3	3	2	4	4	2	3	4	-0.318298	-0.331662	-0.24218	-0.142134
Helical scaffold and wing domains of SecA	1	1	1	2	2	1	0	0	0	2	2	2	0	-0.0892052	-0.092558	-0.0963143	0.119737
HemD-like	1	1	1	1	1	1	1	1	1	2	1	1	0	0	0	0	0
Heme-dependent peroxidases	6	8	9	9	17	2	5	2	3	20	5	4	0	-0.157742	-0.136553	-0.100051	0.133008
Heme iron utilization protein-like	1	1	0	0	1	0	0	0	0	1	0	0	0	1.44115	1.65831	1.557	1.76383
Heme oxygenase-like	7	7	10	6	4	1	0	2	4	2	5	2	2	1.03923	1.13463	1.74939	1.94872
Hemerythrin-like	1	1	1	1	0	0	0	0	0	0	1	0	0	1.21529	1.35401	1.557	1.76383
Hemopexin-like domain	1	0	0	0	0	0	1	0	0	0	0	0	0	2.2532	2.14087	2.0226	1.76383
HesB-like domain	4	3	4	3	3	2	1	2	2	3	3	3	2	1.52973	1.50214	1.7734	1.76383
HI0933 insert domain-like	1	2	1	1	1	0	0	0	1	1	1	1	0	0.385164	0.677003	0.72075	0.843274
HisI-like	1	1	1	1	1	1	1	1	1	1	1	1	0	0.27735	0.288675	0.301511	0.333333
His-Me finger endonucleases	3	5	3	2	3	1	2	2	5	4	6	1	0	0.0868062	0.193429	0.201568	0.166667
Histidine-containing phosphotransfer domain, HPT domain	1	1	1	1	1	2	5	1	1	3	1	0	0	-0.290211	-0.302161	-0.315723	-0.349428
Histone-fold	23	24	33	16	17	20	25	23	23	29	15	18	18	0.219468	0.244671	0.547253	0.340196
Histone H3 K4-specific methyltransferase SET7/9 N-terminal domain	11	11	11	7	35	7	18	16	23	29	26	5	73	-0.545221	-0.573255	-0.606226	-0.592472
HIT-like	4	7	8	5	7	6	10	8	10	11	8	12	5	-1.5355	-1.50181	-1.42656	-1.52213
HIT/MYND zinc finger-like	18	23	120	12	10	17	28	21	30	21	60	13	9	-0.376414	-0.377992	-0.258429	-0.40776
HLH, helix-loop-helix DNA-binding domain	7	6	6	6	5	4	9	5	3	3	0	6	5	0.909718	0.915873	0.924995	0.8981
HMA, heavy metal-associated domain	5	6	9	6	3	6	9	6	8	6	7	4	0	-0.313368	-0.292643	-0.184453	-0.2566
Homeodomain-like	40	46	71	39	50	199	224	174	122	79	50	49	28	-0.745393	-0.781337	-0.777871	-0.89636
Homocysteine S-methyltransferase	3	2	3	3	1	2	4	3	2	3	1	3	0	0.624038	0.57735	0.610705	0.544331
Homodimeric domain of signal transducing histidine kinase	13	10	11	10	2	2	3	2	1	13	2	2	0	1.50461	1.57218	1.72317	1.74016
Homo-oligomeric flavin-containing Cys decarboxylases, HFCD	1	1	1	1	1	1	1	1	1	1	1	1	0	0.27735	0.288675	0.301511	0.333333
Hormone receptor domain	1	1	1	0	0	0	1	0	0	0	0	0	6	0.140642	0.146006	0.152028	0.0565459
HRDC-like	7	5	7	3	5	5	6	6	5	7	2	4	6	1.15192	1.09201	1.20962	1.05409
HSC20 (HSCB), C-terminal oligomerisation domain	2	1	1	1	0	1	1	1	1	1	1	1	0	2.182	2.10385	2.0226	2
HSP20-like chaperones	13	13	17	17	15	10	10	13	12	23	30	15	14	-0.460127	-0.481877	-0.441517	-0.384054
Hsp33 domain	1	1	1	2	1	1	1	1	2	1	1	1	0	-0.155857	-0.161835	-0.16855	0
HSP33 redox switch-like	1	3	1	1	1	1	1	1	1	1	1	1	0	-0.120096	0.288675	0.301511	0.333333
HSP40/DnaJ peptide-binding domain	8	7	6	7	7	6	7	7	8	13	10	8	10	0	-0.0412393	-0.136055	-0.261087
Hsp90 co-chaperone CDC37	1	1	1	1	1	0	1	0	0	1	1	1	0	0.640513	0.677003	0.72075	0.843274
HSP90 C-terminal domain	2	4	4	4	4	4	2	3	3	4	4	4	3	-1.88282	-1.78655	-1.6855	-1.46667
Hypothetical protein AF0491, middle domain	1	1	1	1	2	1	1	1	1	1	1	1	2	-0.409673	-0.428174	-0.449467	-0.333333
Hypothetical protein c14orf129, hspc210	1	1	1	1	1	1	2	1	1	1	0	0	1	0.155857	0.161835	0.16855	0.1849
Hypothetical protein SAV1430	1	1	2	1	1	1	1	1	1	2	1	1	1	-0.409673	-0.428174	-0.301511	-0.333333
Hypothetical protein YjbJ	1	0	1	0	0	0	0	0	0	0	0	1	0	1.75412	1.65831	2.0226	1.76383
Hypothetical protein YjiA, C-terminal domain	9	9	10	4	6	2	4	4	4	9	10	5	0	0.966827	1.048	1.23465	1.10471
IHF-like DNA-binding proteins	2	3	2	1	1	0	1	1	0	1	0	1	0	1.09545	1.62547	1.96813	1.88562
IlvD/EDD N-terminal domain-like	1	2	1	1	1	1	1	1	2	2	2	1	0	-0.385164	-0.288675	-0.301511	-0.333333
Indigoidine synthase A-like	1	1	1	1	1	0	1	1	1	1	1	1	1	0.27735	0.288675	0.301511	0.333333
Indolic compounds 2,3-dioxygenase-like	1	1	1	0	1	0	1	0	1	1	2	3	0	0.0892052	0.092558	0.0963143	0
Initiation factor IF2/eIF5b, domain 3	3	3	3	2	3	3	3	3	3	4	2	3	2	0.27735	0.288675	0.301511	0.1849
Inorganic pyrophosphatase	3	3	3	3	3	4	3	2	3	4	7	4	1	-0.223374	-0.23221	-0.24218	-0.266667
Inosine monophosphate dehydrogenase (IMPDH)	3	3	3	4	4	0	9	4	3	3	3	4	1	-0.186425	-0.193667	-0.201816	-0.133333
Insect cysteine-rich antifreeze protein	1	1	0	0	0	0	3	0	0	0	0	0	0	0.707568	0.751068	0.688395	0.547997
Insert subdomain of RNA polymerase alpha subunit	3	3	2	3	3	2	2	2	2	3	3	4	2	0.591312	0.623232	0.53936	0.611775
Integrin alpha N-terminal domain	2	4	3	3	15	2	2	1	2	10	55	4	0	-0.402322	-0.407764	-0.420933	-0.378489
Intermediate filament protein, coiled coil region	1	0	0	0	0	1	2	1	3	2	0	1	0	0.155857	0.0836508	0	-0.228665
Invertebrate chitin-binding proteins	1	0	1	1	24	1	0	0	0	0	0	0	0	-0.175334	-0.194927	-0.203135	1.76383
IpsF-like	1	1	1	2	1	0	0	0	0	1	1	1	0	0.488071	0.511766	0.53936	1.05409
Isochorismatase-like hydrolases	3	7	8	6	6	1	7	3	8	4	6	4	2	-0.866025	-0.787176	-0.700116	-0.52381
Isocitrate/Isopropylmalate dehydrogenase-like	3	3	3	3	3	2	4	4	5	2	3	2	0	0.126702	0.131513	0.136909	0.150012
ISP domain	10	10	10	8	9	3	5	5	7	15	16	12	0	0.338942	0.353393	0.369876	0.344225
ISY1 domain-like	1	1	1	1	1	1	1	1	1	1	1	1	1	0	0	0	0
ITPase-like	5	5	5	3	6	1	2	2	3	4	6	4	3	0.774445	0.825936	0.889713	1.05409
JAB1/MPN domain	2	3	3	3	3	4	4	4	4	5	4	5	2	-1.59028	-1.58937	-1.59348	-1.62665
KA1-like	1	1	1	1	1	1	4	3	1	2	0	1	0	-0.27735	-0.288675	-0.301511	-0.333333
Kelch motif	8	9	13	8	14	17	22	21	24	26	23	9	0	-0.872848	-0.918694	-0.905922	-0.968963
Kix domain of CBP (creb binding protein)	1	2	1	1	1	4	4	1	6	0	0	0	0	-0.324799	-0.295325	-0.308517	-0.34126
L21p-like	1	1	1	2	2	1	1	1	1	2	1	2	1	-0.640513	-0.677003	-0.72075	-0.503953
L28p-like	2	2	2	2	3	1	1	1	1	3	2	2	1	0.318298	0.331662	0.346873	0.611775
L30e-like	11	11	12	10	9	8	10	10	10	11	10	7	8	0.86476	0.928841	1.19493	1.09238
L35p-like	1	1	0	1	1	1	1	1	1	2	1	2	0	0	0	-0.16855	-0.1849
L9 N-domain-like	4	3	3	3	1	2	9	3	1	2	2	2	0	0.601229	0.58745	0.573456	0.472382
lambda repressor-like DNA-binding domains	1	5	2	2	2	2	2	2	2	1	3	1	1	-0.92582	-1.2066	-1.12464	-0.942809
Lamin A/C globular tail domain	1	1	1	0	0	2	1	1	3	1	0	2	0	0	0	0	-0.228665
LanC-like	2	2	0	0	1	0	0	0	0	1	1	1	0	1.80301	2.22486	2.11554	1.98827
L-aspartase-like	2	3	4	3	3	4	5	6	6	4	5	4	5	-1.77383	-1.8512	-1.78663	-2.06755
LDH C-terminal domain-like	1	1	2	1	2	2	2	2	2	4	1	2	5	-0.90685	-0.977586	-0.945111	-1.00791
LDL receptor-like module	2	2	2	1	1	1	2	3	3	2	0	1	2	0.359937	0.375534	0.393369	0.228665
L domain-like	103	122	96	39	51	27	152	120	139	193	64	6	63	0.231833	0.272502	0.272893	0.108881
Lesion bypass DNA polymerase (Y-family), little finger domain	3	4	3	2	3	3	3	3	3	5	0	3	1	0.186832	0.270801	0.282701	0.235702
Leucine zipper domain	18	19	27	23	18	19	51	39	38	21	9	13	2	-0.366013	-0.375039	-0.334754	-0.333496
LeuD/IlvD-like	4	5	4	4	4	4	4	4	5	3	5	5	0	0.0582552	0.124646	0.12975	0.142134
Leukocidin-like	1	0	0	0	0	0	0	0	0	0	0	0	0	3.3282	3.17543	3.01511	2.66667
Leukotriene A4 hydrolase N-terminal domain	3	2	3	3	4	3	7	8	6	6	3	5	3	-0.692677	-0.817875	-0.880409	-0.961281
LexA/Signal peptidase	6	7	7	5	6	4	4	4	4	6	5	4	2	0.747265	0.921285	1.19858	1.36083
Ligand-binding domain in the NO signalling and Golgi transport	4	4	4	3	3	4	3	3	3	3	4	3	1	0.9245	0.998187	1.0937	0.957895
LigB-like	1	2	0	2	1	0	10	5	3	1	0	0	0	-0.324799	-0.308822	-0.357898	-0.361287
LigT-like	3	3	4	4	3	2	2	1	6	2	0	1	1	0.333775	0.34795	0.433224	0.57735
Lipocalins	5	7	9	7	6	1	5	3	2	9	10	5	1	-0.127571	-0.08044	0.0301511	0.136977
Lissencephaly-1 protein (Lis-1, PAF-AH alpha) N-terminal domain	1	1	0	1	1	1	1	1	1	1	1	1	0	0.409673	0.428174	0.301511	0.333333
LmbE-like	1	1	1	1	2	1	3	1	5	1	1	2	1	-0.515861	-0.541603	-0.57172	-0.557773
L-sulfolactate dehydrogenase-like	1	1	5	1	1	0	0	0	1	1	2	1	0	-0.0582552	-0.0604323	0.421741	0.471405
Lumazine synthase	1	1	1	1	1	5	4	6	2	2	1	2	0	-0.597959	-0.63047	-0.669099	-0.775091
LuxS/MPP-like metallohydrolase	10	13	14	9	13	8	9	8	11	19	13	16	7	-0.436263	-0.38764	-0.316265	-0.301398
LysM domain	2	2	2	0	3	2	2	3	3	3	3	3	0	-0.144025	-0.149525	-0.1557	-0.333333
Macro domain-like	6	4	3	4	3	2	13	8	9	2	5	3	1	0.340631	0.307065	0.249362	0.139864
Magnesium transport protein CorA, transmembrane region	1	3	5	1	2	2	10	5	8	3	2	6	2	-1.01858	-1.00354	-0.930969	-1.06752
Mago nashi protein	1	1	2	1	1	1	1	2	1	1	1	1	1	-0.409673	-0.428174	-0.301511	-0.333333
MAL13P1.257-like	2	1	2	1	0	1	1	1	1	1	0	2	1	1.44115	1.37111	1.58114	1.4792
Mannose 6-phosphate receptor domain	1	1	2	1	2	5	6	7	7	3	6	3	7	-1.18576	-1.31626	-1.39015	-1.83533
Mannose-binding lectins	1	2	0	0	0	1	32	4	5	1	0	3	0	-0.320421	-0.323726	-0.349633	-0.414134
MCP/YpsA-like	2	2	2	2	2	0	2	0	0	3	2	3	2	0.298281	0.31063	0.324657	0.359573
Mediator hinge subcomplex-like	2	2	2	1	1	2	2	3	3	2	0	0	0	0.439548	0.459933	0.483494	0.359573
Metal cation-transporting ATPase, ATP-binding domain N	7	11	12	14	14	20	37	33	33	13	16	17	12	-1.17996	-1.22359	-1.26077	-1.29032
Metallo-dependent hydrolases	10	16	22	14	13	10	21	23	17	14	24	17	12	-1.32393	-1.27429	-1.19404	-1.20131
Metallo-dependent phosphatases	46	41	44	41	48	42	74	73	78	44	54	31	32	-0.247083	-0.286107	-0.311029	-0.366849
Metallo-hydrolase/oxidoreductase	15	21	23	21	22	15	21	15	24	25	14	22	14	-1.06584	-0.996091	-0.909069	-0.727393
Metalloproteases (zincins), catalytic domain	43	53	38	30	60	10	45	31	35	22	17	10	8	0.715488	0.858448	0.879466	1.27651
Methenyltetrahydrofolate cyclohydrolase-like	1	2	2	0	1	0	0	0	2	0	1	0	1	0.27735	0.428174	0.661107	0.611775
Methionine synthase activation domain-like	1	1	1	1	1	0	1	1	1	1	0	1	0	0.526235	0.552771	0.583874	0.666667
Methionine synthase domain	1	1	1	1	1	0	1	1	1	1	0	1	0	0.526235	0.552771	0.583874	0.666667
Methuselah ectodomain	1	0	0	0	0	0	0	0	0	0	0	0	0	3.3282	3.17543	3.01511	2.66667
Methyl-accepting chemotaxis protein (MCP) signaling domain	2	3	6	0	0	2	4	3	2	1	2	0	8	-0.227489	-0.202595	-0.0785069	-0.290957
Methylglyoxal synthase-like	5	6	5	4	4	4	3	4	2	3	3	3	2	1.10622	1.5	1.77016	1.82932
MFS general substrate transporter	114	122	151	106	96	78	257	200	282	103	120	93	50	-0.322514	-0.325918	-0.295035	-0.366844
MgtE membrane domain-like	4	4	4	4	2	0	0	0	1	3	0	2	0	1.21529	1.35401	1.557	1.88006
Microbial and mitochondrial ADK, insert zinc finger domain	3	3	3	3	3	2	2	2	5	4	2	1	1	0.343132	0.357807	0.374555	0.416667
MIR domain	1	2	1	1	1	2	1	1	7	1	2	1	0	-0.359937	-0.327414	-0.342381	-0.379768
MIT domain	2	2	1	1	2	4	7	5	14	5	2	4	2	-0.545891	-0.573979	-0.644386	-0.794719
Mitochondrial carrier	54	67	63	63	58	32	47	47	64	60	60	57	28	0.0126117	0.103701	0.179124	0.324141
Mitochondrial cytochrome c oxidase subunit IV	1	1	1	0	1	1	1	1	1	0	0	0	0	0.759555	0.809174	0.870388	0.843274
Mitochondrial glycoprotein MAM33-like	1	0	1	1	1	1	1	1	1	1	0	1	1	0.409673	0.288675	0.301511	0.333333
Mitotic arrest deficient-like 1, Mad1	5	3	4	2	4	6	7	3	6	2	2	0	1	0.730459	0.68336	0.673036	0.576498
MoaD/ThiS	1	1	1	1	1	0	1	1	0	2	1	1	1	0.155857	0.161835	0.16855	0.1849
MoeA C-terminal domain-like	1	1	0	1	1	0	1	1	1	1	1	0	0	0.640513	0.677003	0.583874	0.666667
MoeA N-terminal region -like	1	1	1	1	1	0	1	1	1	1	1	1	0	0.409673	0.428174	0.449467	0.503953
Mog1p/PsbP-like	5	6	6	7	6	1	1	1	1	7	1	5	0	0.502592	0.569865	0.652536	1.01996
Molybdenum cofactor-binding domain	2	1	1	1	1	0	1	3	2	1	2	3	0	0.640513	0.585556	0.52664	0.393179
Molybdenum cofactor biosynthesis protein C, MoaC	1	1	1	1	1	0	0	1	1	1	1	1	0	0.526235	0.552771	0.583874	0.666667
Molybdenum cofactor biosynthesis proteins	3	3	3	3	3	1	3	3	2	2	1	2	0	0.759555	0.809174	0.870388	1.05409
Molybdopterin synthase subunit MoaE	1	1	1	1	1	0	1	1	1	2	1	1	0	0.155857	0.161835	0.16855	0.1849
MOSC N-terminal domain-like	3	2	3	1	3	0	2	2	2	2	1	2	0	1.21529	1.18451	1.3279	1.42479
Mss4-like	13	15	16	11	6	3	4	5	10	8	15	5	1	0.866759	1.00568	1.27788	1.24534
Multidrug efflux transporter AcrB transmembrane domain	2	2	2	3	5	2	5	6	3	10	11	2	2	-0.716541	-0.761053	-0.815366	-0.779634
Multidrug resistance efflux transporter EmrE	43	55	58	58	49	31	48	42	75	47	53	31	28	-0.347979	-0.291864	-0.21406	-0.0847063
Multiheme cytochromes	4	3	7	3	2	3	3	4	8	3	0	1	0	0.361645	0.341069	0.530458	0.449467
MurD-like peptide ligases, catalytic domain	2	2	3	2	2	1	2	2	2	2	1	3	2	0	0	0.16855	0.1849
MurD-like peptide ligases, peptide-binding domain	3	2	4	2	2	1	2	2	2	2	0	3	0	0.965709	0.930299	1.26131	1.19257
Myosin rod fragments	4	2	5	2	11	4	20	21	33	7	7	5	11	-0.667579	-0.736209	-0.771688	-0.838067
N5-CAIR mutase (phosphoribosylaminoimidazole carboxylase, PurE)	2	2	2	2	2	1	3	1	2	4	1	1	1	0.171184	0.17779	0.185217	0.203331
NadA-like	1	3	1	1	3	1	1	1	2	1	0	0	0	-0.155857	0	0	0.333333
NAD kinase/diacylglycerol kinase-like	4	6	5	5	6	6	9	7	8	7	6	5	5	-1.50271	-1.44338	-1.48329	-1.47573
NAD(P)-binding Rossmann-fold domains	188	242	260	209	209	84	234	228	160	191	215	195	67	-0.0508747	0.0230557	0.143865	0.240464
NAD(P)-linked oxidoreductase	28	30	32	22	29	1	34	21	8	15	53	18	6	0.371972	0.4022	0.453171	0.468776
NagB/RpiA/CoA transferase-like	7	10	10	10	13	8	8	9	8	8	9	13	11	-1.33741	-1.26445	-1.18746	-1.06904
NAP-like	1	3	1	1	1	2	2	2	1	2	1	2	1	-0.815572	-0.809174	-0.870388	-1.05409
N-(deoxy)ribosyltransferase-like	1	2	2	1	1	0	0	0	0	1	2	0	0	0.27735	0.428174	0.661107	0.764719
Neurotransmitter-gated ion-channel transmembrane pore	5	3	3	0	0	0	2	3	1	0	13	0	0	0.744878	0.729657	0.714354	0.549972
NHL repeat	7	3	3	1	3	1	8	6	8	4	6	4	3	1.09008	1.01298	0.930353	0.744992
Nickel-containing superoxide dismutase, NiSOD	1	1	1	1	0	0	0	0	1	0	2	0	0	0.699062	0.74162	0.793329	0.764719
Nicotinate mononucleotide:5,6-dimethylbenzimidazole phosphoribosyltransferase (CobT)	1	2	1	1	1	0	0	0	0	0	1	1	0	0.591312	0.957427	1.04447	1.33333
Nicotinate/Quinolinate PRTase C-terminal domain-like	1	2	2	2	3	2	2	2	2	2	3	2	1	-1.73205	-1.65831	-1.58114	-1.4792
Nicotinate/Quinolinate PRTase N-terminal domain-like	1	3	3	2	2	2	2	2	2	2	3	2	1	-1.68135	-1.65831	-1.6855	-1.4792
Nicotinic receptor ligand binding domain-like	4	2	4	0	0	0	0	0	0	0	14	0	0	0.544606	0.52456	0.553217	0.426401
Nitrile hydratase alpha chain	1	1	1	0	0	0	0	0	0	0	1	0	0	1.44115	1.65831	2.0226	1.76383
Nitrite and sulphite reductase 4Fe-4S domain-like	4	5	5	4	4	0	3	2	0	5	3	2	0	0.604695	0.711159	0.854282	1.0303
Nitrite/Sulfite reductase N-terminal domain-like	3	4	4	3	3	0	2	2	0	4	2	2	0	0.519524	0.635085	0.793329	0.942809
Nitrous oxide reductase, N-terminal domain	1	1	3	0	1	1	0	0	0	1	2	0	0	0.248993	0.258985	0.661107	0.611775
NOB1 zinc finger-like	1	1	1	2	2	3	4	4	2	1	1	1	0	-0.622774	-0.657564	-0.699113	-0.611775
Non-heme 11 kDa protein of cytochrome bc1 complex (Ubiquinol-cytochrome c reductase)	2	1	1	0	1	2	1	1	2	2	1	0	0	1.21529	1.156	1.0937	0.933333
Nop domain	3	3	3	3	3	3	3	3	3	3	3	3	3	0	0	0	0
Notch domain	1	5	1	0	1	0	1	1	10	12	0	0	1	-0.385388	-0.325417	-0.340272	-0.40632
NSFL1 (p97 ATPase) cofactor p47, SEP domain	1	1	2	1	1	1	1	1	1	1	2	0	0	0	0	0.16855	0.1849
N-terminal coiled coil domain from apc	1	0	0	0	1	1	1	2	1	0	1	1	0	0.488071	0.4022	0.301511	0.1849
N-terminal domain of adenylylcyclase associated protein, CAP	1	3	3	0	1	1	2	1	1	1	1	1	1	-0.359937	-0.23221	0	-0.333333
N-terminal domain of alpha and beta subunits of F1 ATP synthase	3	5	3	5	5	3	5	4	5	5	5	6	1	-0.902693	-0.83128	-0.895891	-0.723102
N-terminal domain of eukaryotic peptide chain release factor subunit 1, ERF1	1	1	1	1	1	1	1	1	1	1	1	1	1	0	0	0	0
N-terminal domain of MutM-like DNA repair proteins	3	2	3	1	2	0	0	0	0	1	2	2	0	1.51768	1.53621	1.82574	1.80952
N-terminal, heterodimerisation domain of RBP7 (RpoE)	2	2	2	2	2	2	2	2	3	2	2	2	2	-0.27735	-0.288675	-0.301511	-0.333333
N-terminal nucleophile aminohydrolases (Ntn hydrolases)	31	35	38	40	43	26	24	24	29	42	32	37	17	-0.145593	-0.111392	-0.0433224	0.252163
NTF2-like	25	29	29	23	12	16	25	24	30	33	19	18	3	0.361158	0.426929	0.506302	0.401872
Nucleic acid-binding proteins	68	81	80	74	70	52	66	64	62	79	74	69	49	-0.0309925	0.0783382	0.209435	0.335585
Nucleoside diphosphate kinase, NDK	6	5	4	3	5	5	6	6	7	7	6	3	1	0.613941	0.591354	0.527046	0.391618
Nucleoside hydrolase	1	2	1	0	3	9	1	1	3	1	2	1	0	-0.396852	-0.377337	-0.395285	-0.40953
Nucleoside phosphorylase/phosphoribosyltransferase catalytic domain	2	2	2	3	1	2	1	1	1	2	2	1	0	0.594574	0.626783	0.665027	0.942809
Nucleoside phosphorylase/phosphoribosyltransferase N-terminal domain	2	2	2	2	1	1	1	1	1	2	1	1	0	1.09816	1.2066	1.3568	1.4792
Nucleotide-binding domain	6	6	8	4	7	3	4	4	3	3	4	3	0	0.847408	0.908897	1.2669	1.68655
Nucleotide cyclase	12	13	13	25	23	10	17	16	17	10	6	1	0	-0.0724291	-0.0644035	-0.0558354	0.326291
Nucleotide-diphospho-sugar transferases	52	51	85	72	76	34	74	49	63	68	123	45	38	-0.500528	-0.529616	-0.448951	-0.321761
Nucleotidyltransferase	19	20	18	17	16	21	24	19	24	30	25	18	5	-0.117474	-0.108321	-0.127216	-0.223878
Nucleotidylyl transferase	32	33	30	31	31	27	26	28	27	29	31	25	24	1.14042	1.35511	1.36849	1.63785
Nudix	29	28	27	22	25	11	19	15	20	24	20	24	9	1.2783	1.39421	1.51022	1.5523
NusB-like	1	2	1	1	1	0	0	0	0	0	0	1	0	0.699062	1.13284	1.26131	1.76383
N-utilization substance G protein NusG, N-terminal domain	1	1	0	0	1	0	0	0	0	1	1	1	0	1.03775	1.13284	1.04447	1.05409
Obg GTP-binding protein C-terminal domain	1	1	0	1	0	0	0	0	0	2	0	0	0	0.9461	1.02353	0.94388	0.942809
Obg GTP-binding protein N-terminal domain	4	4	4	3	2	1	1	1	1	3	1	4	1	1.22856	1.37111	1.58114	1.54748
OMPA-like	1	1	1	2	1	0	1	0	0	1	1	1	0	0.385164	0.4022	0.421741	0.843274
OmpH-like	2	1	2	2	1	2	4	0	0	0	2	0	0	0.622774	0.582272	0.616092	0.611775
OsmC-like	1	0	2	1	0	0	0	0	0	0	0	1	0	0.9461	0.872525	1.557	1.76383
Outer arm dynein light chain 1	2	1	2	1	5	12	16	16	24	10	6	1	0	-0.707504	-0.769149	-0.824579	-0.940147
Outer membrane efflux proteins (OEP)	1	1	0	0	3	1	5	0	1	1	1	0	0	-0.0533761	-0.0553694	-0.118262	-0.0723102
Outer membrane lipoprotein	1	1	0	0	0	0	1	1	0	0	0	0	0	1.44115	1.65831	1.557	1.33333
Oxidoreductase molybdopterin-binding domain	1	2	4	2	2	0	4	3	1	2	3	2	0	-0.774597	-0.74162	-0.654308	-0.557773
Oxygen-evolving enhancer protein 3,	2	4	4	2	4	0	0	0	0	5	1	6	1	-0.108477	-0.0387334	0.0419739	0.145479
PABC (PABP) domain	1	2	2	1	1	1	1	1	1	1	2	1	1	-0.526235	-0.428174	-0.301511	-0.333333
PA domain	6	4	5	5	5	12	23	22	15	15	3	8	4	-0.541087	-0.6031	-0.657975	-0.812743
PAH2 domain	2	2	3	2	5	2	3	1	1	3	7	2	1	-0.359937	-0.375534	-0.342381	-0.236628
PAP/Archaeal CCA-adding enzyme, C-terminal domain	2	2	2	1	2	4	4	4	3	2	2	1	2	-0.368438	-0.384512	-0.402911	-0.596285
PAP/OAS1 substrate-binding domain	5	9	10	9	7	15	19	14	18	11	7	6	3	-1.05265	-1.03046	-0.988287	-0.997385
PAZ domain	1	1	1	1	1	2	7	2	2	1	1	1	1	-0.418945	-0.438019	-0.459999	-0.516398
PCD-like	3	3	3	2	1	1	1	1	1	2	2	2	0	1.3804	1.57349	1.88424	1.76383
P-domain of calnexin/calreticulin	2	2	2	1	1	2	2	2	2	2	3	1	2	0.27735	0.288675	0.301511	0
PDZ domain-like	67	71	64	57	77	67	80	69	99	69	56	33	4	0.192991	0.215283	0.213176	0.238183
PEBP-like	2	1	0	0	0	1	2	2	1	0	0	3	0	1.03775	0.999731	0.912871	0.71166
Pectin lyase-like	14	18	19	16	12	5	86	24	19	126	43	8	2	-0.447859	-0.458031	-0.467301	-0.5252
Pentapeptide repeat-like	6	11	6	3	4	0	1	1	0	5	5	3	1	0.787547	1.35549	1.55909	1.51228
Pentein	2	3	4	2	2	2	2	2	2	5	1	2	3	-0.439548	-0.384512	-0.270281	-0.298142
PEP carboxykinase-like	1	2	2	1	1	1	4	2	4	1	1	1	1	-0.624038	-0.57735	-0.527645	-0.597505
PEP carboxykinase N-terminal domain	1	1	1	1	2	2	5	3	3	1	1	2	4	-0.815572	-0.872525	-0.94388	-1.01436
Peptidase/esterase 'gauge' domain	6	5	6	2	4	4	2	6	4	6	4	3	1	1.12728	1.13759	1.26738	1.1094
Peptide deformylase	2	3	3	2	3	2	1	1	1	2	3	1	1	0.0892052	0.199637	0.346873	0.611775
Peptide methionine sulfoxide reductase	8	10	12	11	6	1	2	3	4	6	13	5	1	0.40573	0.47624	0.647116	0.833519
Peptidyl-tRNA hydrolase II	1	1	1	1	0	1	2	1	1	2	3	2	1	-0.409673	-0.428174	-0.449467	-0.764719
Peripheral subunit-binding domain of 2-oxo acid dehydrogenase complex	3	4	4	4	3	2	2	2	2	4	3	4	2	0	0.092558	0.208063	0.3849
Periplasmic binding protein-like II	11	13	20	8	13	3	22	17	9	8	20	6	1	-0.0923299	-0.0719646	0.0405576	0.0299796
PFL-like glycyl radical enzymes	3	5	5	3	4	1	5	2	2	5	4	3	5	-0.44376	-0.361873	-0.267023	-0.222222
Phage fibre proteins	2	4	4	0	0	0	0	0	1	1	0	0	0	0.718974	1.08321	2.42712	2.14121
Phase 1 flagellin	1	2	1	2	1	0	2	0	2	2	0	0	0	0	0.092558	0.0963143	0.228665
PH domain-like	30	34	36	31	34	165	196	197	238	97	69	51	30	-0.81243	-0.861347	-0.917818	-1.10945
PheT/TilS domain	1	1	1	2	1	1	1	1	1	3	1	2	1	-0.488071	-0.511766	-0.53936	-0.471405
PHL pollen allergen	1	1	0	0	0	2	1	2	3	0	0	0	0	0.227866	0.236902	0.16855	0
PHM/PNGase F	1	1	4	1	0	0	0	0	0	6	0	0	0	0	0	0.152028	0.111891
Phosphoenolpyruvate/pyruvate domain	14	18	19	13	15	6	20	7	9	9	13	13	3	0.340327	0.439536	0.605392	0.69693
Phosphofructokinase	1	2	2	4	2	1	1	1	1	4	4	2	5	-0.910206	-0.890389	-0.870388	-0.744587
Phosphoglucomutase, C-terminal domain	3	5	3	5	4	3	3	2	3	4	3	3	3	-0.44223	-0.331662	-0.346873	0
Phosphoglucomutase, first 3 domains	5	5	4	6	5	3	3	2	4	6	3	4	3	0.735077	0.781736	0.745356	1.08866
Phosphoglycerate kinase	2	4	4	3	5	3	3	2	3	6	2	4	1	-0.902693	-0.83128	-0.754434	-0.611775
Phosphoglycerate mutase-like	46	46	49	39	36	21	31	32	35	39	39	21	8	1.0328	1.12686	1.32799	1.34949
Phosphohistidine domain	1	2	3	1	2	0	1	0	0	1	2	2	3	-0.368438	-0.31063	-0.185217	-0.105409
Phospholipase C/P1 nuclease	1	1	1	1	0	0	2	8	4	0	0	0	2	-0.238375	-0.247882	-0.258621	-0.333333
Phospholipase D/nuclease	4	5	7	5	6	10	37	12	12	3	8	4	2	-0.535252	-0.550863	-0.5467	-0.578481
(Phosphotyrosine protein) phosphatases II	14	22	18	10	16	36	47	47	51	30	34	16	19	-0.972503	-0.970546	-1.01036	-1.32826
Photosystem II reaction center protein M, PsbM	1	1	1	1	1	0	0	0	0	1	0	0	0	1.03775	1.13284	1.26131	1.76383
Photosystem I reaction center subunit XI, PsaL	1	0	0	1	1	0	0	0	0	1	1	1	0	1.03775	0.957427	0.870388	1.05409
PhoU-like	1	1	0	0	0	0	0	0	1	0	1	0	0	1.44115	1.65831	1.557	1.33333
PHP14-like	2	2	2	2	1	0	0	0	0	1	2	0	0	1.12876	1.24453	1.40705	1.63785
PHP domain-like	1	2	1	1	1	1	2	2	3	1	0	1	2	-0.500835	-0.428174	-0.449467	-0.503953
PIN domain-like	11	10	9	8	9	7	11	11	10	15	9	9	8	0.613422	0.59684	0.541479	0.383902
PK beta-barrel domain-like	10	10	14	9	6	3	8	5	6	5	7	5	1	0.931057	1.00586	1.58153	1.67652
PK C-terminal domain-like	5	6	6	6	5	3	6	3	4	3	6	4	1	0.333775	0.412968	0.511001	0.687614
PKD domain	4	7	9	0	0	0	0	0	1	3	3	0	0	0.638304	0.851154	1.93649	1.69224
Plant inhibitors of proteinases and amylases	1	0	0	0	0	0	0	0	0	0	0	0	0	3.3282	3.17543	3.01511	2.66667
Plant lectins/antimicrobial peptides	1	2	2	2	4	0	0	0	1	0	0	0	0	0.0612564	0.131513	0.214395	1.76383
PLC-like phosphodiesterases	9	12	11	10	14	4	8	3	9	9	5	3	2	0.360445	0.464327	0.557013	1.09278
Plexin repeat	1	0	0	0	0	0	0	0	0	0	0	0	2	1.28388	1.2066	1.12464	0.942809
P-loop containing nucleoside triphosphate hydrolases	560	608	652	559	653	490	799	682	739	867	878	500	337	-0.513745	-0.509346	-0.480928	-0.478523
PLP-binding barrel	5	5	6	6	5	4	8	6	8	6	7	4	5	-0.591312	-0.623232	-0.583874	-0.578481
PLP-dependent transferases	52	58	59	56	52	38	56	46	62	48	73	50	21	0.0308179	0.0711682	0.123467	0.166893
Plus3-like	1	1	2	1	1	0	1	1	1	1	2	0	0	0.120096	0.124646	0.301511	0.333333
Poly A polymerase C-terminal region-like	2	2	2	2	2	2	2	2	2	2	1	2	2	0.27735	0.288675	0.301511	0.333333
Polynucleotide phosphorylase/guanosine pentaphosphate synthase (PNPase/GPSI), domain 3	1	1	1	1	1	1	1	1	1	1	0	2	0	0.155857	0.161835	0.16855	0.1849
Porins	1	4	1	1	1	0	1	1	0	0	0	0	0	0.211341	0.957427	1.04447	1.33333
Porphobilinogen deaminase (hydroxymethylbilane synthase), C-terminal domain	1	1	1	1	1	0	1	2	1	1	2	1	0	0	0	0	0
post-AAA+ oligomerization domain-like	5	5	6	5	6	5	5	6	6	10	4	2	7	-0.297805	-0.310131	-0.277172	-0.254164
POZ domain	29	34	69	15	31	16	23	19	51	31	17	9	5	0.123032	0.151544	0.520032	0.495052
PP2C-like	20	24	24	22	23	22	31	30	39	37	35	19	14	-0.811726	-0.802766	-0.794497	-0.833473
PR-1-like	2	1	2	1	22	7	34	19	12	11	1	1	0	-0.632183	-0.679641	-0.723693	-0.687103
PRC-barrel domain	1	1	1	0	1	1	1	1	1	0	1	0	0	0.640513	0.677003	0.72075	0.666667
PreATP-grasp domain	12	11	10	11	11	8	8	8	15	10	13	10	7	0.752018	0.747749	0.70409	0.696201
Prefoldin	7	9	7	6	5	11	10	12	20	8	6	6	10	-0.505291	-0.483779	-0.509142	-0.69282
Pre-protein crosslinking domain of SecA	1	1	1	2	2	0	0	0	0	2	2	2	0	0	0	0	0.228665
Preprotein translocase SecE subunit	1	1	1	1	1	1	1	1	1	1	1	1	1	0	0	0	0
Pre-PUA domain	1	1	1	1	1	1	1	1	1	2	1	1	1	-0.27735	-0.288675	-0.301511	-0.333333
PriA/YqbF domain	2	2	2	2	3	3	3	3	3	3	0	2	1	-0.248993	-0.258985	-0.270281	-0.203331
Prim-pol domain	1	1	1	1	1	1	1	1	1	1	1	1	1	0	0	0	0
Probable ACP-binding domain of malonyl-CoA ACP transacylase	1	1	1	1	1	0	1	1	2	2	4	8	2	-0.448096	-0.469042	-0.49328	-0.556038
Probable bacterial effector-binding domain	6	6	6	4	6	0	2	2	3	6	1	5	0	0.9939	1.08017	1.19478	1.3503
Prokaryotic ribosomal protein L17	2	2	2	2	2	1	1	1	1	2	2	2	1	0.759555	0.809174	0.870388	1.05409
Prokaryotic type I DNA topoisomerase	3	5	2	3	2	5	1	2	1	4	4	4	2	0.0556558	0.194091	0.136909	0.0764719
Prokaryotic type KH domain (KH-domain type II)	2	5	3	6	4	2	4	3	3	4	3	4	2	-1.21969	-1.1547	-1.13067	-1.1547
Proteasome activator	1	1	1	1	1	1	1	1	1	1	0	2	4	-0.248993	-0.258985	-0.270281	-0.298142
Protein kinase-like (PK-like)	198	281	251	188	211	253	548	302	696	416	369	180	159	-0.71327	-0.699438	-0.704955	-0.819396
Protein prenylyltransferase	4	4	5	2	4	5	4	4	3	3	2	3	3	0.477083	0.5	0.688395	0.629941
Proton glutamate symport protein	1	1	4	2	0	5	12	13	30	0	0	0	0	-0.487362	-0.511007	-0.503305	-0.568765
PRP4-like	2	1	2	1	1	2	2	2	2	2	1	1	1	0.889499	0.809174	0.870388	0.666667
PRTase-like	8	9	11	11	8	11	25	20	12	13	11	12	8	-0.854298	-0.887188	-0.875338	-0.950262
PsbU/PolX domain-like	2	3	5	2	3	1	5	2	3	4	5	1	0	-0.468807	-0.438019	-0.333642	-0.306858
Pseudo ankyrin repeat-like	2	0	2	1	1	1	82	32	27	21	1	0	2	-0.47678	-0.508592	-0.535926	-0.619412
PspA lactotransferrin-binding region	1	0	2	0	0	2	1	1	4	0	1	3	1	-0.186832	-0.270801	-0.214395	-0.449467
PTPA-like	1	1	1	1	1	1	1	1	1	1	1	1	2	-0.27735	-0.288675	-0.301511	-0.333333
PUA domain-like	14	17	14	18	14	9	11	10	12	18	18	13	7	0.148757	0.230588	0.240479	0.411676
PUG domain-like	11	10	8	8	11	7	10	9	11	14	2	7	1	0.722886	0.734373	0.694564	0.702247
Purine and uridine phosphorylases	1	2	2	2	2	2	7	4	4	3	2	3	3	-1.21529	-1.22527	-1.24035	-1.29505
PurM C-terminal domain-like	2	3	3	3	2	2	3	3	5	3	5	5	4	-1.17874	-1.1547	-1.13067	-1.25851
PurM N-terminal domain-like	2	3	3	3	2	3	3	3	4	3	4	5	4	-1.4792	-1.44338	-1.40705	-1.63785
Purple acid phosphatase, N-terminal domain	2	0	0	0	1	1	15	17	13	5	2	4	0	-0.423771	-0.477609	-0.541676	-0.692483
Putative anticodon-binding domain of alanyl-tRNA synthetase (AlaRS)	2	2	3	2	2	2	2	2	2	2	2	2	2	-0.27735	-0.288675	0	0
Putative DNA-binding domain	4	4	3	3	2	2	2	2	4	4	2	2	1	1.26769	1.42206	1.40437	1.27783
Putative isomerase YbhE	2	2	1	1	2	2	3	3	5	2	4	2	3	-0.409673	-0.428174	-0.568149	-0.843274
Putative methyltransferase TM0872, insert domain	1	1	1	1	1	1	1	1	1	1	2	1	1	-0.27735	-0.288675	-0.301511	-0.333333
PWI domain	1	1	1	1	2	3	3	3	4	2	1	1	2	-0.889499	-0.957427	-1.04447	-1.11832
PX domain	9	9	8	7	10	74	117	106	140	32	18	12	8	-0.681516	-0.72218	-0.774352	-0.920551
PYP-like sensor domain (PAS domain)	14	15	16	20	25	7	9	7	5	24	16	9	3	0.130011	0.146572	0.177448	0.545219
Pyrimidine nucleoside phosphorylase C-terminal domain	1	1	1	1	1	0	0	0	0	0	0	0	0	1.21529	1.35401	1.557	2.66667
Pyrrolidone carboxyl peptidase (pyroglutamate aminopeptidase)	1	1	2	1	1	1	1	3	2	2	1	0	0	-0.27735	-0.288675	-0.208063	-0.228665
QueA-like	1	1	1	0	0	0	0	0	1	0	1	1	0	1.03775	1.13284	1.26131	1.05409
Quinoprotein alcohol dehydrogenase-like	19	20	18	14	13	21	32	21	35	55	39	14	5	-0.339439	-0.347203	-0.370608	-0.51772
R1 subunit of ribonucleotide reductase, N-terminal domain	2	4	3	2	2	1	1	1	1	5	5	2	0	-0.145209	-0.0532727	0	0
R3H domain	6	5	4	6	3	4	7	7	5	8	5	3	0	0.545485	0.528191	0.474268	0.408248
Rad50 coiled-coil Zn hook	1	1	0	0	0	0	2	0	2	0	0	0	1	0.594574	0.626783	0.554189	0.3849
Rad51 N-terminal domain-like	2	0	0	1	0	2	0	2	3	2	1	2	3	0.549011	0.459933	0.354107	0.119737
Radical SAM enzymes	17	21	18	18	18	7	11	8	8	15	20	16	11	0.522506	0.664384	0.738651	0.963506
Ran binding protein zinc finger-like	9	9	12	6	22	24	30	26	49	28	14	8	7	-0.777956	-0.829896	-0.857997	-0.924426
Rap30/74 interaction domains	1	1	1	1	1	2	2	2	2	2	0	0	0	-0.192154	-0.199637	-0.208063	-0.228665
RBP11-like subunits of RNA polymerase	5	5	6	5	5	4	4	4	4	5	6	6	4	0.192154	0.199637	0.346873	0.3849
RCC1/BLIP-II	11	13	13	12	23	20	37	35	48	40	30	10	10	-0.921426	-0.970064	-1.03128	-1.09348
RecA protein, C-terminal domain	1	0	0	1	2	1	0	1	1	1	0	0	1	0.488071	0.4022	0.301511	0.666667
Release factor	4	4	4	4	3	4	3	3	3	5	2	3	2	0.707568	0.751068	0.80403	0.800327
Respiratory nitrate reductase 1 gamma chain	1	0	1	0	0	0	0	0	1	0	0	0	2	0.9461	0.872525	0.94388	0.764719
Restriction endonuclease-like	5	8	8	4	4	6	14	7	8	6	7	5	6	-0.683906	-0.623232	-0.557932	-0.765221
Retrovirus zinc finger-like domains	20	111	28	15	12	84	110	27	34	14	10	14	16	-0.482912	-0.378545	-0.37216	-0.464509
Rhodanese/Cell cycle control phosphatase	16	16	19	17	16	12	18	18	15	12	12	10	8	0.429075	0.448787	0.592349	0.729332
Rhomboid-like	11	17	18	16	14	7	11	7	8	19	17	11	5	-0.291322	-0.210606	-0.0994919	0.0710669
Rho N-terminal domain-like	1	1	1	0	0	0	0	0	0	1	0	0	0	1.44115	1.65831	2.0226	1.76383
RibA-like	2	3	2	2	2	3	4	3	3	3	2	3	0	-0.477083	-0.418254	-0.438867	-0.491473
Ribbon-helix-helix	1	1	1	0	0	0	0	0	0	0	0	0	0	1.75412	2.14087	3.01511	2.66667
Riboflavin kinase-like	2	2	2	2	2	1	1	2	1	4	2	2	1	0.192154	0.199637	0.208063	0.228665
Riboflavin synthase domain-like	21	21	30	16	16	14	31	31	30	17	17	11	2	0.139483	0.144801	0.251567	0.166875
Ribokinase-like	11	12	10	7	9	7	10	10	11	13	13	11	9	0.40032	0.475289	0.449467	0.236628
Ribonuclease H-like	46	118	118	102	58	149	322	85	53	55	40	40	22	-0.597093	-0.548741	-0.497116	-0.467824
Ribonuclease PH domain 2-like	6	6	8	7	5	7	6	7	7	6	1	8	3	0.0389004	0.0403507	0.13279	0.149071
Ribonuclease Rh-like	1	2	0	0	1	2	5	6	9	1	1	1	0	-0.448647	-0.436398	-0.499707	-0.617366
Ribosomal L11/L12e N-terminal domain	2	2	2	3	3	2	1	2	2	3	3	2	2	-0.385164	-0.4022	-0.421741	-0.1849
Ribosomal L27 protein-like	2	3	3	4	4	3	4	4	3	5	3	4	3	-1.88282	-1.88035	-1.88424	-1.63785
Ribosomal protein L1	4	3	3	4	4	3	3	3	4	4	2	3	3	1.09816	1.02353	0.94388	1.16667
Ribosomal protein L10-like	4	3	3	3	3	2	3	3	2	3	2	2	2	2.0743	2.04707	2.0226	1.98827
Ribosomal protein L11, C-terminal domain	2	2	2	3	3	2	1	2	2	3	3	2	2	-0.385164	-0.4022	-0.421741	-0.1849
Ribosomal protein L13	2	4	2	3	3	1	2	3	2	3	3	3	2	-0.69367	-0.623232	-0.661107	-0.471405
Ribosomal protein L14	1	2	1	3	3	1	2	2	2	3	2	3	2	-1.41784	-1.36619	-1.57417	-1.41421
Ribosomal protein L16p/L10e	1	3	1	3	3	1	2	2	3	3	2	3	1	-1.28388	-1.20325	-1.35241	-1.1547
Ribosomal protein L19 (L19e)	1	1	1	1	1	1	1	1	1	1	1	1	1	0	0	0	0
Ribosomal protein L20	1	2	1	2	2	1	1	0	1	2	2	2	1	-0.591312	-0.511766	-0.53936	-0.333333
Ribosomal protein L22	2	3	2	3	4	2	2	2	2	3	2	3	2	-0.699062	-0.623232	-0.661107	-0.503953
Ribosomal protein L25-like	4	4	3	4	3	3	3	3	3	3	3	3	4	1.44115	1.65831	1.557	1.76383
Ribosomal protein L29 (L29p)	2	2	2	3	3	2	2	2	2	3	2	2	3	-0.640513	-0.677003	-0.72075	-0.503953
Ribosomal protein L30p/L7e	2	2	2	2	2	1	1	1	1	1	1	0	4	0.477083	0.5	0.52664	0.596285
Ribosomal protein L31e	1	1	1	1	1	1	1	1	1	1	1	1	2	-0.27735	-0.288675	-0.301511	-0.333333
Ribosomal protein L32e	1	1	1	1	1	1	1	1	1	1	1	1	1	0	0	0	0
Ribosomal protein L4	2	2	2	3	3	2	2	2	2	3	3	3	2	-0.759555	-0.809174	-0.870388	-0.666667
Ribosomal protein S16	1	1	2	2	2	1	1	1	1	2	2	2	1	-0.889499	-0.957427	-0.870388	-0.666667
Ribosomal protein S18	1	2	1	2	2	1	0	1	1	2	2	3	0	-0.44223	-0.375534	-0.393369	-0.228665
Ribosomal protein S19	1	2	1	3	3	1	2	2	1	3	2	3	1	-1.07046	-1.01814	-1.11803	-0.933333
Ribosomal protein S2	1	2	1	3	3	1	2	2	2	3	2	3	2	-1.41784	-1.36619	-1.57417	-1.41421
Ribosomal protein S5 domain 2-like	35	43	40	40	44	35	32	38	37	45	37	39	31	-0.730475	-0.647772	-0.579821	-0.37697
Ribosomal protein S6	1	1	1	2	1	1	1	1	1	1	1	2	0	-0.155857	-0.161835	-0.16855	0
Ribosomal protein S7	1	2	1	3	3	1	2	2	3	3	2	3	1	-1.24887	-1.20325	-1.35241	-1.1547
Ribosomal protein S8	1	1	1	3	3	1	2	2	2	3	2	3	1	-1.07046	-1.1726	-1.31244	-1.13707
Ribosomal proteins L15p and L18e	4	4	4	4	4	3	3	5	3	5	4	4	3	0.223374	0.23221	0.24218	0.266667
Ribosomal proteins S24e, L23 and L15e	3	5	4	4	5	4	4	4	4	5	4	4	4	-2.08013	-2.10385	-2.0226	-2
Ribosome-binding factor A, RbfA	1	1	1	1	1	1	1	1	1	2	2	0	0	0	0	0	0
Ribosome recycling factor, RRF	2	4	2	2	2	2	2	1	1	2	1	2	1	0.192154	0.677003	0.72075	0.843274
Ribulose-phoshate binding barrel	14	13	14	13	11	7	9	7	8	14	12	12	3	1.00194	1.04025	1.1452	1.19737
RILP dimerisation region	1	2	1	0	0	2	1	1	0	1	0	0	0	0.409673	0.623232	0.661107	0.471405
RING/U-box	109	121	166	90	102	108	177	159	272	180	139	103	54	-0.507253	-0.510669	-0.45018	-0.568269
RmlC-like cupins	14	15	19	17	15	5	13	17	15	21	22	13	1	-0.0658741	-0.0546878	0.0146531	0.0814463
RNA-binding domain, RBD	77	77	88	73	78	92	93	93	95	110	78	86	86	-0.942459	-1.01925	-0.967026	-1.30655
RNA polymerase subunits	1	2	1	1	1	1	2	2	2	2	2	2	0	-0.699062	-0.623232	-0.661107	-0.764719
RNase III domain-like	2	3	2	2	1	2	4	4	5	2	2	1	1	-0.305044	-0.255883	-0.267023	-0.390137
RNI-like	71	77	156	44	66	27	104	90	328	86	66	26	31	-0.239805	-0.243033	-0.169519	-0.226826
Rnp2-like	1	2	2	0	0	2	2	2	2	2	0	1	0	-0.248993	-0.17779	-0.0963143	-0.3849
RPB5-like RNA polymerase subunit	1	1	1	1	1	1	1	1	1	1	3	1	2	-0.385164	-0.4022	-0.421741	-0.471405
RPB6/omega subunit-like	1	1	1	1	1	1	1	1	1	1	2	1	1	-0.27735	-0.288675	-0.301511	-0.333333
RplX-like	1	1	1	1	1	1	1	1	1	1	1	1	1	0	0	0	0
Rps17e-like	1	1	1	1	1	1	1	1	1	1	1	1	2	-0.27735	-0.288675	-0.301511	-0.333333
RraA-like	2	2	2	2	3	1	2	1	1	2	1	1	0	0.594574	0.626783	0.665027	1.16667
RuBisCo LSMT C-terminal, substrate-binding domain	4	5	5	4	6	2	7	5	7	9	4	5	1	-0.439548	-0.417938	-0.395223	-0.352437
Rubredoxin-like	3	5	6	4	3	1	3	1	1	6	3	3	1	-0.0427114	0.0467734	0.232104	0.333333
Rudiment single hybrid motif	7	9	7	9	9	5	6	5	6	8	10	7	4	-0.0416546	0.0454887	0.0473196	0.306858
RuvA domain 2-like	5	8	6	5	3	5	7	5	8	6	3	3	2	-0.0397569	0.092558	0.147513	0.0565459
S13-like H2TH domain	5	4	4	5	5	1	2	2	2	4	4	5	1	1.03775	1.03242	1.02891	1.30647
S15/NS1 RNA-binding domain	5	5	5	5	6	4	4	4	6	11	5	8	4	-0.271414	-0.282455	-0.294962	-0.278019
S-adenosyl-L-methionine-dependent methyltransferases	238	254	281	219	221	87	167	128	179	203	267	169	59	0.704906	0.781819	0.969451	1.06737
S-adenosylmethionine synthetase	1	2	2	1	2	1	1	1	1	1	5	1	1	-0.477952	-0.428174	-0.374555	-0.333333
SAICAR synthase-like	6	6	5	4	5	18	19	19	19	8	6	7	7	-0.63163	-0.667262	-0.732772	-0.964912
SAM/Pointed domain	2	3	4	3	4	13	17	17	28	27	17	0	2	-0.867236	-0.915973	-0.960154	-1.11491
SAP domain	32	35	43	22	25	14	15	17	16	35	20	21	5	0.844118	0.954667	1.40292	1.36362
SCP-like	1	1	1	1	0	2	3	3	3	0	2	5	1	-0.540475	-0.568128	-0.600625	-0.825064
Sec1/munc18-like (SM) proteins	3	4	4	5	4	8	9	7	7	4	3	3	10	-1.01033	-1.03208	-1.06013	-1.07763
Sec63 N-terminal domain-like	4	3	3	4	3	4	3	4	3	6	4	7	4	0	-0.0671982	-0.145402	-0.251976
Sec7 domain	5	7	5	5	4	4	4	5	7	6	3	3	4	0.177394	0.357807	0.374555	0.333333
Sec-C motif	3	3	1	1	2	0	0	0	0	2	0	2	0	1.61938	1.92256	1.84029	1.849
Second domain of Mu2 adaptin subunit (ap50) of ap2 adaptor	4	8	7	8	8	5	5	5	7	6	5	3	7	-1.22474	-1.156	-1.06748	-0.938937
Sensory domain-like	2	0	0	0	1	0	0	0	0	6	1	0	0	0.7279	0.666873	0.601355	0.5
SET domain	82	91	105	55	74	20	75	32	37	60	45	27	11	0.928325	1.06367	1.459	1.58251
Seven-hairpin glycosidases	1	3	3	2	4	2	7	5	5	6	8	3	6	-1.51868	-1.52338	-1.53381	-1.61905
SGNH hydrolase	19	19	38	29	17	3	17	6	13	16	43	16	0	0.0676798	0.0702129	0.227101	0.336494
SH2 domain	1	1	1	1	2	4	7	5	7	8	1	4	0	-0.804315	-0.859729	-0.928934	-1.0602
SH3-domain	2	3	2	2	2	2	4	4	5	9	17	1	10	-0.621461	-0.631818	-0.670588	-0.777029
Sigma2 domain of RNA polymerase sigma factors	7	7	8	8	9	0	1	0	0	10	7	4	0	0.584946	0.616307	0.688311	0.969157
Sigma3 and sigma4 domains of RNA polymerase sigma factors	7	8	8	9	8	1	0	2	1	9	9	4	0	0.50955	0.565169	0.63223	0.890871
Signal peptide-binding domain	2	2	3	2	2	2	1	2	2	3	2	3	2	-0.27735	-0.288675	-0.16855	-0.1849
Single hybrid motif	13	16	14	17	14	14	14	13	16	14	13	13	9	-0.433629	-0.346726	-0.316034	-0.119737
SIS domain	6	6	5	5	10	2	3	3	3	5	5	4	2	0.681256	0.721892	0.713859	1.64992
Six-hairpin glycosidases	11	10	13	7	9	5	9	8	3	10	15	17	3	0.418655	0.415977	0.490778	0.406138
Skp1 dimerisation domain-like	4	5	3	3	4	2	3	3	3	2	3	2	3	1.07046	1.6204	1.557	1.83333
SMAD/FHA domain	7	8	11	11	7	21	25	22	31	22	18	15	3	-1.00584	-1.07257	-1.09442	-1.28144
Small protein B (SmpB)	1	1	1	2	1	1	1	1	1	1	1	1	0	0	0	0	0.333333
SMc04008-like	1	0	0	0	1	0	0	0	0	0	0	0	0	2.2532	2.14087	2.0226	2.66667
Smc hinge domain	4	2	4	4	3	5	4	4	6	7	3	3	5	-0.114426	-0.270801	-0.282701	-0.416667
Sm-like ribonucleoproteins	15	23	25	27	19	19	22	23	24	24	20	16	18	-1.69759	-1.60357	-1.52532	-1.51637
Smp-1-like	1	0	0	0	0	0	0	0	0	0	0	0	0	3.3282	3.17543	3.01511	2.66667
Smr-associated domain-like	1	0	0	0	1	0	0	0	0	0	0	0	0	2.2532	2.14087	2.0226	2.66667
SMR domain-like	5	6	5	5	8	2	3	2	4	8	3	6	2	0.219138	0.271133	0.283051	0.532058
SNARE fusion complex	16	22	23	20	21	29	22	26	26	20	21	18	16	-1.44115	-1.37111	-1.28382	-1.19737
SNARE-like	10	21	20	20	19	21	27	22	23	22	21	18	21	-2.7344	-2.60815	-2.49494	-2.28833
SNF-like	2	3	5	1	1	0	1	0	0	0	1	0	0	0.616263	0.750555	2.11554	2.14121
Soluble quinoprotein glucose dehydrogenase	6	9	9	2	0	1	1	0	3	12	3	1	0	0.588425	0.73009	0.938168	0.774597
Spectrin repeat	1	3	1	2	0	5	5	3	7	2	1	1	6	-0.82775	-0.787176	-0.845154	-1.03969
SPOC domain-like	2	2	2	3	2	2	2	2	2	2	2	1	0	0.223374	0.23221	0.24218	0.471405
SpoIIaa-like	6	7	8	4	6	5	17	9	8	6	7	8	1	-0.295925	-0.285019	-0.251577	-0.337862
SRP19	1	1	1	1	1	1	1	1	1	1	1	1	2	-0.27735	-0.288675	-0.301511	-0.333333
ssDNA-binding transcriptional regulator domain	2	1	2	2	2	3	2	2	2	3	0	1	1	0.27735	0.199637	0.208063	0.228665
SSo0622-like	2	2	2	2	2	1	2	1	1	0	2	1	1	0.815572	0.872525	0.94388	1.16667
Stabilizer of iron transporter SufD	1	1	1	2	2	0	0	0	0	2	2	2	1	-0.0892052	-0.092558	-0.0963143	0.119737
Staphylococcal nuclease	3	3	5	4	2	1	2	2	3	5	2	2	1	0.233882	0.243187	0.449467	0.544331
Starch-binding domain-like	1	1	1	0	1	4	7	6	4	4	1	1	1	-0.647017	-0.684147	-0.728724	-0.952381
Subdomain of clathrin and coatomer appendage domain	3	3	3	3	3	3	3	5	3	3	3	4	3	-0.385164	-0.4022	-0.421741	-0.471405
Subtilisin-like	13	11	17	16	6	8	9	39	30	16	19	9	4	-0.218531	-0.244824	-0.220935	-0.291235
Subunits of heterodimeric actin filament capping protein Capz	1	2	4	2	0	1	2	3	3	2	3	2	2	-1.03775	-0.999731	-0.963143	-1.42134
Subunit VIII of photosystem I reaction centre, PsaI	1	1	1	1	1	0	0	0	0	1	0	1	0	0.889499	0.957427	1.04447	1.33333
Subunit X (non-heme 7 kDa protein) of cytochrome bc1 complex (Ubiquinol-cytochrome c reductase)	1	2	1	1	1	1	1	1	1	1	0	1	0	0.155857	0.428174	0.449467	0.503953
Succinate dehydrogenase/fumarate reductase flavoprotein, catalytic domain	3	3	3	3	3	3	3	3	4	3	1	3	1	0.27735	0.288675	0.301511	0.333333
Succinate dehydrogenase/fumarate reductase flavoprotein C-terminal domain	2	2	2	3	2	2	2	2	2	3	1	2	1	0	0	0	0.1849
Succinyl-CoA synthetase domains	2	4	4	3	3	2	3	3	4	3	4	3	6	-1.32638	-1.24252	-1.15313	-1.08866
SufE/NifU	3	2	2	2	2	2	4	2	1	2	2	3	1	1.05685	0.998187	0.936282	0.800327
Supernatant protein factor (SPF), C-terminal domain	2	5	2	1	1	6	8	8	9	4	2	3	6	-0.847172	-0.79538	-0.854549	-1.23797
Surp module (SWAP domain)	1	2	2	1	3	2	3	4	1	6	1	2	2	-0.910206	-0.890389	-0.870388	-0.866667
SWIB/MDM2 domain	2	2	2	2	2	5	4	4	3	3	2	2	4	-0.792139	-0.845926	-0.912871	-1.11832
Taf5 N-terminal domain-like	1	1	1	1	0	1	0	1	1	1	1	2	1	0.155857	0.161835	0.16855	0
TATA-box binding protein-like	2	2	2	1	2	3	3	4	4	3	3	2	1	-0.477083	-0.5	-0.52664	-0.800327
Tautomerase/MIF	2	2	1	1	0	0	5	5	0	0	1	2	1	0.269363	0.280306	0.243917	0.111891
TAZ domain	5	7	7	5	7	8	10	8	15	7	6	3	2	-0.596027	-0.568765	-0.540169	-0.543079
TerB-like	1	0	0	0	0	0	1	0	0	2	1	0	0	0.9461	0.872525	0.793329	0.611775
Terpenoid cyclases/Protein prenyltransferases	4	4	4	5	4	4	4	4	6	5	7	4	3	-0.439548	-0.459933	-0.483494	-0.449467
Terpenoid synthases	11	11	9	9	9	5	4	4	6	9	10	7	2	1.23357	1.37759	1.40392	1.49561
Tetrahydrobiopterin biosynthesis enzymes-like	3	4	4	4	2	2	4	2	3	3	2	4	1	0.0741249	0.161835	0.270281	0.333333
Tetrapyrrole methylase	1	2	2	2	3	1	2	3	1	3	3	3	3	-1.4792	-1.44338	-1.40705	-1.25766
Tex N-terminal region-like	2	2	3	2	1	1	1	1	2	1	2	2	1	0.591312	0.623232	1.04447	1.05409
TGS-like	5	8	7	7	8	5	5	6	7	6	8	5	5	-1.04562	-0.977586	-0.893435	-0.71166
The spindle assembly checkpoint protein mad2	2	2	2	2	3	3	2	2	3	3	3	3	2	-0.889499	-0.957427	-1.04447	-1.05409
Thiamin diphosphate-binding fold (THDP-binding)	11	14	13	17	17	15	13	10	12	11	12	15	8	-0.722894	-0.664755	-0.628695	-0.393179
Thiamin phosphate synthase	2	3	2	2	2	0	0	2	3	2	0	1	1	0.439548	0.585556	0.619687	0.71166
Thiamin pyrophosphokinase, catalytic domain	1	1	1	2	0	1	1	1	1	1	1	1	0	0.155857	0.161835	0.16855	0.333333
Thiamin pyrophosphokinase, substrate-binding domain	1	1	1	1	0	1	1	1	1	1	1	1	0	0.409673	0.428174	0.449467	0.333333
Thioesterase/thiol ester dehydrase-isomerase	15	14	15	8	9	8	13	13	11	10	7	12	2	1.19514	1.26846	1.43919	1.23735
Thiolase-like	8	11	12	11	11	6	9	8	10	16	92	21	2	-0.376542	-0.381233	-0.382995	-0.398388
Thioredoxin-like	105	139	152	118	114	65	106	113	143	140	151	95	60	-0.349248	-0.279588	-0.170996	-0.112794
ThrRS/AlaRS common domain	5	5	4	6	5	2	5	5	6	6	4	5	3	0.260286	0.270801	0.214395	0.333333
THUMP domain-like	3	1	1	1	0	1	2	2	3	2	1	1	1	1.75412	1.65831	1.557	1.46667
Thymidylate synthase/dCMP hydroxymethylase	2	2	2	1	1	1	1	1	1	1	2	1	1	1.44115	1.65831	2.0226	1.76383
Tim10-like	3	6	5	3	4	3	4	4	4	5	2	4	4	-0.889499	-0.866025	-0.786567	-0.7698
TK C-terminal domain-like	5	7	6	6	8	4	5	4	5	6	6	5	6	-0.549011	-0.459933	-0.402911	-0.142134
TNF receptor-like	2	0	1	0	0	1	2	1	3	0	3	0	0	0.866025	0.787176	0.744529	0.544331
Toll/Interleukin receptor TIR domain	1	0	1	0	0	3	5	14	15	3	3	0	0	-0.477249	-0.521184	-0.549557	-0.683619
Tp47 lipoprotein, N-terminal domain	1	0	0	0	0	0	0	0	0	0	0	0	0	3.3282	3.17543	3.01511	2.66667
TPR-like	162	169	176	162	165	148	181	195	269	316	193	122	65	-0.271343	-0.272667	-0.264744	-0.287069
TRAF domain-like	5	7	19	1	5	1	6	6	7	12	9	4	1	-0.279224	-0.257614	-0.0525661	-0.188562
Transducin (heterotrimeric G protein), gamma chain	1	0	0	0	0	1	1	1	0	0	0	0	0	1.44115	1.35401	1.26131	1.05409
(Trans)glycosidases	37	34	39	28	39	41	151	93	114	26	60	27	24	-0.449043	-0.477747	-0.497253	-0.58548
Translational machinery components	5	5	4	7	7	4	5	4	5	7	5	7	4	-0.246028	-0.255883	-0.351451	-0.0952381
Translation initiation factor 2 beta, aIF2beta, N-terminal domain	2	2	2	2	2	2	2	2	1	2	2	2	2	0.27735	0.288675	0.301511	0.333333
Translation initiation factor IF3, C-terminal domain	2	2	2	2	1	1	2	1	1	2	0	2	0	0.801337	0.856349	0.924995	0.933333
Translation initiation factor IF3, N-terminal domain	2	1	2	2	1	1	1	1	0	1	0	2	0	1.21529	1.156	1.29099	1.42134
Translation proteins	28	31	29	30	34	22	25	28	29	32	27	27	24	-0.0467972	0.0251346	0.0525661	0.378641
Translation proteins SH3-like domain	8	15	11	15	19	11	13	13	11	17	14	18	14	-1.85312	-1.75511	-1.80723	-1.69929
Translin	1	1	1	1	1	1	1	1	1	1	1	0	0	0.409673	0.428174	0.449467	0.503953
Transthyretin (synonym: prealbumin)	1	2	1	1	1	0	1	1	1	1	1	1	0	0.155857	0.428174	0.449467	0.503953
TRAP-like	3	5	6	5	3	0	1	1	1	3	5	2	0	0.149592	0.247207	0.459999	0.744587
TRCF domain-like	1	1	1	1	0	0	0	0	0	1	0	0	0	1.21529	1.35401	1.557	1.76383
Tricorn protease domain 2	3	2	1	2	0	4	8	3	7	5	6	4	3	-0.297993	-0.351957	-0.474268	-0.957895
Tricorn protease N-terminal domain	2	2	3	1	0	1	0	0	1	0	0	0	0	1.21529	1.35401	2.24777	2.14121
Triger factor/SurA peptide-binding domain-like	1	2	2	4	1	0	0	0	0	1	0	3	0	-0.0582552	0	0.0661107	0.438397
Trigger factor ribosome-binding domain	3	2	3	3	3	0	0	0	0	2	1	3	0	1.05043	1.03735	1.14162	1.51186
Trimeric LpxA-like enzymes	12	18	15	9	15	5	12	13	13	21	14	5	3	0.0146926	0.113822	0.173385	0.196846
Triosephosphate isomerase (TIM)	4	6	6	4	5	2	2	3	2	3	5	3	2	0.256046	0.423026	0.700649	1.05409
TrkA C-terminal domain-like	1	1	1	2	3	0	3	1	1	1	4	0	0	-0.305044	-0.317733	-0.332154	-0.159364
Trm112p-like	2	2	2	2	2	3	3	3	4	3	2	2	2	-0.699062	-0.74162	-0.793329	-0.942809
tRNA-binding arm	3	5	4	4	5	4	4	3	4	5	6	3	3	-1.12876	-1.04881	-1	-0.843274
tRNA-guanine transglycosylase	3	3	3	3	4	0	3	3	3	1	1	2	2	0.549011	0.57735	0.610705	0.894427
tRNA-intron endonuclease catalytic domain-like	2	2	1	1	1	2	2	2	1	1	1	1	1	1.21529	1.35401	1.26131	1.05409
Tropomyosin	27	26	22	6	25	26	53	32	36	30	9	9	22	0.172276	0.172371	0.146411	-0.00821108
TrpR-like	1	0	1	0	1	1	1	2	1	0	0	0	0	0.591312	0.511766	0.53936	0.471405
Trypsin-like serine proteases	26	44	39	13	36	12	57	35	41	8	9	12	0	0.0262587	0.114811	0.191272	0.201229
Tryptophan synthase beta subunit-like PLP-dependent enzymes	8	18	17	14	13	9	18	15	13	12	15	14	1	-1.03775	-0.959822	-0.872872	-0.726108
t-snare proteins	8	15	9	10	12	17	13	18	18	9	8	10	9	-1.05045	-0.970454	-1.01274	-0.970063
TSP-1 type 1 repeat	1	1	1	0	1	0	5	5	4	2	0	0	0	-0.283693	-0.295325	-0.308517	-0.403162
Tubby C-terminal domain-like	3	7	5	4	4	5	12	16	16	8	4	2	2	-0.76898	-0.73256	-0.732357	-0.792687
Tubulin chaperone cofactor A	1	2	4	1	1	2	1	1	3	1	0	1	0	-0.343132	-0.288675	-0.10937	-0.119737
Tubulin C-terminal domain-like	2	4	5	7	9	7	9	8	7	11	9	10	4	-1.90844	-2.04707	-2.1153	-1.89233
Tubulin nucleotide-binding domain-like	3	4	5	7	9	8	10	9	9	14	9	10	4	-1.54526	-1.69516	-1.8025	-1.6584
Tudor/PWWP/MBT	16	15	19	11	7	17	23	23	26	19	27	11	5	-0.121533	-0.137953	-0.108027	-0.354297
UBA-like	20	18	17	18	19	30	32	30	38	35	17	20	6	-0.338259	-0.373681	-0.42676	-0.519862
UBC-like	26	29	29	24	27	25	29	28	32	44	28	26	19	-0.377959	-0.35037	-0.321081	-0.376682
Ubiquitin-like	40	43	50	33	43	55	82	63	74	60	45	39	29	-0.665514	-0.682024	-0.656208	-0.809846
UDP-Glycosyltransferase/glycogen phosphorylase	27	26	30	24	27	21	51	35	43	44	55	22	16	-0.4405	-0.469233	-0.468691	-0.559424
Undecaprenyl diphosphate synthase	3	2	3	2	2	1	3	1	1	3	2	1	2	1.22474	1.1726	1.31244	1.19737
Uracil-DNA glycosylase-like	4	5	4	3	2	2	2	2	3	4	5	3	2	0.73994	0.957427	1.04447	0.894427
UraD-Like	1	2	1	1	1	0	1	1	1	1	1	1	0	0.155857	0.428174	0.449467	0.503953
Urease, beta-subunit	1	1	1	1	1	1	1	1	1	1	2	1	0	0	0	0	0
Urease, gamma-subunit	1	1	1	1	1	1	1	2	1	1	2	1	0	-0.155857	-0.161835	-0.16855	-0.1849
UROD/MetE-like	4	5	6	4	3	2	2	2	3	4	3	5	0	0.432346	0.525456	0.793329	0.825064
Vacuolar ATP synthase subunit C	1	1	1	1	1	1	1	1	1	1	1	0	1	0.27735	0.288675	0.301511	0.333333
ValRS/IleRS/LeuRS editing domain	6	6	6	6	6	6	6	6	6	6	6	3	6	0.27735	0.288675	0.301511	0.333333
Variable surface antigen VlsE	1	1	0	1	0	0	0	0	0	0	0	0	0	1.75412	2.14087	2.0226	2.66667
Vasodilator-stimulated phosphoprotein, VASP, tetramerisation domain	1	1	0	0	1	0	0	1	0	0	0	0	0	1.44115	1.65831	1.557	1.76383
VC0467-like	8	9	9	4	8	1	1	1	2	7	4	3	0	1.0697	1.24252	1.51261	1.76777
VHL	4	5	2	5	4	0	0	1	9	2	5	2	0	0.377964	0.433516	0.388352	0.48074
VHP, Villin headpiece domain	1	1	2	1	0	1	2	1	1	2	1	1	3	-0.409673	-0.428174	-0.346873	-0.611775
Voltage-gated potassium channels	22	26	30	25	27	31	106	77	100	31	114	18	2	-0.654457	-0.679719	-0.697122	-0.777343
VPS28 C-terminal domain-like	1	1	1	1	1	1	0	1	1	1	1	1	0	0.409673	0.428174	0.449467	0.503953
VPS9 domain	1	3	3	3	3	14	13	13	16	8	5	3	1	-1.02941	-1.05969	-1.09831	-1.2174
V-type ATPase subunit E-like	1	1	2	1	1	1	1	1	1	1	0	0	1	0.155857	0.161835	0.449467	0.503953
V-type ATP synthase subunit C	1	1	1	1	1	1	1	1	1	1	1	1	2	-0.27735	-0.288675	-0.301511	-0.333333
vWA-like	23	25	32	25	19	12	22	21	34	43	24	9	19	-0.077452	-0.0625426	0.0193859	0
WD40 repeat-like	107	115	108	105	117	188	194	210	229	224	170	113	110	-0.923157	-0.970562	-1.05628	-1.30347
Winged helix DNA-binding domain	84	110	127	111	140	74	78	90	122	92	57	55	29	-0.185695	-0.129914	-0.0228456	0.313574
WW domain	20	19	24	19	27	41	69	70	96	76	47	12	7	-0.718725	-0.768221	-0.803129	-0.916893
WWE domain	2	2	1	0	0	0	0	0	4	3	6	1	0	0.283693	0.295325	0.26388	0.102564
XPC-binding domain	2	2	1	2	2	2	1	2	2	3	1	2	0	0.409673	0.428174	0.346873	0.3849
Xylose isomerase-like	3	3	3	2	0	1	2	3	4	0	2	2	2	0.7773	0.829156	0.893435	0.761905
YaeB-like	2	2	2	1	2	2	2	2	3	3	2	1	0	0.192154	0.199637	0.208063	0.119737
YbaK/ProRS associated domain	3	3	3	1	2	2	2	2	3	3	2	2	2	1.09816	1.2066	1.3568	1.33333
YbeD/HP0495-like	2	1	2	1	2	0	0	0	0	2	0	0	0	1.32796	1.29492	1.47513	1.76383
YbjQ-like	1	1	2	1	1	0	1	1	2	1	0	0	1	0.120096	0.124646	0.301511	0.333333
YccV-like	1	0	0	0	0	0	0	0	0	0	0	1	0	2.2532	2.14087	2.0226	1.76383
Yeast killer toxins	1	0	0	0	0	0	0	0	0	0	0	1	0	2.2532	2.14087	2.0226	1.76383
YebC-like	2	2	0	1	2	0	1	1	1	1	2	2	1	1.06099	1.16105	1.12464	1.16667
YgbK-like	1	1	2	0	0	0	0	0	0	1	1	1	0	0.699062	0.74162	1.26131	1.05409
YgfY-like	1	1	1	1	1	1	1	1	1	1	1	1	1	0	0	0	0
YhbC-like, C-terminal domain	2	2	1	1	1	0	0	0	0	1	0	1	0	1.74111	2.11899	2.11554	2.14121
YhbY-like	2	2	2	3	0	0	0	0	0	1	0	1	0	1.08019	1.18451	1.3279	2.14121
YjbQ-like	2	2	2	2	1	1	1	1	1	2	0	2	0	0.921765	0.994987	1.08981	1.13707
YjeF N-terminal domain-like	1	1	1	1	1	1	1	1	1	2	1	1	1	-0.27735	-0.288675	-0.301511	-0.333333
YjgF-like	3	4	5	1	5	2	3	3	4	6	4	3	1	-0.256046	-0.214087	-0.118262	-0.159364
Ypt/Rab-GAP domain of gyp1p	6	7	8	10	9	23	30	32	38	21	7	9	20	-0.98526	-1.05354	-1.12371	-1.27416
YrdC/RibB	2	3	2	2	2	2	3	2	2	3	3	2	1	-0.385164	-0.288675	-0.301511	-0.333333
YVTN repeat-like/Quinoprotein amine dehydrogenase	10	5	9	4	5	2	7	3	8	7	13	11	4	0.97298	0.900663	0.928711	0.74387
YWTD domain	3	1	4	6	4	1	2	3	10	7	6	4	1	-0.373544	-0.474773	-0.461115	-0.368105
Zinc beta-ribbon	10	13	17	11	11	14	13	12	11	11	12	9	6	-0.591312	-0.528907	-0.428983	-0.375252
Zinc-binding domain of translation initiation factor 2 beta	2	2	2	2	2	2	2	2	1	2	2	2	2	0.27735	0.288675	0.301511	0.333333
Zn2/Cys6 DNA-binding domain	1	3	3	1	4	0	1	0	0	33	0	22	0	-0.413817	-0.4145	-0.415931	-0.432947
Zn-binding ribosomal proteins	6	10	7	9	9	5	8	7	9	11	9	7	8	-1.25389	-1.18214	-1.19523	-0.994672
Zn-dependent exopeptidases	15	17	21	13	16	12	34	35	42	17	24	12	10	-0.549517	-0.55751	-0.530886	-0.615942
Zn-finger domain of Sec23/24	4	7	4	4	3	4	3	3	4	4	2	3	5	0.126702	0.525456	0.554189	0.503953
