# Supplementary material for: Finding a partner in the ocean: molecular and evolutionary bases of the response to sexual cues in a planktonic diatom
Source: New Phytol. 2017 Apr 21;215(1):140–56. doi: 10.1111/nph.14557 (PMC5485032; doi:10.1111/nph.14557)
Supplement: Supplementary file 6 — Table S6 Details of eukaryotic and prokaryotic organisms considered for the generation of the protein clusters for the Pseudo‐nitzschia multistriata proteome [file NPH-215-140-s006.xls]

## Sheet: Eukaryotes
Table S6. Details of eukaryotic and prokaryotic organisms selected for generating the protein clusters for the P. multistriata proteome
Rhizaria				Size	Status	NCBI Proteome	Uniprot proteome	Ensembl genome	Genome page
	Cercozoa
		Chlorarachniophyceae
			Bigellowiella natans	91.4 MB	Complete	377	575	Yes	genome.jgi.doe.gov/Bigna1/Bigna1.home.html
	Foraminifera
		Monothalamids
			Reticulomyxa filosa	76.42 MB	Incomplete	39963	39924	No	uni-koeln.de/med-fak/biochemie/biomed1/filosa/
Chromalveolates
	Stramenopiles
		Oomycetes
		Peronosporales	Phytophthora sojae	85.2 MB	Incomplete	26489	25721	Yes	genome.jgi-psf.org/sojae/
		Albuginales	Albugo laibachii	33.1 MB	Incomplete	No	13231	Yes	candidagenome.org
		Pythiales	Pythium ultimum	44.9 MB	Incomplete	No	15153	Yes	pythium.plantbiology.msu.edu/
		Saprolegniales	Saprolegnia parasitica	58.3 MB	Incomplete	Yes	20052	No	broadinstitute.org/annotation/genome/Saprolegnia_parasitica/MultiHome.html
		Diatoms
			Pseudo-nitzschia multistriata	59 MB	No	No	No	No	No
			Pseudo-nitzschia multiseries	218 MB	No	No	No	No	genome.jgi.doe.gov/Psemu1/
			Fragilariopsis cylindrus	80.5 MB	No	No	No	No	genome.jgi-psf.org/Fracy1/
			Phaeodactylum tricornutum	26 MB	Incomplete	10408	10469	Yes	genome.jgi-psf.org/Phatr2
			Thalassiosira pseudonana	31 MB	Incomplete	10809	11829	Yes	genome.jgi-psf.org/Thaps3
		Blastocystis
			Blastocystis hominis	18.8 MB	Incomplete	6020	5820		genoscope.cns.fr/externe/GenomeBrowser/Blastocystis/
		Eustigmatophyceae
			Nannochloropsis gaditana	34 MB	Incomplete	3070	15361		nannochloropsis.org
		Phaeophyceae
			Ectocarpus siliculosus	196 MB	Incomplete	4005	16434	No	bioinformatics.psb.ugent.be/genomes/view/Ectocarpus-siliculosus
		Pegalophyceae
			Aureococcus anophagefferens	56.66 MB	Incomplete	11520	11501	No	genome.jgi-psf.org/aureococcus/
	Alveolates
		Apicomplexa
		Coccidia	Cryptosporidium hominis	8.7 MB	Incomplete	3885	3880	No	cryptodb.org/common/downloads/release-7.0/
		Haemosporida	Plasmodium falciparum	24 MB	Incomplete	5337	5364	Yes	sanger.ac.uk/resources/downloads/protozoa/plasmodium-falciparum.html
		Piroplasmida	Theileria annulata	8.3 MB	Incomplete	3792	4211	No	sanger.ac.uk/resources/downloads/protozoa/theileria-annulata.html
		Gregarinasina	Gregarina niphandrodes	14.1 MB	Incomplete	6375	6342	No	No
		Ciliophora
		Oligohymenophorea	Paramecium tetraurelia	72 MB	Incomplete	39580	39461	Yes	paramecium.cgm.cnrs-gif.fr
		Spirotrichea	Oxytricha trifallax	50 MB	Incomplete	24578	No	No	oxy.ciliate.org
		Dinophyceae
			Symbiodinium minutum	609 MB	Incomplete	No	No	No	marinegenomics.oist.jp/
	Cryptophyta
		Cryptomonadales
			Cryptomonas paramecium	0.5 MB	Complete	466	567	No	No
	Haptophyceae
		Isochrysidales
			Emiliania huxleyi	168 MB	Incomplete	38554	No	No	genome.jgi.doe.gov/Emihu1
Excavates
	Euglenozoa
		Kinetoplastida
			Leishmania major	32 MB	Incomplete	8032	7960	Yes	sanger.ac.uk/resources/downloads/protozoa/leishmania-major
	Fornicata
		Diplomonadida
			Giardia lamblia	11.2 MB	Incomplete	6502	7154	Yes	giardiadb.org/giardiadb/
	Heterobolosea
		Schizopyrenida
			Naegleria gruberi	41 MB	Incomplete	15711	15636	No	genome.jgi-psf.org/Naegr1/
	Parabasalia
		Trichomonadida
			Trichomonas vaginalis	176 MB	Incomplete	56679	50191	No	trichdb.org/trichdb/
Unikonts
	Amoebozoa
		Mycetozoa
			Dictyostelium discoideum	34 MB	Incomplete	13315	12746	Yes	dictybase.org/
		Archamoebae
			Entamoeba histolytica	21 MB	Incomplete	8163	7958	Yes	sanger.ac.uk/resources/downloads/protozoa/entamoeba.html
	Fungi
		Dikarya:Ascomycota
		Saccharomycotina	Saccharomyces cerevisiae	12 MB	Incomplete	5901	6621	Yes	yeastgenome.org/
		Dikarya:Basidiomycota
		Agaromycotina	Cryptococcus neoformans	19 MB	Incomplete	6475	6436	Yes	broadinstitute.org/annotation/genome/cryptococcus_neoformans_b/
		Microsporidia
			Encephalitozoon cuniculi GB-M1	2.5 MB	Incomplete	1996	2008	No	broadinstitute.org/annotation/genome/microsporidia_comparative/
		Chytridomycota
			Batrachochytrium dendrobatidis	24 MB	Incomplete	8700	8610	No	broadinstitute.org/annotation/genome/batrachochytrium_dendrobatidis/
		Cryptomycota
			Rozella allomycis	11.8 MB	Incomplete	6350	6349	No	genome.jgi.doe.gov/Rozal1_1/
	Metazoa
		Eumetazoa:Bilateria:Deuterostomia
			Homo sapiens	3209 MB	Incomplete	67792	64336	Yes	genome.wustl.edu/genomes/detail/homo-sapiens/
		Eumetazoa:Bilateria:Protostomia
		Arthropoda	Drosophila melanogaster	143 MB	Incomplete	30275	20116	Yes	flybase.org
		Eumetazoa:Cnidaria
			Nematostella vectensis	356 MB	Incomplete	24780	24435	Yes	genome.jgi-psf.org/Nemve1/
		Eumetazoa:Ctenophora
			Mnemiopsis leidyi	156 MB	Incomplete	No	No	Yes	research.nhgri.nih.gov/mnemiopsis/
		Porifera
			Amphimedon queenslandica	166 MB	Incomplete	9827	29741	Yes	degnanlabs.info/Degnan...Genomics/Amphimedon_resources.html
		Placozoa
			Trichoplax adhaerens	106 MB	Incomplete	11520	11520	Yes	genome.jgi-psf.org/Triad1/
Plantae
	Viridiplantae
		Chlorophyta
		Chlorophyceae	Chlamydomonas reinhardtii	120 MB	Incomplete	14489	14337	Yes	genome.jgi-psf.org/Chlre3/
		Mammiellophyceae	Ostreococcus lucimarinus	13.2 MB	Incomplete	7603	7403	Yes	genome.jgi-psf.org/Ost9901_3/
		Trebouxiophyceae	Chlorella variabilis	46 MB	Incomplete	9831	9870	No	genome.jgi-psf.org/ChlNC64A_1/
		Streptophyta
		Bryophyta	Physcomitrella patens	478 MB	Incomplete	35976	34837	Yes	cosmoss.org/
		Embryophyta:Lycopodiidae	Selaginella moellendorffii	212 MB	Incomplete	34747	33153	Yes	genome.jgi-psf.org/Selmo1/
		Embryophyta:Rosids	Arabidopsis thaliana	120 MB	Incomplete	35378	31655	Yes	arabidopsis.org/
		Embryophyta:Commelinids	Oryza sativa	382 MB	Incomplete	28555	63185	Yes	plantgdb.org/OsGDB/
	Rhodophyta
		Bangiophyceae	Chondrus crispus	104 MB	Incomplete	9807	9177	No	sb-roscoff.fr/en-abiotic-stress-research-topics/1681-the-chondrus-crispus-genome-project.html
		Bangiophyceae	Cyanidioschyzon merolae	16.5 MB	Incomplete	4803	5085	Yes	merolae.biol.s.u-tokyo.ac.jp/

## Sheet: Bacteria
ODB_code	UniProt_code	Organism	Hierarchy
240015	ACIC5	Acidobacterium capsulatum ATCC 51196	genus:33973:Acidobacterium;family:204434:Acidobacteriaceae;order:204433:Acidobacteriales;class:204432:Acidobacteriia;phylum:57723:Acidobacteria
204669	KORVE	Candidatus Koribacter versatilis Ellin345	genus:658061:Candidatus Koribacter;family:none:unclassified;order:none:unclassified;class:204432:Acidobacteriia;phylum:57723:Acidobacteria
234267	SOLUE	Candidatus Solibacter usitatus Ellin6076	genus:332162:Candidatus Solibacter;family:332161:Solibacteraceae;order:332160:Solibacterales;class:332159:Solibacteres;phylum:57723:Acidobacteria
525909	ACIFD	Acidimicrobium ferrooxidans DSM 10331	genus:53634:Acidimicrobium;family:84994:Acidimicrobiaceae;order:84993:Acidimicrobiales;class:1760:Actinobacteria;phylum:201174:Actinobacteria
351607	ACIC1	Acidothermus cellulolyticus 11B	genus:28048:Acidothermus;family:85032:Acidothermaceae;order:2037:Actinomycetales;class:1760:Actinobacteria;phylum:201174:Actinobacteria
446462	ACTMD	Actinosynnema mirum DSM 43827	genus:40566:Actinosynnema;family:2070:Pseudonocardiaceae;order:2037:Actinomycetales;class:1760:Actinobacteria;phylum:201174:Actinobacteria
290340	ARTAT	Arthrobacter aurescens TC1	genus:1663:Arthrobacter;family:1268:Micrococcaceae;order:2037:Actinomycetales;class:1760:Actinobacteria;phylum:201174:Actinobacteria
452863	ARTCA	Arthrobacter chlorophenolicus A6	genus:1663:Arthrobacter;family:1268:Micrococcaceae;order:2037:Actinomycetales;class:1760:Actinobacteria;phylum:201174:Actinobacteria
290399	ARTS2	Arthrobacter sp. FB24	genus:1663:Arthrobacter;family:1268:Micrococcaceae;order:2037:Actinomycetales;class:1760:Actinobacteria;phylum:201174:Actinobacteria
521095	ATOPD	Atopobium parvulum DSM 20469	genus:1380:Atopobium;family:84107:Coriobacteriaceae;order:84999:Coriobacteriales;class:1760:Actinobacteria;phylum:201174:Actinobacteria
471853	BEUC1	Beutenbergia cavernae DSM 12333	genus:84756:Beutenbergia;family:125316:Beutenbergiaceae;order:2037:Actinomycetales;class:1760:Actinobacteria;phylum:201174:Actinobacteria
367928	BIFAA	Bifidobacterium adolescentis ATCC 15703	genus:1678:Bifidobacterium;family:31953:Bifidobacteriaceae;order:85004:Bifidobacteriales;class:1760:Actinobacteria;phylum:201174:Actinobacteria
442563	BIFA0	Bifidobacterium animalis subsp. lactis AD011	genus:1678:Bifidobacterium;family:31953:Bifidobacteriaceae;order:85004:Bifidobacteriales;class:1760:Actinobacteria;phylum:201174:Actinobacteria
580050	BIFLB	Bifidobacterium animalis subsp. lactis Bl-04	genus:1678:Bifidobacterium;family:31953:Bifidobacteriaceae;order:85004:Bifidobacteriales;class:1760:Actinobacteria;phylum:201174:Actinobacteria
555970	BIFAS	Bifidobacterium animalis subsp. lactis DSM 10140	genus:1678:Bifidobacterium;family:31953:Bifidobacteriaceae;order:85004:Bifidobacteriales;class:1760:Actinobacteria;phylum:201174:Actinobacteria
866777	BIFBA	Bifidobacterium breve ACS-071-V-Sch8b	genus:1678:Bifidobacterium;family:31953:Bifidobacteriaceae;order:85004:Bifidobacteriales;class:1760:Actinobacteria;phylum:201174:Actinobacteria
401473	BIFDB	Bifidobacterium dentium Bd1	genus:1678:Bifidobacterium;family:31953:Bifidobacteriaceae;order:85004:Bifidobacteriales;class:1760:Actinobacteria;phylum:201174:Actinobacteria
205913	BIFLD	Bifidobacterium longum DJO10A	genus:1678:Bifidobacterium;family:31953:Bifidobacteriaceae;order:85004:Bifidobacteriales;class:1760:Actinobacteria;phylum:201174:Actinobacteria
206672	BIFLO	Bifidobacterium longum NCC2705	genus:1678:Bifidobacterium;family:31953:Bifidobacteriaceae;order:85004:Bifidobacteriales;class:1760:Actinobacteria;phylum:201174:Actinobacteria
446465	BRAFD	Brachybacterium faecium DSM 4810	genus:43668:Brachybacterium;family:85020:Dermabacteraceae;order:2037:Actinomycetales;class:1760:Actinobacteria;phylum:201174:Actinobacteria
479433	CATAD	Catenulispora acidiphila DSM 44928	genus:414878:Catenulispora;family:414877:Catenulisporaceae;order:2037:Actinomycetales;class:1760:Actinobacteria;phylum:201174:Actinobacteria
443906	CLAM3	Clavibacter michiganensis subsp. michiganensis NCPPB 382	genus:1573:Clavibacter;family:85023:Microbacteriaceae;order:2037:Actinomycetales;class:1760:Actinobacteria;phylum:201174:Actinobacteria
31964	CLAMS	Clavibacter michiganensis subsp. sepedonicus	genus:1573:Clavibacter;family:85023:Microbacteriaceae;order:2037:Actinomycetales;class:1760:Actinobacteria;phylum:201174:Actinobacteria
257309	CORDI	Corynebacterium diphtheriae NCTC 13129	genus:1716:Corynebacterium;family:1653:Corynebacteriaceae;order:2037:Actinomycetales;class:1760:Actinobacteria;phylum:201174:Actinobacteria
196164	COREF	Corynebacterium efficiens YS-314	genus:1716:Corynebacterium;family:1653:Corynebacteriaceae;order:2037:Actinomycetales;class:1760:Actinobacteria;phylum:201174:Actinobacteria
196627	CORGL	Corynebacterium glutamicum ATCC 13032	genus:1716:Corynebacterium;family:1653:Corynebacteriaceae;order:2037:Actinomycetales;class:1760:Actinobacteria;phylum:201174:Actinobacteria
340322	CORGB	Corynebacterium glutamicum R	genus:1716:Corynebacterium;family:1653:Corynebacteriaceae;order:2037:Actinomycetales;class:1760:Actinobacteria;phylum:201174:Actinobacteria
306537	CORJK	Corynebacterium jeikeium K411	genus:1716:Corynebacterium;family:1653:Corynebacteriaceae;order:2037:Actinomycetales;class:1760:Actinobacteria;phylum:201174:Actinobacteria
645127	CORK4	Corynebacterium kroppenstedtii DSM 44385	genus:1716:Corynebacterium;family:1653:Corynebacteriaceae;order:2037:Actinomycetales;class:1760:Actinobacteria;phylum:201174:Actinobacteria
504474	CORU7	Corynebacterium urealyticum DSM 7109	genus:1716:Corynebacterium;family:1653:Corynebacteriaceae;order:2037:Actinomycetales;class:1760:Actinobacteria;phylum:201174:Actinobacteria
469378	CRYCD	Cryptobacterium curtum DSM 15641	genus:84162:Cryptobacterium;family:84107:Coriobacteriaceae;order:84999:Coriobacteriales;class:1760:Actinobacteria;phylum:201174:Actinobacteria
479437	EGGLE	Eggerthella lenta DSM 2243	genus:84111:Eggerthella;family:84107:Coriobacteriaceae;order:84999:Coriobacteriales;class:1760:Actinobacteria;phylum:201174:Actinobacteria
326424	FRAAA	Frankia alni ACN14a	genus:1854:Frankia;family:74712:Frankiaceae;order:2037:Actinomycetales;class:1760:Actinobacteria;phylum:201174:Actinobacteria
106370	FRASC	Frankia sp. CcI3	genus:1854:Frankia;family:74712:Frankiaceae;order:2037:Actinomycetales;class:1760:Actinobacteria;phylum:201174:Actinobacteria
298653	FRASN	Frankia sp. EAN1pec	genus:1854:Frankia;family:74712:Frankiaceae;order:2037:Actinomycetales;class:1760:Actinobacteria;phylum:201174:Actinobacteria
553190	GARV4	Gardnerella vaginalis 409-05	genus:2701:Gardnerella;family:31953:Bifidobacteriaceae;order:85004:Bifidobacteriales;class:1760:Actinobacteria;phylum:201174:Actinobacteria
525284	GARV3	Gardnerella vaginalis ATCC 14019	genus:2701:Gardnerella;family:31953:Bifidobacteriaceae;order:85004:Bifidobacteriales;class:1760:Actinobacteria;phylum:201174:Actinobacteria
1009464	GARVH	Gardnerella vaginalis HMP9231	genus:2701:Gardnerella;family:31953:Bifidobacteriaceae;order:85004:Bifidobacteriales;class:1760:Actinobacteria;phylum:201174:Actinobacteria
526226	GORB4	Gordonia bronchialis DSM 43247	genus:2053:Gordonia;family:85026:Gordoniaceae;order:2037:Actinomycetales;class:1760:Actinobacteria;phylum:201174:Actinobacteria
471856	JONDD	Jonesia denitrificans DSM 20603	genus:43673:Jonesia;family:85022:Jonesiaceae;order:2037:Actinomycetales;class:1760:Actinobacteria;phylum:201174:Actinobacteria
378753	KOCRD	Kocuria rhizophila DC2201	genus:57493:Kocuria;family:1268:Micrococcaceae;order:2037:Actinomycetales;class:1760:Actinobacteria;phylum:201174:Actinobacteria
478801	KYTSD	Kytococcus sedentarius DSM 20547	genus:57499:Kytococcus;family:145357:Dermacoccaceae;order:2037:Actinomycetales;class:1760:Actinobacteria;phylum:201174:Actinobacteria
281090	LEIXX	Leifsonia xyli subsp. xyli str. CTCB07	genus:110932:Leifsonia;family:85023:Microbacteriaceae;order:2037:Actinomycetales;class:1760:Actinobacteria;phylum:201174:Actinobacteria
465515	MICLC	Micrococcus luteus NCTC 2665	genus:1269:Micrococcus;family:1268:Micrococcaceae;order:2037:Actinomycetales;class:1760:Actinobacteria;phylum:201174:Actinobacteria
243243	MYCA1	Mycobacterium avium 104	genus:1763:Mycobacterium;family:1762:Mycobacteriaceae;order:2037:Actinomycetales;class:1760:Actinobacteria;phylum:201174:Actinobacteria
262316	MYCPA	Mycobacterium avium subsp. paratuberculosis K-10	genus:1763:Mycobacterium;family:1762:Mycobacteriaceae;order:2037:Actinomycetales;class:1760:Actinobacteria;phylum:201174:Actinobacteria
233413	MYCBO	Mycobacterium bovis AF2122/97	genus:1763:Mycobacterium;family:1762:Mycobacteriaceae;order:2037:Actinomycetales;class:1760:Actinobacteria;phylum:201174:Actinobacteria
410289	MYCBP	Mycobacterium bovis BCG str. Pasteur 1173P2	genus:1763:Mycobacterium;family:1762:Mycobacteriaceae;order:2037:Actinomycetales;class:1760:Actinobacteria;phylum:201174:Actinobacteria
561275	MYCBT	Mycobacterium bovis BCG str. Tokyo 172	genus:1763:Mycobacterium;family:1762:Mycobacteriaceae;order:2037:Actinomycetales;class:1760:Actinobacteria;phylum:201174:Actinobacteria
350054	MYCGI	Mycobacterium gilvum PYR-GCK	genus:1763:Mycobacterium;family:1762:Mycobacteriaceae;order:2037:Actinomycetales;class:1760:Actinobacteria;phylum:201174:Actinobacteria
561304	MYCLB	Mycobacterium leprae Br4923	genus:1763:Mycobacterium;family:1762:Mycobacteriaceae;order:2037:Actinomycetales;class:1760:Actinobacteria;phylum:201174:Actinobacteria
272631	MYCLE	Mycobacterium leprae TN	genus:1763:Mycobacterium;family:1762:Mycobacteriaceae;order:2037:Actinomycetales;class:1760:Actinobacteria;phylum:201174:Actinobacteria
216594	MYCMM	Mycobacterium marinum M	genus:1763:Mycobacterium;family:1762:Mycobacteriaceae;order:2037:Actinomycetales;class:1760:Actinobacteria;phylum:201174:Actinobacteria
246196	MYCS2	Mycobacterium smegmatis str. MC2 155	genus:1763:Mycobacterium;family:1762:Mycobacteriaceae;order:2037:Actinomycetales;class:1760:Actinobacteria;phylum:201174:Actinobacteria
164757	MYCSJ	Mycobacterium sp. JLS	genus:1763:Mycobacterium;family:1762:Mycobacteriaceae;order:2037:Actinomycetales;class:1760:Actinobacteria;phylum:201174:Actinobacteria
189918	MYCSK	Mycobacterium sp. KMS	genus:1763:Mycobacterium;family:1762:Mycobacteriaceae;order:2037:Actinomycetales;class:1760:Actinobacteria;phylum:201174:Actinobacteria
164756	MYCSS	Mycobacterium sp. MCS	genus:1763:Mycobacterium;family:1762:Mycobacteriaceae;order:2037:Actinomycetales;class:1760:Actinobacteria;phylum:201174:Actinobacteria
83331	MYCTU	Mycobacterium tuberculosis CDC1551	genus:1763:Mycobacterium;family:1762:Mycobacteriaceae;order:2037:Actinomycetales;class:1760:Actinobacteria;phylum:201174:Actinobacteria
336982	MYCTF	Mycobacterium tuberculosis F11	genus:1763:Mycobacterium;family:1762:Mycobacteriaceae;order:2037:Actinomycetales;class:1760:Actinobacteria;phylum:201174:Actinobacteria
419947	MYCTA	Mycobacterium tuberculosis H37Ra	genus:1763:Mycobacterium;family:1762:Mycobacteriaceae;order:2037:Actinomycetales;class:1760:Actinobacteria;phylum:201174:Actinobacteria
83332	MYCTU	Mycobacterium tuberculosis H37Rv	genus:1763:Mycobacterium;family:1762:Mycobacteriaceae;order:2037:Actinomycetales;class:1760:Actinobacteria;phylum:201174:Actinobacteria
478434	MYCTK	Mycobacterium tuberculosis KZN 1435	genus:1763:Mycobacterium;family:1762:Mycobacteriaceae;order:2037:Actinomycetales;class:1760:Actinobacteria;phylum:201174:Actinobacteria
362242	MYCUA	Mycobacterium ulcerans Agy99	genus:1763:Mycobacterium;family:1762:Mycobacteriaceae;order:2037:Actinomycetales;class:1760:Actinobacteria;phylum:201174:Actinobacteria
350058	MYCVP	Mycobacterium vanbaalenii PYR-1	genus:1763:Mycobacterium;family:1762:Mycobacteriaceae;order:2037:Actinomycetales;class:1760:Actinobacteria;phylum:201174:Actinobacteria
479431	NAKMY	Nakamurella multipartita DSM 44233	genus:53460:Nakamurella;family:85031:Nakamurellaceae;order:2037:Actinomycetales;class:1760:Actinobacteria;phylum:201174:Actinobacteria
247156	NOCFA	Nocardia farcinica IFM 10152	genus:1817:Nocardia;family:85025:Nocardiaceae;order:2037:Actinomycetales;class:1760:Actinobacteria;phylum:201174:Actinobacteria
196162	NOCSJ	Nocardioides sp. JS614	genus:1839:Nocardioides;family:85015:Nocardioidaceae;order:2037:Actinomycetales;class:1760:Actinobacteria;phylum:201174:Actinobacteria
267747	PROAC	Propionibacterium acnes KPA171202	genus:1743:Propionibacterium;family:31957:Propionibacteriaceae;order:2037:Actinomycetales;class:1760:Actinobacteria;phylum:201174:Actinobacteria
288705	RENSM	Renibacterium salmoninarum ATCC 33209	genus:1645:Renibacterium;family:1268:Micrococcaceae;order:2037:Actinomycetales;class:1760:Actinobacteria;phylum:201174:Actinobacteria
234621	RHOE4	Rhodococcus erythropolis PR4	genus:1827:Rhodococcus;family:85025:Nocardiaceae;order:2037:Actinomycetales;class:1760:Actinobacteria;phylum:201174:Actinobacteria
101510	RHOSR	Rhodococcus jostii RHA1	genus:1827:Rhodococcus;family:85025:Nocardiaceae;order:2037:Actinomycetales;class:1760:Actinobacteria;phylum:201174:Actinobacteria
632772	RHOOB	Rhodococcus opacus B4	genus:1827:Rhodococcus;family:85025:Nocardiaceae;order:2037:Actinomycetales;class:1760:Actinobacteria;phylum:201174:Actinobacteria
680646	ROTMD	Rothia mucilaginosa DY-18	genus:32207:Rothia;family:1268:Micrococcaceae;order:2037:Actinomycetales;class:1760:Actinobacteria;phylum:201174:Actinobacteria
266117	RUBXD	Rubrobacter xylanophilus DSM 9941	genus:42255:Rubrobacter;family:84997:Rubrobacteraceae;order:84996:Rubrobacterales;class:1760:Actinobacteria;phylum:201174:Actinobacteria
471857	SACVD	Saccharomonospora viridis DSM 43017	genus:1851:Saccharomonospora;family:2070:Pseudonocardiaceae;order:2037:Actinomycetales;class:1760:Actinobacteria;phylum:201174:Actinobacteria
405948	SACEN	Saccharopolyspora erythraea NRRL 2338	genus:1835:Saccharopolyspora;family:2070:Pseudonocardiaceae;order:2037:Actinomycetales;class:1760:Actinobacteria;phylum:201174:Actinobacteria
391037	SALAI	Salinispora arenicola CNS-205	genus:168694:Salinispora;family:28056:Micromonosporaceae;order:2037:Actinomycetales;class:1760:Actinobacteria;phylum:201174:Actinobacteria
369723	SALTO	Salinispora tropica CNB-440	genus:168694:Salinispora;family:28056:Micromonosporaceae;order:2037:Actinomycetales;class:1760:Actinobacteria;phylum:201174:Actinobacteria
471855	SLAHD	Slackia heliotrinireducens DSM 20476	genus:84108:Slackia;family:84107:Coriobacteriaceae;order:84999:Coriobacteriales;class:1760:Actinobacteria;phylum:201174:Actinobacteria
100226	STRCO	Streptomyces coelicolor A3(2)	genus:1883:Streptomyces;family:2062:Streptomycetaceae;order:2037:Actinomycetales;class:1760:Actinobacteria;phylum:201174:Actinobacteria
455632	STRGG	Streptomyces griseus subsp. griseus NBRC 13350	genus:1883:Streptomyces;family:2062:Streptomycetaceae;order:2037:Actinomycetales;class:1760:Actinobacteria;phylum:201174:Actinobacteria
479432	STRRD	Streptosporangium roseum DSM 43021	genus:2000:Streptosporangium;family:2004:Streptosporangiaceae;order:2037:Actinomycetales;class:1760:Actinobacteria;phylum:201174:Actinobacteria
269800	THEFY	Thermobifida fusca YX	genus:83677:Thermobifida;family:83676:Nocardiopsaceae;order:2037:Actinomycetales;class:1760:Actinobacteria;phylum:201174:Actinobacteria
471852	THECD	Thermomonospora curvata DSM 43183	genus:2019:Thermomonospora;family:2012:Thermomonosporaceae;order:2037:Actinomycetales;class:1760:Actinobacteria;phylum:201174:Actinobacteria
203267	TROWT	Tropheryma whipplei str. Twist	genus:2038:Tropheryma;family:none:unclassified;order:2037:Actinomycetales;class:1760:Actinobacteria;phylum:201174:Actinobacteria
218496	TROW8	Tropheryma whipplei TW08/27	genus:2038:Tropheryma;family:none:unclassified;order:2037:Actinomycetales;class:1760:Actinobacteria;phylum:201174:Actinobacteria
446471	XYLCX	Xylanimonas cellulosilytica DSM 15894	genus:186188:Xylanimonas;family:85017:Promicromonosporaceae;order:2037:Actinomycetales;class:1760:Actinobacteria;phylum:201174:Actinobacteria
224324	AQUAE	Aquifex aeolicus VF5	genus:2713:Aquifex;family:64898:Aquificaceae;order:32069:Aquificales;class:187857:Aquificae;phylum:200783:Aquificae
380749	HYDS0	Hydrogenobaculum sp. Y04AAS1	genus:168657:Hydrogenobaculum;family:64898:Aquificaceae;order:32069:Aquificales;class:187857:Aquificae;phylum:200783:Aquificae
123214	PERMH	Persephonella marina EX-H1	genus:182899:Persephonella;family:224027:Hydrogenothermaceae;order:32069:Aquificales;class:187857:Aquificae;phylum:200783:Aquificae
204536	SULAA	Sulfurihydrogenibium azorense Az-Fu1	genus:212790:Sulfurihydrogenibium;family:224027:Hydrogenothermaceae;order:32069:Aquificales;class:187857:Aquificae;phylum:200783:Aquificae
436114	SULSY	Sulfurihydrogenibium sp. YO3AOP1	genus:212790:Sulfurihydrogenibium;family:224027:Hydrogenothermaceae;order:32069:Aquificales;class:187857:Aquificae;phylum:200783:Aquificae
272559	BACFN	Bacteroides fragilis NCTC 9343	genus:816:Bacteroides;family:815:Bacteroidaceae;order:171549:Bacteroidales;class:200643:Bacteroidia;phylum:976:Bacteroidetes
295405	BACFR	Bacteroides fragilis YCH46	genus:816:Bacteroides;family:815:Bacteroidaceae;order:171549:Bacteroidales;class:200643:Bacteroidia;phylum:976:Bacteroidetes
226186	BACTN	Bacteroides thetaiotaomicron VPI-5482	genus:816:Bacteroides;family:815:Bacteroidaceae;order:171549:Bacteroidales;class:200643:Bacteroidia;phylum:976:Bacteroidetes
435590	BACV8	Bacteroides vulgatus ATCC 8482	genus:816:Bacteroides;family:815:Bacteroidaceae;order:171549:Bacteroidales;class:200643:Bacteroidia;phylum:976:Bacteroidetes
331104	BLASB	Blattabacterium sp. (Blattella germanica) str. Bge	genus:34098:Blattabacterium;family:39782:Blattabacteriaceae;order:200644:Flavobacteriales;class:117743:Flavobacteriia;phylum:976:Bacteroidetes
600809	BLASP	Blattabacterium sp. (Periplaneta americana) str. BPLAN	genus:34098:Blattabacterium;family:39782:Blattabacteriaceae;order:200644:Flavobacteriales;class:117743:Flavobacteriia;phylum:976:Bacteroidetes
452471	AMOA5	Candidatus Amoebophilus asiaticus 5a2	genus:281119:Candidatus Amoebophilus;family:none:unclassified;order:none:unclassified;class:none:unclassified;phylum:976:Bacteroidetes
511995	AZOPC	Candidatus Azobacteroides pseudotrichonymphae genomovar. CFP2	genus:511434:Candidatus Azobacteroides;family:none:unclassified;order:171549:Bacteroidales;class:200643:Bacteroidia;phylum:976:Bacteroidetes
444179	SULMW	Candidatus Sulcia muelleri GWSS	genus:336809:Candidatus Sulcia;family:none:unclassified;order:200644:Flavobacteriales;class:117743:Flavobacteriia;phylum:976:Bacteroidetes
595499	SULMS	Candidatus Sulcia muelleri SMDSEM	genus:336809:Candidatus Sulcia;family:none:unclassified;order:200644:Flavobacteriales;class:117743:Flavobacteriia;phylum:976:Bacteroidetes
521097	CAPOD	Capnocytophaga ochracea DSM 7271	genus:1016:Capnocytophaga;family:49546:Flavobacteriaceae;order:200644:Flavobacteriales;class:117743:Flavobacteriia;phylum:976:Bacteroidetes
485918	CHIPD	Chitinophaga pinensis DSM 2588	genus:79328:Chitinophaga;family:none:unclassified;order:200666:Sphingobacteriales;class:117747:Sphingobacteriia;phylum:976:Bacteroidetes
269798	CYTH3	Cytophaga hutchinsonii ATCC 33406	genus:978:Cytophaga;family:89373:Cytophagaceae;order:768507:Cytophagales;class:768503:Cytophagia;phylum:976:Bacteroidetes
471854	DYAFD	Dyadobacter fermentans DSM 18053	genus:120831:Dyadobacter;family:89373:Cytophagaceae;order:768507:Cytophagales;class:768503:Cytophagia;phylum:976:Bacteroidetes
531844	FLAB3	Flavobacteriaceae bacterium 3519-10	genus:none:unclassified;family:49546:Flavobacteriaceae;order:200644:Flavobacteriales;class:117743:Flavobacteriia;phylum:976:Bacteroidetes
376686	FLAJ1	Flavobacterium johnsoniae UW101	genus:237:Flavobacterium;family:49546:Flavobacteriaceae;order:200644:Flavobacteriales;class:117743:Flavobacteriia;phylum:976:Bacteroidetes
402612	FLAPJ	Flavobacterium psychrophilum JIP02/86	genus:237:Flavobacterium;family:49546:Flavobacteriaceae;order:200644:Flavobacteriales;class:117743:Flavobacteriia;phylum:976:Bacteroidetes
411154	GRAFK	Gramella forsetii KT0803	genus:292691:Gramella;family:49546:Flavobacteriaceae;order:200644:Flavobacteriales;class:117743:Flavobacteriia;phylum:976:Bacteroidetes
435591	PARD8	Parabacteroides distasonis ATCC 8503	genus:375288:Parabacteroides;family:171551:Porphyromonadaceae;order:171549:Bacteroidales;class:200643:Bacteroidia;phylum:976:Bacteroidetes
485917	PEDHD	Pedobacter heparinus DSM 2366	genus:84567:Pedobacter;family:84566:Sphingobacteriaceae;order:200666:Sphingobacteriales;class:117747:Sphingobacteriia;phylum:976:Bacteroidetes
431947	PORG3	Porphyromonas gingivalis ATCC 33277	genus:836:Porphyromonas;family:171551:Porphyromonadaceae;order:171549:Bacteroidales;class:200643:Bacteroidia;phylum:976:Bacteroidetes
242619	PORGI	Porphyromonas gingivalis W83	genus:836:Porphyromonas;family:171551:Porphyromonadaceae;order:171549:Bacteroidales;class:200643:Bacteroidia;phylum:976:Bacteroidetes
908937	9BACT	Prevotella dentalis DSM 3688	genus:838:Prevotella;family:171552:Prevotellaceae;order:171549:Bacteroidales;class:200643:Bacteroidia;phylum:976:Bacteroidetes
767031	PREDF	Prevotella denticola F0289	genus:838:Prevotella;family:171552:Prevotellaceae;order:171549:Bacteroidales;class:200643:Bacteroidia;phylum:976:Bacteroidetes
553174	PREMB	Prevotella melaninogenica ATCC 25845	genus:838:Prevotella;family:171552:Prevotellaceae;order:171549:Bacteroidales;class:200643:Bacteroidia;phylum:976:Bacteroidetes
575614	9BACT	Prevotella sp. oral taxon 299 str. F0039	genus:838:Prevotella;family:171552:Prevotellaceae;order:171549:Bacteroidales;class:200643:Bacteroidia;phylum:976:Bacteroidetes
518766	RHOM4	Rhodothermus marinus DSM 4252	genus:29548:Rhodothermus;family:563843:Rhodothermaceae;order:1100069:Bacteroidetes Order II. Incertae sedis;class:none:unclassified;phylum:976:Bacteroidetes
313596	ROBBH	Robiginitalea biformata HTCC2501	genus:252306:Robiginitalea;family:49546:Flavobacteriaceae;order:200644:Flavobacteriales;class:117743:Flavobacteriia;phylum:976:Bacteroidetes
309807	SALRD	Salinibacter ruber DSM 13855	genus:146918:Salinibacter;family:563843:Rhodothermaceae;order:1100069:Bacteroidetes Order II. Incertae sedis;class:none:unclassified;phylum:976:Bacteroidetes
264201	PARUW	Candidatus Protochlamydia amoebophila UWE25	genus:282132:Candidatus Protochlamydia;family:92713:Parachlamydiaceae;order:51291:Chlamydiales;class:204429:Chlamydiia;phylum:204428:Chlamydiae
471472	CHLT2	Chlamydia trachomatis 434/Bu	genus:810:Chlamydia;family:809:Chlamydiaceae;order:51291:Chlamydiales;class:204429:Chlamydiia;phylum:204428:Chlamydiae
315277	CHLTA	Chlamydia trachomatis A/HAR-13	genus:810:Chlamydia;family:809:Chlamydiaceae;order:51291:Chlamydiales;class:204429:Chlamydiia;phylum:204428:Chlamydiae
580049	CHLTJ	Chlamydia trachomatis B/Jali20/OT	genus:810:Chlamydia;family:809:Chlamydiaceae;order:51291:Chlamydiales;class:204429:Chlamydiia;phylum:204428:Chlamydiae
672161	CHLTZ	Chlamydia trachomatis B/TZ1A828/OT	genus:810:Chlamydia;family:809:Chlamydiaceae;order:51291:Chlamydiales;class:204429:Chlamydiia;phylum:204428:Chlamydiae
272561	CHLTR	Chlamydia trachomatis D/UW-3/CX	genus:810:Chlamydia;family:809:Chlamydiaceae;order:51291:Chlamydiales;class:204429:Chlamydiia;phylum:204428:Chlamydiae
471473	CHLTB	Chlamydia trachomatis L2b/UCH-1/proctitis	genus:810:Chlamydia;family:809:Chlamydiaceae;order:51291:Chlamydiales;class:204429:Chlamydiia;phylum:204428:Chlamydiae
218497	CHLAB	Chlamydophila abortus S26/3	genus:83553:Chlamydophila;family:809:Chlamydiaceae;order:51291:Chlamydiales;class:204429:Chlamydiia;phylum:204428:Chlamydiae
227941	CHLCV	Chlamydophila caviae GPIC	genus:83553:Chlamydophila;family:809:Chlamydiaceae;order:51291:Chlamydiales;class:204429:Chlamydiia;phylum:204428:Chlamydiae
264202	CHLFF	Chlamydophila felis Fe/C-56	genus:83553:Chlamydophila;family:809:Chlamydiaceae;order:51291:Chlamydiales;class:204429:Chlamydiia;phylum:204428:Chlamydiae
115711	CHLPN	Chlamydophila pneumoniae AR39	genus:810:Chlamydia;family:809:Chlamydiaceae;order:51291:Chlamydiales;class:204429:Chlamydiia;phylum:204428:Chlamydiae
115713	CHLPN	Chlamydophila pneumoniae CWL029	genus:810:Chlamydia;family:809:Chlamydiaceae;order:51291:Chlamydiales;class:204429:Chlamydiia;phylum:204428:Chlamydiae
138677	CHLPN	Chlamydophila pneumoniae J138	genus:810:Chlamydia;family:809:Chlamydiaceae;order:51291:Chlamydiales;class:204429:Chlamydiia;phylum:204428:Chlamydiae
182082	CHLPN	Chlamydophila pneumoniae TW-183	genus:810:Chlamydia;family:809:Chlamydiaceae;order:51291:Chlamydiales;class:204429:Chlamydiia;phylum:204428:Chlamydiae
517417	CHLP8	Chlorobaculum parvum NCIB 8327	genus:256319:Chlorobaculum;family:191412:Chlorobiaceae;order:191411:Chlorobiales;class:191410:Chlorobia;phylum:1090:Chlorobi
340177	CHLCH	Chlorobium chlorochromatii CaD3	genus:1091:Chlorobium;family:191412:Chlorobiaceae;order:191411:Chlorobiales;class:191410:Chlorobia;phylum:1090:Chlorobi
290315	CHLL2	Chlorobium limicola DSM 245	genus:1091:Chlorobium;family:191412:Chlorobiaceae;order:191411:Chlorobiales;class:191410:Chlorobia;phylum:1090:Chlorobi
319225	PELLD	Chlorobium luteolum DSM 273	genus:1099:Pelodictyon;family:191412:Chlorobiaceae;order:191411:Chlorobiales;class:191410:Chlorobia;phylum:1090:Chlorobi
331678	CHLPB	Chlorobium phaeobacteroides BS1	genus:1091:Chlorobium;family:191412:Chlorobiaceae;order:191411:Chlorobiales;class:191410:Chlorobia;phylum:1090:Chlorobi
290317	CHLPD	Chlorobium phaeobacteroides DSM 266	genus:1091:Chlorobium;family:191412:Chlorobiaceae;order:191411:Chlorobiales;class:191410:Chlorobia;phylum:1090:Chlorobi
290318	PROVI	Chlorobium phaeovibrioides DSM 265	genus:1091:Chlorobium;family:191412:Chlorobiaceae;order:191411:Chlorobiales;class:191410:Chlorobia;phylum:1090:Chlorobi
194439	CHLTE	Chlorobium tepidum TLS	genus:256319:Chlorobaculum;family:191412:Chlorobiaceae;order:191411:Chlorobiales;class:191410:Chlorobia;phylum:1090:Chlorobi
517418	CHLT3	Chloroherpeton thalassium ATCC 35110	genus:100715:Chloroherpeton;family:191412:Chlorobiaceae;order:191411:Chlorobiales;class:191410:Chlorobia;phylum:1090:Chlorobi
324925	PELPB	Pelodictyon phaeoclathratiforme BU-1	genus:1099:Pelodictyon;family:191412:Chlorobiaceae;order:191411:Chlorobiales;class:191410:Chlorobia;phylum:1090:Chlorobi
290512	PROA2	Prosthecochloris aestuarii DSM 271	genus:1101:Prosthecochloris;family:191412:Chlorobiaceae;order:191411:Chlorobiales;class:191410:Chlorobia;phylum:1090:Chlorobi
326427	CHLAD	Chloroflexus aggregans DSM 9485	genus:1107:Chloroflexus;family:1106:Chloroflexaceae;order:32064:Chloroflexales;class:32061:Chloroflexi;phylum:200795:Chloroflexi
324602	CHLAA	Chloroflexus aurantiacus J-10-fl	genus:1107:Chloroflexus;family:1106:Chloroflexaceae;order:32064:Chloroflexales;class:32061:Chloroflexi;phylum:200795:Chloroflexi
480224	CHLSY	Chloroflexus sp. Y-400-fl	genus:1107:Chloroflexus;family:1106:Chloroflexaceae;order:32064:Chloroflexales;class:32061:Chloroflexi;phylum:200795:Chloroflexi
316274	HERA2	Herpetosiphon aurantiacus DSM 785	genus:64:Herpetosiphon;family:189773:Herpetosiphonaceae;order:189772:Herpetosiphonales;class:32061:Chloroflexi;phylum:200795:Chloroflexi
383372	ROSCS	Roseiflexus castenholzii DSM 13941	genus:120961:Roseiflexus;family:1106:Chloroflexaceae;order:32064:Chloroflexales;class:32061:Chloroflexi;phylum:200795:Chloroflexi
357808	ROSS1	Roseiflexus sp. RS-1	genus:120961:Roseiflexus;family:1106:Chloroflexaceae;order:32064:Chloroflexales;class:32061:Chloroflexi;phylum:200795:Chloroflexi
479434	SPHTD	Sphaerobacter thermophilus DSM 20745	genus:2056:Sphaerobacter;family:85002:Sphaerobacteraceae;order:85001:Sphaerobacterales;class:189775:Thermomicrobia;phylum:200795:Chloroflexi
309801	THERP	Thermomicrobium roseum DSM 5159	genus:499:Thermomicrobium;family:189777:Thermomicrobiaceae;order:189776:Thermomicrobiales;class:189775:Thermomicrobia;phylum:200795:Chloroflexi
329726	ACAM1	Acaryochloris marina MBIC11017	genus:155977:Acaryochloris;family:none:unclassified;order:1118:Chroococcales;class:none:unclassified;phylum:1117:Cyanobacteria
240292	ANAVT	Anabaena variabilis ATCC 29413	genus:1163:Anabaena;family:1162:Nostocaceae;order:1161:Nostocales;class:none:unclassified;phylum:1117:Cyanobacteria
43989	CYAA5	Cyanothece sp. ATCC 51142	genus:43988:Cyanothece;family:none:unclassified;order:1118:Chroococcales;class:none:unclassified;phylum:1117:Cyanobacteria
65393	CYAP7	Cyanothece sp. PCC 7424	genus:43988:Cyanothece;family:none:unclassified;order:1118:Chroococcales;class:none:unclassified;phylum:1117:Cyanobacteria
395961	CYAP4	Cyanothece sp. PCC 7425	genus:43988:Cyanothece;family:none:unclassified;order:1118:Chroococcales;class:none:unclassified;phylum:1117:Cyanobacteria
41431	CYAP8	Cyanothece sp. PCC 8801	genus:43988:Cyanothece;family:none:unclassified;order:1118:Chroococcales;class:none:unclassified;phylum:1117:Cyanobacteria
395962	CYAP0	Cyanothece sp. PCC 8802	genus:43988:Cyanothece;family:none:unclassified;order:1118:Chroococcales;class:none:unclassified;phylum:1117:Cyanobacteria
251221	GLOVI	Gloeobacter violaceus PCC 7421	genus:33071:Gloeobacter;family:none:unclassified;order:307595:Gloeobacterales;class:307596:Gloeobacteria;phylum:1117:Cyanobacteria
449447	MICAN	Microcystis aeruginosa NIES-843	genus:1125:Microcystis;family:none:unclassified;order:1118:Chroococcales;class:none:unclassified;phylum:1117:Cyanobacteria
63737	NOSP7	Nostoc punctiforme PCC 73102	genus:1177:Nostoc;family:1162:Nostocaceae;order:1161:Nostocales;class:none:unclassified;phylum:1117:Cyanobacteria
103690	NOSS1	Nostoc sp. PCC 7120	genus:1177:Nostoc;family:1162:Nostocaceae;order:1161:Nostocales;class:none:unclassified;phylum:1117:Cyanobacteria
146891	PROMS	Prochlorococcus marinus str. AS9601	genus:1218:Prochlorococcus;family:1217:Prochlorococcaceae;order:1212:Prochlorales;class:none:unclassified;phylum:1117:Cyanobacteria
93059	PROM4	Prochlorococcus marinus str. MIT 9211	genus:1218:Prochlorococcus;family:1217:Prochlorococcaceae;order:1212:Prochlorales;class:none:unclassified;phylum:1117:Cyanobacteria
93060	PROM2	Prochlorococcus marinus str. MIT 9215	genus:1218:Prochlorococcus;family:1217:Prochlorococcaceae;order:1212:Prochlorales;class:none:unclassified;phylum:1117:Cyanobacteria
167546	PROM0	Prochlorococcus marinus str. MIT 9301	genus:1218:Prochlorococcus;family:1217:Prochlorococcaceae;order:1212:Prochlorales;class:none:unclassified;phylum:1117:Cyanobacteria
59922	PROM3	Prochlorococcus marinus str. MIT 9303	genus:1218:Prochlorococcus;family:1217:Prochlorococcaceae;order:1212:Prochlorales;class:none:unclassified;phylum:1117:Cyanobacteria
74546	PROM9	Prochlorococcus marinus str. MIT 9312	genus:1218:Prochlorococcus;family:1217:Prochlorococcaceae;order:1212:Prochlorales;class:none:unclassified;phylum:1117:Cyanobacteria
74547	PROMM	Prochlorococcus marinus str. MIT 9313	genus:1218:Prochlorococcus;family:1217:Prochlorococcaceae;order:1212:Prochlorales;class:none:unclassified;phylum:1117:Cyanobacteria
167542	PROM5	Prochlorococcus marinus str. MIT 9515	genus:1218:Prochlorococcus;family:1217:Prochlorococcaceae;order:1212:Prochlorales;class:none:unclassified;phylum:1117:Cyanobacteria
167555	PROM1	Prochlorococcus marinus str. NATL1A	genus:1218:Prochlorococcus;family:1217:Prochlorococcaceae;order:1212:Prochlorales;class:none:unclassified;phylum:1117:Cyanobacteria
59920	PROMT	Prochlorococcus marinus str. NATL2A	genus:1218:Prochlorococcus;family:1217:Prochlorococcaceae;order:1212:Prochlorales;class:none:unclassified;phylum:1117:Cyanobacteria
167539	PROMA	Prochlorococcus marinus subsp. marinus str. CCMP1375	genus:1218:Prochlorococcus;family:1217:Prochlorococcaceae;order:1212:Prochlorales;class:none:unclassified;phylum:1117:Cyanobacteria
59919	PROMP	Prochlorococcus marinus subsp. pastoris str. CCMP1986	genus:1218:Prochlorococcus;family:1217:Prochlorococcaceae;order:1212:Prochlorales;class:none:unclassified;phylum:1117:Cyanobacteria
269084	SYNP6	Synechococcus elongatus PCC 6301	genus:1129:Synechococcus;family:none:unclassified;order:1118:Chroococcales;class:none:unclassified;phylum:1117:Cyanobacteria
1140	SYNE7	Synechococcus elongatus PCC 7942	genus:1129:Synechococcus;family:none:unclassified;order:1118:Chroococcales;class:none:unclassified;phylum:1117:Cyanobacteria
64471	SYNS3	Synechococcus sp. CC9311	genus:1129:Synechococcus;family:none:unclassified;order:1118:Chroococcales;class:none:unclassified;phylum:1117:Cyanobacteria
110662	SYNSC	Synechococcus sp. CC9605	genus:1129:Synechococcus;family:none:unclassified;order:1118:Chroococcales;class:none:unclassified;phylum:1117:Cyanobacteria
316279	SYNS9	Synechococcus sp. CC9902	genus:1129:Synechococcus;family:none:unclassified;order:1118:Chroococcales;class:none:unclassified;phylum:1117:Cyanobacteria
321332	SYNJB	Synechococcus sp. JA-2-3B'a(2-13)	genus:1129:Synechococcus;family:none:unclassified;order:1118:Chroococcales;class:none:unclassified;phylum:1117:Cyanobacteria
321327	SYNJA	Synechococcus sp. JA-3-3Ab	genus:1129:Synechococcus;family:none:unclassified;order:1118:Chroococcales;class:none:unclassified;phylum:1117:Cyanobacteria
32049	SYNP2	Synechococcus sp. PCC 7002	genus:1129:Synechococcus;family:none:unclassified;order:1118:Chroococcales;class:none:unclassified;phylum:1117:Cyanobacteria
316278	SYNR3	Synechococcus sp. RCC307	genus:1129:Synechococcus;family:none:unclassified;order:1118:Chroococcales;class:none:unclassified;phylum:1117:Cyanobacteria
32051	SYNPW	Synechococcus sp. WH 7803	genus:1129:Synechococcus;family:none:unclassified;order:1118:Chroococcales;class:none:unclassified;phylum:1117:Cyanobacteria
84588	SYNPX	Synechococcus sp. WH 8102	genus:1129:Synechococcus;family:none:unclassified;order:1118:Chroococcales;class:none:unclassified;phylum:1117:Cyanobacteria
1148	9SYNC	Synechocystis sp. PCC 6803	genus:1142:Synechocystis;family:none:unclassified;order:1118:Chroococcales;class:none:unclassified;phylum:1117:Cyanobacteria
197221	THEEB	Thermosynechococcus elongatus BP-1	genus:146785:Thermosynechococcus;family:none:unclassified;order:1118:Chroococcales;class:none:unclassified;phylum:1117:Cyanobacteria
203124	TRIEI	Trichodesmium erythraeum IMS101	genus:1205:Trichodesmium;family:none:unclassified;order:1150:Oscillatoriales;class:none:unclassified;phylum:1117:Cyanobacteria
546414	DEIDV	Deinococcus deserti VCD115	genus:1298:Deinococcus;family:183710:Deinococcaceae;order:118964:Deinococcales;class:188787:Deinococci;phylum:1297:Deinococcus-Thermus
319795	DEIGD	Deinococcus geothermalis DSM 11300	genus:1298:Deinococcus;family:183710:Deinococcaceae;order:118964:Deinococcales;class:188787:Deinococci;phylum:1297:Deinococcus-Thermus
243230	DEIRA	Deinococcus radiodurans R1	genus:1298:Deinococcus;family:183710:Deinococcaceae;order:118964:Deinococcales;class:188787:Deinococci;phylum:1297:Deinococcus-Thermus
262724	THET2	Thermus thermophilus HB27	genus:270:Thermus;family:188786:Thermaceae;order:68933:Thermales;class:188787:Deinococci;phylum:1297:Deinococcus-Thermus
300852	THET8	Thermus thermophilus HB8	genus:270:Thermus;family:188786:Thermaceae;order:68933:Thermales;class:188787:Deinococci;phylum:1297:Deinococcus-Thermus
309799	DICT6	Dictyoglomus thermophilum H-6-12	genus:13:Dictyoglomus;family:203488:Dictyoglomaceae;order:203487:Dictyoglomales;class:203486:Dictyoglomia;phylum:68297:Dictyoglomi
515635	DICTD	Dictyoglomus turgidum DSM 6724	genus:13:Dictyoglomus;family:203488:Dictyoglomaceae;order:203487:Dictyoglomales;class:203486:Dictyoglomia;phylum:68297:Dictyoglomi
445932	ELUMP	Elusimicrobium minutum Pei191	genus:423604:Elusimicrobium;family:641876:Elusimicrobiaceae;order:641854:Elusimicrobiales;class:641853:Elusimicrobia;phylum:74152:Elusimicrobia
59374	FIBSS	Fibrobacter succinogenes subsp. succinogenes S85	genus:832:Fibrobacter;family:204431:Fibrobacteraceae;order:218872:Fibrobacterales;class:204430:Fibrobacteria;phylum:65842:Fibrobacteres
521098	ALIAD	Alicyclobacillus acidocaldarius subsp. acidocaldarius DSM 446	genus:29330:Alicyclobacillus;family:186823:Alicyclobacillaceae;order:1385:Bacillales;class:91061:Bacilli;phylum:1239:Firmicutes
293826	ALKMQ	Alkaliphilus metalliredigens QYMF	genus:114627:Alkaliphilus;family:31979:Clostridiaceae;order:186802:Clostridiales;class:186801:Clostridia;phylum:1239:Firmicutes
350688	ALKOO	Alkaliphilus oremlandii OhILAs	genus:114627:Alkaliphilus;family:31979:Clostridiaceae;order:186802:Clostridiales;class:186801:Clostridia;phylum:1239:Firmicutes
429009	AMMDK	Ammonifex degensii KC4	genus:42837:Ammonifex;family:186814:Thermoanaerobacteraceae;order:68295:Thermoanaerobacterales;class:186801:Clostridia;phylum:1239:Firmicutes
525919	ANAPD	Anaerococcus prevotii DSM 20548	genus:165779:Anaerococcus;family:543310:Clostridiales Family XI. Incertae Sedis;order:186802:Clostridiales;class:186801:Clostridia;phylum:1239:Firmicutes
491915	ANOFW	Anoxybacillus flavithermus WK1	genus:150247:Anoxybacillus;family:186817:Bacillaceae;order:1385:Bacillales;class:91061:Bacilli;phylum:1239:Firmicutes
592021	BACAA	Bacillus anthracis str. A0248	genus:1386:Bacillus;family:186817:Bacillaceae;order:1385:Bacillales;class:91061:Bacilli;phylum:1239:Firmicutes
198094	BACAN	Bacillus anthracis str. Ames	genus:1386:Bacillus;family:186817:Bacillaceae;order:1385:Bacillales;class:91061:Bacilli;phylum:1239:Firmicutes
261594	BACAN	Bacillus anthracis str. 'Ames Ancestor'	genus:1386:Bacillus;family:186817:Bacillaceae;order:1385:Bacillales;class:91061:Bacilli;phylum:1239:Firmicutes
568206	BACAC	Bacillus anthracis str. CDC 684	genus:1386:Bacillus;family:186817:Bacillaceae;order:1385:Bacillales;class:91061:Bacilli;phylum:1239:Firmicutes
260799	BACAN	Bacillus anthracis str. Sterne	genus:1386:Bacillus;family:186817:Bacillaceae;order:1385:Bacillales;class:91061:Bacilli;phylum:1239:Firmicutes
572264	BACC3	Bacillus cereus 03BB102	genus:1386:Bacillus;family:186817:Bacillaceae;order:1385:Bacillales;class:91061:Bacilli;phylum:1239:Firmicutes
405534	BACC7	Bacillus cereus AH187	genus:1386:Bacillus;family:186817:Bacillaceae;order:1385:Bacillales;class:91061:Bacilli;phylum:1239:Firmicutes
405535	BACC0	Bacillus cereus AH820	genus:1386:Bacillus;family:186817:Bacillaceae;order:1385:Bacillales;class:91061:Bacilli;phylum:1239:Firmicutes
222523	BACC1	Bacillus cereus ATCC 10987	genus:1386:Bacillus;family:186817:Bacillaceae;order:1385:Bacillales;class:91061:Bacilli;phylum:1239:Firmicutes
226900	BACCR	Bacillus cereus ATCC 14579	genus:1386:Bacillus;family:186817:Bacillaceae;order:1385:Bacillales;class:91061:Bacilli;phylum:1239:Firmicutes
405532	BACC4	Bacillus cereus B4264	genus:1386:Bacillus;family:186817:Bacillaceae;order:1385:Bacillales;class:91061:Bacilli;phylum:1239:Firmicutes
288681	BACCZ	Bacillus cereus E33L	genus:1386:Bacillus;family:186817:Bacillaceae;order:1385:Bacillales;class:91061:Bacilli;phylum:1239:Firmicutes
405531	BACC2	Bacillus cereus G9842	genus:1386:Bacillus;family:186817:Bacillaceae;order:1385:Bacillales;class:91061:Bacilli;phylum:1239:Firmicutes
361100	BACCQ	Bacillus cereus Q1	genus:1386:Bacillus;family:186817:Bacillaceae;order:1385:Bacillales;class:91061:Bacilli;phylum:1239:Firmicutes
66692	BACSK	Bacillus clausii KSM-K16	genus:1386:Bacillus;family:186817:Bacillaceae;order:1385:Bacillales;class:91061:Bacilli;phylum:1239:Firmicutes
315749	BACCN	Bacillus cytotoxicus NVH 391-98	genus:1386:Bacillus;family:186817:Bacillaceae;order:1385:Bacillales;class:91061:Bacilli;phylum:1239:Firmicutes
272558	BACHD	Bacillus halodurans C-125	genus:1386:Bacillus;family:186817:Bacillaceae;order:1385:Bacillales;class:91061:Bacilli;phylum:1239:Firmicutes
279010	BACLD	Bacillus licheniformis DSM 13 = ATCC 14580	genus:1386:Bacillus;family:186817:Bacillaceae;order:1385:Bacillales;class:91061:Bacilli;phylum:1239:Firmicutes
315750	BACP2	Bacillus pumilus SAFR-032	genus:1386:Bacillus;family:186817:Bacillaceae;order:1385:Bacillales;class:91061:Bacilli;phylum:1239:Firmicutes
224308	BACSU	Bacillus subtilis subsp. subtilis str. 168	genus:1386:Bacillus;family:186817:Bacillaceae;order:1385:Bacillales;class:91061:Bacilli;phylum:1239:Firmicutes
281309	BACHK	Bacillus thuringiensis serovar konkukian str. 97-27	genus:1386:Bacillus;family:186817:Bacillaceae;order:1385:Bacillales;class:91061:Bacilli;phylum:1239:Firmicutes
412694	BACAH	Bacillus thuringiensis str. Al Hakam	genus:1386:Bacillus;family:186817:Bacillaceae;order:1385:Bacillales;class:91061:Bacilli;phylum:1239:Firmicutes
315730	BACWK	Bacillus weihenstephanensis KBAB4	genus:1386:Bacillus;family:186817:Bacillaceae;order:1385:Bacillales;class:91061:Bacilli;phylum:1239:Firmicutes
358681	BREBN	Brevibacillus brevis NBRC 100599	genus:55080:Brevibacillus;family:186822:Paenibacillaceae;order:1385:Bacillales;class:91061:Bacilli;phylum:1239:Firmicutes
521460	ANATD	Caldicellulosiruptor bescii DSM 6725	genus:44000:Caldicellulosiruptor;family:543371:Thermoanaerobacterales Family III. Incertae Sedis;order:68295:Thermoanaerobacterales;class:186801:Clostridia;phylum:1239:Firmicutes
351627	CALS8	Caldicellulosiruptor saccharolyticus DSM 8903	genus:44000:Caldicellulosiruptor;family:543371:Thermoanaerobacterales Family III. Incertae Sedis;order:68295:Thermoanaerobacterales;class:186801:Clostridia;phylum:1239:Firmicutes
477974	DESAP	Candidatus Desulforudis audaxviator MP104C	genus:471826:Candidatus Desulforudis;family:186807:Peptococcaceae;order:186802:Clostridiales;class:186801:Clostridia;phylum:1239:Firmicutes
246194	CARHZ	Carboxydothermus hydrogenoformans Z-2901	genus:129957:Carboxydothermus;family:186814:Thermoanaerobacteraceae;order:68295:Thermoanaerobacterales;class:186801:Clostridia;phylum:1239:Firmicutes
272562	CLOAB	Clostridium acetobutylicum ATCC 824	genus:1485:Clostridium;family:31979:Clostridiaceae;order:186802:Clostridiales;class:186801:Clostridia;phylum:1239:Firmicutes
290402	CLOB8	Clostridium beijerinckii NCIMB 8052	genus:1485:Clostridium;family:31979:Clostridiaceae;order:186802:Clostridiales;class:186801:Clostridia;phylum:1239:Firmicutes
441770	CLOB1	Clostridium botulinum A str. ATCC 19397	genus:1485:Clostridium;family:31979:Clostridiaceae;order:186802:Clostridiales;class:186801:Clostridia;phylum:1239:Firmicutes
413999	CLOBH	Clostridium botulinum A str. ATCC 3502	genus:1485:Clostridium;family:31979:Clostridiaceae;order:186802:Clostridiales;class:186801:Clostridia;phylum:1239:Firmicutes
441771	CLOBH	Clostridium botulinum A str. Hall	genus:1485:Clostridium;family:31979:Clostridiaceae;order:186802:Clostridiales;class:186801:Clostridia;phylum:1239:Firmicutes
536232	CLOBJ	Clostridium botulinum A2 str. Kyoto	genus:1485:Clostridium;family:31979:Clostridiaceae;order:186802:Clostridiales;class:186801:Clostridia;phylum:1239:Firmicutes
498214	CLOBM	Clostridium botulinum A3 str. Loch Maree	genus:1485:Clostridium;family:31979:Clostridiaceae;order:186802:Clostridiales;class:186801:Clostridia;phylum:1239:Firmicutes
498213	CLOBK	Clostridium botulinum B1 str. Okra	genus:1485:Clostridium;family:31979:Clostridiaceae;order:186802:Clostridiales;class:186801:Clostridia;phylum:1239:Firmicutes
515621	CLOB6	Clostridium botulinum Ba4 str. 657	genus:1485:Clostridium;family:31979:Clostridiaceae;order:186802:Clostridiales;class:186801:Clostridia;phylum:1239:Firmicutes
508767	CLOBA	Clostridium botulinum E3 str. Alaska E43	genus:1485:Clostridium;family:31979:Clostridiaceae;order:186802:Clostridiales;class:186801:Clostridia;phylum:1239:Firmicutes
441772	CLOBL	Clostridium botulinum F str. Langeland	genus:1485:Clostridium;family:31979:Clostridiaceae;order:186802:Clostridiales;class:186801:Clostridia;phylum:1239:Firmicutes
394503	CLOCE	Clostridium cellulolyticum H10	genus:1485:Clostridium;family:31979:Clostridiaceae;order:186802:Clostridiales;class:186801:Clostridia;phylum:1239:Firmicutes
431943	CLOK5	Clostridium kluyveri DSM 555	genus:1485:Clostridium;family:31979:Clostridiaceae;order:186802:Clostridiales;class:186801:Clostridia;phylum:1239:Firmicutes
583346	CLOK1	Clostridium kluyveri NBRC 12016	genus:1485:Clostridium;family:31979:Clostridiaceae;order:186802:Clostridiales;class:186801:Clostridia;phylum:1239:Firmicutes
386415	CLONN	Clostridium novyi NT	genus:1485:Clostridium;family:31979:Clostridiaceae;order:186802:Clostridiales;class:186801:Clostridia;phylum:1239:Firmicutes
195103	CLOP1	Clostridium perfringens ATCC 13124	genus:1485:Clostridium;family:31979:Clostridiaceae;order:186802:Clostridiales;class:186801:Clostridia;phylum:1239:Firmicutes
289380	CLOPS	Clostridium perfringens SM101	genus:1485:Clostridium;family:31979:Clostridiaceae;order:186802:Clostridiales;class:186801:Clostridia;phylum:1239:Firmicutes
195102	CLOPE	Clostridium perfringens str. 13	genus:1485:Clostridium;family:31979:Clostridiaceae;order:186802:Clostridiales;class:186801:Clostridia;phylum:1239:Firmicutes
212717	CLOTE	Clostridium tetani E88	genus:1485:Clostridium;family:31979:Clostridiaceae;order:186802:Clostridiales;class:186801:Clostridia;phylum:1239:Firmicutes
309798	COPPD	Coprothermobacter proteolyticus DSM 5265	genus:68335:Coprothermobacter;family:227387:Thermodesulfobiaceae;order:68295:Thermoanaerobacterales;class:186801:Clostridia;phylum:1239:Firmicutes
272564	DESHD	Desulfitobacterium hafniense DCB-2	genus:36853:Desulfitobacterium;family:186807:Peptococcaceae;order:186802:Clostridiales;class:186801:Clostridia;phylum:1239:Firmicutes
138119	DESHY	Desulfitobacterium hafniense Y51	genus:36853:Desulfitobacterium;family:186807:Peptococcaceae;order:186802:Clostridiales;class:186801:Clostridia;phylum:1239:Firmicutes
485916	DESAS	Desulfotomaculum acetoxidans DSM 771	genus:1562:Desulfotomaculum;family:186807:Peptococcaceae;order:186802:Clostridiales;class:186801:Clostridia;phylum:1239:Firmicutes
349161	DESRM	Desulfotomaculum reducens MI-1	genus:1562:Desulfotomaculum;family:186807:Peptococcaceae;order:186802:Clostridiales;class:186801:Clostridia;phylum:1239:Firmicutes
226185	ENTFA	Enterococcus faecalis V583	genus:1350:Enterococcus;family:81852:Enterococcaceae;order:186826:Lactobacillales;class:91061:Bacilli;phylum:1239:Firmicutes
515619	EUBR3	Eubacterium rectale ATCC 33656	genus:1730:Eubacterium;family:186806:Eubacteriaceae;order:186802:Clostridiales;class:186801:Clostridia;phylum:1239:Firmicutes
262543	EXIS2	Exiguobacterium sibiricum 255-15	genus:33986:Exiguobacterium;family:none:unclassified;order:1385:Bacillales;class:91061:Bacilli;phylum:1239:Firmicutes
360911	EXISA	Exiguobacterium sp. AT1b	genus:33986:Exiguobacterium;family:none:unclassified;order:1385:Bacillales;class:91061:Bacilli;phylum:1239:Firmicutes
334413	FINM2	Finegoldia magna ATCC 29328	genus:150022:Finegoldia;family:543310:Clostridiales Family XI. Incertae Sedis;order:186802:Clostridiales;class:186801:Clostridia;phylum:1239:Firmicutes
235909	GEOKA	Geobacillus kaustophilus HTA426	genus:129337:Geobacillus;family:186817:Bacillaceae;order:1385:Bacillales;class:91061:Bacilli;phylum:1239:Firmicutes
471223	GEOSW	Geobacillus sp. WCH70	genus:129337:Geobacillus;family:186817:Bacillaceae;order:1385:Bacillales;class:91061:Bacilli;phylum:1239:Firmicutes
544556	GEOSY	Geobacillus sp. Y412MC61	genus:129337:Geobacillus;family:186817:Bacillaceae;order:1385:Bacillales;class:91061:Bacilli;phylum:1239:Firmicutes
420246	GEOTN	Geobacillus thermodenitrificans NG80-2	genus:129337:Geobacillus;family:186817:Bacillaceae;order:1385:Bacillales;class:91061:Bacilli;phylum:1239:Firmicutes
373903	HALOH	Halothermothrix orenii H 168	genus:32636:Halothermothrix;family:972:Halanaerobiaceae;order:53433:Halanaerobiales;class:186801:Clostridia;phylum:1239:Firmicutes
498761	HELMI	Heliobacterium modesticaldum Ice1	genus:2697:Heliobacterium;family:31984:Heliobacteriaceae;order:186802:Clostridiales;class:186801:Clostridia;phylum:1239:Firmicutes
272621	LACAC	Lactobacillus acidophilus NCFM	genus:1578:Lactobacillus;family:33958:Lactobacillaceae;order:186826:Lactobacillales;class:91061:Bacilli;phylum:1239:Firmicutes
387344	LACBA	Lactobacillus brevis ATCC 367	genus:1578:Lactobacillus;family:33958:Lactobacillaceae;order:186826:Lactobacillales;class:91061:Bacilli;phylum:1239:Firmicutes
321967	LACC3	Lactobacillus casei ATCC 334	genus:1578:Lactobacillus;family:33958:Lactobacillaceae;order:186826:Lactobacillales;class:91061:Bacilli;phylum:1239:Firmicutes
543734	LACCB	Lactobacillus casei BL23	genus:1578:Lactobacillus;family:33958:Lactobacillaceae;order:186826:Lactobacillales;class:91061:Bacilli;phylum:1239:Firmicutes
321956	LACDB	Lactobacillus delbrueckii subsp. bulgaricus ATCC BAA-365	genus:1578:Lactobacillus;family:33958:Lactobacillaceae;order:186826:Lactobacillales;class:91061:Bacilli;phylum:1239:Firmicutes
334390	LACF3	Lactobacillus fermentum IFO 3956	genus:1578:Lactobacillus;family:33958:Lactobacillaceae;order:186826:Lactobacillales;class:91061:Bacilli;phylum:1239:Firmicutes
324831	LACGA	Lactobacillus gasseri ATCC 33323	genus:1578:Lactobacillus;family:33958:Lactobacillaceae;order:186826:Lactobacillales;class:91061:Bacilli;phylum:1239:Firmicutes
405566	LACH4	Lactobacillus helveticus DPC 4571	genus:1578:Lactobacillus;family:33958:Lactobacillaceae;order:186826:Lactobacillales;class:91061:Bacilli;phylum:1239:Firmicutes
525329	9LACO	Lactobacillus jensenii JV-V16	genus:1578:Lactobacillus;family:33958:Lactobacillaceae;order:186826:Lactobacillales;class:91061:Bacilli;phylum:1239:Firmicutes
633699	LACJF	Lactobacillus johnsonii FI9785	genus:1578:Lactobacillus;family:33958:Lactobacillaceae;order:186826:Lactobacillales;class:91061:Bacilli;phylum:1239:Firmicutes
257314	LACJO	Lactobacillus johnsonii NCC 533	genus:1578:Lactobacillus;family:33958:Lactobacillaceae;order:186826:Lactobacillales;class:91061:Bacilli;phylum:1239:Firmicutes
537973	LACPA	Lactobacillus paracasei subsp. paracasei 8700:2	genus:1578:Lactobacillus;family:33958:Lactobacillaceae;order:186826:Lactobacillales;class:91061:Bacilli;phylum:1239:Firmicutes
644042	LACPJ	Lactobacillus plantarum JDM1	genus:1578:Lactobacillus;family:33958:Lactobacillaceae;order:186826:Lactobacillales;class:91061:Bacilli;phylum:1239:Firmicutes
220668	LACPL	Lactobacillus plantarum WCFS1	genus:1578:Lactobacillus;family:33958:Lactobacillaceae;order:186826:Lactobacillales;class:91061:Bacilli;phylum:1239:Firmicutes
557436	LACRD	Lactobacillus reuteri DSM 20016	genus:1578:Lactobacillus;family:33958:Lactobacillaceae;order:186826:Lactobacillales;class:91061:Bacilli;phylum:1239:Firmicutes
557433	LACRJ	Lactobacillus reuteri JCM 1112	genus:1578:Lactobacillus;family:33958:Lactobacillaceae;order:186826:Lactobacillales;class:91061:Bacilli;phylum:1239:Firmicutes
491077	LACRS	Lactobacillus reuteri SD2112	genus:1578:Lactobacillus;family:33958:Lactobacillaceae;order:186826:Lactobacillales;class:91061:Bacilli;phylum:1239:Firmicutes
568703	LACRG	Lactobacillus rhamnosus GG	genus:1578:Lactobacillus;family:33958:Lactobacillaceae;order:186826:Lactobacillales;class:91061:Bacilli;phylum:1239:Firmicutes
568704	LACRL	Lactobacillus rhamnosus Lc 705	genus:1578:Lactobacillus;family:33958:Lactobacillaceae;order:186826:Lactobacillales;class:91061:Bacilli;phylum:1239:Firmicutes
314315	LACSS	Lactobacillus sakei subsp. sakei 23K	genus:1578:Lactobacillus;family:33958:Lactobacillaceae;order:186826:Lactobacillales;class:91061:Bacilli;phylum:1239:Firmicutes
362948	LACS1	Lactobacillus salivarius UCC118	genus:1578:Lactobacillus;family:33958:Lactobacillaceae;order:186826:Lactobacillales;class:91061:Bacilli;phylum:1239:Firmicutes
416870	LACLM	Lactococcus lactis subsp. cremoris MG1363	genus:1357:Lactococcus;family:1300:Streptococcaceae;order:186826:Lactobacillales;class:91061:Bacilli;phylum:1239:Firmicutes
272622	LACLS	Lactococcus lactis subsp. cremoris SK11	genus:1357:Lactococcus;family:1300:Streptococcaceae;order:186826:Lactobacillales;class:91061:Bacilli;phylum:1239:Firmicutes
272623	LACLA	Lactococcus lactis subsp. lactis Il1403	genus:1357:Lactococcus;family:1300:Streptococcaceae;order:186826:Lactobacillales;class:91061:Bacilli;phylum:1239:Firmicutes
684738	LACLK	Lactococcus lactis subsp. lactis KF147	genus:1357:Lactococcus;family:1300:Streptococcaceae;order:186826:Lactobacillales;class:91061:Bacilli;phylum:1239:Firmicutes
349519	LEUCK	Leuconostoc citreum KM20	genus:1243:Leuconostoc;family:81850:Leuconostocaceae;order:186826:Lactobacillales;class:91061:Bacilli;phylum:1239:Firmicutes
203120	LEUMM	Leuconostoc mesenteroides subsp. mesenteroides ATCC 8293	genus:1243:Leuconostoc;family:81850:Leuconostocaceae;order:186826:Lactobacillales;class:91061:Bacilli;phylum:1239:Firmicutes
272626	LISIN	Listeria innocua Clip11262	genus:1637:Listeria;family:186820:Listeriaceae;order:1385:Bacillales;class:91061:Bacilli;phylum:1239:Firmicutes
169963	LISMO	Listeria monocytogenes EGD-e	genus:1637:Listeria;family:186820:Listeriaceae;order:1385:Bacillales;class:91061:Bacilli;phylum:1239:Firmicutes
552536	LISMH	Listeria monocytogenes HCC23	genus:1637:Listeria;family:186820:Listeriaceae;order:1385:Bacillales;class:91061:Bacilli;phylum:1239:Firmicutes
634178	LISMC	Listeria monocytogenes serotype 4b str. CLIP 80459	genus:1637:Listeria;family:186820:Listeriaceae;order:1385:Bacillales;class:91061:Bacilli;phylum:1239:Firmicutes
265669	LISMF	Listeria monocytogenes serotype 4b str. F2365	genus:1637:Listeria;family:186820:Listeriaceae;order:1385:Bacillales;class:91061:Bacilli;phylum:1239:Firmicutes
386043	LISW6	Listeria welshimeri serovar 6b str. SLCC5334	genus:1637:Listeria;family:186820:Listeriaceae;order:1385:Bacillales;class:91061:Bacilli;phylum:1239:Firmicutes
444177	LYSSC	Lysinibacillus sphaericus C3-41	genus:400634:Lysinibacillus;family:186817:Bacillaceae;order:1385:Bacillales;class:91061:Bacilli;phylum:1239:Firmicutes
458233	MACCJ	Macrococcus caseolyticus JCSC5402	genus:69965:Macrococcus;family:90964:Staphylococcaceae;order:1385:Bacillales;class:91061:Bacilli;phylum:1239:Firmicutes
264732	MOOTA	Moorella thermoacetica ATCC 39073	genus:44260:Moorella;family:186814:Thermoanaerobacteraceae;order:68295:Thermoanaerobacterales;class:186801:Clostridia;phylum:1239:Firmicutes
457570	NATTJ	Natranaerobius thermophilus JW/NM-WN-LF	genus:375928:Natranaerobius;family:485255:Natranaerobiaceae;order:485256:Natranaerobiales;class:186801:Clostridia;phylum:1239:Firmicutes
221109	OCEIH	Oceanobacillus iheyensis HTE831	genus:182709:Oceanobacillus;family:186817:Bacillaceae;order:1385:Bacillales;class:91061:Bacilli;phylum:1239:Firmicutes
203123	OENOB	Oenococcus oeni PSU-1	genus:46254:Oenococcus;family:81850:Leuconostocaceae;order:186826:Lactobacillales;class:91061:Bacilli;phylum:1239:Firmicutes
324057	PAESJ	Paenibacillus sp. JDR-2	genus:44249:Paenibacillus;family:186822:Paenibacillaceae;order:1385:Bacillales;class:91061:Bacilli;phylum:1239:Firmicutes
481743	GEOS4	Paenibacillus sp. Y412MC10	genus:44249:Paenibacillus;family:186822:Paenibacillaceae;order:1385:Bacillales;class:91061:Bacilli;phylum:1239:Firmicutes
278197	PEDPA	Pediococcus pentosaceus ATCC 25745	genus:1253:Pediococcus;family:33958:Lactobacillaceae;order:186826:Lactobacillales;class:91061:Bacilli;phylum:1239:Firmicutes
370438	PELTS	Pelotomaculum thermopropionicum SI	genus:191373:Pelotomaculum;family:186807:Peptococcaceae;order:186802:Clostridiales;class:186801:Clostridia;phylum:1239:Firmicutes
273036	STAAB	Staphylococcus aureus RF122	genus:1279:Staphylococcus;family:90964:Staphylococcaceae;order:1385:Bacillales;class:91061:Bacilli;phylum:1239:Firmicutes
93062	STAAC	Staphylococcus aureus subsp. aureus COL	genus:1279:Staphylococcus;family:90964:Staphylococcaceae;order:1385:Bacillales;class:91061:Bacilli;phylum:1239:Firmicutes
681288	STAAD	Staphylococcus aureus subsp. aureus ED98	genus:1279:Staphylococcus;family:90964:Staphylococcaceae;order:1385:Bacillales;class:91061:Bacilli;phylum:1239:Firmicutes
359787	STAA2	Staphylococcus aureus subsp. aureus JH1	genus:1279:Staphylococcus;family:90964:Staphylococcaceae;order:1385:Bacillales;class:91061:Bacilli;phylum:1239:Firmicutes
359786	STAA9	Staphylococcus aureus subsp. aureus JH9	genus:1279:Staphylococcus;family:90964:Staphylococcaceae;order:1385:Bacillales;class:91061:Bacilli;phylum:1239:Firmicutes
282458	STAAR	Staphylococcus aureus subsp. aureus MRSA252	genus:1279:Staphylococcus;family:90964:Staphylococcaceae;order:1385:Bacillales;class:91061:Bacilli;phylum:1239:Firmicutes
282459	STAAS	Staphylococcus aureus subsp. aureus MSSA476	genus:1279:Staphylococcus;family:90964:Staphylococcaceae;order:1385:Bacillales;class:91061:Bacilli;phylum:1239:Firmicutes
418127	STAA1	Staphylococcus aureus subsp. aureus Mu3	genus:1279:Staphylococcus;family:90964:Staphylococcaceae;order:1385:Bacillales;class:91061:Bacilli;phylum:1239:Firmicutes
158878	STAAM	Staphylococcus aureus subsp. aureus Mu50	genus:1279:Staphylococcus;family:90964:Staphylococcaceae;order:1385:Bacillales;class:91061:Bacilli;phylum:1239:Firmicutes
196620	STAAW	Staphylococcus aureus subsp. aureus MW2	genus:1279:Staphylococcus;family:90964:Staphylococcaceae;order:1385:Bacillales;class:91061:Bacilli;phylum:1239:Firmicutes
158879	STAAN	Staphylococcus aureus subsp. aureus N315	genus:1279:Staphylococcus;family:90964:Staphylococcaceae;order:1385:Bacillales;class:91061:Bacilli;phylum:1239:Firmicutes
93061	STAA8	Staphylococcus aureus subsp. aureus NCTC 8325	genus:1279:Staphylococcus;family:90964:Staphylococcaceae;order:1385:Bacillales;class:91061:Bacilli;phylum:1239:Firmicutes
426430	STAAE	Staphylococcus aureus subsp. aureus str. Newman	genus:1279:Staphylococcus;family:90964:Staphylococcaceae;order:1385:Bacillales;class:91061:Bacilli;phylum:1239:Firmicutes
451515	STAA3	Staphylococcus aureus subsp. aureus USA300_FPR3757	genus:1279:Staphylococcus;family:90964:Staphylococcaceae;order:1385:Bacillales;class:91061:Bacilli;phylum:1239:Firmicutes
451516	STAAT	Staphylococcus aureus subsp. aureus USA300_TCH1516	genus:1279:Staphylococcus;family:90964:Staphylococcaceae;order:1385:Bacillales;class:91061:Bacilli;phylum:1239:Firmicutes
396513	STACT	Staphylococcus carnosus subsp. carnosus TM300	genus:1279:Staphylococcus;family:90964:Staphylococcaceae;order:1385:Bacillales;class:91061:Bacilli;phylum:1239:Firmicutes
176280	STAES	Staphylococcus epidermidis ATCC 12228	genus:1279:Staphylococcus;family:90964:Staphylococcaceae;order:1385:Bacillales;class:91061:Bacilli;phylum:1239:Firmicutes
176279	STAEQ	Staphylococcus epidermidis RP62A	genus:1279:Staphylococcus;family:90964:Staphylococcaceae;order:1385:Bacillales;class:91061:Bacilli;phylum:1239:Firmicutes
279808	STAHJ	Staphylococcus haemolyticus JCSC1435	genus:1279:Staphylococcus;family:90964:Staphylococcaceae;order:1385:Bacillales;class:91061:Bacilli;phylum:1239:Firmicutes
342451	STAS1	Staphylococcus saprophyticus subsp. saprophyticus ATCC 15305	genus:1279:Staphylococcus;family:90964:Staphylococcaceae;order:1385:Bacillales;class:91061:Bacilli;phylum:1239:Firmicutes
208435	STRA5	Streptococcus agalactiae 2603V/R	genus:1301:Streptococcus;family:1300:Streptococcaceae;order:186826:Lactobacillales;class:91061:Bacilli;phylum:1239:Firmicutes
205921	STRA1	Streptococcus agalactiae A909	genus:1301:Streptococcus;family:1300:Streptococcaceae;order:186826:Lactobacillales;class:91061:Bacilli;phylum:1239:Firmicutes
211110	STRA3	Streptococcus agalactiae NEM316	genus:1301:Streptococcus;family:1300:Streptococcaceae;order:186826:Lactobacillales;class:91061:Bacilli;phylum:1239:Firmicutes
486410	STRDG	Streptococcus dysgalactiae subsp. equisimilis GGS_124	genus:1301:Streptococcus;family:1300:Streptococcaceae;order:186826:Lactobacillales;class:91061:Bacilli;phylum:1239:Firmicutes
553482	STRE4	Streptococcus equi subsp. equi 4047	genus:1301:Streptococcus;family:1300:Streptococcaceae;order:186826:Lactobacillales;class:91061:Bacilli;phylum:1239:Firmicutes
552526	STREM	Streptococcus equi subsp. zooepidemicus MGCS10565	genus:1301:Streptococcus;family:1300:Streptococcaceae;order:186826:Lactobacillales;class:91061:Bacilli;phylum:1239:Firmicutes
467705	STRGC	Streptococcus gordonii str. Challis substr. CH1	genus:1301:Streptococcus;family:1300:Streptococcaceae;order:186826:Lactobacillales;class:91061:Bacilli;phylum:1239:Firmicutes
210007	STRMU	Streptococcus mutans UA159	genus:1301:Streptococcus;family:1300:Streptococcaceae;order:186826:Lactobacillales;class:91061:Bacilli;phylum:1239:Firmicutes
760570	STREP	Streptococcus parasanguinis ATCC 15912	genus:1301:Streptococcus;family:1300:Streptococcaceae;order:186826:Lactobacillales;class:91061:Bacilli;phylum:1239:Firmicutes
488221	STRP7	Streptococcus pneumoniae 70585	genus:1301:Streptococcus;family:1300:Streptococcaceae;order:186826:Lactobacillales;class:91061:Bacilli;phylum:1239:Firmicutes
561276	STRPJ	Streptococcus pneumoniae ATCC 700669	genus:1301:Streptococcus;family:1300:Streptococcaceae;order:186826:Lactobacillales;class:91061:Bacilli;phylum:1239:Firmicutes
516950	STRPS	Streptococcus pneumoniae CGSP14	genus:1301:Streptococcus;family:1300:Streptococcaceae;order:186826:Lactobacillales;class:91061:Bacilli;phylum:1239:Firmicutes
373153	STRP2	Streptococcus pneumoniae D39	genus:1301:Streptococcus;family:1300:Streptococcaceae;order:186826:Lactobacillales;class:91061:Bacilli;phylum:1239:Firmicutes
512566	STRP4	Streptococcus pneumoniae G54	genus:1301:Streptococcus;family:1300:Streptococcaceae;order:186826:Lactobacillales;class:91061:Bacilli;phylum:1239:Firmicutes
487214	STRPI	Streptococcus pneumoniae Hungary19A-6	genus:1301:Streptococcus;family:1300:Streptococcaceae;order:186826:Lactobacillales;class:91061:Bacilli;phylum:1239:Firmicutes
488222	STRZJ	Streptococcus pneumoniae JJA	genus:1301:Streptococcus;family:1300:Streptococcaceae;order:186826:Lactobacillales;class:91061:Bacilli;phylum:1239:Firmicutes
488223	STRZP	Streptococcus pneumoniae P1031	genus:1301:Streptococcus;family:1300:Streptococcaceae;order:186826:Lactobacillales;class:91061:Bacilli;phylum:1239:Firmicutes
171101	STRR6	Streptococcus pneumoniae R6	genus:1301:Streptococcus;family:1300:Streptococcaceae;order:186826:Lactobacillales;class:91061:Bacilli;phylum:1239:Firmicutes
487213	STRZT	Streptococcus pneumoniae Taiwan19F-14	genus:1301:Streptococcus;family:1300:Streptococcaceae;order:186826:Lactobacillales;class:91061:Bacilli;phylum:1239:Firmicutes
525381	STRP0	Streptococcus pneumoniae TCH8431/19A	genus:1301:Streptococcus;family:1300:Streptococcaceae;order:186826:Lactobacillales;class:91061:Bacilli;phylum:1239:Firmicutes
170187	STRPN	Streptococcus pneumoniae TIGR4	genus:1301:Streptococcus;family:1300:Streptococcaceae;order:186826:Lactobacillales;class:91061:Bacilli;phylum:1239:Firmicutes
160490	STRP1	Streptococcus pyogenes M1 GAS	genus:1301:Streptococcus;family:1300:Streptococcaceae;order:186826:Lactobacillales;class:91061:Bacilli;phylum:1239:Firmicutes
370552	STRPD	Streptococcus pyogenes MGAS10270	genus:1301:Streptococcus;family:1300:Streptococcaceae;order:186826:Lactobacillales;class:91061:Bacilli;phylum:1239:Firmicutes
286636	STRP6	Streptococcus pyogenes MGAS10394	genus:1301:Streptococcus;family:1300:Streptococcaceae;order:186826:Lactobacillales;class:91061:Bacilli;phylum:1239:Firmicutes
370554	STRPF	Streptococcus pyogenes MGAS10750	genus:1301:Streptococcus;family:1300:Streptococcaceae;order:186826:Lactobacillales;class:91061:Bacilli;phylum:1239:Firmicutes
370553	STRPB	Streptococcus pyogenes MGAS2096	genus:1301:Streptococcus;family:1300:Streptococcaceae;order:186826:Lactobacillales;class:91061:Bacilli;phylum:1239:Firmicutes
198466	STRP3	Streptococcus pyogenes MGAS315	genus:1301:Streptococcus;family:1300:Streptococcaceae;order:186826:Lactobacillales;class:91061:Bacilli;phylum:1239:Firmicutes
293653	STRPV	Streptococcus pyogenes MGAS5005	genus:1301:Streptococcus;family:1300:Streptococcaceae;order:186826:Lactobacillales;class:91061:Bacilli;phylum:1239:Firmicutes
319701	STRPM	Streptococcus pyogenes MGAS6180	genus:1301:Streptococcus;family:1300:Streptococcaceae;order:186826:Lactobacillales;class:91061:Bacilli;phylum:1239:Firmicutes
186103	STRP8	Streptococcus pyogenes MGAS8232	genus:1301:Streptococcus;family:1300:Streptococcaceae;order:186826:Lactobacillales;class:91061:Bacilli;phylum:1239:Firmicutes
370551	STRPC	Streptococcus pyogenes MGAS9429	genus:1301:Streptococcus;family:1300:Streptococcaceae;order:186826:Lactobacillales;class:91061:Bacilli;phylum:1239:Firmicutes
471876	STRPZ	Streptococcus pyogenes NZ131	genus:1301:Streptococcus;family:1300:Streptococcaceae;order:186826:Lactobacillales;class:91061:Bacilli;phylum:1239:Firmicutes
193567	STRPQ	Streptococcus pyogenes SSI-1	genus:1301:Streptococcus;family:1300:Streptococcaceae;order:186826:Lactobacillales;class:91061:Bacilli;phylum:1239:Firmicutes
160491	STRPG	Streptococcus pyogenes str. Manfredo	genus:1301:Streptococcus;family:1300:Streptococcaceae;order:186826:Lactobacillales;class:91061:Bacilli;phylum:1239:Firmicutes
388919	STRSV	Streptococcus sanguinis SK36	genus:1301:Streptococcus;family:1300:Streptococcaceae;order:186826:Lactobacillales;class:91061:Bacilli;phylum:1239:Firmicutes
391295	STRSY	Streptococcus suis 05ZYH33	genus:1301:Streptococcus;family:1300:Streptococcaceae;order:186826:Lactobacillales;class:91061:Bacilli;phylum:1239:Firmicutes
391296	STRS2	Streptococcus suis 98HAH33	genus:1301:Streptococcus;family:1300:Streptococcaceae;order:186826:Lactobacillales;class:91061:Bacilli;phylum:1239:Firmicutes
568814	STRS4	Streptococcus suis BM407	genus:1301:Streptococcus;family:1300:Streptococcaceae;order:186826:Lactobacillales;class:91061:Bacilli;phylum:1239:Firmicutes
218494	STRSE	Streptococcus suis P1/7	genus:1301:Streptococcus;family:1300:Streptococcaceae;order:186826:Lactobacillales;class:91061:Bacilli;phylum:1239:Firmicutes
568813	STRSX	Streptococcus suis SC84	genus:1301:Streptococcus;family:1300:Streptococcaceae;order:186826:Lactobacillales;class:91061:Bacilli;phylum:1239:Firmicutes
299768	STRT1	Streptococcus thermophilus CNRZ1066	genus:1301:Streptococcus;family:1300:Streptococcaceae;order:186826:Lactobacillales;class:91061:Bacilli;phylum:1239:Firmicutes
322159	STRTD	Streptococcus thermophilus LMD-9	genus:1301:Streptococcus;family:1300:Streptococcaceae;order:186826:Lactobacillales;class:91061:Bacilli;phylum:1239:Firmicutes
264199	STRT2	Streptococcus thermophilus LMG 18311	genus:1301:Streptococcus;family:1300:Streptococcaceae;order:186826:Lactobacillales;class:91061:Bacilli;phylum:1239:Firmicutes
218495	STRU0	Streptococcus uberis 0140J	genus:1301:Streptococcus;family:1300:Streptococcaceae;order:186826:Lactobacillales;class:91061:Bacilli;phylum:1239:Firmicutes
292459	SYMTH	Symbiobacterium thermophilum IAM 14863	genus:2733:Symbiobacterium;family:543349:Clostridiales Family XVIII. Incertae Sedis;order:186802:Clostridiales;class:186801:Clostridia;phylum:1239:Firmicutes
340099	THEP3	Thermoanaerobacter pseudethanolicus ATCC 33223	genus:1754:Thermoanaerobacter;family:186814:Thermoanaerobacteraceae;order:68295:Thermoanaerobacterales;class:186801:Clostridia;phylum:1239:Firmicutes
399726	THEPX	Thermoanaerobacter sp. X514	genus:1754:Thermoanaerobacter;family:186814:Thermoanaerobacteraceae;order:68295:Thermoanaerobacterales;class:186801:Clostridia;phylum:1239:Firmicutes
479436	VEIPT	Veillonella parvula DSM 2008	genus:29465:Veillonella;family:31977:Veillonellaceae;order:909929:Selenomonadales;class:909932:Negativicutes;phylum:1239:Firmicutes
190304	FUSNN	Fusobacterium nucleatum subsp. nucleatum ATCC 25586	genus:848:Fusobacterium;family:203492:Fusobacteriaceae;order:203491:Fusobacteriales;class:203490:Fusobacteriia;phylum:32066:Fusobacteria
523794	LEPBD	Leptotrichia buccalis C-1013-b	genus:32067:Leptotrichia;family:1129771:Leptotrichiaceae;order:203491:Fusobacteriales;class:203490:Fusobacteriia;phylum:32066:Fusobacteria
526218	SEBTE	Sebaldella termitidis ATCC 33386	genus:32068:Sebaldella;family:1129771:Leptotrichiaceae;order:203491:Fusobacteriales;class:203490:Fusobacteriia;phylum:32066:Fusobacteria
519441	STRM9	Streptobacillus moniliformis DSM 12112	genus:34104:Streptobacillus;family:1129771:Leptotrichiaceae;order:203491:Fusobacteriales;class:203490:Fusobacteriia;phylum:32066:Fusobacteria
379066	GEMAT	Gemmatimonas aurantiaca T-27	genus:173479:Gemmatimonas;family:219687:Gemmatimonadaceae;order:219686:Gemmatimonadales;class:219685:Gemmatimonadetes;phylum:142182:Gemmatimonadetes
289376	THEYD	Thermodesulfovibrio yellowstonii DSM 11347	genus:28261:Thermodesulfovibrio;family:189779:Nitrospiraceae;order:189778:Nitrospirales;class:203693:Nitrospira;phylum:40117:Nitrospirae
243090	RHOBA	Rhodopirellula baltica SH 1	genus:265488:Rhodopirellula;family:126:Planctomycetaceae;order:112:Planctomycetales;class:203683:Planctomycetia;phylum:203682:Planctomycetes
634452	ACEP3	Acetobacter pasteurianus IFO 3283-01	genus:434:Acetobacter;family:433:Acetobacteraceae;order:204441:Rhodospirillales;class:28211:Alphaproteobacteria;phylum:1224:Proteobacteria
349163	ACICJ	Acidiphilium cryptum JF-5	genus:522:Acidiphilium;family:433:Acetobacteraceae;order:204441:Rhodospirillales;class:28211:Alphaproteobacteria;phylum:1224:Proteobacteria
243159	ACIF2	Acidithiobacillus ferrooxidans ATCC 23270	genus:119977:Acidithiobacillus;family:225058:Acidithiobacillaceae;order:225057:Acidithiobacillales;class:1236:Gammaproteobacteria;phylum:1224:Proteobacteria
380394	ACIF5	Acidithiobacillus ferrooxidans ATCC 53993	genus:119977:Acidithiobacillus;family:225058:Acidithiobacillaceae;order:225057:Acidithiobacillales;class:1236:Gammaproteobacteria;phylum:1224:Proteobacteria
397945	ACIAC	Acidovorax citrulli AAC00-1	genus:12916:Acidovorax;family:80864:Comamonadaceae;order:80840:Burkholderiales;class:28216:Betaproteobacteria;phylum:1224:Proteobacteria
535289	ACIET	Acidovorax ebreus TPSY	genus:12916:Acidovorax;family:80864:Comamonadaceae;order:80840:Burkholderiales;class:28216:Betaproteobacteria;phylum:1224:Proteobacteria
232721	ACISJ	Acidovorax sp. JS42	genus:12916:Acidovorax;family:80864:Comamonadaceae;order:80840:Burkholderiales;class:28216:Betaproteobacteria;phylum:1224:Proteobacteria
480119	ACIB5	Acinetobacter baumannii AB0057	genus:469:Acinetobacter;family:468:Moraxellaceae;order:72274:Pseudomonadales;class:1236:Gammaproteobacteria;phylum:1224:Proteobacteria
557600	ACIB3	Acinetobacter baumannii AB307-0294	genus:469:Acinetobacter;family:468:Moraxellaceae;order:72274:Pseudomonadales;class:1236:Gammaproteobacteria;phylum:1224:Proteobacteria
405416	ACIBC	Acinetobacter baumannii ACICU	genus:469:Acinetobacter;family:468:Moraxellaceae;order:72274:Pseudomonadales;class:1236:Gammaproteobacteria;phylum:1224:Proteobacteria
400667	ACIBT	Acinetobacter baumannii ATCC 17978	genus:469:Acinetobacter;family:468:Moraxellaceae;order:72274:Pseudomonadales;class:1236:Gammaproteobacteria;phylum:1224:Proteobacteria
509173	ACIBY	Acinetobacter baumannii AYE	genus:469:Acinetobacter;family:468:Moraxellaceae;order:72274:Pseudomonadales;class:1236:Gammaproteobacteria;phylum:1224:Proteobacteria
509170	ACIBS	Acinetobacter baumannii SDF	genus:469:Acinetobacter;family:468:Moraxellaceae;order:72274:Pseudomonadales;class:1236:Gammaproteobacteria;phylum:1224:Proteobacteria
62977	ACIAD	Acinetobacter sp. ADP1	genus:469:Acinetobacter;family:468:Moraxellaceae;order:72274:Pseudomonadales;class:1236:Gammaproteobacteria;phylum:1224:Proteobacteria
434271	ACTPJ	Actinobacillus pleuropneumoniae serovar 3 str. JL03	genus:713:Actinobacillus;family:712:Pasteurellaceae;order:135625:Pasteurellales;class:1236:Gammaproteobacteria;phylum:1224:Proteobacteria
416269	ACTP2	Actinobacillus pleuropneumoniae serovar 5b str. L20	genus:713:Actinobacillus;family:712:Pasteurellaceae;order:135625:Pasteurellales;class:1236:Gammaproteobacteria;phylum:1224:Proteobacteria
537457	ACTP7	Actinobacillus pleuropneumoniae serovar 7 str. AP76	genus:713:Actinobacillus;family:712:Pasteurellaceae;order:135625:Pasteurellales;class:1236:Gammaproteobacteria;phylum:1224:Proteobacteria
339671	ACTSZ	Actinobacillus succinogenes 130Z	genus:713:Actinobacillus;family:712:Pasteurellaceae;order:135625:Pasteurellales;class:1236:Gammaproteobacteria;phylum:1224:Proteobacteria
380703	AERHH	Aeromonas hydrophila subsp. hydrophila ATCC 7966	genus:642:Aeromonas;family:84642:Aeromonadaceae;order:135624:Aeromonadales;class:1236:Gammaproteobacteria;phylum:1224:Proteobacteria
382245	AERS4	Aeromonas salmonicida subsp. salmonicida A449	genus:642:Aeromonas;family:84642:Aeromonadaceae;order:135624:Aeromonadales;class:1236:Gammaproteobacteria;phylum:1224:Proteobacteria
668336	AGGAD	Aggregatibacter actinomycetemcomitans D11S-1	genus:416916:Aggregatibacter;family:712:Pasteurellaceae;order:135625:Pasteurellales;class:1236:Gammaproteobacteria;phylum:1224:Proteobacteria
634176	AGGAN	Aggregatibacter aphrophilus NJ8700	genus:416916:Aggregatibacter;family:712:Pasteurellaceae;order:135625:Pasteurellales;class:1236:Gammaproteobacteria;phylum:1224:Proteobacteria
311403	AGRRK	Agrobacterium radiobacter K84	genus:357:Agrobacterium;family:82115:Rhizobiaceae;order:356:Rhizobiales;class:28211:Alphaproteobacteria;phylum:1224:Proteobacteria
311402	AGRVS	Agrobacterium vitis S4	genus:357:Agrobacterium;family:82115:Rhizobiaceae;order:356:Rhizobiales;class:28211:Alphaproteobacteria;phylum:1224:Proteobacteria
393595	ALCBS	Alcanivorax borkumensis SK2	genus:59753:Alcanivorax;family:224372:Alcanivoracaceae;order:135619:Oceanospirillales;class:1236:Gammaproteobacteria;phylum:1224:Proteobacteria
316275	ALISL	Aliivibrio salmonicida LFI1238	genus:511678:Aliivibrio;family:641:Vibrionaceae;order:135623:Vibrionales;class:1236:Gammaproteobacteria;phylum:1224:Proteobacteria
187272	ALHEH	Alkalilimnicola ehrlichii MLHE-1	genus:133193:Alkalilimnicola;family:72276:Ectothiorhodospiraceae;order:135613:Chromatiales;class:1236:Gammaproteobacteria;phylum:1224:Proteobacteria
314275	ALTMD	Alteromonas macleodii str. 'Deep ecotype'	genus:226:Alteromonas;family:72275:Alteromonadaceae;order:135622:Alteromonadales;class:1236:Gammaproteobacteria;phylum:1224:Proteobacteria
455488	ANAD2	Anaeromyxobacter dehalogenans 2CP-1	genus:161492:Anaeromyxobacter;family:31:Myxococcaceae;order:29:Myxococcales;class:28221:Deltaproteobacteria;phylum:1224:Proteobacteria
290397	ANADE	Anaeromyxobacter dehalogenans 2CP-C	genus:161492:Anaeromyxobacter;family:31:Myxococcaceae;order:29:Myxococcales;class:28221:Deltaproteobacteria;phylum:1224:Proteobacteria
404589	ANADF	Anaeromyxobacter sp. Fw109-5	genus:161492:Anaeromyxobacter;family:31:Myxococcaceae;order:29:Myxococcales;class:28221:Deltaproteobacteria;phylum:1224:Proteobacteria
447217	ANASK	Anaeromyxobacter sp. K	genus:161492:Anaeromyxobacter;family:31:Myxococcaceae;order:29:Myxococcales;class:28221:Deltaproteobacteria;phylum:1224:Proteobacteria
574556	ANACI	Anaplasma centrale str. Israel	genus:768:Anaplasma;family:942:Anaplasmataceae;order:766:Rickettsiales;class:28211:Alphaproteobacteria;phylum:1224:Proteobacteria
320483	ANAMF	Anaplasma marginale str. Florida	genus:768:Anaplasma;family:942:Anaplasmataceae;order:766:Rickettsiales;class:28211:Alphaproteobacteria;phylum:1224:Proteobacteria
234826	ANAMM	Anaplasma marginale str. St. Maries	genus:768:Anaplasma;family:942:Anaplasmataceae;order:766:Rickettsiales;class:28211:Alphaproteobacteria;phylum:1224:Proteobacteria
367737	ARCB4	Arcobacter butzleri RM4018	genus:28196:Arcobacter;family:72294:Campylobacteraceae;order:213849:Campylobacterales;class:29547:Epsilonproteobacteria;phylum:1224:Proteobacteria
76114	AROAE	Aromatoleum aromaticum EbN1	genus:551759:Aromatoleum;family:75787:Rhodocyclaceae;order:206389:Rhodocyclales;class:28216:Betaproteobacteria;phylum:1224:Proteobacteria
62928	AZOSB	Azoarcus sp. BH72	genus:12960:Azoarcus;family:75787:Rhodocyclaceae;order:206389:Rhodocyclales;class:28216:Betaproteobacteria;phylum:1224:Proteobacteria
438753	AZOC5	Azorhizobium caulinodans ORS 571	genus:6:Azorhizobium;family:335928:Xanthobacteraceae;order:356:Rhizobiales;class:28211:Alphaproteobacteria;phylum:1224:Proteobacteria
322710	AZOVD	Azotobacter vinelandii DJ	genus:352:Azotobacter;family:135621:Pseudomonadaceae;order:72274:Pseudomonadales;class:1236:Gammaproteobacteria;phylum:1224:Proteobacteria
360095	BARBK	Bartonella bacilliformis KC583	genus:773:Bartonella;family:772:Bartonellaceae;order:356:Rhizobiales;class:28211:Alphaproteobacteria;phylum:1224:Proteobacteria
634504	BARGA	Bartonella grahamii as4aup	genus:773:Bartonella;family:772:Bartonellaceae;order:356:Rhizobiales;class:28211:Alphaproteobacteria;phylum:1224:Proteobacteria
283166	BARHE	Bartonella henselae str. Houston-1	genus:773:Bartonella;family:772:Bartonellaceae;order:356:Rhizobiales;class:28211:Alphaproteobacteria;phylum:1224:Proteobacteria
283165	BARQU	Bartonella quintana str. Toulouse	genus:773:Bartonella;family:772:Bartonellaceae;order:356:Rhizobiales;class:28211:Alphaproteobacteria;phylum:1224:Proteobacteria
382640	BART1	Bartonella tribocorum CIP 105476	genus:773:Bartonella;family:772:Bartonellaceae;order:356:Rhizobiales;class:28211:Alphaproteobacteria;phylum:1224:Proteobacteria
374463	BAUCH	Baumannia cicadellinicola str. Hc (Homalodisca coagulata)	genus:none:unclassified;family:none:unclassified;order:none:unclassified;class:1236:Gammaproteobacteria;phylum:1224:Proteobacteria
264462	BDEBA	Bdellovibrio bacteriovorus HD100	genus:958:Bdellovibrio;family:213483:Bdellovibrionaceae;order:213481:Bdellovibrionales;class:28221:Deltaproteobacteria;phylum:1224:Proteobacteria
395963	BEII9	Beijerinckia indica subsp. indica ATCC 9039	genus:532:Beijerinckia;family:45404:Beijerinckiaceae;order:356:Rhizobiales;class:28211:Alphaproteobacteria;phylum:1224:Proteobacteria
360910	BORA1	Bordetella avium 197N	genus:517:Bordetella;family:506:Alcaligenaceae;order:80840:Burkholderiales;class:28216:Betaproteobacteria;phylum:1224:Proteobacteria
257310	BORBR	Bordetella bronchiseptica RB50	genus:517:Bordetella;family:506:Alcaligenaceae;order:80840:Burkholderiales;class:28216:Betaproteobacteria;phylum:1224:Proteobacteria
257311	BORPA	Bordetella parapertussis 12822	genus:517:Bordetella;family:506:Alcaligenaceae;order:80840:Burkholderiales;class:28216:Betaproteobacteria;phylum:1224:Proteobacteria
257313	BORPE	Bordetella pertussis Tohama I	genus:517:Bordetella;family:506:Alcaligenaceae;order:80840:Burkholderiales;class:28216:Betaproteobacteria;phylum:1224:Proteobacteria
288000	BRASB	Bradyrhizobium sp. BTAi1	genus:374:Bradyrhizobium;family:41294:Bradyrhizobiaceae;order:356:Rhizobiales;class:28211:Alphaproteobacteria;phylum:1224:Proteobacteria
114615	BRASO	Bradyrhizobium sp. ORS 278	genus:374:Bradyrhizobium;family:41294:Bradyrhizobiaceae;order:356:Rhizobiales;class:28211:Alphaproteobacteria;phylum:1224:Proteobacteria
262698	BRUAB	Brucella abortus bv. 1 str. 9-941	genus:234:Brucella;family:118882:Brucellaceae;order:356:Rhizobiales;class:28211:Alphaproteobacteria;phylum:1224:Proteobacteria
430066	BRUA1	Brucella abortus S19	genus:234:Brucella;family:118882:Brucellaceae;order:356:Rhizobiales;class:28211:Alphaproteobacteria;phylum:1224:Proteobacteria
483179	BRUC2	Brucella canis ATCC 23365	genus:234:Brucella;family:118882:Brucellaceae;order:356:Rhizobiales;class:28211:Alphaproteobacteria;phylum:1224:Proteobacteria
546272	BRUMB	Brucella melitensis ATCC 23457	genus:234:Brucella;family:118882:Brucellaceae;order:356:Rhizobiales;class:28211:Alphaproteobacteria;phylum:1224:Proteobacteria
224914	BRUME	Brucella melitensis bv. 1 str. 16M	genus:234:Brucella;family:118882:Brucellaceae;order:356:Rhizobiales;class:28211:Alphaproteobacteria;phylum:1224:Proteobacteria
568815	BRUMC	Brucella microti CCM 4915	genus:234:Brucella;family:118882:Brucellaceae;order:356:Rhizobiales;class:28211:Alphaproteobacteria;phylum:1224:Proteobacteria
444178	BRUO2	Brucella ovis ATCC 25840	genus:234:Brucella;family:118882:Brucellaceae;order:356:Rhizobiales;class:28211:Alphaproteobacteria;phylum:1224:Proteobacteria
204722	BRUSU	Brucella suis 1330	genus:234:Brucella;family:118882:Brucellaceae;order:356:Rhizobiales;class:28211:Alphaproteobacteria;phylum:1224:Proteobacteria
470137	BRUSI	Brucella suis ATCC 23445	genus:234:Brucella;family:118882:Brucellaceae;order:356:Rhizobiales;class:28211:Alphaproteobacteria;phylum:1224:Proteobacteria
372461	BUCCC	Buchnera aphidicola BCc	genus:32199:Buchnera;family:543:Enterobacteriaceae;order:91347:Enterobacteriales;class:1236:Gammaproteobacteria;phylum:1224:Proteobacteria
563178	BUCA5	Buchnera aphidicola str. 5A (Acyrthosiphon pisum)	genus:32199:Buchnera;family:543:Enterobacteriaceae;order:91347:Enterobacteriales;class:1236:Gammaproteobacteria;phylum:1224:Proteobacteria
107806	BUCAI	Buchnera aphidicola str. APS (Acyrthosiphon pisum)	genus:32199:Buchnera;family:543:Enterobacteriaceae;order:91347:Enterobacteriales;class:1236:Gammaproteobacteria;phylum:1224:Proteobacteria
224915	BUCBP	Buchnera aphidicola str. Bp (Baizongia pistaciae)	genus:32199:Buchnera;family:543:Enterobacteriaceae;order:91347:Enterobacteriales;class:1236:Gammaproteobacteria;phylum:1224:Proteobacteria
198804	BUCAP	Buchnera aphidicola str. Sg (Schizaphis graminum)	genus:32199:Buchnera;family:543:Enterobacteriaceae;order:91347:Enterobacteriales;class:1236:Gammaproteobacteria;phylum:1224:Proteobacteria
561501	BUCAT	Buchnera aphidicola str. Tuc7 (Acyrthosiphon pisum)	genus:32199:Buchnera;family:543:Enterobacteriaceae;order:91347:Enterobacteriales;class:1236:Gammaproteobacteria;phylum:1224:Proteobacteria
339670	BURCM	Burkholderia ambifaria AMMD	genus:32008:Burkholderia;family:119060:Burkholderiaceae;order:80840:Burkholderiales;class:28216:Betaproteobacteria;phylum:1224:Proteobacteria
398577	BURA4	Burkholderia ambifaria MC40-6	genus:32008:Burkholderia;family:119060:Burkholderiaceae;order:80840:Burkholderiales;class:28216:Betaproteobacteria;phylum:1224:Proteobacteria
331271	BURCA	Burkholderia cenocepacia AU 1054	genus:32008:Burkholderia;family:119060:Burkholderiaceae;order:80840:Burkholderiales;class:28216:Betaproteobacteria;phylum:1224:Proteobacteria
331272	BURCH	Burkholderia cenocepacia HI2424	genus:32008:Burkholderia;family:119060:Burkholderiaceae;order:80840:Burkholderiales;class:28216:Betaproteobacteria;phylum:1224:Proteobacteria
216591	BURCJ	Burkholderia cenocepacia J2315	genus:32008:Burkholderia;family:119060:Burkholderiaceae;order:80840:Burkholderiales;class:28216:Betaproteobacteria;phylum:1224:Proteobacteria
406425	BURCC	Burkholderia cenocepacia MC0-3	genus:32008:Burkholderia;family:119060:Burkholderiaceae;order:80840:Burkholderiales;class:28216:Betaproteobacteria;phylum:1224:Proteobacteria
626418	BURGB	Burkholderia glumae BGR1	genus:32008:Burkholderia;family:119060:Burkholderiaceae;order:80840:Burkholderiales;class:28216:Betaproteobacteria;phylum:1224:Proteobacteria
243160	BURMA	Burkholderia mallei ATCC 23344	genus:32008:Burkholderia;family:119060:Burkholderiaceae;order:80840:Burkholderiales;class:28216:Betaproteobacteria;phylum:1224:Proteobacteria
412022	BURM9	Burkholderia mallei NCTC 10229	genus:32008:Burkholderia;family:119060:Burkholderiaceae;order:80840:Burkholderiales;class:28216:Betaproteobacteria;phylum:1224:Proteobacteria
320389	BURM7	Burkholderia mallei NCTC 10247	genus:32008:Burkholderia;family:119060:Burkholderiaceae;order:80840:Burkholderiales;class:28216:Betaproteobacteria;phylum:1224:Proteobacteria
320388	BURMS	Burkholderia mallei SAVP1	genus:32008:Burkholderia;family:119060:Burkholderiaceae;order:80840:Burkholderiales;class:28216:Betaproteobacteria;phylum:1224:Proteobacteria
395019	BURM1	Burkholderia multivorans ATCC 17616	genus:32008:Burkholderia;family:119060:Burkholderiaceae;order:80840:Burkholderiales;class:28216:Betaproteobacteria;phylum:1224:Proteobacteria
391038	BURP8	Burkholderia phymatum STM815	genus:32008:Burkholderia;family:119060:Burkholderiaceae;order:80840:Burkholderiales;class:28216:Betaproteobacteria;phylum:1224:Proteobacteria
398527	BURPP	Burkholderia phytofirmans PsJN	genus:32008:Burkholderia;family:119060:Burkholderiaceae;order:80840:Burkholderiales;class:28216:Betaproteobacteria;phylum:1224:Proteobacteria
357348	BURP0	Burkholderia pseudomallei 1106a	genus:32008:Burkholderia;family:119060:Burkholderiaceae;order:80840:Burkholderiales;class:28216:Betaproteobacteria;phylum:1224:Proteobacteria
320372	BURP1	Burkholderia pseudomallei 1710b	genus:32008:Burkholderia;family:119060:Burkholderiaceae;order:80840:Burkholderiales;class:28216:Betaproteobacteria;phylum:1224:Proteobacteria
320373	BURP6	Burkholderia pseudomallei 668	genus:32008:Burkholderia;family:119060:Burkholderiaceae;order:80840:Burkholderiales;class:28216:Betaproteobacteria;phylum:1224:Proteobacteria
272560	BURPS	Burkholderia pseudomallei K96243	genus:32008:Burkholderia;family:119060:Burkholderiaceae;order:80840:Burkholderiales;class:28216:Betaproteobacteria;phylum:1224:Proteobacteria
536230	BURPE	Burkholderia pseudomallei MSHR346	genus:32008:Burkholderia;family:119060:Burkholderiaceae;order:80840:Burkholderiales;class:28216:Betaproteobacteria;phylum:1224:Proteobacteria
271848	BURTA	Burkholderia thailandensis E264	genus:32008:Burkholderia;family:119060:Burkholderiaceae;order:80840:Burkholderiales;class:28216:Betaproteobacteria;phylum:1224:Proteobacteria
269482	BURVG	Burkholderia vietnamiensis G4	genus:32008:Burkholderia;family:119060:Burkholderiaceae;order:80840:Burkholderiales;class:28216:Betaproteobacteria;phylum:1224:Proteobacteria
266265	BURXL	Burkholderia xenovorans LB400	genus:32008:Burkholderia;family:119060:Burkholderiaceae;order:80840:Burkholderiales;class:28216:Betaproteobacteria;phylum:1224:Proteobacteria
360104	CAMC1	Campylobacter concisus 13826	genus:194:Campylobacter;family:72294:Campylobacteraceae;order:213849:Campylobacterales;class:29547:Epsilonproteobacteria;phylum:1224:Proteobacteria
360105	CAMC5	Campylobacter curvus 525.92	genus:194:Campylobacter;family:72294:Campylobacteraceae;order:213849:Campylobacterales;class:29547:Epsilonproteobacteria;phylum:1224:Proteobacteria
360106	CAMFF	Campylobacter fetus subsp. fetus 82-40	genus:194:Campylobacter;family:72294:Campylobacteraceae;order:213849:Campylobacterales;class:29547:Epsilonproteobacteria;phylum:1224:Proteobacteria
360107	CAMHC	Campylobacter hominis ATCC BAA-381	genus:194:Campylobacter;family:72294:Campylobacteraceae;order:213849:Campylobacterales;class:29547:Epsilonproteobacteria;phylum:1224:Proteobacteria
195099	CAMJR	Campylobacter jejuni RM1221	genus:194:Campylobacter;family:72294:Campylobacteraceae;order:213849:Campylobacterales;class:29547:Epsilonproteobacteria;phylum:1224:Proteobacteria
360109	CAMJD	Campylobacter jejuni subsp. doylei 269.97	genus:194:Campylobacter;family:72294:Campylobacteraceae;order:213849:Campylobacterales;class:29547:Epsilonproteobacteria;phylum:1224:Proteobacteria
407148	CAMJ8	Campylobacter jejuni subsp. jejuni 81116	genus:194:Campylobacter;family:72294:Campylobacteraceae;order:213849:Campylobacterales;class:29547:Epsilonproteobacteria;phylum:1224:Proteobacteria
354242	CAMJJ	Campylobacter jejuni subsp. jejuni 81-176	genus:194:Campylobacter;family:72294:Campylobacteraceae;order:213849:Campylobacterales;class:29547:Epsilonproteobacteria;phylum:1224:Proteobacteria
192222	CAMJE	Campylobacter jejuni subsp. jejuni NCTC 11168 = ATCC 700819	genus:194:Campylobacter;family:72294:Campylobacteraceae;order:213849:Campylobacterales;class:29547:Epsilonproteobacteria;phylum:1224:Proteobacteria
306263	CAMLR	Campylobacter lari RM2100	genus:194:Campylobacter;family:72294:Campylobacteraceae;order:213849:Campylobacterales;class:29547:Epsilonproteobacteria;phylum:1224:Proteobacteria
522306	ACCPU	Candidatus Accumulibacter phosphatis clade IIA str. UW-1	genus:327159:Candidatus Accumulibacter;family:none:unclassified;order:none:unclassified;class:28216:Betaproteobacteria;phylum:1224:Proteobacteria
203907	BLOFL	Candidatus Blochmannia floridanus	genus:203804:Candidatus Blochmannia;family:543:Enterobacteriaceae;order:91347:Enterobacteriales;class:1236:Gammaproteobacteria;phylum:1224:Proteobacteria
291272	BLOPB	Candidatus Blochmannia pennsylvanicus str. BPEN	genus:203804:Candidatus Blochmannia;family:543:Enterobacteriaceae;order:91347:Enterobacteriales;class:1236:Gammaproteobacteria;phylum:1224:Proteobacteria
387662	CARRP	Candidatus Carsonella ruddii PV	genus:114185:Candidatus Carsonella;family:none:unclassified;order:none:unclassified;class:1236:Gammaproteobacteria;phylum:1224:Proteobacteria
572265	HAMD5	Candidatus Hamiltonella defensa 5AT (Acyrthosiphon pisum)	genus:568987:Candidatus Hamiltonella;family:543:Enterobacteriaceae;order:91347:Enterobacteriales;class:1236:Gammaproteobacteria;phylum:1224:Proteobacteria
573234	HODCD	Candidatus Hodgkinia cicadicola Dsem	genus:573657:Candidatus Hodgkinia;family:none:unclassified;order:356:Rhizobiales;class:28211:Alphaproteobacteria;phylum:1224:Proteobacteria
537021	LIBAP	Candidatus Liberibacter asiaticus str. psy62	genus:34019:Candidatus Liberibacter;family:82115:Rhizobiaceae;order:356:Rhizobiales;class:28211:Alphaproteobacteria;phylum:1224:Proteobacteria
335992	PELUB	Candidatus Pelagibacter ubique HTCC1062	genus:198251:Candidatus Pelagibacter;family:none:unclassified;order:none:unclassified;class:28211:Alphaproteobacteria;phylum:1224:Proteobacteria
413404	RUTMC	Candidatus Ruthia magnifica str. Cm (Calyptogena magnifica)	genus:none:unclassified;family:none:unclassified;order:none:unclassified;class:1236:Gammaproteobacteria;phylum:1224:Proteobacteria
412965	VESOH	Candidatus Vesicomyosocius okutanii HA	genus:none:unclassified;family:none:unclassified;order:none:unclassified;class:1236:Gammaproteobacteria;phylum:1224:Proteobacteria
190650	CAUCR	Caulobacter crescentus CB15	genus:75:Caulobacter;family:76892:Caulobacteraceae;order:204458:Caulobacterales;class:28211:Alphaproteobacteria;phylum:1224:Proteobacteria
565050	CAUCN	Caulobacter crescentus NA1000	genus:75:Caulobacter;family:76892:Caulobacteraceae;order:204458:Caulobacterales;class:28211:Alphaproteobacteria;phylum:1224:Proteobacteria
366602	CAUSK	Caulobacter sp. K31	genus:75:Caulobacter;family:76892:Caulobacteraceae;order:204458:Caulobacterales;class:28211:Alphaproteobacteria;phylum:1224:Proteobacteria
498211	CELJU	Cellvibrio japonicus Ueda107	genus:10:Cellvibrio;family:135621:Pseudomonadaceae;order:72274:Pseudomonadales;class:1236:Gammaproteobacteria;phylum:1224:Proteobacteria
266779	MESSB	Chelativorans sp. BNC1	genus:449972:Chelativorans;family:69277:Phyllobacteriaceae;order:356:Rhizobiales;class:28211:Alphaproteobacteria;phylum:1224:Proteobacteria
243365	CHRVO	Chromobacterium violaceum ATCC 12472	genus:535:Chromobacterium;family:481:Neisseriaceae;order:206351:Neisseriales;class:28216:Betaproteobacteria;phylum:1224:Proteobacteria
290398	CHRSD	Chromohalobacter salexigens DSM 3043	genus:42054:Chromohalobacter;family:28256:Halomonadaceae;order:135619:Oceanospirillales;class:1236:Gammaproteobacteria;phylum:1224:Proteobacteria
290338	CITK8	Citrobacter koseri ATCC BAA-895	genus:544:Citrobacter;family:543:Enterobacteriaceae;order:91347:Enterobacteriales;class:1236:Gammaproteobacteria;phylum:1224:Proteobacteria
167879	COLP3	Colwellia psychrerythraea 34H	genus:28228:Colwellia;family:267889:Colwelliaceae;order:135622:Alteromonadales;class:1236:Gammaproteobacteria;phylum:1224:Proteobacteria
434923	COXB2	Coxiella burnetii CbuG_Q212	genus:776:Coxiella;family:118968:Coxiellaceae;order:118969:Legionellales;class:1236:Gammaproteobacteria;phylum:1224:Proteobacteria
434924	COXB1	Coxiella burnetii CbuK_Q154	genus:776:Coxiella;family:118968:Coxiellaceae;order:118969:Legionellales;class:1236:Gammaproteobacteria;phylum:1224:Proteobacteria
434922	COXBN	Coxiella burnetii Dugway 5J108-111	genus:776:Coxiella;family:118968:Coxiellaceae;order:118969:Legionellales;class:1236:Gammaproteobacteria;phylum:1224:Proteobacteria
360115	COXBR	Coxiella burnetii RSA 331	genus:776:Coxiella;family:118968:Coxiellaceae;order:118969:Legionellales;class:1236:Gammaproteobacteria;phylum:1224:Proteobacteria
227377	COXBU	Coxiella burnetii RSA 493	genus:776:Coxiella;family:118968:Coxiellaceae;order:118969:Legionellales;class:1236:Gammaproteobacteria;phylum:1224:Proteobacteria
290339	CROS8	Cronobacter sakazakii ATCC BAA-894	genus:413496:Cronobacter;family:543:Enterobacteriaceae;order:91347:Enterobacteriales;class:1236:Gammaproteobacteria;phylum:1224:Proteobacteria
266264	RALME	Cupriavidus metallidurans CH34	genus:106589:Cupriavidus;family:119060:Burkholderiaceae;order:80840:Burkholderiales;class:28216:Betaproteobacteria;phylum:1224:Proteobacteria
159087	DECAR	Dechloromonas aromatica RCB	genus:73029:Dechloromonas;family:75787:Rhodocyclaceae;order:206389:Rhodocyclales;class:28216:Betaproteobacteria;phylum:1224:Proteobacteria
398578	DELAS	Delftia acidovorans SPH-1	genus:80865:Delftia;family:80864:Comamonadaceae;order:80840:Burkholderiales;class:28216:Betaproteobacteria;phylum:1224:Proteobacteria
439235	DESAA	Desulfatibacillum alkenivorans AK-01	genus:218207:Desulfatibacillum;family:213119:Desulfobacteraceae;order:213118:Desulfobacterales;class:28221:Deltaproteobacteria;phylum:1224:Proteobacteria
177437	DESAH	Desulfobacterium autotrophicum HRM2	genus:2295:Desulfobacterium;family:213119:Desulfobacteraceae;order:213118:Desulfobacterales;class:28221:Deltaproteobacteria;phylum:1224:Proteobacteria
96561	DESOH	Desulfococcus oleovorans Hxd3	genus:896:Desulfococcus;family:213119:Desulfobacteraceae;order:213118:Desulfobacterales;class:28221:Deltaproteobacteria;phylum:1224:Proteobacteria
485915	DESRD	Desulfohalobium retbaense DSM 5692	genus:45662:Desulfohalobium;family:213117:Desulfohalobiaceae;order:213115:Desulfovibrionales;class:28221:Deltaproteobacteria;phylum:1224:Proteobacteria
525897	DESBD	Desulfomicrobium baculatum DSM 4028	genus:898:Desulfomicrobium;family:213116:Desulfomicrobiaceae;order:213115:Desulfovibrionales;class:28221:Deltaproteobacteria;phylum:1224:Proteobacteria
177439	DESPS	Desulfotalea psychrophila LSv54	genus:109168:Desulfotalea;family:213121:Desulfobulbaceae;order:213118:Desulfobacterales;class:28221:Deltaproteobacteria;phylum:1224:Proteobacteria
207559	DESDG	Desulfovibrio alaskensis G20	genus:872:Desulfovibrio;family:194924:Desulfovibrionaceae;order:213115:Desulfovibrionales;class:28221:Deltaproteobacteria;phylum:1224:Proteobacteria
525146	DESDA	Desulfovibrio desulfuricans subsp. desulfuricans str. ATCC 27774	genus:872:Desulfovibrio;family:194924:Desulfovibrionaceae;order:213115:Desulfovibrionales;class:28221:Deltaproteobacteria;phylum:1224:Proteobacteria
573370	DESMR	Desulfovibrio magneticus RS-1	genus:872:Desulfovibrio;family:194924:Desulfovibrionaceae;order:213115:Desulfovibrionales;class:28221:Deltaproteobacteria;phylum:1224:Proteobacteria
526222	DESAD	Desulfovibrio salexigens DSM 2638	genus:872:Desulfovibrio;family:194924:Desulfovibrionaceae;order:213115:Desulfovibrionales;class:28221:Deltaproteobacteria;phylum:1224:Proteobacteria
391774	DESVV	Desulfovibrio vulgaris DP4	genus:872:Desulfovibrio;family:194924:Desulfovibrionaceae;order:213115:Desulfovibrionales;class:28221:Deltaproteobacteria;phylum:1224:Proteobacteria
882	DESVH	Desulfovibrio vulgaris str. Hildenborough	genus:872:Desulfovibrio;family:194924:Desulfovibrionaceae;order:213115:Desulfovibrionales;class:28221:Deltaproteobacteria;phylum:1224:Proteobacteria
883	DESVM	Desulfovibrio vulgaris str. 'Miyazaki F'	genus:872:Desulfovibrio;family:194924:Desulfovibrionaceae;order:213115:Desulfovibrionales;class:28221:Deltaproteobacteria;phylum:1224:Proteobacteria
246195	DICNV	Dichelobacter nodosus VCS1703A	genus:869:Dichelobacter;family:868:Cardiobacteriaceae;order:135615:Cardiobacteriales;class:1236:Gammaproteobacteria;phylum:1224:Proteobacteria
590409	DICD5	Dickeya dadantii Ech586	genus:204037:Dickeya;family:543:Enterobacteriaceae;order:91347:Enterobacteriales;class:1236:Gammaproteobacteria;phylum:1224:Proteobacteria
579405	DICDC	Dickeya dadantii Ech703	genus:204037:Dickeya;family:543:Enterobacteriaceae;order:91347:Enterobacteriales;class:1236:Gammaproteobacteria;phylum:1224:Proteobacteria
561229	DICZE	Dickeya zeae Ech1591	genus:204037:Dickeya;family:543:Enterobacteriaceae;order:91347:Enterobacteriales;class:1236:Gammaproteobacteria;phylum:1224:Proteobacteria
634503	EDWI9	Edwardsiella ictaluri 93-146	genus:635:Edwardsiella;family:543:Enterobacteriaceae;order:91347:Enterobacteriales;class:1236:Gammaproteobacteria;phylum:1224:Proteobacteria
498217	EDWTE	Edwardsiella tarda EIB202	genus:635:Edwardsiella;family:543:Enterobacteriaceae;order:91347:Enterobacteriales;class:1236:Gammaproteobacteria;phylum:1224:Proteobacteria
269484	EHRCJ	Ehrlichia canis str. Jake	genus:943:Ehrlichia;family:942:Anaplasmataceae;order:766:Rickettsiales;class:28211:Alphaproteobacteria;phylum:1224:Proteobacteria
205920	EHRCR	Ehrlichia chaffeensis str. Arkansas	genus:943:Ehrlichia;family:942:Anaplasmataceae;order:766:Rickettsiales;class:28211:Alphaproteobacteria;phylum:1224:Proteobacteria
302409	EHRRG	Ehrlichia ruminantium str. Gardel	genus:943:Ehrlichia;family:942:Anaplasmataceae;order:766:Rickettsiales;class:28211:Alphaproteobacteria;phylum:1224:Proteobacteria
254945	EHRRW	Ehrlichia ruminantium str. Welgevonden	genus:943:Ehrlichia;family:942:Anaplasmataceae;order:766:Rickettsiales;class:28211:Alphaproteobacteria;phylum:1224:Proteobacteria
399742	ENT38	Enterobacter sp. 638	genus:547:Enterobacter;family:543:Enterobacteriaceae;order:91347:Enterobacteriales;class:1236:Gammaproteobacteria;phylum:1224:Proteobacteria
634499	ERWPE	Erwinia pyrifoliae Ep1/96	genus:551:Erwinia;family:543:Enterobacteriaceae;order:91347:Enterobacteriales;class:1236:Gammaproteobacteria;phylum:1224:Proteobacteria
465817	ERWT9	Erwinia tasmaniensis Et1/99	genus:551:Erwinia;family:543:Enterobacteriaceae;order:91347:Enterobacteriales;class:1236:Gammaproteobacteria;phylum:1224:Proteobacteria
314225	ERYLH	Erythrobacter litoralis HTCC2594	genus:1041:Erythrobacter;family:335929:Erythrobacteraceae;order:204457:Sphingomonadales;class:28211:Alphaproteobacteria;phylum:1224:Proteobacteria
362663	ECOL5	Escherichia coli 536	genus:561:Escherichia;family:543:Enterobacteriaceae;order:91347:Enterobacteriales;class:1236:Gammaproteobacteria;phylum:1224:Proteobacteria
585055	ECO55	Escherichia coli 55989	genus:561:Escherichia;family:543:Enterobacteriaceae;order:91347:Enterobacteriales;class:1236:Gammaproteobacteria;phylum:1224:Proteobacteria
405955	ECOK1	Escherichia coli APEC O1	genus:561:Escherichia;family:543:Enterobacteriaceae;order:91347:Enterobacteriales;class:1236:Gammaproteobacteria;phylum:1224:Proteobacteria
481805	ECOLC	Escherichia coli ATCC 8739	genus:561:Escherichia;family:543:Enterobacteriaceae;order:91347:Enterobacteriales;class:1236:Gammaproteobacteria;phylum:1224:Proteobacteria
413997	ECOBR	Escherichia coli B str. REL606	genus:561:Escherichia;family:543:Enterobacteriaceae;order:91347:Enterobacteriales;class:1236:Gammaproteobacteria;phylum:1224:Proteobacteria
469008	ECOBD	Escherichia coli BL21(DE3)	genus:561:Escherichia;family:543:Enterobacteriaceae;order:91347:Enterobacteriales;class:1236:Gammaproteobacteria;phylum:1224:Proteobacteria
595496	ECOBW	Escherichia coli BW2952	genus:561:Escherichia;family:543:Enterobacteriaceae;order:91347:Enterobacteriales;class:1236:Gammaproteobacteria;phylum:1224:Proteobacteria
199310	ECOL6	Escherichia coli CFT073	genus:561:Escherichia;family:543:Enterobacteriaceae;order:91347:Enterobacteriales;class:1236:Gammaproteobacteria;phylum:1224:Proteobacteria
331111	ECO24	Escherichia coli E24377A	genus:561:Escherichia;family:543:Enterobacteriaceae;order:91347:Enterobacteriales;class:1236:Gammaproteobacteria;phylum:1224:Proteobacteria
585397	ECO81	Escherichia coli ED1a	genus:561:Escherichia;family:543:Enterobacteriaceae;order:91347:Enterobacteriales;class:1236:Gammaproteobacteria;phylum:1224:Proteobacteria
331112	ECOHS	Escherichia coli HS	genus:561:Escherichia;family:543:Enterobacteriaceae;order:91347:Enterobacteriales;class:1236:Gammaproteobacteria;phylum:1224:Proteobacteria
585034	ECO8A	Escherichia coli IAI1	genus:561:Escherichia;family:543:Enterobacteriaceae;order:91347:Enterobacteriales;class:1236:Gammaproteobacteria;phylum:1224:Proteobacteria
585057	ECO7I	Escherichia coli IAI39	genus:561:Escherichia;family:543:Enterobacteriaceae;order:91347:Enterobacteriales;class:1236:Gammaproteobacteria;phylum:1224:Proteobacteria
585395	ECO10	Escherichia coli O103:H2 str. 12009	genus:561:Escherichia;family:543:Enterobacteriaceae;order:91347:Enterobacteriales;class:1236:Gammaproteobacteria;phylum:1224:Proteobacteria
585396	ECO1A	Escherichia coli O111:H- str. 11128	genus:561:Escherichia;family:543:Enterobacteriaceae;order:91347:Enterobacteriales;class:1236:Gammaproteobacteria;phylum:1224:Proteobacteria
574521	ECO27	Escherichia coli O127:H6 str. E2348/69	genus:561:Escherichia;family:543:Enterobacteriaceae;order:91347:Enterobacteriales;class:1236:Gammaproteobacteria;phylum:1224:Proteobacteria
444450	ECO5E	Escherichia coli O157:H7 str. EC4115	genus:561:Escherichia;family:543:Enterobacteriaceae;order:91347:Enterobacteriales;class:1236:Gammaproteobacteria;phylum:1224:Proteobacteria
155864	ECO57	Escherichia coli O157:H7 str. EDL933	genus:561:Escherichia;family:543:Enterobacteriaceae;order:91347:Enterobacteriales;class:1236:Gammaproteobacteria;phylum:1224:Proteobacteria
386585	ECO57	Escherichia coli O157:H7 str. Sakai	genus:561:Escherichia;family:543:Enterobacteriaceae;order:91347:Enterobacteriales;class:1236:Gammaproteobacteria;phylum:1224:Proteobacteria
544404	ECO5T	Escherichia coli O157:H7 str. TW14359	genus:561:Escherichia;family:543:Enterobacteriaceae;order:91347:Enterobacteriales;class:1236:Gammaproteobacteria;phylum:1224:Proteobacteria
573235	ECO26	Escherichia coli O26:H11 str. 11368	genus:561:Escherichia;family:543:Enterobacteriaceae;order:91347:Enterobacteriales;class:1236:Gammaproteobacteria;phylum:1224:Proteobacteria
585035	ECO45	Escherichia coli S88	genus:561:Escherichia;family:543:Enterobacteriaceae;order:91347:Enterobacteriales;class:1236:Gammaproteobacteria;phylum:1224:Proteobacteria
409438	ECOSE	Escherichia coli SE11	genus:561:Escherichia;family:543:Enterobacteriaceae;order:91347:Enterobacteriales;class:1236:Gammaproteobacteria;phylum:1224:Proteobacteria
439855	ECOSM	Escherichia coli SMS-3-5	genus:561:Escherichia;family:543:Enterobacteriaceae;order:91347:Enterobacteriales;class:1236:Gammaproteobacteria;phylum:1224:Proteobacteria
316385	ECODH	Escherichia coli str. K-12 substr. DH10B	genus:561:Escherichia;family:543:Enterobacteriaceae;order:91347:Enterobacteriales;class:1236:Gammaproteobacteria;phylum:1224:Proteobacteria
511145	ECOLI	Escherichia coli str. K-12 substr. MG1655	genus:561:Escherichia;family:543:Enterobacteriaceae;order:91347:Enterobacteriales;class:1236:Gammaproteobacteria;phylum:1224:Proteobacteria
316407	ECOW3	Escherichia coli str. K-12 substr. W3110	genus:561:Escherichia;family:543:Enterobacteriaceae;order:91347:Enterobacteriales;class:1236:Gammaproteobacteria;phylum:1224:Proteobacteria
585056	ECOLU	Escherichia coli UMN026	genus:561:Escherichia;family:543:Enterobacteriaceae;order:91347:Enterobacteriales;class:1236:Gammaproteobacteria;phylum:1224:Proteobacteria
364106	ECOUT	Escherichia coli UTI89	genus:561:Escherichia;family:543:Enterobacteriaceae;order:91347:Enterobacteriales;class:1236:Gammaproteobacteria;phylum:1224:Proteobacteria
585054	ESCF3	Escherichia fergusonii ATCC 35469	genus:561:Escherichia;family:543:Enterobacteriaceae;order:91347:Enterobacteriales;class:1236:Gammaproteobacteria;phylum:1224:Proteobacteria
484022	FRAP2	Francisella philomiragia subsp. philomiragia ATCC 25017	genus:262:Francisella;family:34064:Francisellaceae;order:72273:Thiotrichales;class:1236:Gammaproteobacteria;phylum:1224:Proteobacteria
458234	FRATF	Francisella tularensis subsp. holarctica FTNF002-00	genus:262:Francisella;family:34064:Francisellaceae;order:72273:Thiotrichales;class:1236:Gammaproteobacteria;phylum:1224:Proteobacteria
393011	FRATO	Francisella tularensis subsp. holarctica OSU18	genus:262:Francisella;family:34064:Francisellaceae;order:72273:Thiotrichales;class:1236:Gammaproteobacteria;phylum:1224:Proteobacteria
441952	FRATM	Francisella tularensis subsp. mediasiatica FSC147	genus:262:Francisella;family:34064:Francisellaceae;order:72273:Thiotrichales;class:1236:Gammaproteobacteria;phylum:1224:Proteobacteria
393115	FRAT1	Francisella tularensis subsp. tularensis FSC198	genus:262:Francisella;family:34064:Francisellaceae;order:72273:Thiotrichales;class:1236:Gammaproteobacteria;phylum:1224:Proteobacteria
177416	FRATT	Francisella tularensis subsp. tularensis SCHU S4	genus:262:Francisella;family:34064:Francisellaceae;order:72273:Thiotrichales;class:1236:Gammaproteobacteria;phylum:1224:Proteobacteria
418136	FRATW	Francisella tularensis subsp. tularensis WY96-3418	genus:262:Francisella;family:34064:Francisellaceae;order:72273:Thiotrichales;class:1236:Gammaproteobacteria;phylum:1224:Proteobacteria
404380	GEOBB	Geobacter bemidjiensis Bem	genus:28231:Geobacter;family:213422:Geobacteraceae;order:69541:Desulfuromonadales;class:28221:Deltaproteobacteria;phylum:1224:Proteobacteria
316067	GEOSF	Geobacter daltonii FRC-32	genus:28231:Geobacter;family:213422:Geobacteraceae;order:69541:Desulfuromonadales;class:28221:Deltaproteobacteria;phylum:1224:Proteobacteria
398767	GEOLS	Geobacter lovleyi SZ	genus:28231:Geobacter;family:213422:Geobacteraceae;order:69541:Desulfuromonadales;class:28221:Deltaproteobacteria;phylum:1224:Proteobacteria
269799	GEOMG	Geobacter metallireducens GS-15	genus:28231:Geobacter;family:213422:Geobacteraceae;order:69541:Desulfuromonadales;class:28221:Deltaproteobacteria;phylum:1224:Proteobacteria
443144	GEOSM	Geobacter sp. M21	genus:28231:Geobacter;family:213422:Geobacteraceae;order:69541:Desulfuromonadales;class:28221:Deltaproteobacteria;phylum:1224:Proteobacteria
243231	GEOSL	Geobacter sulfurreducens PCA	genus:28231:Geobacter;family:213422:Geobacteraceae;order:69541:Desulfuromonadales;class:28221:Deltaproteobacteria;phylum:1224:Proteobacteria
351605	GEOUR	Geobacter uraniireducens Rf4	genus:28231:Geobacter;family:213422:Geobacteraceae;order:69541:Desulfuromonadales;class:28221:Deltaproteobacteria;phylum:1224:Proteobacteria
290633	GLUOX	Gluconobacter oxydans 621H	genus:441:Gluconobacter;family:433:Acetobacteraceae;order:204441:Rhodospirillales;class:28211:Alphaproteobacteria;phylum:1224:Proteobacteria
391165	GRABC	Granulibacter bethesdensis CGDNIH1	genus:364409:Granulibacter;family:433:Acetobacteraceae;order:204441:Rhodospirillales;class:28211:Alphaproteobacteria;phylum:1224:Proteobacteria
233412	HAEDU	Haemophilus ducreyi 35000HP	genus:724:Haemophilus;family:712:Pasteurellaceae;order:135625:Pasteurellales;class:1236:Gammaproteobacteria;phylum:1224:Proteobacteria
281310	HAEI8	Haemophilus influenzae 86-028NP	genus:724:Haemophilus;family:712:Pasteurellaceae;order:135625:Pasteurellales;class:1236:Gammaproteobacteria;phylum:1224:Proteobacteria
374930	HAEIE	Haemophilus influenzae PittEE	genus:724:Haemophilus;family:712:Pasteurellaceae;order:135625:Pasteurellales;class:1236:Gammaproteobacteria;phylum:1224:Proteobacteria
374931	HAEIG	Haemophilus influenzae PittGG	genus:724:Haemophilus;family:712:Pasteurellaceae;order:135625:Pasteurellales;class:1236:Gammaproteobacteria;phylum:1224:Proteobacteria
71421	HAEIN	Haemophilus influenzae Rd KW20	genus:724:Haemophilus;family:712:Pasteurellaceae;order:135625:Pasteurellales;class:1236:Gammaproteobacteria;phylum:1224:Proteobacteria
557723	HAEPS	Haemophilus parasuis SH0165	genus:724:Haemophilus;family:712:Pasteurellaceae;order:135625:Pasteurellales;class:1236:Gammaproteobacteria;phylum:1224:Proteobacteria
205914	HAES1	Haemophilus somnus 129PT	genus:214906:Histophilus;family:712:Pasteurellaceae;order:135625:Pasteurellales;class:1236:Gammaproteobacteria;phylum:1224:Proteobacteria
228400	HAES2	Haemophilus somnus 2336	genus:214906:Histophilus;family:712:Pasteurellaceae;order:135625:Pasteurellales;class:1236:Gammaproteobacteria;phylum:1224:Proteobacteria
349521	HAHCH	Hahella chejuensis KCTC 2396	genus:158481:Hahella;family:224379:Hahellaceae;order:135619:Oceanospirillales;class:1236:Gammaproteobacteria;phylum:1224:Proteobacteria
502025	HALO1	Haliangium ochraceum DSM 14365	genus:162027:Haliangium;family:224464:Kofleriaceae;order:29:Myxococcales;class:28221:Deltaproteobacteria;phylum:1224:Proteobacteria
349124	HALHL	Halorhodospira halophila SL1	genus:85108:Halorhodospira;family:72276:Ectothiorhodospiraceae;order:135613:Chromatiales;class:1236:Gammaproteobacteria;phylum:1224:Proteobacteria
555778	HALNC	Halothiobacillus neapolitanus c2	genus:109262:Halothiobacillus;family:255526:Halothiobacillaceae;order:135613:Chromatiales;class:1236:Gammaproteobacteria;phylum:1224:Proteobacteria
382638	HELAH	Helicobacter acinonychis str. Sheeba	genus:209:Helicobacter;family:72293:Helicobacteraceae;order:213849:Campylobacterales;class:29547:Epsilonproteobacteria;phylum:1224:Proteobacteria
235279	HELHP	Helicobacter hepaticus ATCC 51449	genus:209:Helicobacter;family:72293:Helicobacteraceae;order:213849:Campylobacterales;class:29547:Epsilonproteobacteria;phylum:1224:Proteobacteria
85962	HELPY	Helicobacter pylori 26695	genus:209:Helicobacter;family:72293:Helicobacteraceae;order:213849:Campylobacterales;class:29547:Epsilonproteobacteria;phylum:1224:Proteobacteria
592205	HELPB	Helicobacter pylori B38	genus:209:Helicobacter;family:72293:Helicobacteraceae;order:213849:Campylobacterales;class:29547:Epsilonproteobacteria;phylum:1224:Proteobacteria
563041	HELPG	Helicobacter pylori G27	genus:209:Helicobacter;family:72293:Helicobacteraceae;order:213849:Campylobacterales;class:29547:Epsilonproteobacteria;phylum:1224:Proteobacteria
357544	HELPH	Helicobacter pylori HPAG1	genus:209:Helicobacter;family:72293:Helicobacteraceae;order:213849:Campylobacterales;class:29547:Epsilonproteobacteria;phylum:1224:Proteobacteria
85963	HELPJ	Helicobacter pylori J99	genus:209:Helicobacter;family:72293:Helicobacteraceae;order:213849:Campylobacterales;class:29547:Epsilonproteobacteria;phylum:1224:Proteobacteria
570508	HELP2	Helicobacter pylori P12	genus:209:Helicobacter;family:72293:Helicobacteraceae;order:213849:Campylobacterales;class:29547:Epsilonproteobacteria;phylum:1224:Proteobacteria
512562	HELPS	Helicobacter pylori Shi470	genus:209:Helicobacter;family:72293:Helicobacteraceae;order:213849:Campylobacterales;class:29547:Epsilonproteobacteria;phylum:1224:Proteobacteria
204773	HERAR	Herminiimonas arsenicoxydans	genus:303379:Herminiimonas;family:75682:Oxalobacteraceae;order:80840:Burkholderiales;class:28216:Betaproteobacteria;phylum:1224:Proteobacteria
582402	HIRBI	Hirschia baltica ATCC 49814	genus:2723:Hirschia;family:69657:Hyphomonadaceae;order:204455:Rhodobacterales;class:28211:Alphaproteobacteria;phylum:1224:Proteobacteria
228405	HYPNA	Hyphomonas neptunium ATCC 15444	genus:85:Hyphomonas;family:69657:Hyphomonadaceae;order:204455:Rhodobacterales;class:28211:Alphaproteobacteria;phylum:1224:Proteobacteria
283942	IDILO	Idiomarina loihiensis L2TR	genus:135575:Idiomarina;family:267893:Idiomarinaceae;order:135622:Alteromonadales;class:1236:Gammaproteobacteria;phylum:1224:Proteobacteria
290400	JANSC	Jannaschia sp. CCS1	genus:188905:Jannaschia;family:31989:Rhodobacteraceae;order:204455:Rhodobacterales;class:28211:Alphaproteobacteria;phylum:1224:Proteobacteria
375286	JANMA	Janthinobacterium sp. Marseille	genus:29580:Janthinobacterium;family:75682:Oxalobacteraceae;order:80840:Burkholderiales;class:28216:Betaproteobacteria;phylum:1224:Proteobacteria
523791	KANKD	Kangiella koreensis DSM 16069	genus:261963:Kangiella;family:224372:Alcanivoracaceae;order:135619:Oceanospirillales;class:1236:Gammaproteobacteria;phylum:1224:Proteobacteria
507522	KLEP3	Klebsiella pneumoniae 342	genus:570:Klebsiella;family:543:Enterobacteriaceae;order:91347:Enterobacteriales;class:1236:Gammaproteobacteria;phylum:1224:Proteobacteria
272620	KLEP7	Klebsiella pneumoniae subsp. pneumoniae MGH 78578	genus:570:Klebsiella;family:543:Enterobacteriaceae;order:91347:Enterobacteriales;class:1236:Gammaproteobacteria;phylum:1224:Proteobacteria
484021	KLEPN	Klebsiella pneumoniae subsp. pneumoniae NTUH-K2044	genus:570:Klebsiella;family:543:Enterobacteriaceae;order:91347:Enterobacteriales;class:1236:Gammaproteobacteria;phylum:1224:Proteobacteria
557598	LARHH	Laribacter hongkongensis HLHK9	genus:168470:Laribacter;family:481:Neisseriaceae;order:206351:Neisseriales;class:28216:Betaproteobacteria;phylum:1224:Proteobacteria
363253	LAWIP	Lawsonia intracellularis PHE/MN1-00	genus:41707:Lawsonia;family:194924:Desulfovibrionaceae;order:213115:Desulfovibrionales;class:28221:Deltaproteobacteria;phylum:1224:Proteobacteria
400673	LEGPC	Legionella pneumophila str. Corby	genus:445:Legionella;family:444:Legionellaceae;order:118969:Legionellales;class:1236:Gammaproteobacteria;phylum:1224:Proteobacteria
297245	LEGPL	Legionella pneumophila str. Lens	genus:445:Legionella;family:444:Legionellaceae;order:118969:Legionellales;class:1236:Gammaproteobacteria;phylum:1224:Proteobacteria
297246	LEGPA	Legionella pneumophila str. Paris	genus:445:Legionella;family:444:Legionellaceae;order:118969:Legionellales;class:1236:Gammaproteobacteria;phylum:1224:Proteobacteria
272624	LEGPH	Legionella pneumophila subsp. pneumophila str. Philadelphia 1	genus:445:Legionella;family:444:Legionellaceae;order:118969:Legionellales;class:1236:Gammaproteobacteria;phylum:1224:Proteobacteria
395495	LEPCP	Leptothrix cholodnii SP-6	genus:88:Leptothrix;family:none:unclassified;order:80840:Burkholderiales;class:28216:Betaproteobacteria;phylum:1224:Proteobacteria
156889	MAGSM	Magnetococcus marinus MC-1	genus:162171:Magnetococcus;family:1191479:Magnetococcaceae;order:1191478:Magnetococcales;class:28211:Alphaproteobacteria;phylum:1224:Proteobacteria
342108	MAGSA	Magnetospirillum magneticum AMB-1	genus:13134:Magnetospirillum;family:41295:Rhodospirillaceae;order:204441:Rhodospirillales;class:28211:Alphaproteobacteria;phylum:1224:Proteobacteria
221988	MANSM	Mannheimia succiniciproducens MBEL55E	genus:697331:Basfia;family:712:Pasteurellaceae;order:135625:Pasteurellales;class:1236:Gammaproteobacteria;phylum:1224:Proteobacteria
394221	MARMM	Maricaulis maris MCS10	genus:74317:Maricaulis;family:69657:Hyphomonadaceae;order:204455:Rhodobacterales;class:28211:Alphaproteobacteria;phylum:1224:Proteobacteria
400668	MARMS	Marinomonas sp. MWYL1	genus:28253:Marinomonas;family:135620:Oceanospirillaceae;order:135619:Oceanospirillales;class:1236:Gammaproteobacteria;phylum:1224:Proteobacteria
266835	RHILO	Mesorhizobium loti MAFF303099	genus:68287:Mesorhizobium;family:69277:Phyllobacteriaceae;order:356:Rhizobiales;class:28211:Alphaproteobacteria;phylum:1224:Proteobacteria
420662	METPP	Methylibium petroleiphilum PM1	genus:316612:Methylibium;family:none:unclassified;order:80840:Burkholderiales;class:28216:Betaproteobacteria;phylum:1224:Proteobacteria
265072	METFK	Methylobacillus flagellatus KT	genus:404:Methylobacillus;family:32011:Methylophilaceae;order:206350:Methylophilales;class:28216:Betaproteobacteria;phylum:1224:Proteobacteria
272630	METEA	Methylobacterium extorquens AM1	genus:407:Methylobacterium;family:119045:Methylobacteriaceae;order:356:Rhizobiales;class:28211:Alphaproteobacteria;phylum:1224:Proteobacteria
661410	METED	Methylobacterium extorquens DM4	genus:407:Methylobacterium;family:119045:Methylobacteriaceae;order:356:Rhizobiales;class:28211:Alphaproteobacteria;phylum:1224:Proteobacteria
419610	METEP	Methylobacterium extorquens PA1	genus:407:Methylobacterium;family:119045:Methylobacteriaceae;order:356:Rhizobiales;class:28211:Alphaproteobacteria;phylum:1224:Proteobacteria
460265	METNO	Methylobacterium nodulans ORS 2060	genus:407:Methylobacterium;family:119045:Methylobacteriaceae;order:356:Rhizobiales;class:28211:Alphaproteobacteria;phylum:1224:Proteobacteria
441620	METPB	Methylobacterium populi BJ001	genus:407:Methylobacterium;family:119045:Methylobacteriaceae;order:356:Rhizobiales;class:28211:Alphaproteobacteria;phylum:1224:Proteobacteria
426355	METRJ	Methylobacterium radiotolerans JCM 2831	genus:407:Methylobacterium;family:119045:Methylobacteriaceae;order:356:Rhizobiales;class:28211:Alphaproteobacteria;phylum:1224:Proteobacteria
426117	METS4	Methylobacterium sp. 4-46	genus:407:Methylobacterium;family:119045:Methylobacteriaceae;order:356:Rhizobiales;class:28211:Alphaproteobacteria;phylum:1224:Proteobacteria
395965	METSB	Methylocella silvestris BL2	genus:120652:Methylocella;family:45404:Beijerinckiaceae;order:356:Rhizobiales;class:28211:Alphaproteobacteria;phylum:1224:Proteobacteria
243233	METCA	Methylococcus capsulatus str. Bath	genus:413:Methylococcus;family:403:Methylococcaceae;order:135618:Methylococcales;class:1236:Gammaproteobacteria;phylum:1224:Proteobacteria
583345	METML	Methylotenera mobilis JLW8	genus:359407:Methylotenera;family:32011:Methylophilaceae;order:206350:Methylophilales;class:28216:Betaproteobacteria;phylum:1224:Proteobacteria
582744	METSD	Methylovorus glucosetrophus SIP3-4	genus:81682:Methylovorus;family:32011:Methylophilaceae;order:206350:Methylophilales;class:28216:Betaproteobacteria;phylum:1224:Proteobacteria
246197	MYXXD	Myxococcus xanthus DK 1622	genus:32:Myxococcus;family:31:Myxococcaceae;order:29:Myxococcales;class:28221:Deltaproteobacteria;phylum:1224:Proteobacteria
598659	NAUPA	Nautilia profundicola AmH	genus:191291:Nautilia;family:224467:Nautiliaceae;order:235899:Nautiliales;class:29547:Epsilonproteobacteria;phylum:1224:Proteobacteria
242231	NEIG1	Neisseria gonorrhoeae FA 1090	genus:482:Neisseria;family:481:Neisseriaceae;order:206351:Neisseriales;class:28216:Betaproteobacteria;phylum:1224:Proteobacteria
521006	NEIG2	Neisseria gonorrhoeae NCCP11945	genus:482:Neisseria;family:481:Neisseriaceae;order:206351:Neisseriales;class:28216:Betaproteobacteria;phylum:1224:Proteobacteria
374833	NEIM0	Neisseria meningitidis 053442	genus:482:Neisseria;family:481:Neisseriaceae;order:206351:Neisseriales;class:28216:Betaproteobacteria;phylum:1224:Proteobacteria
662598	NEIML	Neisseria meningitidis alpha14	genus:482:Neisseria;family:481:Neisseriaceae;order:206351:Neisseriales;class:28216:Betaproteobacteria;phylum:1224:Proteobacteria
272831	NEIMF	Neisseria meningitidis FAM18	genus:482:Neisseria;family:481:Neisseriaceae;order:206351:Neisseriales;class:28216:Betaproteobacteria;phylum:1224:Proteobacteria
122586	NEIMB	Neisseria meningitidis MC58	genus:482:Neisseria;family:481:Neisseriaceae;order:206351:Neisseriales;class:28216:Betaproteobacteria;phylum:1224:Proteobacteria
122587	NEIMA	Neisseria meningitidis Z2491	genus:482:Neisseria;family:481:Neisseriaceae;order:206351:Neisseriales;class:28216:Betaproteobacteria;phylum:1224:Proteobacteria
434131	NEORI	Neorickettsia risticii str. Illinois	genus:33993:Neorickettsia;family:942:Anaplasmataceae;order:766:Rickettsiales;class:28211:Alphaproteobacteria;phylum:1224:Proteobacteria
222891	NEOSM	Neorickettsia sennetsu str. Miyayama	genus:33993:Neorickettsia;family:942:Anaplasmataceae;order:766:Rickettsiales;class:28211:Alphaproteobacteria;phylum:1224:Proteobacteria
387092	NITSB	Nitratiruptor sp. SB155-2	genus:269258:Nitratiruptor;family:none:unclassified;order:none:unclassified;class:29547:Epsilonproteobacteria;phylum:1224:Proteobacteria
323097	NITHX	Nitrobacter hamburgensis X14	genus:911:Nitrobacter;family:41294:Bradyrhizobiaceae;order:356:Rhizobiales;class:28211:Alphaproteobacteria;phylum:1224:Proteobacteria
323098	NITWN	Nitrobacter winogradskyi Nb-255	genus:911:Nitrobacter;family:41294:Bradyrhizobiaceae;order:356:Rhizobiales;class:28211:Alphaproteobacteria;phylum:1224:Proteobacteria
323261	NITOC	Nitrosococcus oceani ATCC 19707	genus:1227:Nitrosococcus;family:1046:Chromatiaceae;order:135613:Chromatiales;class:1236:Gammaproteobacteria;phylum:1224:Proteobacteria
228410	NITEU	Nitrosomonas europaea ATCC 19718	genus:914:Nitrosomonas;family:206379:Nitrosomonadaceae;order:32003:Nitrosomonadales;class:28216:Betaproteobacteria;phylum:1224:Proteobacteria
335283	NITEC	Nitrosomonas eutropha C91	genus:914:Nitrosomonas;family:206379:Nitrosomonadaceae;order:32003:Nitrosomonadales;class:28216:Betaproteobacteria;phylum:1224:Proteobacteria
323848	NITMU	Nitrosospira multiformis ATCC 25196	genus:35798:Nitrosospira;family:206379:Nitrosomonadaceae;order:32003:Nitrosomonadales;class:28216:Betaproteobacteria;phylum:1224:Proteobacteria
279238	NOVAD	Novosphingobium aromaticivorans DSM 12444	genus:165696:Novosphingobium;family:41297:Sphingomonadaceae;order:204457:Sphingomonadales;class:28211:Alphaproteobacteria;phylum:1224:Proteobacteria
439375	OCHA4	Ochrobactrum anthropi ATCC 49188	genus:528:Ochrobactrum;family:118882:Brucellaceae;order:356:Rhizobiales;class:28211:Alphaproteobacteria;phylum:1224:Proteobacteria
504832	OLICO	Oligotropha carboxidovorans OM5	genus:40136:Oligotropha;family:41294:Bradyrhizobiaceae;order:356:Rhizobiales;class:28211:Alphaproteobacteria;phylum:1224:Proteobacteria
357244	ORITB	Orientia tsutsugamushi str. Boryong	genus:69474:Orientia;family:775:Rickettsiaceae;order:766:Rickettsiales;class:28211:Alphaproteobacteria;phylum:1224:Proteobacteria
334380	ORITI	Orientia tsutsugamushi str. Ikeda	genus:69474:Orientia;family:775:Rickettsiaceae;order:766:Rickettsiales;class:28211:Alphaproteobacteria;phylum:1224:Proteobacteria
318586	PARDP	Paracoccus denitrificans PD1222	genus:265:Paracoccus;family:31989:Rhodobacteraceae;order:204455:Rhodobacterales;class:28211:Alphaproteobacteria;phylum:1224:Proteobacteria
402881	PARL1	Parvibaculum lavamentivorans DS-1	genus:256616:Parvibaculum;family:69277:Phyllobacteriaceae;order:356:Rhizobiales;class:28211:Alphaproteobacteria;phylum:1224:Proteobacteria
272843	PASMU	Pasteurella multocida subsp. multocida str. Pm70	genus:745:Pasteurella;family:712:Pasteurellaceae;order:135625:Pasteurellales;class:1236:Gammaproteobacteria;phylum:1224:Proteobacteria
218491	ERWCT	Pectobacterium atrosepticum SCRI1043	genus:122277:Pectobacterium;family:543:Enterobacteriaceae;order:91347:Enterobacteriales;class:1236:Gammaproteobacteria;phylum:1224:Proteobacteria
561230	PECCP	Pectobacterium carotovorum subsp. carotovorum PC1	genus:122277:Pectobacterium;family:543:Enterobacteriaceae;order:91347:Enterobacteriales;class:1236:Gammaproteobacteria;phylum:1224:Proteobacteria
561231	PECWW	Pectobacterium wasabiae WPP163	genus:122277:Pectobacterium;family:543:Enterobacteriaceae;order:91347:Enterobacteriales;class:1236:Gammaproteobacteria;phylum:1224:Proteobacteria
338963	PELCD	Pelobacter carbinolicus DSM 2380	genus:18:Pelobacter;family:213423:Pelobacteraceae;order:69541:Desulfuromonadales;class:28221:Deltaproteobacteria;phylum:1224:Proteobacteria
338966	PELPD	Pelobacter propionicus DSM 2379	genus:18:Pelobacter;family:213423:Pelobacteraceae;order:69541:Desulfuromonadales;class:28221:Deltaproteobacteria;phylum:1224:Proteobacteria
450851	PHEZH	Phenylobacterium zucineum HLK1	genus:20:Phenylobacterium;family:76892:Caulobacteraceae;order:204458:Caulobacterales;class:28211:Alphaproteobacteria;phylum:1224:Proteobacteria
298386	PHOPR	Photobacterium profundum SS9	genus:657:Photobacterium;family:641:Vibrionaceae;order:135623:Vibrionales;class:1236:Gammaproteobacteria;phylum:1224:Proteobacteria
291112	9ENTR	Photorhabdus asymbiotica	genus:29487:Photorhabdus;family:543:Enterobacteriaceae;order:91347:Enterobacteriales;class:1236:Gammaproteobacteria;phylum:1224:Proteobacteria
243265	PHOLL	Photorhabdus luminescens subsp. laumondii TTO1	genus:29487:Photorhabdus;family:543:Enterobacteriaceae;order:91347:Enterobacteriales;class:1236:Gammaproteobacteria;phylum:1224:Proteobacteria
365044	POLNA	Polaromonas naphthalenivorans CJ2	genus:52972:Polaromonas;family:80864:Comamonadaceae;order:80840:Burkholderiales;class:28216:Betaproteobacteria;phylum:1224:Proteobacteria
296591	POLSJ	Polaromonas sp. JS666	genus:52972:Polaromonas;family:80864:Comamonadaceae;order:80840:Burkholderiales;class:28216:Betaproteobacteria;phylum:1224:Proteobacteria
312153	POLSQ	Polynucleobacter necessarius subsp. asymbioticus QLW-P1DMWA-1	genus:44013:Polynucleobacter;family:119060:Burkholderiaceae;order:80840:Burkholderiales;class:28216:Betaproteobacteria;phylum:1224:Proteobacteria
452638	POLNS	Polynucleobacter necessarius subsp. necessarius STIR1	genus:44013:Polynucleobacter;family:119060:Burkholderiaceae;order:80840:Burkholderiales;class:28216:Betaproteobacteria;phylum:1224:Proteobacteria
529507	PROMH	Proteus mirabilis HI4320	genus:583:Proteus;family:543:Enterobacteriaceae;order:91347:Enterobacteriales;class:1236:Gammaproteobacteria;phylum:1224:Proteobacteria
342610	PSEA6	Pseudoalteromonas atlantica T6c	genus:53246:Pseudoalteromonas;family:267888:Pseudoalteromonadaceae;order:135622:Alteromonadales;class:1236:Gammaproteobacteria;phylum:1224:Proteobacteria
326442	PSEHT	Pseudoalteromonas haloplanktis TAC125	genus:53246:Pseudoalteromonas;family:267888:Pseudoalteromonadaceae;order:135622:Alteromonadales;class:1236:Gammaproteobacteria;phylum:1224:Proteobacteria
557722	PSEA8	Pseudomonas aeruginosa LESB58	genus:286:Pseudomonas;family:135621:Pseudomonadaceae;order:72274:Pseudomonadales;class:1236:Gammaproteobacteria;phylum:1224:Proteobacteria
381754	PSEA7	Pseudomonas aeruginosa PA7	genus:286:Pseudomonas;family:135621:Pseudomonadaceae;order:72274:Pseudomonadales;class:1236:Gammaproteobacteria;phylum:1224:Proteobacteria
208964	PSEAE	Pseudomonas aeruginosa PAO1	genus:286:Pseudomonas;family:135621:Pseudomonadaceae;order:72274:Pseudomonadales;class:1236:Gammaproteobacteria;phylum:1224:Proteobacteria
208963	PSEAB	Pseudomonas aeruginosa UCBPP-PA14	genus:286:Pseudomonas;family:135621:Pseudomonadaceae;order:72274:Pseudomonadales;class:1236:Gammaproteobacteria;phylum:1224:Proteobacteria
384676	PSEE4	Pseudomonas entomophila L48	genus:286:Pseudomonas;family:135621:Pseudomonadaceae;order:72274:Pseudomonadales;class:1236:Gammaproteobacteria;phylum:1224:Proteobacteria
205922	PSEPF	Pseudomonas fluorescens Pf0-1	genus:286:Pseudomonas;family:135621:Pseudomonadaceae;order:72274:Pseudomonadales;class:1236:Gammaproteobacteria;phylum:1224:Proteobacteria
216595	PSEFS	Pseudomonas fluorescens SBW25	genus:286:Pseudomonas;family:135621:Pseudomonadaceae;order:72274:Pseudomonadales;class:1236:Gammaproteobacteria;phylum:1224:Proteobacteria
399739	PSEMY	Pseudomonas mendocina ymp	genus:286:Pseudomonas;family:135621:Pseudomonadaceae;order:72274:Pseudomonadales;class:1236:Gammaproteobacteria;phylum:1224:Proteobacteria
220664	PSEF5	Pseudomonas protegens Pf-5	genus:286:Pseudomonas;family:135621:Pseudomonadaceae;order:72274:Pseudomonadales;class:1236:Gammaproteobacteria;phylum:1224:Proteobacteria
351746	PSEP1	Pseudomonas putida F1	genus:286:Pseudomonas;family:135621:Pseudomonadaceae;order:72274:Pseudomonadales;class:1236:Gammaproteobacteria;phylum:1224:Proteobacteria
76869	PSEPG	Pseudomonas putida GB-1	genus:286:Pseudomonas;family:135621:Pseudomonadaceae;order:72274:Pseudomonadales;class:1236:Gammaproteobacteria;phylum:1224:Proteobacteria
160488	PSEPK	Pseudomonas putida KT2440	genus:286:Pseudomonas;family:135621:Pseudomonadaceae;order:72274:Pseudomonadales;class:1236:Gammaproteobacteria;phylum:1224:Proteobacteria
390235	PSEPW	Pseudomonas putida W619	genus:286:Pseudomonas;family:135621:Pseudomonadaceae;order:72274:Pseudomonadales;class:1236:Gammaproteobacteria;phylum:1224:Proteobacteria
379731	PSEU5	Pseudomonas stutzeri A1501	genus:286:Pseudomonas;family:135621:Pseudomonadaceae;order:72274:Pseudomonadales;class:1236:Gammaproteobacteria;phylum:1224:Proteobacteria
264730	PSE14	Pseudomonas syringae pv. phaseolicola 1448A	genus:286:Pseudomonas;family:135621:Pseudomonadaceae;order:72274:Pseudomonadales;class:1236:Gammaproteobacteria;phylum:1224:Proteobacteria
205918	PSEU2	Pseudomonas syringae pv. syringae B728a	genus:286:Pseudomonas;family:135621:Pseudomonadaceae;order:72274:Pseudomonadales;class:1236:Gammaproteobacteria;phylum:1224:Proteobacteria
223283	PSESM	Pseudomonas syringae pv. tomato str. DC3000	genus:286:Pseudomonas;family:135621:Pseudomonadaceae;order:72274:Pseudomonadales;class:1236:Gammaproteobacteria;phylum:1224:Proteobacteria
259536	PSYA2	Psychrobacter arcticus 273-4	genus:497:Psychrobacter;family:468:Moraxellaceae;order:72274:Pseudomonadales;class:1236:Gammaproteobacteria;phylum:1224:Proteobacteria
335284	PSYCK	Psychrobacter cryohalolentis K5	genus:497:Psychrobacter;family:468:Moraxellaceae;order:72274:Pseudomonadales;class:1236:Gammaproteobacteria;phylum:1224:Proteobacteria
349106	PSYWF	Psychrobacter sp. PRwf-1	genus:497:Psychrobacter;family:468:Moraxellaceae;order:72274:Pseudomonadales;class:1236:Gammaproteobacteria;phylum:1224:Proteobacteria
357804	PSYIN	Psychromonas ingrahamii 37	genus:67572:Psychromonas;family:267894:Psychromonadaceae;order:135622:Alteromonadales;class:1236:Gammaproteobacteria;phylum:1224:Proteobacteria
381666	CUPNH	Ralstonia eutropha H16	genus:106589:Cupriavidus;family:119060:Burkholderiaceae;order:80840:Burkholderiales;class:28216:Betaproteobacteria;phylum:1224:Proteobacteria
264198	CUPPJ	Ralstonia eutropha JMP134	genus:106589:Cupriavidus;family:119060:Burkholderiaceae;order:80840:Burkholderiales;class:28216:Betaproteobacteria;phylum:1224:Proteobacteria
428406	RALP1	Ralstonia pickettii 12D	genus:48736:Ralstonia;family:119060:Burkholderiaceae;order:80840:Burkholderiales;class:28216:Betaproteobacteria;phylum:1224:Proteobacteria
402626	RALPJ	Ralstonia pickettii 12J	genus:48736:Ralstonia;family:119060:Burkholderiaceae;order:80840:Burkholderiales;class:28216:Betaproteobacteria;phylum:1224:Proteobacteria
267608	RALSO	Ralstonia solanacearum GMI1000	genus:48736:Ralstonia;family:119060:Burkholderiaceae;order:80840:Burkholderiales;class:28216:Betaproteobacteria;phylum:1224:Proteobacteria
347834	RHIEC	Rhizobium etli CFN 42	genus:379:Rhizobium;family:82115:Rhizobiaceae;order:356:Rhizobiales;class:28211:Alphaproteobacteria;phylum:1224:Proteobacteria
491916	RHIE6	Rhizobium etli CIAT 652	genus:379:Rhizobium;family:82115:Rhizobiaceae;order:356:Rhizobiales;class:28211:Alphaproteobacteria;phylum:1224:Proteobacteria
395491	RHILS	Rhizobium leguminosarum bv. trifolii WSM1325	genus:379:Rhizobium;family:82115:Rhizobiaceae;order:356:Rhizobiales;class:28211:Alphaproteobacteria;phylum:1224:Proteobacteria
395492	RHILW	Rhizobium leguminosarum bv. trifolii WSM2304	genus:379:Rhizobium;family:82115:Rhizobiaceae;order:356:Rhizobiales;class:28211:Alphaproteobacteria;phylum:1224:Proteobacteria
216596	RHIL3	Rhizobium leguminosarum bv. viciae 3841	genus:379:Rhizobium;family:82115:Rhizobiaceae;order:356:Rhizobiales;class:28211:Alphaproteobacteria;phylum:1224:Proteobacteria
272943	RHOS4	Rhodobacter sphaeroides 2.4.1	genus:1060:Rhodobacter;family:31989:Rhodobacteraceae;order:204455:Rhodobacterales;class:28211:Alphaproteobacteria;phylum:1224:Proteobacteria
349102	RHOS5	Rhodobacter sphaeroides ATCC 17025	genus:1060:Rhodobacter;family:31989:Rhodobacteraceae;order:204455:Rhodobacterales;class:28211:Alphaproteobacteria;phylum:1224:Proteobacteria
349101	RHOS1	Rhodobacter sphaeroides ATCC 17029	genus:1060:Rhodobacter;family:31989:Rhodobacteraceae;order:204455:Rhodobacterales;class:28211:Alphaproteobacteria;phylum:1224:Proteobacteria
557760	RHOSK	Rhodobacter sphaeroides KD131	genus:1060:Rhodobacter;family:31989:Rhodobacteraceae;order:204455:Rhodobacterales;class:28211:Alphaproteobacteria;phylum:1224:Proteobacteria
338969	RHOFD	Rhodoferax ferrireducens T118	genus:885497:Albidiferax;family:80864:Comamonadaceae;order:80840:Burkholderiales;class:28216:Betaproteobacteria;phylum:1224:Proteobacteria
316055	RHOP5	Rhodopseudomonas palustris BisA53	genus:1073:Rhodopseudomonas;family:41294:Bradyrhizobiaceae;order:356:Rhizobiales;class:28211:Alphaproteobacteria;phylum:1224:Proteobacteria
316056	RHOPB	Rhodopseudomonas palustris BisB18	genus:1073:Rhodopseudomonas;family:41294:Bradyrhizobiaceae;order:356:Rhizobiales;class:28211:Alphaproteobacteria;phylum:1224:Proteobacteria
316057	RHOPS	Rhodopseudomonas palustris BisB5	genus:1073:Rhodopseudomonas;family:41294:Bradyrhizobiaceae;order:356:Rhizobiales;class:28211:Alphaproteobacteria;phylum:1224:Proteobacteria
258594	RHOPA	Rhodopseudomonas palustris CGA009	genus:1073:Rhodopseudomonas;family:41294:Bradyrhizobiaceae;order:356:Rhizobiales;class:28211:Alphaproteobacteria;phylum:1224:Proteobacteria
316058	RHOP2	Rhodopseudomonas palustris HaA2	genus:1073:Rhodopseudomonas;family:41294:Bradyrhizobiaceae;order:356:Rhizobiales;class:28211:Alphaproteobacteria;phylum:1224:Proteobacteria
395960	RHOPT	Rhodopseudomonas palustris TIE-1	genus:1073:Rhodopseudomonas;family:41294:Bradyrhizobiaceae;order:356:Rhizobiales;class:28211:Alphaproteobacteria;phylum:1224:Proteobacteria
414684	RHOCS	Rhodospirillum centenum SW	genus:1081:Rhodospirillum;family:41295:Rhodospirillaceae;order:204441:Rhodospirillales;class:28211:Alphaproteobacteria;phylum:1224:Proteobacteria
269796	RHORT	Rhodospirillum rubrum ATCC 11170	genus:1081:Rhodospirillum;family:41295:Rhodospirillaceae;order:204441:Rhodospirillales;class:28211:Alphaproteobacteria;phylum:1224:Proteobacteria
347255	RICAE	Rickettsia africae ESF-5	genus:780:Rickettsia;family:775:Rickettsiaceae;order:766:Rickettsiales;class:28211:Alphaproteobacteria;phylum:1224:Proteobacteria
293614	RICAH	Rickettsia akari str. Hartford	genus:780:Rickettsia;family:775:Rickettsiaceae;order:766:Rickettsiales;class:28211:Alphaproteobacteria;phylum:1224:Proteobacteria
391896	RICB8	Rickettsia bellii OSU 85-389	genus:780:Rickettsia;family:775:Rickettsiaceae;order:766:Rickettsiales;class:28211:Alphaproteobacteria;phylum:1224:Proteobacteria
336407	RICBR	Rickettsia bellii RML369-C	genus:780:Rickettsia;family:775:Rickettsiaceae;order:766:Rickettsiales;class:28211:Alphaproteobacteria;phylum:1224:Proteobacteria
293613	RICCK	Rickettsia canadensis str. McKiel	genus:780:Rickettsia;family:775:Rickettsiaceae;order:766:Rickettsiales;class:28211:Alphaproteobacteria;phylum:1224:Proteobacteria
272944	RICCN	Rickettsia conorii str. Malish 7	genus:780:Rickettsia;family:775:Rickettsiaceae;order:766:Rickettsiales;class:28211:Alphaproteobacteria;phylum:1224:Proteobacteria
315456	RICFE	Rickettsia felis URRWXCal2	genus:780:Rickettsia;family:775:Rickettsiaceae;order:766:Rickettsiales;class:28211:Alphaproteobacteria;phylum:1224:Proteobacteria
416276	RICM5	Rickettsia massiliae MTU5	genus:780:Rickettsia;family:775:Rickettsiaceae;order:766:Rickettsiales;class:28211:Alphaproteobacteria;phylum:1224:Proteobacteria
562019	RICPU	Rickettsia peacockii str. Rustic	genus:780:Rickettsia;family:775:Rickettsiaceae;order:766:Rickettsiales;class:28211:Alphaproteobacteria;phylum:1224:Proteobacteria
272947	RICPR	Rickettsia prowazekii str. Madrid E	genus:780:Rickettsia;family:775:Rickettsiaceae;order:766:Rickettsiales;class:28211:Alphaproteobacteria;phylum:1224:Proteobacteria
452659	RICRO	Rickettsia rickettsii str. Iowa	genus:780:Rickettsia;family:775:Rickettsiaceae;order:766:Rickettsiales;class:28211:Alphaproteobacteria;phylum:1224:Proteobacteria
392021	RICRS	Rickettsia rickettsii str. 'Sheila Smith'	genus:780:Rickettsia;family:775:Rickettsiaceae;order:766:Rickettsiales;class:28211:Alphaproteobacteria;phylum:1224:Proteobacteria
257363	RICTY	Rickettsia typhi str. Wilmington	genus:780:Rickettsia;family:775:Rickettsiaceae;order:766:Rickettsiales;class:28211:Alphaproteobacteria;phylum:1224:Proteobacteria
375451	ROSDO	Roseobacter denitrificans OCh 114	genus:2433:Roseobacter;family:31989:Rhodobacteraceae;order:204455:Rhodobacterales;class:28211:Alphaproteobacteria;phylum:1224:Proteobacteria
246200	SILPO	Ruegeria pomeroyi DSS-3	genus:97050:Ruegeria;family:31989:Rhodobacteraceae;order:204455:Rhodobacterales;class:28211:Alphaproteobacteria;phylum:1224:Proteobacteria
292414	SILST	Ruegeria sp. TM1040	genus:97050:Ruegeria;family:31989:Rhodobacteraceae;order:204455:Rhodobacterales;class:28211:Alphaproteobacteria;phylum:1224:Proteobacteria
203122	SACD2	Saccharophagus degradans 2-40	genus:316625:Saccharophagus;family:72275:Alteromonadaceae;order:135622:Alteromonadales;class:1236:Gammaproteobacteria;phylum:1224:Proteobacteria
454166	SALA4	Salmonella enterica subsp. enterica serovar Agona str. SL483	genus:590:Salmonella;family:543:Enterobacteriaceae;order:91347:Enterobacteriales;class:1236:Gammaproteobacteria;phylum:1224:Proteobacteria
321314	SALCH	Salmonella enterica subsp. enterica serovar Choleraesuis str. SC-B67	genus:590:Salmonella;family:543:Enterobacteriaceae;order:91347:Enterobacteriales;class:1236:Gammaproteobacteria;phylum:1224:Proteobacteria
439851	SALDC	Salmonella enterica subsp. enterica serovar Dublin str. CT_02021853	genus:590:Salmonella;family:543:Enterobacteriaceae;order:91347:Enterobacteriales;class:1236:Gammaproteobacteria;phylum:1224:Proteobacteria
550537	SALEP	Salmonella enterica subsp. enterica serovar Enteritidis str. P125109	genus:590:Salmonella;family:543:Enterobacteriaceae;order:91347:Enterobacteriales;class:1236:Gammaproteobacteria;phylum:1224:Proteobacteria
550538	SALG2	Salmonella enterica subsp. enterica serovar Gallinarum str. 287/91	genus:590:Salmonella;family:543:Enterobacteriaceae;order:91347:Enterobacteriales;class:1236:Gammaproteobacteria;phylum:1224:Proteobacteria
454169	SALHS	Salmonella enterica subsp. enterica serovar Heidelberg str. SL476	genus:590:Salmonella;family:543:Enterobacteriaceae;order:91347:Enterobacteriales;class:1236:Gammaproteobacteria;phylum:1224:Proteobacteria
423368	SALNS	Salmonella enterica subsp. enterica serovar Newport str. SL254	genus:590:Salmonella;family:543:Enterobacteriaceae;order:91347:Enterobacteriales;class:1236:Gammaproteobacteria;phylum:1224:Proteobacteria
554290	SALPK	Salmonella enterica subsp. enterica serovar Paratyphi A str. AKU_12601	genus:590:Salmonella;family:543:Enterobacteriaceae;order:91347:Enterobacteriales;class:1236:Gammaproteobacteria;phylum:1224:Proteobacteria
295319	SALPA	Salmonella enterica subsp. enterica serovar Paratyphi A str. ATCC 9150	genus:590:Salmonella;family:543:Enterobacteriaceae;order:91347:Enterobacteriales;class:1236:Gammaproteobacteria;phylum:1224:Proteobacteria
272994	SALPB	Salmonella enterica subsp. enterica serovar Paratyphi B str. SPB7	genus:590:Salmonella;family:543:Enterobacteriaceae;order:91347:Enterobacteriales;class:1236:Gammaproteobacteria;phylum:1224:Proteobacteria
439843	SALSV	Salmonella enterica subsp. enterica serovar Schwarzengrund str. CVM19633	genus:590:Salmonella;family:543:Enterobacteriaceae;order:91347:Enterobacteriales;class:1236:Gammaproteobacteria;phylum:1224:Proteobacteria
220341	SALTI	Salmonella enterica subsp. enterica serovar Typhi str. CT18	genus:590:Salmonella;family:543:Enterobacteriaceae;order:91347:Enterobacteriales;class:1236:Gammaproteobacteria;phylum:1224:Proteobacteria
209261	SALTI	Salmonella enterica subsp. enterica serovar Typhi str. Ty2	genus:590:Salmonella;family:543:Enterobacteriaceae;order:91347:Enterobacteriales;class:1236:Gammaproteobacteria;phylum:1224:Proteobacteria
99287	SALTY	Salmonella enterica subsp. enterica serovar Typhimurium str. LT2	genus:590:Salmonella;family:543:Enterobacteriaceae;order:91347:Enterobacteriales;class:1236:Gammaproteobacteria;phylum:1224:Proteobacteria
399741	SERP5	Serratia proteamaculans 568	genus:613:Serratia;family:543:Enterobacteriaceae;order:91347:Enterobacteriales;class:1236:Gammaproteobacteria;phylum:1224:Proteobacteria
326297	SHEAM	Shewanella amazonensis SB2B	genus:22:Shewanella;family:267890:Shewanellaceae;order:135622:Alteromonadales;class:1236:Gammaproteobacteria;phylum:1224:Proteobacteria
325240	SHEB5	Shewanella baltica OS155	genus:22:Shewanella;family:267890:Shewanellaceae;order:135622:Alteromonadales;class:1236:Gammaproteobacteria;phylum:1224:Proteobacteria
402882	SHEB8	Shewanella baltica OS185	genus:22:Shewanella;family:267890:Shewanellaceae;order:135622:Alteromonadales;class:1236:Gammaproteobacteria;phylum:1224:Proteobacteria
399599	SHEB9	Shewanella baltica OS195	genus:22:Shewanella;family:267890:Shewanellaceae;order:135622:Alteromonadales;class:1236:Gammaproteobacteria;phylum:1224:Proteobacteria
407976	SHEB2	Shewanella baltica OS223	genus:22:Shewanella;family:267890:Shewanellaceae;order:135622:Alteromonadales;class:1236:Gammaproteobacteria;phylum:1224:Proteobacteria
318161	SHEDO	Shewanella denitrificans OS217	genus:22:Shewanella;family:267890:Shewanellaceae;order:135622:Alteromonadales;class:1236:Gammaproteobacteria;phylum:1224:Proteobacteria
318167	SHEFN	Shewanella frigidimarina NCIMB 400	genus:22:Shewanella;family:267890:Shewanellaceae;order:135622:Alteromonadales;class:1236:Gammaproteobacteria;phylum:1224:Proteobacteria
458817	SHEHH	Shewanella halifaxensis HAW-EB4	genus:22:Shewanella;family:267890:Shewanellaceae;order:135622:Alteromonadales;class:1236:Gammaproteobacteria;phylum:1224:Proteobacteria
323850	SHELP	Shewanella loihica PV-4	genus:22:Shewanella;family:267890:Shewanellaceae;order:135622:Alteromonadales;class:1236:Gammaproteobacteria;phylum:1224:Proteobacteria
211586	SHEON	Shewanella oneidensis MR-1	genus:22:Shewanella;family:267890:Shewanellaceae;order:135622:Alteromonadales;class:1236:Gammaproteobacteria;phylum:1224:Proteobacteria
398579	SHEPA	Shewanella pealeana ATCC 700345	genus:22:Shewanella;family:267890:Shewanellaceae;order:135622:Alteromonadales;class:1236:Gammaproteobacteria;phylum:1224:Proteobacteria
225849	SHEPW	Shewanella piezotolerans WP3	genus:22:Shewanella;family:267890:Shewanellaceae;order:135622:Alteromonadales;class:1236:Gammaproteobacteria;phylum:1224:Proteobacteria
319224	SHEPC	Shewanella putrefaciens CN-32	genus:22:Shewanella;family:267890:Shewanellaceae;order:135622:Alteromonadales;class:1236:Gammaproteobacteria;phylum:1224:Proteobacteria
425104	SHESH	Shewanella sediminis HAW-EB3	genus:22:Shewanella;family:267890:Shewanellaceae;order:135622:Alteromonadales;class:1236:Gammaproteobacteria;phylum:1224:Proteobacteria
94122	SHESA	Shewanella sp. ANA-3	genus:22:Shewanella;family:267890:Shewanellaceae;order:135622:Alteromonadales;class:1236:Gammaproteobacteria;phylum:1224:Proteobacteria
60480	SHESM	Shewanella sp. MR-4	genus:22:Shewanella;family:267890:Shewanellaceae;order:135622:Alteromonadales;class:1236:Gammaproteobacteria;phylum:1224:Proteobacteria
60481	SHESR	Shewanella sp. MR-7	genus:22:Shewanella;family:267890:Shewanellaceae;order:135622:Alteromonadales;class:1236:Gammaproteobacteria;phylum:1224:Proteobacteria
351745	SHESW	Shewanella sp. W3-18-1	genus:22:Shewanella;family:267890:Shewanellaceae;order:135622:Alteromonadales;class:1236:Gammaproteobacteria;phylum:1224:Proteobacteria
392500	SHEWM	Shewanella woodyi ATCC 51908	genus:22:Shewanella;family:267890:Shewanellaceae;order:135622:Alteromonadales;class:1236:Gammaproteobacteria;phylum:1224:Proteobacteria
344609	SHIB3	Shigella boydii CDC 3083-94	genus:620:Shigella;family:543:Enterobacteriaceae;order:91347:Enterobacteriales;class:1236:Gammaproteobacteria;phylum:1224:Proteobacteria
300268	SHIBS	Shigella boydii Sb227	genus:620:Shigella;family:543:Enterobacteriaceae;order:91347:Enterobacteriales;class:1236:Gammaproteobacteria;phylum:1224:Proteobacteria
300267	SHIDS	Shigella dysenteriae Sd197	genus:620:Shigella;family:543:Enterobacteriaceae;order:91347:Enterobacteriales;class:1236:Gammaproteobacteria;phylum:1224:Proteobacteria
198215	SHIFL	Shigella flexneri 2a str. 2457T	genus:620:Shigella;family:543:Enterobacteriaceae;order:91347:Enterobacteriales;class:1236:Gammaproteobacteria;phylum:1224:Proteobacteria
198214	SHIFL	Shigella flexneri 2a str. 301	genus:620:Shigella;family:543:Enterobacteriaceae;order:91347:Enterobacteriales;class:1236:Gammaproteobacteria;phylum:1224:Proteobacteria
373384	SHIF8	Shigella flexneri 5 str. 8401	genus:620:Shigella;family:543:Enterobacteriaceae;order:91347:Enterobacteriales;class:1236:Gammaproteobacteria;phylum:1224:Proteobacteria
300269	SHISS	Shigella sonnei Ss046	genus:620:Shigella;family:543:Enterobacteriaceae;order:91347:Enterobacteriales;class:1236:Gammaproteobacteria;phylum:1224:Proteobacteria
394	RHISN	Sinorhizobium fredii NGR234	genus:28105:Sinorhizobium;family:82115:Rhizobiaceae;order:356:Rhizobiales;class:28211:Alphaproteobacteria;phylum:1224:Proteobacteria
366394	SINMW	Sinorhizobium medicae WSM419	genus:28105:Sinorhizobium;family:82115:Rhizobiaceae;order:356:Rhizobiales;class:28211:Alphaproteobacteria;phylum:1224:Proteobacteria
266834	RHIME	Sinorhizobium meliloti 1021	genus:28105:Sinorhizobium;family:82115:Rhizobiaceae;order:356:Rhizobiales;class:28211:Alphaproteobacteria;phylum:1224:Proteobacteria
343509	SODGM	Sodalis glossinidius str. 'morsitans'	genus:84565:Sodalis;family:543:Enterobacteriaceae;order:91347:Enterobacteriales;class:1236:Gammaproteobacteria;phylum:1224:Proteobacteria
392499	SPHWW	Sphingomonas wittichii RW1	genus:13687:Sphingomonas;family:41297:Sphingomonadaceae;order:204457:Sphingomonadales;class:28211:Alphaproteobacteria;phylum:1224:Proteobacteria
317655	SPHAL	Sphingopyxis alaskensis RB2256	genus:165697:Sphingopyxis;family:41297:Sphingomonadaceae;order:204457:Sphingomonadales;class:28211:Alphaproteobacteria;phylum:1224:Proteobacteria
522373	STRMK	Stenotrophomonas maltophilia K279a	genus:40323:Stenotrophomonas;family:32033:Xanthomonadaceae;order:135614:Xanthomonadales;class:1236:Gammaproteobacteria;phylum:1224:Proteobacteria
391008	STRM5	Stenotrophomonas maltophilia R551-3	genus:40323:Stenotrophomonas;family:32033:Xanthomonadaceae;order:135614:Xanthomonadales;class:1236:Gammaproteobacteria;phylum:1224:Proteobacteria
326298	SULDN	Sulfurimonas denitrificans DSM 1251	genus:202746:Sulfurimonas;family:72293:Helicobacteraceae;order:213849:Campylobacterales;class:29547:Epsilonproteobacteria;phylum:1224:Proteobacteria
525898	SULD5	Sulfurospirillum deleyianum DSM 6946	genus:57665:Sulfurospirillum;family:72294:Campylobacteraceae;order:213849:Campylobacterales;class:29547:Epsilonproteobacteria;phylum:1224:Proteobacteria
387093	SULNB	Sulfurovum sp. NBC37-1	genus:265570:Sulfurovum;family:none:unclassified;order:none:unclassified;class:29547:Epsilonproteobacteria;phylum:1224:Proteobacteria
335543	SYNFM	Syntrophobacter fumaroxidans MPOB	genus:29526:Syntrophobacter;family:213465:Syntrophobacteraceae;order:213462:Syntrophobacterales;class:28221:Deltaproteobacteria;phylum:1224:Proteobacteria
56780	SYNAS	Syntrophus aciditrophicus SB	genus:43773:Syntrophus;family:213468:Syntrophaceae;order:213462:Syntrophobacterales;class:28221:Deltaproteobacteria;phylum:1224:Proteobacteria
377629	TERTT	Teredinibacter turnerae T7901	genus:2425:Teredinibacter;family:none:unclassified;order:135622:Alteromonadales;class:1236:Gammaproteobacteria;phylum:1224:Proteobacteria
85643	THASP	Thauera sp. MZ1T	genus:33057:Thauera;family:75787:Rhodocyclaceae;order:206389:Rhodocyclales;class:28216:Betaproteobacteria;phylum:1224:Proteobacteria
292415	THIDA	Thiobacillus denitrificans ATCC 25259	genus:919:Thiobacillus;family:206349:Hydrogenophilaceae;order:119069:Hydrogenophilales;class:28216:Betaproteobacteria;phylum:1224:Proteobacteria
317025	THICR	Thiomicrospira crunogena XCL-2	genus:933:Thiomicrospira;family:135616:Piscirickettsiaceae;order:72273:Thiotrichales;class:1236:Gammaproteobacteria;phylum:1224:Proteobacteria
595494	TOLAT	Tolumonas auensis DSM 9187	genus:43947:Tolumonas;family:84642:Aeromonadaceae;order:135624:Aeromonadales;class:1236:Gammaproteobacteria;phylum:1224:Proteobacteria
543728	VARPS	Variovorax paradoxus S110	genus:34072:Variovorax;family:80864:Comamonadaceae;order:80840:Burkholderiales;class:28216:Betaproteobacteria;phylum:1224:Proteobacteria
391735	VEREI	Verminephrobacter eiseniae EF01-2	genus:364316:Verminephrobacter;family:80864:Comamonadaceae;order:80840:Burkholderiales;class:28216:Betaproteobacteria;phylum:1224:Proteobacteria
579112	VIBCM	Vibrio cholerae M66-2	genus:662:Vibrio;family:641:Vibrionaceae;order:135623:Vibrionales;class:1236:Gammaproteobacteria;phylum:1224:Proteobacteria
593588	VIBCJ	Vibrio cholerae MJ-1236	genus:662:Vibrio;family:641:Vibrionaceae;order:135623:Vibrionales;class:1236:Gammaproteobacteria;phylum:1224:Proteobacteria
243277	VIBCH	Vibrio cholerae O1 biovar El Tor str. N16961	genus:662:Vibrio;family:641:Vibrionaceae;order:135623:Vibrionales;class:1236:Gammaproteobacteria;phylum:1224:Proteobacteria
345073	VIBC3	Vibrio cholerae O395	genus:662:Vibrio;family:641:Vibrionaceae;order:135623:Vibrionales;class:1236:Gammaproteobacteria;phylum:1224:Proteobacteria
312309	VIBF1	Vibrio fischeri ES114	genus:511678:Aliivibrio;family:641:Vibrionaceae;order:135623:Vibrionales;class:1236:Gammaproteobacteria;phylum:1224:Proteobacteria
388396	VIBFM	Vibrio fischeri MJ11	genus:511678:Aliivibrio;family:641:Vibrionaceae;order:135623:Vibrionales;class:1236:Gammaproteobacteria;phylum:1224:Proteobacteria
223926	VIBPA	Vibrio parahaemolyticus RIMD 2210633	genus:662:Vibrio;family:641:Vibrionaceae;order:135623:Vibrionales;class:1236:Gammaproteobacteria;phylum:1224:Proteobacteria
150340	VIBSE	Vibrio sp. Ex25	genus:662:Vibrio;family:641:Vibrionaceae;order:135623:Vibrionales;class:1236:Gammaproteobacteria;phylum:1224:Proteobacteria
216895	VIBVU	Vibrio vulnificus CMCP6	genus:662:Vibrio;family:641:Vibrionaceae;order:135623:Vibrionales;class:1236:Gammaproteobacteria;phylum:1224:Proteobacteria
196600	VIBVY	Vibrio vulnificus YJ016	genus:662:Vibrio;family:641:Vibrionaceae;order:135623:Vibrionales;class:1236:Gammaproteobacteria;phylum:1224:Proteobacteria
36870	WIGBR	Wigglesworthia glossinidia endosymbiont of Glossina brevipalpis	genus:51228:Wigglesworthia;family:543:Enterobacteriaceae;order:91347:Enterobacteriales;class:1236:Gammaproteobacteria;phylum:1224:Proteobacteria
570417	WOLPP	Wolbachia endosymbiont of Culex quinquefasciatus Pel	genus:953:Wolbachia;family:942:Anaplasmataceae;order:766:Rickettsiales;class:28211:Alphaproteobacteria;phylum:1224:Proteobacteria
163164	WOLPM	Wolbachia endosymbiont of Drosophila melanogaster	genus:953:Wolbachia;family:942:Anaplasmataceae;order:766:Rickettsiales;class:28211:Alphaproteobacteria;phylum:1224:Proteobacteria
292805	WOLTR	Wolbachia endosymbiont strain TRS of Brugia malayi	genus:953:Wolbachia;family:942:Anaplasmataceae;order:766:Rickettsiales;class:28211:Alphaproteobacteria;phylum:1224:Proteobacteria
66084	WOLWR	Wolbachia sp. wRi	genus:953:Wolbachia;family:942:Anaplasmataceae;order:766:Rickettsiales;class:28211:Alphaproteobacteria;phylum:1224:Proteobacteria
273121	WOLSU	Wolinella succinogenes DSM 1740	genus:843:Wolinella;family:72293:Helicobacteraceae;order:213849:Campylobacterales;class:29547:Epsilonproteobacteria;phylum:1224:Proteobacteria
78245	XANP2	Xanthobacter autotrophicus Py2	genus:279:Xanthobacter;family:335928:Xanthobacteraceae;order:356:Rhizobiales;class:28211:Alphaproteobacteria;phylum:1224:Proteobacteria
190486	XANAC	Xanthomonas axonopodis pv. citri str. 306	genus:338:Xanthomonas;family:32033:Xanthomonadaceae;order:135614:Xanthomonadales;class:1236:Gammaproteobacteria;phylum:1224:Proteobacteria
314565	XANC8	Xanthomonas campestris pv. campestris str. 8004	genus:338:Xanthomonas;family:32033:Xanthomonadaceae;order:135614:Xanthomonadales;class:1236:Gammaproteobacteria;phylum:1224:Proteobacteria
190485	XANCP	Xanthomonas campestris pv. campestris str. ATCC 33913	genus:338:Xanthomonas;family:32033:Xanthomonadaceae;order:135614:Xanthomonadales;class:1236:Gammaproteobacteria;phylum:1224:Proteobacteria
316273	XANC5	Xanthomonas campestris pv. vesicatoria str. 85-10	genus:338:Xanthomonas;family:32033:Xanthomonadaceae;order:135614:Xanthomonadales;class:1236:Gammaproteobacteria;phylum:1224:Proteobacteria
291331	XANOR	Xanthomonas oryzae pv. oryzae KACC 10331	genus:338:Xanthomonas;family:32033:Xanthomonadaceae;order:135614:Xanthomonadales;class:1236:Gammaproteobacteria;phylum:1224:Proteobacteria
342109	XANOM	Xanthomonas oryzae pv. oryzae MAFF 311018	genus:338:Xanthomonas;family:32033:Xanthomonadaceae;order:135614:Xanthomonadales;class:1236:Gammaproteobacteria;phylum:1224:Proteobacteria
360094	XANOP	Xanthomonas oryzae pv. oryzae PXO99A	genus:338:Xanthomonas;family:32033:Xanthomonadaceae;order:135614:Xanthomonadales;class:1236:Gammaproteobacteria;phylum:1224:Proteobacteria
160492	XYLFA	Xylella fastidiosa 9a5c	genus:2370:Xylella;family:32033:Xanthomonadaceae;order:135614:Xanthomonadales;class:1236:Gammaproteobacteria;phylum:1224:Proteobacteria
405440	XYLFM	Xylella fastidiosa M12	genus:2370:Xylella;family:32033:Xanthomonadaceae;order:135614:Xanthomonadales;class:1236:Gammaproteobacteria;phylum:1224:Proteobacteria
405441	XYLF2	Xylella fastidiosa M23	genus:2370:Xylella;family:32033:Xanthomonadaceae;order:135614:Xanthomonadales;class:1236:Gammaproteobacteria;phylum:1224:Proteobacteria
183190	XYLFT	Xylella fastidiosa Temecula1	genus:2370:Xylella;family:32033:Xanthomonadaceae;order:135614:Xanthomonadales;class:1236:Gammaproteobacteria;phylum:1224:Proteobacteria
393305	YERE8	Yersinia enterocolitica subsp. enterocolitica 8081	genus:629:Yersinia;family:543:Enterobacteriaceae;order:91347:Enterobacteriales;class:1236:Gammaproteobacteria;phylum:1224:Proteobacteria
349746	YERPG	Yersinia pestis Angola	genus:629:Yersinia;family:543:Enterobacteriaceae;order:91347:Enterobacteriales;class:1236:Gammaproteobacteria;phylum:1224:Proteobacteria
360102	YERPA	Yersinia pestis Antiqua	genus:629:Yersinia;family:543:Enterobacteriaceae;order:91347:Enterobacteriales;class:1236:Gammaproteobacteria;phylum:1224:Proteobacteria
229193	YERPE	Yersinia pestis biovar Microtus str. 91001	genus:629:Yersinia;family:543:Enterobacteriaceae;order:91347:Enterobacteriales;class:1236:Gammaproteobacteria;phylum:1224:Proteobacteria
214092	YERPE	Yersinia pestis CO92	genus:629:Yersinia;family:543:Enterobacteriaceae;order:91347:Enterobacteriales;class:1236:Gammaproteobacteria;phylum:1224:Proteobacteria
187410	YERPE	Yersinia pestis KIM10+	genus:629:Yersinia;family:543:Enterobacteriaceae;order:91347:Enterobacteriales;class:1236:Gammaproteobacteria;phylum:1224:Proteobacteria
377628	YERPN	Yersinia pestis Nepal516	genus:629:Yersinia;family:543:Enterobacteriaceae;order:91347:Enterobacteriales;class:1236:Gammaproteobacteria;phylum:1224:Proteobacteria
386656	YERPP	Yersinia pestis Pestoides F	genus:629:Yersinia;family:543:Enterobacteriaceae;order:91347:Enterobacteriales;class:1236:Gammaproteobacteria;phylum:1224:Proteobacteria
349747	YERP3	Yersinia pseudotuberculosis IP 31758	genus:629:Yersinia;family:543:Enterobacteriaceae;order:91347:Enterobacteriales;class:1236:Gammaproteobacteria;phylum:1224:Proteobacteria
273123	YERPS	Yersinia pseudotuberculosis IP 32953	genus:629:Yersinia;family:543:Enterobacteriaceae;order:91347:Enterobacteriales;class:1236:Gammaproteobacteria;phylum:1224:Proteobacteria
502801	YERPB	Yersinia pseudotuberculosis PB1/+	genus:629:Yersinia;family:543:Enterobacteriaceae;order:91347:Enterobacteriales;class:1236:Gammaproteobacteria;phylum:1224:Proteobacteria
502800	YERPY	Yersinia pseudotuberculosis YPIII	genus:629:Yersinia;family:543:Enterobacteriaceae;order:91347:Enterobacteriales;class:1236:Gammaproteobacteria;phylum:1224:Proteobacteria
622759	ZYMMN	Zymomonas mobilis subsp. mobilis NCIMB 11163	genus:541:Zymomonas;family:41297:Sphingomonadaceae;order:204457:Sphingomonadales;class:28211:Alphaproteobacteria;phylum:1224:Proteobacteria
390236	BORAP	Borrelia afzelii PKo	genus:138:Borrelia;family:137:Spirochaetaceae;order:136:Spirochaetales;class:203692:Spirochaetia;phylum:203691:Spirochaetes
224326	BORBU	Borrelia burgdorferi B31	genus:138:Borrelia;family:137:Spirochaetaceae;order:136:Spirochaetales;class:203692:Spirochaetia;phylum:203691:Spirochaetes
445985	BORBZ	Borrelia burgdorferi ZS7	genus:138:Borrelia;family:137:Spirochaetaceae;order:136:Spirochaetales;class:203692:Spirochaetia;phylum:203691:Spirochaetes
412419	BORDL	Borrelia duttonii Ly	genus:138:Borrelia;family:137:Spirochaetaceae;order:136:Spirochaetales;class:203692:Spirochaetia;phylum:203691:Spirochaetes
290434	BORGA	Borrelia garinii PBi	genus:138:Borrelia;family:137:Spirochaetaceae;order:136:Spirochaetales;class:203692:Spirochaetia;phylum:203691:Spirochaetes
412418	BORRA	Borrelia recurrentis A1	genus:138:Borrelia;family:137:Spirochaetaceae;order:136:Spirochaetales;class:203692:Spirochaetia;phylum:203691:Spirochaetes
314724	BORT9	Borrelia turicatae 91E135	genus:138:Borrelia;family:137:Spirochaetaceae;order:136:Spirochaetales;class:203692:Spirochaetia;phylum:203691:Spirochaetes
565034	BRAHW	Brachyspira hyodysenteriae WA1	genus:29521:Brachyspira;family:143786:Brachyspiraceae;order:136:Spirochaetales;class:203692:Spirochaetia;phylum:203691:Spirochaetes
355278	LEPBA	Leptospira biflexa serovar Patoc strain 'Patoc 1 (Ames)'	genus:171:Leptospira;family:170:Leptospiraceae;order:136:Spirochaetales;class:203692:Spirochaetia;phylum:203691:Spirochaetes
456481	LEPBP	Leptospira biflexa serovar Patoc strain 'Patoc 1 (Paris)'	genus:171:Leptospira;family:170:Leptospiraceae;order:136:Spirochaetales;class:203692:Spirochaetia;phylum:203691:Spirochaetes
355277	LEPBJ	Leptospira borgpetersenii serovar Hardjo-bovis str. JB197	genus:171:Leptospira;family:170:Leptospiraceae;order:136:Spirochaetales;class:203692:Spirochaetia;phylum:203691:Spirochaetes
355276	LEPBL	Leptospira borgpetersenii serovar Hardjo-bovis str. L550	genus:171:Leptospira;family:170:Leptospiraceae;order:136:Spirochaetales;class:203692:Spirochaetia;phylum:203691:Spirochaetes
267671	LEPIC	Leptospira interrogans serovar Copenhageni str. Fiocruz L1-130	genus:171:Leptospira;family:170:Leptospiraceae;order:136:Spirochaetales;class:203692:Spirochaetia;phylum:203691:Spirochaetes
189518	LEPIN	Leptospira interrogans serovar Lai str. 56601	genus:171:Leptospira;family:170:Leptospiraceae;order:136:Spirochaetales;class:203692:Spirochaetia;phylum:203691:Spirochaetes
243275	TREDE	Treponema denticola ATCC 35405	genus:157:Treponema;family:137:Spirochaetaceae;order:136:Spirochaetales;class:203692:Spirochaetia;phylum:203691:Spirochaetes
455434	TREPS	Treponema pallidum subsp. pallidum SS14	genus:157:Treponema;family:137:Spirochaetaceae;order:136:Spirochaetales;class:203692:Spirochaetia;phylum:203691:Spirochaetes
243276	TREPA	Treponema pallidum subsp. pallidum str. Nichols	genus:157:Treponema;family:137:Spirochaetaceae;order:136:Spirochaetales;class:203692:Spirochaetia;phylum:203691:Spirochaetes
525903	THEAS	Thermanaerovibrio acidaminovorans DSM 6589	genus:81461:Thermanaerovibrio;family:649777:Synergistaceae;order:649776:Synergistales;class:649775:Synergistia;phylum:508458:Synergistetes
441768	ACHLI	Acholeplasma laidlawii PG-8A	genus:2147:Acholeplasma;family:2146:Acholeplasmataceae;order:186329:Acholeplasmatales;class:31969:Mollicutes;phylum:544448:Tenericutes
322098	AYWBP	Aster yellows witches'-broom phytoplasma AYWB	genus:33926:Candidatus Phytoplasma;family:2146:Acholeplasmataceae;order:186329:Acholeplasmatales;class:31969:Mollicutes;phylum:544448:Tenericutes
59748	PHYAS	Candidatus Phytoplasma australiense	genus:33926:Candidatus Phytoplasma;family:2146:Acholeplasmataceae;order:186329:Acholeplasmatales;class:31969:Mollicutes;phylum:544448:Tenericutes
37692	APPPP	Candidatus Phytoplasma mali	genus:33926:Candidatus Phytoplasma;family:2146:Acholeplasmataceae;order:186329:Acholeplasmatales;class:31969:Mollicutes;phylum:544448:Tenericutes
265311	MESFL	Mesoplasma florum L1	genus:46239:Mesoplasma;family:33925:Entomoplasmataceae;order:186328:Entomoplasmatales;class:31969:Mollicutes;phylum:544448:Tenericutes
347257	MYCAP	Mycoplasma agalactiae PG2	genus:2093:Mycoplasma;family:2092:Mycoplasmataceae;order:2085:Mycoplasmatales;class:31969:Mollicutes;phylum:544448:Tenericutes
243272	MYCA5	Mycoplasma arthritidis 158L3-1	genus:2093:Mycoplasma;family:2092:Mycoplasmataceae;order:2085:Mycoplasmatales;class:31969:Mollicutes;phylum:544448:Tenericutes
340047	MYCCT	Mycoplasma capricolum subsp. capricolum ATCC 27343	genus:2093:Mycoplasma;family:2092:Mycoplasmataceae;order:2085:Mycoplasmatales;class:31969:Mollicutes;phylum:544448:Tenericutes
45361	9MOLU	Mycoplasma conjunctivae	genus:2093:Mycoplasma;family:2092:Mycoplasmataceae;order:2085:Mycoplasmatales;class:31969:Mollicutes;phylum:544448:Tenericutes
243273	MYCGE	Mycoplasma genitalium G37	genus:2093:Mycoplasma;family:2092:Mycoplasmataceae;order:2085:Mycoplasmatales;class:31969:Mollicutes;phylum:544448:Tenericutes
295358	MYCH2	Mycoplasma hyopneumoniae 232	genus:2093:Mycoplasma;family:2092:Mycoplasmataceae;order:2085:Mycoplasmatales;class:31969:Mollicutes;phylum:544448:Tenericutes
262722	MYCH7	Mycoplasma hyopneumoniae 7448	genus:2093:Mycoplasma;family:2092:Mycoplasmataceae;order:2085:Mycoplasmatales;class:31969:Mollicutes;phylum:544448:Tenericutes
262719	MYCHJ	Mycoplasma hyopneumoniae J	genus:2093:Mycoplasma;family:2092:Mycoplasmataceae;order:2085:Mycoplasmatales;class:31969:Mollicutes;phylum:544448:Tenericutes
267748	MYCMO	Mycoplasma mobile 163K	genus:2093:Mycoplasma;family:2092:Mycoplasmataceae;order:2085:Mycoplasmatales;class:31969:Mollicutes;phylum:544448:Tenericutes
272632	MYCMS	Mycoplasma mycoides subsp. mycoides SC str. PG1	genus:2093:Mycoplasma;family:2092:Mycoplasmataceae;order:2085:Mycoplasmatales;class:31969:Mollicutes;phylum:544448:Tenericutes
272633	MYCPE	Mycoplasma penetrans HF-2	genus:2093:Mycoplasma;family:2092:Mycoplasmataceae;order:2085:Mycoplasmatales;class:31969:Mollicutes;phylum:544448:Tenericutes
272634	MYCPN	Mycoplasma pneumoniae M129	genus:2093:Mycoplasma;family:2092:Mycoplasmataceae;order:2085:Mycoplasmatales;class:31969:Mollicutes;phylum:544448:Tenericutes
272635	MYCPU	Mycoplasma pulmonis UAB CTIP	genus:2093:Mycoplasma;family:2092:Mycoplasmataceae;order:2085:Mycoplasmatales;class:31969:Mollicutes;phylum:544448:Tenericutes
262723	MYCS5	Mycoplasma synoviae 53	genus:2093:Mycoplasma;family:2092:Mycoplasmataceae;order:2085:Mycoplasmatales;class:31969:Mollicutes;phylum:544448:Tenericutes
262768	ONYPE	Onion yellows phytoplasma OY-M	genus:33926:Candidatus Phytoplasma;family:2146:Acholeplasmataceae;order:186329:Acholeplasmatales;class:31969:Mollicutes;phylum:544448:Tenericutes
505682	UREP2	Ureaplasma parvum serovar 3 str. ATCC 27815	genus:2129:Ureaplasma;family:2092:Mycoplasmataceae;order:2085:Mycoplasmatales;class:31969:Mollicutes;phylum:544448:Tenericutes
273119	UREPA	Ureaplasma parvum serovar 3 str. ATCC 700970	genus:2129:Ureaplasma;family:2092:Mycoplasmataceae;order:2085:Mycoplasmatales;class:31969:Mollicutes;phylum:544448:Tenericutes
565575	UREU1	Ureaplasma urealyticum serovar 10 str. ATCC 33699	genus:2129:Ureaplasma;family:2092:Mycoplasmataceae;order:2085:Mycoplasmatales;class:31969:Mollicutes;phylum:544448:Tenericutes
381764	FERNB	Fervidobacterium nodosum Rt17-B1	genus:2422:Fervidobacterium;family:188709:Thermotogaceae;order:2419:Thermotogales;class:188708:Thermotogae;phylum:200918:Thermotogae
521045	KOSOT	Kosmotoga olearia TBF 19.5.1	genus:651456:Kosmotoga;family:188709:Thermotogaceae;order:2419:Thermotogales;class:188708:Thermotogae;phylum:200918:Thermotogae
403833	PETMO	Petrotoga mobilis SJ95	genus:28236:Petrotoga;family:188709:Thermotogaceae;order:2419:Thermotogales;class:188708:Thermotogae;phylum:200918:Thermotogae
484019	THEAB	Thermosipho africanus TCF52B	genus:2420:Thermosipho;family:188709:Thermotogaceae;order:2419:Thermotogales;class:188708:Thermotogae;phylum:200918:Thermotogae
391009	THEM4	Thermosipho melanesiensis BI429	genus:2420:Thermosipho;family:188709:Thermotogaceae;order:2419:Thermotogales;class:188708:Thermotogae;phylum:200918:Thermotogae
416591	THELT	Thermotoga lettingae TMO	genus:2335:Thermotoga;family:188709:Thermotogaceae;order:2419:Thermotogales;class:188708:Thermotogae;phylum:200918:Thermotogae
243274	THEMA	Thermotoga maritima MSB8	genus:2335:Thermotoga;family:188709:Thermotogaceae;order:2419:Thermotogales;class:188708:Thermotogae;phylum:200918:Thermotogae
590168	THENR	Thermotoga naphthophila RKU-10	genus:2335:Thermotoga;family:188709:Thermotogaceae;order:2419:Thermotogales;class:188708:Thermotogae;phylum:200918:Thermotogae
309803	THENN	Thermotoga neapolitana DSM 4359	genus:2335:Thermotoga;family:188709:Thermotogaceae;order:2419:Thermotogales;class:188708:Thermotogae;phylum:200918:Thermotogae
390874	THEP1	Thermotoga petrophila RKU-1	genus:2335:Thermotoga;family:188709:Thermotogaceae;order:2419:Thermotogales;class:188708:Thermotogae;phylum:200918:Thermotogae
126740	THESQ	Thermotoga sp. RQ2	genus:2335:Thermotoga;family:188709:Thermotogaceae;order:2419:Thermotogales;class:188708:Thermotogae;phylum:200918:Thermotogae
525904	THET1	Thermobaculum terrenum ATCC BAA-798	genus:262406:Thermobaculum;family:none:unclassified;order:none:unclassified;class:none:unclassified;phylum:none:unclassified
471821	UNCTG	uncultured Termite group 1 bacterium phylotype Rs-D17	genus:none:unclassified;family:none:unclassified;order:none:unclassified;class:none:unclassified;phylum:none:unclassified
349741	AKKM8	Akkermansia muciniphila ATCC BAA-835	genus:239934:Akkermansia;family:203557:Verrucomicrobiaceae;order:48461:Verrucomicrobiales;class:203494:Verrucomicrobiae;phylum:74201:Verrucomicrobia
481448	METI4	Methylacidiphilum infernorum V4	genus:511745:Methylacidiphilum;family:717964:Methylacidiphilaceae;order:717963:Methylacidiphilales;class:none:unclassified;phylum:74201:Verrucomicrobia
452637	OPITP	Opitutus terrae PB90-1	genus:178440:Opitutus;family:134623:Opitutaceae;order:none:unclassified;class:414999:Opitutae;phylum:74201:Verrucomicrobia
525245	9ACTO	Actinomyces coleocanis DSM 15436	genus:1654:Actinomyces;family:2049:Actinomycetaceae;order:2037:Actinomycetales;class:1760:Actinobacteria;phylum:201174:Actinobacteria
435830	9ACTO	Actinomyces graevenitzii C83	genus:1654:Actinomyces;family:2049:Actinomycetaceae;order:2037:Actinomycetales;class:1760:Actinobacteria;phylum:201174:Actinobacteria
411466	9ACTO	Actinomyces odontolyticus ATCC 17982	genus:1654:Actinomyces;family:2049:Actinomycetaceae;order:2037:Actinomycetales;class:1760:Actinobacteria;phylum:201174:Actinobacteria
649742	9ACTO	Actinomyces odontolyticus F0309	genus:1654:Actinomyces;family:2049:Actinomycetaceae;order:2037:Actinomycetales;class:1760:Actinobacteria;phylum:201174:Actinobacteria
762963	9ACTO	Actinomyces sp. oral taxon 170 str. F0386	genus:1654:Actinomyces;family:2049:Actinomycetaceae;order:2037:Actinomycetales;class:1760:Actinobacteria;phylum:201174:Actinobacteria
706439	9ACTO	Actinomyces sp. oral taxon 171 str. F0337	genus:1654:Actinomyces;family:2049:Actinomycetaceae;order:2037:Actinomycetales;class:1760:Actinobacteria;phylum:201174:Actinobacteria
944560	9ACTO	Actinomyces sp. oral taxon 175 str. F0384	genus:1654:Actinomyces;family:2049:Actinomycetaceae;order:2037:Actinomycetales;class:1760:Actinobacteria;phylum:201174:Actinobacteria
888051	9ACTO	Actinomyces sp. oral taxon 178 str. F0338	genus:1654:Actinomyces;family:2049:Actinomycetaceae;order:2037:Actinomycetales;class:1760:Actinobacteria;phylum:201174:Actinobacteria
888052	9ACTO	Actinomyces sp. oral taxon 180 str. F0310	genus:1654:Actinomyces;family:2049:Actinomycetaceae;order:2037:Actinomycetales;class:1760:Actinobacteria;phylum:201174:Actinobacteria
888056	9ACTO	Actinomyces sp. oral taxon 448 str. F0400	genus:1654:Actinomyces;family:2049:Actinomycetaceae;order:2037:Actinomycetales;class:1760:Actinobacteria;phylum:201174:Actinobacteria
649743	9ACTO	Actinomyces sp. oral taxon 848 str. F0332	genus:1654:Actinomyces;family:2049:Actinomycetaceae;order:2037:Actinomycetales;class:1760:Actinobacteria;phylum:201174:Actinobacteria
653386	9ACTO	Actinomyces sp. oral taxon 849 str. F0330	genus:1654:Actinomyces;family:2049:Actinomycetaceae;order:2037:Actinomycetales;class:1760:Actinobacteria;phylum:201174:Actinobacteria
525246	9ACTO	Actinomyces urogenitalis DSM 15434	genus:1654:Actinomyces;family:2049:Actinomycetaceae;order:2037:Actinomycetales;class:1760:Actinobacteria;phylum:201174:Actinobacteria
562973	ACTVI	Actinomyces viscosus C505	genus:1654:Actinomyces;family:2049:Actinomycetaceae;order:2037:Actinomycetales;class:1760:Actinobacteria;phylum:201174:Actinobacteria
553184	9ACTN	Atopobium rimae ATCC 49626	genus:1380:Atopobium;family:84107:Coriobacteriaceae;order:84999:Coriobacteriales;class:1760:Actinobacteria;phylum:201174:Actinobacteria
525256	9ACTN	Atopobium vaginae DSM 15829	genus:1380:Atopobium;family:84107:Coriobacteriaceae;order:84999:Coriobacteriales;class:1760:Actinobacteria;phylum:201174:Actinobacteria
866774	9ACTN	Atopobium vaginae PB189-T1-4	genus:1380:Atopobium;family:84107:Coriobacteriaceae;order:84999:Coriobacteriales;class:1760:Actinobacteria;phylum:201174:Actinobacteria
411481	BIFAD	Bifidobacterium adolescentis L2-32	genus:1678:Bifidobacterium;family:31953:Bifidobacteriaceae;order:85004:Bifidobacteriales;class:1760:Actinobacteria;phylum:201174:Actinobacteria
518635	9BIFI	Bifidobacterium angulatum DSM 20098 = JCM 7096	genus:1678:Bifidobacterium;family:31953:Bifidobacteriaceae;order:85004:Bifidobacteriales;class:1760:Actinobacteria;phylum:201174:Actinobacteria
398513	BIFBI	Bifidobacterium bifidum NCIMB 41171	genus:1678:Bifidobacterium;family:31953:Bifidobacteriaceae;order:85004:Bifidobacteriales;class:1760:Actinobacteria;phylum:201174:Actinobacteria
518634	BIFBR	Bifidobacterium breve DSM 20213 = JCM 1192	genus:1678:Bifidobacterium;family:31953:Bifidobacteriaceae;order:85004:Bifidobacteriales;class:1760:Actinobacteria;phylum:201174:Actinobacteria
566552	9BIFI	Bifidobacterium catenulatum DSM 16992 = JCM 1194	genus:1678:Bifidobacterium;family:31953:Bifidobacteriaceae;order:85004:Bifidobacteriales;class:1760:Actinobacteria;phylum:201174:Actinobacteria
473819	9BIFI	Bifidobacterium dentium ATCC 27678	genus:1678:Bifidobacterium;family:31953:Bifidobacteriaceae;order:85004:Bifidobacteriales;class:1760:Actinobacteria;phylum:201174:Actinobacteria
871562	9BIFI	Bifidobacterium dentium ATCC 27679	genus:1678:Bifidobacterium;family:31953:Bifidobacteriaceae;order:85004:Bifidobacteriales;class:1760:Actinobacteria;phylum:201174:Actinobacteria
553191	9BIFI	Bifidobacterium dentium JCVIHMP022	genus:1678:Bifidobacterium;family:31953:Bifidobacteriaceae;order:85004:Bifidobacteriales;class:1760:Actinobacteria;phylum:201174:Actinobacteria
561180	9BIFI	Bifidobacterium gallicum DSM 20093	genus:1678:Bifidobacterium;family:31953:Bifidobacteriaceae;order:85004:Bifidobacteriales;class:1760:Actinobacteria;phylum:201174:Actinobacteria
391904	BIFLS	Bifidobacterium longum subsp. infantis ATCC 15697 = JCM 1222	genus:1678:Bifidobacterium;family:31953:Bifidobacteriaceae;order:85004:Bifidobacteriales;class:1760:Actinobacteria;phylum:201174:Actinobacteria
537937	BIFLI	Bifidobacterium longum subsp. infantis CCUG 52486	genus:1678:Bifidobacterium;family:31953:Bifidobacteriaceae;order:85004:Bifidobacteriales;class:1760:Actinobacteria;phylum:201174:Actinobacteria
548480	BIFLN	Bifidobacterium longum subsp. longum ATCC 55813	genus:1678:Bifidobacterium;family:31953:Bifidobacteriaceae;order:85004:Bifidobacteriales;class:1760:Actinobacteria;phylum:201174:Actinobacteria
547043	9BIFI	Bifidobacterium pseudocatenulatum DSM 20438 = JCM 1200	genus:1678:Bifidobacterium;family:31953:Bifidobacteriaceae;order:85004:Bifidobacteriales;class:1760:Actinobacteria;phylum:201174:Actinobacteria
469594	9BIFI	Bifidobacterium sp. 12_1_47BFAA	genus:1678:Bifidobacterium;family:31953:Bifidobacteriaceae;order:85004:Bifidobacteriales;class:1760:Actinobacteria;phylum:201174:Actinobacteria
169292	9CORY	Corynebacterium aurimucosum	genus:1716:Corynebacterium;family:1653:Corynebacteriaceae;order:2037:Actinomycetales;class:1760:Actinobacteria;phylum:201174:Actinobacteria
266940	KINRD	Kineococcus radiotolerans SRS30216	genus:33981:Kineococcus;family:83778:Kineosporiaceae;order:2037:Actinomycetales;class:1760:Actinobacteria;phylum:201174:Actinobacteria
561007	MYCA9	Mycobacterium abscessus ATCC 19977	genus:1763:Mycobacterium;family:1762:Mycobacteriaceae;order:2037:Actinomycetales;class:1760:Actinobacteria;phylum:201174:Actinobacteria
227882	STRAW	Streptomyces avermitilis MA-4680	genus:1883:Streptomyces;family:2062:Streptomycetaceae;order:2037:Actinomycetales;class:1760:Actinobacteria;phylum:201174:Actinobacteria
762968	9BACT	Paraprevotella clara YIT 11840	genus:577309:Paraprevotella;family:171552:Prevotellaceae;order:171549:Bacteroidales;class:200643:Bacteroidia;phylum:976:Bacteroidetes
762982	9BACT	Paraprevotella xylaniphila YIT 11841	genus:577309:Paraprevotella;family:171552:Prevotellaceae;order:171549:Bacteroidales;class:200643:Bacteroidia;phylum:976:Bacteroidetes
679191	9BACT	Prevotella amnii CRIS 21A-A	genus:838:Prevotella;family:171552:Prevotellaceae;order:171549:Bacteroidales;class:200643:Bacteroidia;phylum:976:Bacteroidetes
585502	9BACT	Prevotella bergensis DSM 17361	genus:838:Prevotella;family:171552:Prevotellaceae;order:171549:Bacteroidales;class:200643:Bacteroidia;phylum:976:Bacteroidetes
553171	9BACT	Prevotella bivia JCVIHMP010	genus:838:Prevotella;family:171552:Prevotellaceae;order:171549:Bacteroidales;class:200643:Bacteroidia;phylum:976:Bacteroidetes
873513	9BACT	Prevotella buccae ATCC 33574	genus:838:Prevotella;family:171552:Prevotellaceae;order:171549:Bacteroidales;class:200643:Bacteroidia;phylum:976:Bacteroidetes
575611	9BACT	Prevotella buccae D17	genus:838:Prevotella;family:171552:Prevotellaceae;order:171549:Bacteroidales;class:200643:Bacteroidia;phylum:976:Bacteroidetes
679190	9BACT	Prevotella buccalis ATCC 35310	genus:838:Prevotella;family:171552:Prevotellaceae;order:171549:Bacteroidales;class:200643:Bacteroidia;phylum:976:Bacteroidetes
537011	9BACT	Prevotella copri DSM 18205	genus:838:Prevotella;family:171552:Prevotellaceae;order:171549:Bacteroidales;class:200643:Bacteroidia;phylum:976:Bacteroidetes
944557	9BACT	Prevotella denticola CRIS 18C-A	genus:838:Prevotella;family:171552:Prevotellaceae;order:171549:Bacteroidales;class:200643:Bacteroidia;phylum:976:Bacteroidetes
866771	9BACT	Prevotella disiens FB035-09AN	genus:838:Prevotella;family:171552:Prevotellaceae;order:171549:Bacteroidales;class:200643:Bacteroidia;phylum:976:Bacteroidetes
857291	9BACT	Prevotella histicola F0411	genus:838:Prevotella;family:171552:Prevotellaceae;order:171549:Bacteroidales;class:200643:Bacteroidia;phylum:976:Bacteroidetes
999422	9BACT	Prevotella maculosa OT 289	genus:838:Prevotella;family:171552:Prevotellaceae;order:171549:Bacteroidales;class:200643:Bacteroidia;phylum:976:Bacteroidetes
862515	9BACT	Prevotella marshii DSM 16973	genus:838:Prevotella;family:171552:Prevotellaceae;order:171549:Bacteroidales;class:200643:Bacteroidia;phylum:976:Bacteroidetes
575612	9BACT	Prevotella melaninogenica D18	genus:838:Prevotella;family:171552:Prevotellaceae;order:171549:Bacteroidales;class:200643:Bacteroidia;phylum:976:Bacteroidetes
883158	9BACT	Prevotella micans F0438	genus:838:Prevotella;family:171552:Prevotellaceae;order:171549:Bacteroidales;class:200643:Bacteroidia;phylum:976:Bacteroidetes
888743	9BACT	Prevotella multiformis DSM 16608	genus:838:Prevotella;family:171552:Prevotellaceae;order:171549:Bacteroidales;class:200643:Bacteroidia;phylum:976:Bacteroidetes
997352	9BACT	Prevotella nigrescens ATCC 33563	genus:838:Prevotella;family:171552:Prevotellaceae;order:171549:Bacteroidales;class:200643:Bacteroidia;phylum:976:Bacteroidetes
873533	9BACT	Prevotella oralis ATCC 33269	genus:838:Prevotella;family:171552:Prevotellaceae;order:171549:Bacteroidales;class:200643:Bacteroidia;phylum:976:Bacteroidetes
563008	9BACT	Prevotella oris C735	genus:838:Prevotella;family:171552:Prevotellaceae;order:171549:Bacteroidales;class:200643:Bacteroidia;phylum:976:Bacteroidetes
649760	9BACT	Prevotella oris F0302	genus:838:Prevotella;family:171552:Prevotellaceae;order:171549:Bacteroidales;class:200643:Bacteroidia;phylum:976:Bacteroidetes
702438	9BACT	Prevotella oulorum F0390	genus:838:Prevotella;family:171552:Prevotellaceae;order:171549:Bacteroidales;class:200643:Bacteroidia;phylum:976:Bacteroidetes
997353	9BACT	Prevotella pallens ATCC 700821	genus:838:Prevotella;family:171552:Prevotellaceae;order:171549:Bacteroidales;class:200643:Bacteroidia;phylum:976:Bacteroidetes
888832	9BACT	Prevotella salivae DSM 15606	genus:838:Prevotella;family:171552:Prevotellaceae;order:171549:Bacteroidales;class:200643:Bacteroidia;phylum:976:Bacteroidetes
563031	9BACT	Prevotella sp. C561	genus:838:Prevotella;family:171552:Prevotellaceae;order:171549:Bacteroidales;class:200643:Bacteroidia;phylum:976:Bacteroidetes
679199	9BACT	Prevotella sp. oral taxon 302 str. F0323	genus:838:Prevotella;family:171552:Prevotellaceae;order:171549:Bacteroidales;class:200643:Bacteroidia;phylum:976:Bacteroidetes
575615	9BACT	Prevotella sp. oral taxon 317 str. F0108	genus:838:Prevotella;family:171552:Prevotellaceae;order:171549:Bacteroidales;class:200643:Bacteroidia;phylum:976:Bacteroidetes
619693	9BACT	Prevotella sp. oral taxon 472 str. F0295	genus:838:Prevotella;family:171552:Prevotellaceae;order:171549:Bacteroidales;class:200643:Bacteroidia;phylum:976:Bacteroidetes
1002367	9BACT	Prevotella stercorea DSM 18206	genus:838:Prevotella;family:171552:Prevotellaceae;order:171549:Bacteroidales;class:200643:Bacteroidia;phylum:976:Bacteroidetes
626522	9BACT	Prevotella tannerae ATCC 51259	genus:838:Prevotella;family:171552:Prevotellaceae;order:171549:Bacteroidales;class:200643:Bacteroidia;phylum:976:Bacteroidetes
679189	9BACT	Prevotella timonensis CRIS 5C-B1	genus:838:Prevotella;family:171552:Prevotellaceae;order:171549:Bacteroidales;class:200643:Bacteroidia;phylum:976:Bacteroidetes
649761	9BACT	Prevotella veroralis F0319	genus:838:Prevotella;family:171552:Prevotellaceae;order:171549:Bacteroidales;class:200643:Bacteroidia;phylum:976:Bacteroidetes
243161	CHLMU	Chlamydia muridarum Nigg	genus:810:Chlamydia;family:809:Chlamydiaceae;order:51291:Chlamydiales;class:204429:Chlamydiia;phylum:204428:Chlamydiae
243164	DEHE1	Dehalococcoides ethenogenes 195	genus:61434:Dehalococcoides;family:1202464:Dehalococcoidaceae;order:1202465:Dehalococcoidales;class:301297:Dehalococcoidetes;phylum:200795:Chloroflexi
216389	DEHSB	Dehalococcoides sp. BAV1	genus:61434:Dehalococcoides;family:1202464:Dehalococcoidaceae;order:1202465:Dehalococcoidales;class:301297:Dehalococcoidetes;phylum:200795:Chloroflexi
255470	DEHSC	Dehalococcoides sp. CBDB1	genus:61434:Dehalococcoides;family:1202464:Dehalococcoidaceae;order:1202465:Dehalococcoidales;class:301297:Dehalococcoidetes;phylum:200795:Chloroflexi
311424	DEHSV	Dehalococcoides sp. VS	genus:61434:Dehalococcoides;family:1202464:Dehalococcoidaceae;order:1202465:Dehalococcoidales;class:301297:Dehalococcoidetes;phylum:200795:Chloroflexi
655811	9FIRM	Anaerococcus vaginalis ATCC 51170	genus:165779:Anaerococcus;family:543310:Clostridiales Family XI. Incertae Sedis;order:186802:Clostridiales;class:186801:Clostridia;phylum:1239:Firmicutes
326423	BACA2	Bacillus amyloliquefaciens FZB42	genus:1386:Bacillus;family:186817:Bacillaceae;order:1385:Bacillales;class:91061:Bacilli;phylum:1239:Firmicutes
508765	CLOBB	Clostridium botulinum B str. Eklund 17B	genus:1485:Clostridium;family:31979:Clostridiaceae;order:186802:Clostridiales;class:186801:Clostridia;phylum:1239:Firmicutes
272563	CLOD6	Clostridium difficile 630	genus:none:unclassified;family:186804:Peptostreptococcaceae;order:186802:Clostridiales;class:186801:Clostridia;phylum:1239:Firmicutes
645462	CLODC	Clostridium difficile CD196	genus:none:unclassified;family:186804:Peptostreptococcaceae;order:186802:Clostridiales;class:186801:Clostridia;phylum:1239:Firmicutes
645463	CLODR	Clostridium difficile R20291	genus:none:unclassified;family:186804:Peptostreptococcaceae;order:186802:Clostridiales;class:186801:Clostridia;phylum:1239:Firmicutes
357809	CLOPH	Clostridium phytofermentans ISDg	genus:1485:Clostridium;family:31979:Clostridiaceae;order:186802:Clostridiales;class:186801:Clostridia;phylum:1239:Firmicutes
203119	CLOTH	Clostridium thermocellum ATCC 27405	genus:1485:Clostridium;family:31979:Clostridiaceae;order:186802:Clostridiales;class:186801:Clostridia;phylum:1239:Firmicutes
515620	EUBE2	Eubacterium eligens ATCC 27750	genus:1730:Eubacterium;family:186806:Eubacteriaceae;order:186802:Clostridiales;class:186801:Clostridia;phylum:1239:Firmicutes
525306	LACAI	Lactobacillus acidophilus ATCC 4796	genus:1578:Lactobacillus;family:33958:Lactobacillaceae;order:186826:Lactobacillales;class:91061:Bacilli;phylum:1239:Firmicutes
585524	9LACO	Lactobacillus amylolyticus DSM 11664	genus:1578:Lactobacillus;family:33958:Lactobacillaceae;order:186826:Lactobacillales;class:91061:Bacilli;phylum:1239:Firmicutes
525309	9LACO	Lactobacillus antri DSM 16041	genus:1578:Lactobacillus;family:33958:Lactobacillaceae;order:186826:Lactobacillales;class:91061:Bacilli;phylum:1239:Firmicutes
525310	LACBR	Lactobacillus brevis subsp. gravesensis ATCC 27305	genus:1578:Lactobacillus;family:33958:Lactobacillaceae;order:186826:Lactobacillales;class:91061:Bacilli;phylum:1239:Firmicutes
525318	LACBU	Lactobacillus buchneri ATCC 11577	genus:1578:Lactobacillus;family:33958:Lactobacillaceae;order:186826:Lactobacillales;class:91061:Bacilli;phylum:1239:Firmicutes
575594	9LACO	Lactobacillus coleohominis 101-4-CHN	genus:1578:Lactobacillus;family:33958:Lactobacillaceae;order:186826:Lactobacillales;class:91061:Bacilli;phylum:1239:Firmicutes
575595	9LACO	Lactobacillus crispatus 125-2-CHN	genus:1578:Lactobacillus;family:33958:Lactobacillaceae;order:186826:Lactobacillales;class:91061:Bacilli;phylum:1239:Firmicutes
679188	9LACO	Lactobacillus crispatus 214-1	genus:1578:Lactobacillus;family:33958:Lactobacillaceae;order:186826:Lactobacillales;class:91061:Bacilli;phylum:1239:Firmicutes
440496	9LACO	Lactobacillus crispatus CTV-05	genus:1578:Lactobacillus;family:33958:Lactobacillaceae;order:186826:Lactobacillales;class:91061:Bacilli;phylum:1239:Firmicutes
491076	9LACO	Lactobacillus crispatus JV-V01	genus:1578:Lactobacillus;family:33958:Lactobacillaceae;order:186826:Lactobacillales;class:91061:Bacilli;phylum:1239:Firmicutes
575596	9LACO	Lactobacillus crispatus MV-1A-US	genus:1578:Lactobacillus;family:33958:Lactobacillaceae;order:186826:Lactobacillales;class:91061:Bacilli;phylum:1239:Firmicutes
575597	9LACO	Lactobacillus crispatus MV-3A-US	genus:1578:Lactobacillus;family:33958:Lactobacillaceae;order:186826:Lactobacillales;class:91061:Bacilli;phylum:1239:Firmicutes
390333	LACDA	Lactobacillus delbrueckii subsp. bulgaricus ATCC 11842	genus:1578:Lactobacillus;family:33958:Lactobacillaceae;order:186826:Lactobacillales;class:91061:Bacilli;phylum:1239:Firmicutes
784613	LACDE	Lactobacillus delbrueckii subsp. bulgaricus PB2003/044-T3-4	genus:1578:Lactobacillus;family:33958:Lactobacillaceae;order:186826:Lactobacillales;class:91061:Bacilli;phylum:1239:Firmicutes
575599	LACFE	Lactobacillus fermentum 28-3-CHN	genus:1578:Lactobacillus;family:33958:Lactobacillaceae;order:186826:Lactobacillales;class:91061:Bacilli;phylum:1239:Firmicutes
525325	LACFE	Lactobacillus fermentum ATCC 14931	genus:1578:Lactobacillus;family:33958:Lactobacillaceae;order:186826:Lactobacillales;class:91061:Bacilli;phylum:1239:Firmicutes
630527	9LACO	Lactobacillus gasseri 202-4	genus:1578:Lactobacillus;family:33958:Lactobacillaceae;order:186826:Lactobacillales;class:91061:Bacilli;phylum:1239:Firmicutes
679196	9LACO	Lactobacillus gasseri 224-1	genus:1578:Lactobacillus;family:33958:Lactobacillaceae;order:186826:Lactobacillales;class:91061:Bacilli;phylum:1239:Firmicutes
525326	9LACO	Lactobacillus gasseri JV-V03	genus:1578:Lactobacillus;family:33958:Lactobacillaceae;order:186826:Lactobacillales;class:91061:Bacilli;phylum:1239:Firmicutes
559301	9LACO	Lactobacillus gasseri MV-22	genus:1578:Lactobacillus;family:33958:Lactobacillaceae;order:186826:Lactobacillales;class:91061:Bacilli;phylum:1239:Firmicutes
585520	LACHE	Lactobacillus helveticus DSM 20075	genus:1578:Lactobacillus;family:33958:Lactobacillaceae;order:186826:Lactobacillales;class:91061:Bacilli;phylum:1239:Firmicutes
525327	LACHI	Lactobacillus hilgardii ATCC 8290	genus:1578:Lactobacillus;family:33958:Lactobacillaceae;order:186826:Lactobacillales;class:91061:Bacilli;phylum:1239:Firmicutes
888801	9LACO	Lactobacillus iners ATCC 55195	genus:1578:Lactobacillus;family:33958:Lactobacillaceae;order:186826:Lactobacillales;class:91061:Bacilli;phylum:1239:Firmicutes
525328	9LACO	Lactobacillus iners DSM 13335	genus:1578:Lactobacillus;family:33958:Lactobacillaceae;order:186826:Lactobacillales;class:91061:Bacilli;phylum:1239:Firmicutes
879297	9LACO	Lactobacillus iners LactinV 01V1-a	genus:1578:Lactobacillus;family:33958:Lactobacillaceae;order:186826:Lactobacillales;class:91061:Bacilli;phylum:1239:Firmicutes
879298	9LACO	Lactobacillus iners LactinV 03V1-b	genus:1578:Lactobacillus;family:33958:Lactobacillaceae;order:186826:Lactobacillales;class:91061:Bacilli;phylum:1239:Firmicutes
879299	9LACO	Lactobacillus iners LactinV 09V1-c	genus:1578:Lactobacillus;family:33958:Lactobacillaceae;order:186826:Lactobacillales;class:91061:Bacilli;phylum:1239:Firmicutes
879300	9LACO	Lactobacillus iners LactinV 11V1-d	genus:1578:Lactobacillus;family:33958:Lactobacillaceae;order:186826:Lactobacillales;class:91061:Bacilli;phylum:1239:Firmicutes
879302	9LACO	Lactobacillus iners LEAF 2052A-d	genus:1578:Lactobacillus;family:33958:Lactobacillaceae;order:186826:Lactobacillales;class:91061:Bacilli;phylum:1239:Firmicutes
879301	9LACO	Lactobacillus iners LEAF 2053A-b	genus:1578:Lactobacillus;family:33958:Lactobacillaceae;order:186826:Lactobacillales;class:91061:Bacilli;phylum:1239:Firmicutes
879303	9LACO	Lactobacillus iners LEAF 2062A-h1	genus:1578:Lactobacillus;family:33958:Lactobacillaceae;order:186826:Lactobacillales;class:91061:Bacilli;phylum:1239:Firmicutes
879304	9LACO	Lactobacillus iners LEAF 3008A-a	genus:1578:Lactobacillus;family:33958:Lactobacillaceae;order:186826:Lactobacillales;class:91061:Bacilli;phylum:1239:Firmicutes
879295	9LACO	Lactobacillus iners SPIN 1401G	genus:1578:Lactobacillus;family:33958:Lactobacillaceae;order:186826:Lactobacillales;class:91061:Bacilli;phylum:1239:Firmicutes
879296	9LACO	Lactobacillus iners SPIN 2503V10-D	genus:1578:Lactobacillus;family:33958:Lactobacillaceae;order:186826:Lactobacillales;class:91061:Bacilli;phylum:1239:Firmicutes
928327	9LACO	Lactobacillus iners UPII 143-D	genus:1578:Lactobacillus;family:33958:Lactobacillaceae;order:186826:Lactobacillales;class:91061:Bacilli;phylum:1239:Firmicutes
928328	9LACO	Lactobacillus iners UPII 60-B	genus:1578:Lactobacillus;family:33958:Lactobacillaceae;order:186826:Lactobacillales;class:91061:Bacilli;phylum:1239:Firmicutes
440497	9LACO	Lactobacillus jensenii 1153	genus:1578:Lactobacillus;family:33958:Lactobacillaceae;order:186826:Lactobacillales;class:91061:Bacilli;phylum:1239:Firmicutes
575605	9LACO	Lactobacillus jensenii 115-3-CHN	genus:1578:Lactobacillus;family:33958:Lactobacillaceae;order:186826:Lactobacillales;class:91061:Bacilli;phylum:1239:Firmicutes
596325	9LACO	Lactobacillus jensenii 269-3	genus:1578:Lactobacillus;family:33958:Lactobacillaceae;order:186826:Lactobacillales;class:91061:Bacilli;phylum:1239:Firmicutes
575606	9LACO	Lactobacillus jensenii 27-2-CHN	genus:1578:Lactobacillus;family:33958:Lactobacillaceae;order:186826:Lactobacillales;class:91061:Bacilli;phylum:1239:Firmicutes
575607	9LACO	Lactobacillus jensenii SJ-7A-US	genus:1578:Lactobacillus;family:33958:Lactobacillaceae;order:186826:Lactobacillales;class:91061:Bacilli;phylum:1239:Firmicutes
525330	LACJH	Lactobacillus johnsonii ATCC 33200	genus:1578:Lactobacillus;family:33958:Lactobacillaceae;order:186826:Lactobacillales;class:91061:Bacilli;phylum:1239:Firmicutes
797516	9LACO	Lactobacillus kisonensis F0435	genus:1578:Lactobacillus;family:33958:Lactobacillaceae;order:186826:Lactobacillales;class:91061:Bacilli;phylum:1239:Firmicutes
908339	9LACO	Lactobacillus oris PB013-T2-3	genus:1578:Lactobacillus;family:33958:Lactobacillaceae;order:186826:Lactobacillales;class:91061:Bacilli;phylum:1239:Firmicutes
525337	LACPA	Lactobacillus paracasei subsp. paracasei ATCC 25302	genus:1578:Lactobacillus;family:33958:Lactobacillaceae;order:186826:Lactobacillales;class:91061:Bacilli;phylum:1239:Firmicutes
797515	9LACO	Lactobacillus parafarraginis F0439	genus:1578:Lactobacillus;family:33958:Lactobacillaceae;order:186826:Lactobacillales;class:91061:Bacilli;phylum:1239:Firmicutes
525338	LACPN	Lactobacillus plantarum subsp. plantarum ATCC 14917	genus:1578:Lactobacillus;family:33958:Lactobacillaceae;order:186826:Lactobacillales;class:91061:Bacilli;phylum:1239:Firmicutes
525341	LACRE	Lactobacillus reuteri CF48-3A	genus:1578:Lactobacillus;family:33958:Lactobacillaceae;order:186826:Lactobacillales;class:91061:Bacilli;phylum:1239:Firmicutes
585517	LACRE	Lactobacillus reuteri MM2-3	genus:1578:Lactobacillus;family:33958:Lactobacillaceae;order:186826:Lactobacillales;class:91061:Bacilli;phylum:1239:Firmicutes
548485	LACRE	Lactobacillus reuteri MM4-1A	genus:1578:Lactobacillus;family:33958:Lactobacillaceae;order:186826:Lactobacillales;class:91061:Bacilli;phylum:1239:Firmicutes
525361	LACRH	Lactobacillus rhamnosus LMS2-1	genus:1578:Lactobacillus;family:33958:Lactobacillaceae;order:186826:Lactobacillales;class:91061:Bacilli;phylum:1239:Firmicutes
525362	9LACO	Lactobacillus ruminis ATCC 25644	genus:1578:Lactobacillus;family:33958:Lactobacillaceae;order:186826:Lactobacillales;class:91061:Bacilli;phylum:1239:Firmicutes
768728	9LACO	Lactobacillus salivarius ACS-116-V-Col5a	genus:1578:Lactobacillus;family:33958:Lactobacillaceae;order:186826:Lactobacillales;class:91061:Bacilli;phylum:1239:Firmicutes
525364	9LACO	Lactobacillus salivarius ATCC 11741	genus:1578:Lactobacillus;family:33958:Lactobacillaceae;order:186826:Lactobacillales;class:91061:Bacilli;phylum:1239:Firmicutes
665945	9LACO	Lactobacillus sp. 7_1_47FAA	genus:1578:Lactobacillus;family:33958:Lactobacillaceae;order:186826:Lactobacillales;class:91061:Bacilli;phylum:1239:Firmicutes
525365	9LACO	Lactobacillus ultunensis DSM 16047	genus:1578:Lactobacillus;family:33958:Lactobacillaceae;order:186826:Lactobacillales;class:91061:Bacilli;phylum:1239:Firmicutes
525366	9LACO	Lactobacillus vaginalis ATCC 49540	genus:1578:Lactobacillus;family:33958:Lactobacillaceae;order:186826:Lactobacillales;class:91061:Bacilli;phylum:1239:Firmicutes
699218	9FIRM	Megasphaera genomosp. type_1 str. 28L	genus:906:Megasphaera;family:31977:Veillonellaceae;order:909929:Selenomonadales;class:909932:Negativicutes;phylum:1239:Firmicutes
706434	9FIRM	Megasphaera micronuciformis F0359	genus:906:Megasphaera;family:31977:Veillonellaceae;order:909929:Selenomonadales;class:909932:Negativicutes;phylum:1239:Firmicutes
1000569	9FIRM	Megasphaera sp. UPII 135-E	genus:906:Megasphaera;family:31977:Veillonellaceae;order:909929:Selenomonadales;class:909932:Negativicutes;phylum:1239:Firmicutes
1000568	9FIRM	Megasphaera sp. UPII 199-6	genus:906:Megasphaera;family:31977:Veillonellaceae;order:909929:Selenomonadales;class:909932:Negativicutes;phylum:1239:Firmicutes
596329	9FIRM	Peptostreptococcus anaerobius 653-L	genus:1257:Peptostreptococcus;family:186804:Peptostreptococcaceae;order:186802:Clostridiales;class:186801:Clostridia;phylum:1239:Firmicutes
596315	9FIRM	Peptostreptococcus stomatis DSM 17678	genus:1257:Peptostreptococcus;family:186804:Peptostreptococcaceae;order:186802:Clostridiales;class:186801:Clostridia;phylum:1239:Firmicutes
553483	STRS7	Steptococcus equi subsp. zooepidemicus H70	genus:1301:Streptococcus;family:1300:Streptococcaceae;order:186826:Lactobacillales;class:91061:Bacilli;phylum:1239:Firmicutes
888745	STRAG	Streptococcus agalactiae ATCC 13813	genus:1301:Streptococcus;family:1300:Streptococcaceae;order:186826:Lactobacillales;class:91061:Bacilli;phylum:1239:Firmicutes
742820	STRAP	Streptococcus anginosus 1_2_62CV	genus:1301:Streptococcus;family:1300:Streptococcaceae;order:186826:Lactobacillales;class:91061:Bacilli;phylum:1239:Firmicutes
706437	STRAP	Streptococcus anginosus F0211	genus:1301:Streptococcus;family:1300:Streptococcaceae;order:186826:Lactobacillales;class:91061:Bacilli;phylum:1239:Firmicutes
1000570	STRAP	Streptococcus anginosus SK52 = DSM 20563	genus:1301:Streptococcus;family:1300:Streptococcaceae;order:186826:Lactobacillales;class:91061:Bacilli;phylum:1239:Firmicutes
888833	9STRE	Streptococcus australis ATCC 700641	genus:1301:Streptococcus;family:1300:Streptococcaceae;order:186826:Lactobacillales;class:91061:Bacilli;phylum:1239:Firmicutes
864569	STREI	Streptococcus bovis ATCC 700338	genus:1301:Streptococcus;family:1300:Streptococcaceae;order:186826:Lactobacillales;class:91061:Bacilli;phylum:1239:Firmicutes
1035184	STRCV	Streptococcus constellatus subsp. pharyngis SK1060 = CCUG 46377	genus:1301:Streptococcus;family:1300:Streptococcaceae;order:186826:Lactobacillales;class:91061:Bacilli;phylum:1239:Firmicutes
889201	STRCR	Streptococcus cristatus ATCC 51100	genus:1301:Streptococcus;family:1300:Streptococcaceae;order:186826:Lactobacillales;class:91061:Bacilli;phylum:1239:Firmicutes
904293	STRDO	Streptococcus downei F0415	genus:1301:Streptococcus;family:1300:Streptococcaceae;order:186826:Lactobacillales;class:91061:Bacilli;phylum:1239:Firmicutes
525379	STREI	Streptococcus equinus ATCC 9812	genus:1301:Streptococcus;family:1300:Streptococcaceae;order:186826:Lactobacillales;class:91061:Bacilli;phylum:1239:Firmicutes
545774	STRGY	Streptococcus gallolyticus subsp. gallolyticus TX20005	genus:1301:Streptococcus;family:1300:Streptococcaceae;order:186826:Lactobacillales;class:91061:Bacilli;phylum:1239:Firmicutes
471872	9STRE	Streptococcus infantarius subsp. infantarius ATCC BAA-102	genus:1301:Streptococcus;family:1300:Streptococcaceae;order:186826:Lactobacillales;class:91061:Bacilli;phylum:1239:Firmicutes
889204	9STRE	Streptococcus infantis ATCC 700779	genus:1301:Streptococcus;family:1300:Streptococcaceae;order:186826:Lactobacillales;class:91061:Bacilli;phylum:1239:Firmicutes
1005705	9STRE	Streptococcus infantis SK1076	genus:1301:Streptococcus;family:1300:Streptococcaceae;order:186826:Lactobacillales;class:91061:Bacilli;phylum:1239:Firmicutes
864567	STRMT	Streptococcus mitis ATCC 6249	genus:1301:Streptococcus;family:1300:Streptococcaceae;order:186826:Lactobacillales;class:91061:Bacilli;phylum:1239:Firmicutes
655813	STROR	Streptococcus oralis ATCC 35037	genus:1301:Streptococcus;family:1300:Streptococcaceae;order:186826:Lactobacillales;class:91061:Bacilli;phylum:1239:Firmicutes
888048	STRPA	Streptococcus parasanguinis ATCC 903	genus:1301:Streptococcus;family:1300:Streptococcaceae;order:186826:Lactobacillales;class:91061:Bacilli;phylum:1239:Firmicutes
905067	STRPA	Streptococcus parasanguinis F0405	genus:1301:Streptococcus;family:1300:Streptococcaceae;order:186826:Lactobacillales;class:91061:Bacilli;phylum:1239:Firmicutes
888746	9STRE	Streptococcus peroris ATCC 700780	genus:1301:Streptococcus;family:1300:Streptococcaceae;order:186826:Lactobacillales;class:91061:Bacilli;phylum:1239:Firmicutes
910313	9STRE	Streptococcus pseudoporcinus SPIN 20026	genus:1301:Streptococcus;family:1300:Streptococcaceae;order:186826:Lactobacillales;class:91061:Bacilli;phylum:1239:Firmicutes
864568	STRPY	Streptococcus pyogenes ATCC 10782	genus:1301:Streptococcus;family:1300:Streptococcaceae;order:186826:Lactobacillales;class:91061:Bacilli;phylum:1239:Firmicutes
596322	STRSL	Streptococcus salivarius SK126	genus:1301:Streptococcus;family:1300:Streptococcaceae;order:186826:Lactobacillales;class:91061:Bacilli;phylum:1239:Firmicutes
888049	STRSA	Streptococcus sanguinis ATCC 49296	genus:1301:Streptococcus;family:1300:Streptococcaceae;order:186826:Lactobacillales;class:91061:Bacilli;phylum:1239:Firmicutes
888825	STRSA	Streptococcus sanguinis VMC66	genus:1301:Streptococcus;family:1300:Streptococcaceae;order:186826:Lactobacillales;class:91061:Bacilli;phylum:1239:Firmicutes
469609	9STRE	Streptococcus sp. 2_1_36FAA	genus:1301:Streptococcus;family:1300:Streptococcaceae;order:186826:Lactobacillales;class:91061:Bacilli;phylum:1239:Firmicutes
435842	9STRE	Streptococcus sp. C150	genus:1301:Streptococcus;family:1300:Streptococcaceae;order:186826:Lactobacillales;class:91061:Bacilli;phylum:1239:Firmicutes
563036	9STRE	Streptococcus sp. C300	genus:1301:Streptococcus;family:1300:Streptococcaceae;order:186826:Lactobacillales;class:91061:Bacilli;phylum:1239:Firmicutes
563037	9STRE	Streptococcus sp. M143	genus:1301:Streptococcus;family:1300:Streptococcaceae;order:186826:Lactobacillales;class:91061:Bacilli;phylum:1239:Firmicutes
563038	9STRE	Streptococcus sp. M334	genus:1301:Streptococcus;family:1300:Streptococcaceae;order:186826:Lactobacillales;class:91061:Bacilli;phylum:1239:Firmicutes
904294	9STRE	Streptococcus sp. oral taxon 056 str. F0418	genus:1301:Streptococcus;family:1300:Streptococcaceae;order:186826:Lactobacillales;class:91061:Bacilli;phylum:1239:Firmicutes
861455	9STRE	Streptococcus sp. oral taxon 058 str. F0407	genus:1301:Streptococcus;family:1300:Streptococcaceae;order:186826:Lactobacillales;class:91061:Bacilli;phylum:1239:Firmicutes
864570	9STRE	Streptococcus sp. oral taxon 071 str. 73H25AP	genus:1301:Streptococcus;family:1300:Streptococcaceae;order:186826:Lactobacillales;class:91061:Bacilli;phylum:1239:Firmicutes
889206	STRVE	Streptococcus vestibularis ATCC 49124	genus:1301:Streptococcus;family:1300:Streptococcaceae;order:186826:Lactobacillales;class:91061:Bacilli;phylum:1239:Firmicutes
904306	STRVE	Streptococcus vestibularis F0396	genus:1301:Streptococcus;family:1300:Streptococcaceae;order:186826:Lactobacillales;class:91061:Bacilli;phylum:1239:Firmicutes
335541	SYNWW	Syntrophomonas wolfei subsp. wolfei str. Goettingen	genus:862:Syntrophomonas;family:68298:Syntrophomonadaceae;order:186802:Clostridiales;class:186801:Clostridia;phylum:1239:Firmicutes
273068	THETN	Thermoanaerobacter tengcongensis MB4	genus:249529:Caldanaerobacter;family:186814:Thermoanaerobacteraceae;order:68295:Thermoanaerobacterales;class:186801:Clostridia;phylum:1239:Firmicutes
176299	AGRT5	Agrobacterium tumefaciens str. C58	genus:357:Agrobacterium;family:82115:Rhizobiaceae;order:356:Rhizobiales;class:28211:Alphaproteobacteria;phylum:1224:Proteobacteria
212042	ANAPZ	Anaplasma phagocytophilum HZ	genus:768:Anaplasma;family:942:Anaplasmataceae;order:766:Rickettsiales;class:28211:Alphaproteobacteria;phylum:1224:Proteobacteria
340100	BORPD	Bordetella petrii DSM 12804	genus:517:Bordetella;family:506:Alcaligenaceae;order:80840:Burkholderiales;class:28216:Betaproteobacteria;phylum:1224:Proteobacteria
224911	BRAJA	Bradyrhizobium japonicum USDA 110	genus:374:Bradyrhizobium;family:41294:Bradyrhizobiaceae;order:356:Rhizobiales;class:28211:Alphaproteobacteria;phylum:1224:Proteobacteria
359391	BRUA2	Brucella melitensis biovar Abortus 2308	genus:234:Brucella;family:118882:Brucellaceae;order:356:Rhizobiales;class:28211:Alphaproteobacteria;phylum:1224:Proteobacteria
269483	BURS3	Burkholderia sp. 383	genus:32008:Burkholderia;family:119060:Burkholderiaceae;order:80840:Burkholderiales;class:28216:Betaproteobacteria;phylum:1224:Proteobacteria
688245	COMT2	Comamonas testosteroni CNB-2	genus:283:Comamonas;family:80864:Comamonadaceae;order:80840:Burkholderiales;class:28216:Betaproteobacteria;phylum:1224:Proteobacteria
413502	9ENTR	Cronobacter turicensis	genus:413496:Cronobacter;family:543:Enterobacteriaceae;order:91347:Enterobacteriales;class:1236:Gammaproteobacteria;phylum:1224:Proteobacteria
164546	CUPTR	Cupriavidus taiwanensis	genus:106589:Cupriavidus;family:119060:Burkholderiaceae;order:80840:Burkholderiales;class:28216:Betaproteobacteria;phylum:1224:Proteobacteria
398580	DINSH	Dinoroseobacter shibae DFL 12	genus:309512:Dinoroseobacter;family:31989:Rhodobacteraceae;order:204455:Rhodobacterales;class:28211:Alphaproteobacteria;phylum:1224:Proteobacteria
401614	FRATN	Francisella novicida U112	genus:262:Francisella;family:34064:Francisellaceae;order:72273:Thiotrichales;class:1236:Gammaproteobacteria;phylum:1224:Proteobacteria
119857	FRATU	Francisella tularensis subsp. holarctica	genus:262:Francisella;family:34064:Francisellaceae;order:72273:Thiotrichales;class:1236:Gammaproteobacteria;phylum:1224:Proteobacteria
272568	GLUDA	Gluconacetobacter diazotrophicus PAl 5	genus:89583:Gluconacetobacter;family:433:Acetobacteraceae;order:204441:Rhodospirillales;class:28211:Alphaproteobacteria;phylum:1224:Proteobacteria
351348	MARAV	Marinobacter aquaeolei VT8	genus:2742:Marinobacter;family:72275:Alteromonadaceae;order:135622:Alteromonadales;class:1236:Gammaproteobacteria;phylum:1224:Proteobacteria
440085	METC4	Methylobacterium chloromethanicum CM4	genus:407:Methylobacterium;family:119045:Methylobacteriaceae;order:356:Rhizobiales;class:28211:Alphaproteobacteria;phylum:1224:Proteobacteria
41514	SALAR	Salmonella enterica subsp. arizonae serovar 62:z4,z23:--	genus:590:Salmonella;family:543:Enterobacteriaceae;order:91347:Enterobacteriales;class:1236:Gammaproteobacteria;phylum:1224:Proteobacteria
476213	SALPC	Salmonella enterica subsp. enterica serovar Paratyphi C strain RKS4594	genus:590:Salmonella;family:543:Enterobacteriaceae;order:91347:Enterobacteriales;class:1236:Gammaproteobacteria;phylum:1224:Proteobacteria
448385	SORC5	Sorangium cellulosum 'So ce 56'	genus:39643:Sorangium;family:49:Polyangiaceae;order:29:Myxococcales;class:28221:Deltaproteobacteria;phylum:1224:Proteobacteria
396588	THISH	Thioalkalivibrio sulfidophilus HL-EbGr7	genus:106633:Thioalkalivibrio;family:72276:Ectothiorhodospiraceae;order:135613:Chromatiales;class:1236:Gammaproteobacteria;phylum:1224:Proteobacteria
338187	VIBHB	Vibrio harveyi ATCC BAA-1116	genus:662:Vibrio;family:641:Vibrionaceae;order:135623:Vibrionales;class:1236:Gammaproteobacteria;phylum:1224:Proteobacteria
575788	VIBSL	Vibrio splendidus LGP32	genus:662:Vibrio;family:641:Vibrionaceae;order:135623:Vibrionales;class:1236:Gammaproteobacteria;phylum:1224:Proteobacteria
509169	XANCB	Xanthomonas campestris pv. campestris str. B100	genus:338:Xanthomonas;family:32033:Xanthomonadaceae;order:135614:Xanthomonadales;class:1236:Gammaproteobacteria;phylum:1224:Proteobacteria
264203	ZYMMO	Zymomonas mobilis subsp. mobilis ZM4	genus:541:Zymomonas;family:41297:Sphingomonadaceae;order:204457:Sphingomonadales;class:28211:Alphaproteobacteria;phylum:1224:Proteobacteria
314723	BORHD	Borrelia hermsii DAH	genus:138:Borrelia;family:137:Spirochaetaceae;order:136:Spirochaetales;class:203692:Spirochaetia;phylum:203691:Spirochaetes
233150	MYCGA	Mycoplasma gallisepticum str. R	genus:2093:Mycoplasma;family:2092:Mycoplasmataceae;order:2085:Mycoplasmatales;class:31969:Mollicutes;phylum:544448:Tenericutes
2098	MYCHO	Mycoplasma hominis	genus:2093:Mycoplasma;family:2092:Mycoplasmataceae;order:2085:Mycoplasmatales;class:31969:Mollicutes;phylum:544448:Tenericutes

## Sheet: Archaea
Name	ID	Phylum	Class	Order	Family	Genus	Species	Strain
Acidianus_hospitalis_W1_uid66875	933801	Crenarchaeota	Thermoprotei	Sulfolobales	Sulfolobaceae	Acidianus	Acidianus hospitalis	Acidianus hospitalis W1
Acidilobus_saccharovorans_345_15_uid51395	666510	Crenarchaeota	Thermoprotei	Acidilobales	Acidilobaceae	Acidilobus	Acidilobus saccharovorans	Acidilobus saccharovorans 345-15
Aciduliprofundum_boonei_T469_uid43333	439481	Euryarchaeota	unclassified Euryarchaeota	Aciduliprofundum	Aciduliprofundum boonei	Aciduliprofundum boonei T469
Aeropyrum_pernix_K1_uid57757	272557	Crenarchaeota	Thermoprotei	Desulfurococcales	Desulfurococcaceae	Aeropyrum	Aeropyrum pernix	Aeropyrum pernix K1
Archaeoglobus_fulgidus_DSM_4304_uid57717	224325	Euryarchaeota	Archaeoglobi	Archaeoglobales	Archaeoglobaceae	Archaeoglobus	Archaeoglobus fulgidus	Archaeoglobus fulgidus DSM 4304
Archaeoglobus_profundus_DSM_5631_uid43493	572546	Euryarchaeota	Archaeoglobi	Archaeoglobales	Archaeoglobaceae	Archaeoglobus	Archaeoglobus profundus	Archaeoglobus profundus DSM 5631
Archaeoglobus_veneficus_SNP6_uid65269	693661	Euryarchaeota	Archaeoglobi	Archaeoglobales	Archaeoglobaceae	Archaeoglobus	Archaeoglobus veneficus	Archaeoglobus veneficus SNP6
Caldiarchaeum_subterraneum	311458	Thaumarchaeota	unclassified Thaumarchaeota	Candidatus Caldiarchaeum	Candidatus Caldiarchaeum subterraneum
Caldivirga_maquilingensis_IC_167_uid58711	397948	Crenarchaeota	Thermoprotei	Thermoproteales	Thermoproteaceae	Caldivirga	Caldivirga maquilingensis	Caldivirga maquilingensis IC-167
Candidatus_Korarchaeum_cryptofilum_OPF8_uid58601	374847	Korarchaeota	Candidatus Korarchaeum	Candidatus Korarchaeum cryptofilum	Candidatus Korarchaeum cryptofilum OPF8
Candidatus_Methanoregula_boonei_6A8_uid58815	456442	Euryarchaeota	Methanomicrobia	Methanomicrobiales	unclassified Methanomicrobiales	Genera incertae sedis	Methanoregula	Methanoregula boonei
Cenarchaeum_symbiosum_A_uid61411	414004	Thaumarchaeota	Cenarchaeales	Cenarchaeaceae	Cenarchaeum	Cenarchaeum symbiosum	Cenarchaeum symbiosum A
Desulfurococcus_kamchatkensis_1221n_uid59133	490899	Crenarchaeota	Thermoprotei	Desulfurococcales	Desulfurococcaceae	Desulfurococcus	Desulfurococcus kamchatkensis	Desulfurococcus kamchatkensis 1221n
Desulfurococcus_mucosus_DSM_2162_uid62227	765177	Crenarchaeota	Thermoprotei	Desulfurococcales	Desulfurococcaceae	Desulfurococcus	Desulfurococcus mucosus	Desulfurococcus mucosus DSM 2162
Ferroglobus_placidus_DSM_10642_uid40863	589924	Euryarchaeota	Archaeoglobi	Archaeoglobales	Archaeoglobaceae	Ferroglobus	Ferroglobus placidus	Ferroglobus placidus DSM 10642
Ferroplasma_acidarmanus_fer1	333146	Euryarchaeota	Thermoplasmata	Thermoplasmatales	Ferroplasmaceae	Ferroplasma	Ferroplasma acidarmanus	Ferroplasma acidarmanus fer1
Halalkalicoccus_jeotgali_B3_uid50305	795797	Euryarchaeota	Halobacteria	Halobacteriales	Halobacteriaceae	Halalkalicoccus	Halalkalicoccus jeotgali	Halalkalicoccus jeotgali B3
Haloarcula_hispanica_ATCC_33960_uid72475	634497	Euryarchaeota	Halobacteria	Halobacteriales	Halobacteriaceae	Haloarcula	Haloarcula hispanica	Haloarcula hispanica ATCC 33960
Haloarcula_marismortui_ATCC_43049_uid57719	272569	Euryarchaeota	Halobacteria	Halobacteriales	Halobacteriaceae	Haloarcula	Haloarcula marismortui	Haloarcula marismortui ATCC 43049
Halobacterium_NRC_1_uid57769	64091	Euryarchaeota	Halobacteria	Halobacteriales	Halobacteriaceae	Halobacterium	Halobacterium salinarum	Halobacterium sp. NRC-1
Halobacterium_salinarum_R1_uid61571	478009	Euryarchaeota	Halobacteria	Halobacteriales	Halobacteriaceae	Halobacterium	Halobacterium salinarum	Halobacterium salinarum R1
Haloferax_volcanii_DS2_uid46845	309800	Euryarchaeota	Halobacteria	Halobacteriales	Halobacteriaceae	Haloferax	Haloferax volcanii	Haloferax volcanii DS2
Halogeometricum_borinquense_DSM_11551_uid54919	469382	Euryarchaeota	Halobacteria	Halobacteriales	Halobacteriaceae	Halogeometricum	Halogeometricum borinquense	Halogeometricum borinquense DSM 11551
Halomicrobium_mukohataei_DSM_12286_uid59107	485914	Euryarchaeota	Halobacteria	Halobacteriales	Halobacteriaceae	Halomicrobium	Halomicrobium mukohataei	Halomicrobium mukohataei DSM 12286
halophilic_archaeon_DL31_uid72619	756883	unclassified Archaea	unclassified Archaea (miscellaneous)	halophilic archaeon DL31
Halopiger_xanaduensis_SH_6_uid68105	797210	Euryarchaeota	Halobacteria	Halobacteriales	Halobacteriaceae	Halopiger	Halopiger xanaduensis	Halopiger xanaduensis SH-6
Haloquadratum_walsbyi_DSM_16790_uid58673	362976	Euryarchaeota	Halobacteria	Halobacteriales	Halobacteriaceae	Haloquadratum	Haloquadratum walsbyi	Haloquadratum walsbyi DSM 16790
Halorhabdus_utahensis_DSM_12940_uid59189	519442	Euryarchaeota	Halobacteria	Halobacteriales	Halobacteriaceae	Halorhabdus	Halorhabdus utahensis	Halorhabdus utahensis DSM 12940
Halorubrum_lacusprofundi_ATCC_49239_uid58807	416348	Euryarchaeota	Halobacteria	Halobacteriales	Halobacteriaceae	Halorubrum	Halorubrum lacusprofundi	Halorubrum lacusprofundi ATCC 49239
Haloterrigena_turkmenica_DSM_5511_uid43501	543526	Euryarchaeota	Halobacteria	Halobacteriales	Halobacteriaceae	Haloterrigena	Haloterrigena turkmenica	Haloterrigena turkmenica DSM 5511
Hyperthermus_butylicus_DSM_5456_uid57755	415426	Crenarchaeota	Thermoprotei	Desulfurococcales	Pyrodictiaceae	Hyperthermus	Hyperthermus butylicus	Hyperthermus butylicus DSM 5456
Ignicoccus_hospitalis_KIN4_I_uid58365	453591	Crenarchaeota	Thermoprotei	Desulfurococcales	Desulfurococcaceae	Ignicoccus	Ignicoccus hospitalis	Ignicoccus hospitalis KIN4/I
Ignisphaera_aggregans_DSM_17230_uid51875	583356	Crenarchaeota	Thermoprotei	Desulfurococcales	Desulfurococcaceae	Ignisphaera	Ignisphaera aggregans	Ignisphaera aggregans DSM 17230
Metallosphaera_cuprina_Ar_4_uid66329	1006006	Crenarchaeota	Thermoprotei	Sulfolobales	Sulfolobaceae	Metallosphaera	Metallosphaera cuprina	Metallosphaera cuprina Ar-4
Metallosphaera_sedula_DSM_5348_uid58717	399549	Crenarchaeota	Thermoprotei	Sulfolobales	Sulfolobaceae	Metallosphaera	Metallosphaera sedula	Metallosphaera sedula DSM 5348
Methanobacterium_AL_21_uid63623	868132	Euryarchaeota	Methanobacteria	Methanobacteriales	Methanobacteriaceae	Methanobacterium	Methanobacterium sp. AL-21
Methanobacterium_SWAN_1_uid67359	868131	Euryarchaeota	Methanobacteria	Methanobacteriales	Methanobacteriaceae	Methanobacterium	Methanobacterium sp. SWAN-1
Methanobrevibacter_ruminantium_M1_uid45857	634498	Euryarchaeota	Methanobacteria	Methanobacteriales	Methanobacteriaceae	Methanobrevibacter	Methanobrevibacter ruminantium	Methanobrevibacter ruminantium M1
Methanobrevibacter_smithii_ATCC_35061_uid58827	420247	Euryarchaeota	Methanobacteria	Methanobacteriales	Methanobacteriaceae	Methanobrevibacter	Methanobrevibacter smithii	Methanobrevibacter smithii ATCC 35061
Methanocaldococcus_fervens_AG86_uid59347	573064	Euryarchaeota	Methanococci	Methanococcales	Methanocaldococcaceae	Methanocaldococcus	Methanocaldococcus fervens	Methanocaldococcus fervens AG86
Methanocaldococcus_FS406_22_uid42499	644281	Euryarchaeota	Methanococci	Methanococcales	Methanocaldococcaceae	Methanocaldococcus	Methanocaldococcus sp. FS406-22
Methanocaldococcus_infernus_ME_uid48803	573063	Euryarchaeota	Methanococci	Methanococcales	Methanocaldococcaceae	Methanocaldococcus	Methanocaldococcus infernus	Methanocaldococcus infernus ME
Methanocaldococcus_jannaschii_DSM_2661_uid57713	243232	Euryarchaeota	Methanococci	Methanococcales	Methanocaldococcaceae	Methanocaldococcus	Methanocaldococcus jannaschii	Methanocaldococcus jannaschii DSM 2661
Methanocaldococcus_vulcanius_M7_uid41131	579137	Euryarchaeota	Methanococci	Methanococcales	Methanocaldococcaceae	Methanocaldococcus	Methanocaldococcus vulcanius	Methanocaldococcus vulcanius M7
Methanocella_paludicola_SANAE_uid42887	304371	Euryarchaeota	Methanomicrobia	Methanocellales	Methanocellaceae	Methanocella	Methanocella paludicola	Methanocella paludicola SANAE
Methanococcoides_burtonii_DSM_6242_uid58023	259564	Euryarchaeota	Methanomicrobia	Methanosarcinales	Methanosarcinaceae	Methanococcoides	Methanococcoides burtonii	Methanococcoides burtonii DSM 6242
Methanococcus_aeolicus_Nankai_3_uid58823	419665	Euryarchaeota	Methanococci	Methanococcales	Methanococcaceae	Methanococcus	Methanococcus aeolicus	Methanococcus aeolicus Nankai-3
Methanococcus_maripaludis_C5_uid58741	402880	Euryarchaeota	Methanococci	Methanococcales	Methanococcaceae	Methanococcus	Methanococcus maripaludis	Methanococcus maripaludis C5
Methanococcus_maripaludis_C6_uid58947	444158	Euryarchaeota	Methanococci	Methanococcales	Methanococcaceae	Methanococcus	Methanococcus maripaludis	Methanococcus maripaludis C6
Methanococcus_maripaludis_C7_uid58847	426368	Euryarchaeota	Methanococci	Methanococcales	Methanococcaceae	Methanococcus	Methanococcus maripaludis	Methanococcus maripaludis C7
Methanococcus_maripaludis_S2_uid58035	267377	Euryarchaeota	Methanococci	Methanococcales	Methanococcaceae	Methanococcus	Methanococcus maripaludis	Methanococcus maripaludis S2
Methanococcus_maripaludis_XI_uid70729	1053692	Euryarchaeota	Methanococci	Methanococcales	Methanococcaceae	Methanococcus	Methanococcus maripaludis	Methanococcus maripaludis X1
Methanococcus_vannielii_SB_uid58767	406327	Euryarchaeota	Methanococci	Methanococcales	Methanococcaceae	Methanococcus	Methanococcus vannielii	Methanococcus vannielii SB
Methanococcus_voltae_A3_uid49529	456320	Euryarchaeota	Methanococci	Methanococcales	Methanococcaceae	Methanococcus	Methanococcus voltae	Methanococcus voltae A3
Methanocorpusculum_labreanum_Z_uid58785	410358	Euryarchaeota	Methanomicrobia	Methanomicrobiales	Methanocorpusculaceae	Methanocorpusculum	Methanocorpusculum labreanum	Methanocorpusculum labreanum Z
Methanoculleus_marisnigri_JR1_uid58561	368407	Euryarchaeota	Methanomicrobia	Methanomicrobiales	Methanomicrobiaceae	Methanoculleus	Methanoculleus marisnigri	Methanoculleus marisnigri JR1
Methanohalobium_evestigatum_Z_7303_uid49857	644295	Euryarchaeota	Methanomicrobia	Methanosarcinales	Methanosarcinaceae	Methanohalobium	Methanohalobium evestigatum	Methanohalobium evestigatum Z-7303
Methanohalophilus_mahii_DSM_5219_uid47313	547558	Euryarchaeota	Methanomicrobia	Methanosarcinales	Methanosarcinaceae	Methanohalophilus	Methanohalophilus mahii	Methanohalophilus mahii DSM 5219
Methanoplanus_petrolearius_DSM_11571_uid52695	679926	Euryarchaeota	Methanomicrobia	Methanomicrobiales	Methanomicrobiaceae	Methanoplanus	Methanoplanus petrolearius	Methanoplanus petrolearius DSM 11571
Methanopyrus_kandleri_AV19_uid57883	190192	Euryarchaeota	Methanopyri	Methanopyrales	Methanopyraceae	Methanopyrus	Methanopyrus kandleri	Methanopyrus kandleri AV19
Methanosaeta_concilii_GP6_uid66207	990316	Euryarchaeota	Methanomicrobia	Methanosarcinales	Methanosaetaceae	Methanosaeta	Methanosaeta concilii	Methanosaeta concilii GP6
Methanosaeta_thermophila_PT_uid58469	349307	Euryarchaeota	Methanomicrobia	Methanosarcinales	Methanosaetaceae	Methanosaeta	Methanosaeta thermophila	Methanosaeta thermophila PT
Methanosalsum_zhilinae_DSM_4017_uid68249	679901	Euryarchaeota	Methanomicrobia	Methanosarcinales	Methanosarcinaceae	Methanosalsum	Methanosalsum zhilinae	Methanosalsum zhilinae DSM 4017
Methanosarcina_acetivorans_C2A_uid57879	188937	Euryarchaeota	Methanomicrobia	Methanosarcinales	Methanosarcinaceae	Methanosarcina	Methanosarcina acetivorans	Methanosarcina acetivorans C2A
Methanosarcina_barkeri_Fusaro_uid57715	269797	Euryarchaeota	Methanomicrobia	Methanosarcinales	Methanosarcinaceae	Methanosarcina	Methanosarcina barkeri	Methanosarcina barkeri str. Fusaro
Methanosarcina_mazei_Go1_uid57893	192952	Euryarchaeota	Methanomicrobia	Methanosarcinales	Methanosarcinaceae	Methanosarcina	Methanosarcina mazei	Methanosarcina mazei Go1
Methanosphaera_stadtmanae_DSM_3091_uid58407	339860	Euryarchaeota	Methanobacteria	Methanobacteriales	Methanobacteriaceae	Methanosphaera	Methanosphaera stadtmanae	Methanosphaera stadtmanae DSM 3091
Methanosphaerula_palustris_E1_9c_uid59193	521011	Euryarchaeota	Methanomicrobia	Methanomicrobiales	unclassified Methanomicrobiales	Genera incertae sedis	Methanosphaerula	Methanosphaerula palustris
Methanospirillum_hungatei_JF_1_uid58181	323259	Euryarchaeota	Methanomicrobia	Methanomicrobiales	Methanospirillaceae	Methanospirillum	Methanospirillum hungatei	Methanospirillum hungatei JF-1
Methanothermobacter_marburgensis_Marburg_uid51637	79929	Euryarchaeota	Methanobacteria	Methanobacteriales	Methanobacteriaceae	Methanothermobacter	Methanothermobacter marburgensis	Methanothermobacter marburgensis str. Marburg
Methanothermobacter_thermautotrophicus_Delta_H_uid57877	187420	Euryarchaeota	Methanobacteria	Methanobacteriales	Methanobacteriaceae	Methanothermobacter	Methanothermobacter thermautotrophicus	Methanothermobacter thermautotrophicus str. Delta H
Methanothermococcus_okinawensis_IH1_uid51535	647113	Euryarchaeota	Methanococci	Methanococcales	Methanococcaceae	Methanothermococcus	Methanothermococcus okinawensis	Methanothermococcus okinawensis IH1
Methanothermus_fervidus_DSM_2088_uid60167	523846	Euryarchaeota	Methanobacteria	Methanobacteriales	Methanothermaceae	Methanothermus	Methanothermus fervidus	Methanothermus fervidus DSM 2088
Methanotorris_igneus_Kol_5_uid67321	880724	Euryarchaeota	Methanococci	Methanococcales	Methanocaldococcaceae	Methanotorris	Methanotorris igneus	Methanotorris igneus Kol 5
Nanoarchaeum_equitans_Kin4_M_uid58009	228908	Nanoarchaeota	Nanoarchaeum	Nanoarchaeum equitans	Nanoarchaeum equitans Kin4-M
Natrialba_magadii_ATCC_43099_uid46245	547559	Euryarchaeota	Halobacteria	Halobacteriales	Halobacteriaceae	Natrialba	Natrialba magadii	Natrialba magadii ATCC 43099
Natronomonas_pharaonis_DSM_2160_uid58435	348780	Euryarchaeota	Halobacteria	Halobacteriales	Halobacteriaceae	Natronomonas	Natronomonas pharaonis	Natronomonas pharaonis DSM 2160
Nitrosoarchaeum_koreensis_MY1_MY1	1001994	Thaumarchaeota	marine archaeal group 1	Nitrosopumilales	Nitrosopumilaceae	Candidatus Nitrosoarchaeum	Candidatus Nitrosoarchaeum koreensis	Candidatus Nitrosoarchaeum koreensis MY1
Nitrosoarchaeum_limnia_SFB1	886738	Thaumarchaeota	marine archaeal group 1	Nitrosopumilales	Nitrosopumilaceae	Candidatus Nitrosoarchaeum	Candidatus Nitrosoarchaeum limnia	Candidatus Nitrosoarchaeum limnia SFB1
Nitrosopumilus_maritimus_SCM1_uid58903	436308	Thaumarchaeota	marine archaeal group 1	Nitrosopumilales	Nitrosopumilaceae	Nitrosopumilus	Nitrosopumilus maritimus	Nitrosopumilus maritimus SCM1
Picrophilus_torridus_DSM_9790_uid58041	263820	Euryarchaeota	Thermoplasmata	Thermoplasmatales	Picrophilaceae	Picrophilus	Picrophilus torridus	Picrophilus torridus DSM 9790
Pyrobaculum_aerophilum_IM2_uid57727	178306	Crenarchaeota	Thermoprotei	Thermoproteales	Thermoproteaceae	Pyrobaculum	Pyrobaculum aerophilum	Pyrobaculum aerophilum str. IM2
Pyrobaculum_arsenaticum_DSM_13514_uid58409	340102	Crenarchaeota	Thermoprotei	Thermoproteales	Thermoproteaceae	Pyrobaculum	Pyrobaculum arsenaticum	Pyrobaculum arsenaticum DSM 13514
Pyrobaculum_calidifontis_JCM_11548_uid58787	410359	Crenarchaeota	Thermoprotei	Thermoproteales	Thermoproteaceae	Pyrobaculum	Pyrobaculum calidifontis	Pyrobaculum calidifontis JCM 11548
Pyrobaculum_islandicum_DSM_4184_uid58635	384616	Crenarchaeota	Thermoprotei	Thermoproteales	Thermoproteaceae	Pyrobaculum	Pyrobaculum islandicum	Pyrobaculum islandicum DSM 4184
Pyrococcus_abyssi_GE5_uid62903	272844	Euryarchaeota	Thermococci	Thermococcales	Thermococcaceae	Pyrococcus	Pyrococcus abyssi	Pyrococcus abyssi GE5
Pyrococcus_furiosus_DSM_3638_uid57873	186497	Euryarchaeota	Thermococci	Thermococcales	Thermococcaceae	Pyrococcus	Pyrococcus furiosus	Pyrococcus furiosus DSM 3638
Pyrococcus_horikoshii_OT3_uid57753	70601	Euryarchaeota	Thermococci	Thermococcales	Thermococcaceae	Pyrococcus	Pyrococcus horikoshii	Pyrococcus horikoshii OT3
Pyrococcus_NA2_uid66551	342949	Euryarchaeota	Thermococci	Thermococcales	Thermococcaceae	Pyrococcus	Pyrococcus sp. NA2
Pyrococcus_yayanosii_CH1_uid68281	529709	Euryarchaeota	Thermococci	Thermococcales	Thermococcaceae	Pyrococcus	Pyrococcus yayanosii	Pyrococcus yayanosii CH1
Pyrolobus_fumarii_1A_uid73415	694429	Crenarchaeota	Thermoprotei	Desulfurococcales	Pyrodictiaceae	Pyrolobus	Pyrolobus fumarii	Pyrolobus fumarii 1A
Staphylothermus_hellenicus_DSM_12710_uid45893	591019	Crenarchaeota	Thermoprotei	Desulfurococcales	Desulfurococcaceae	Staphylothermus	Staphylothermus hellenicus	Staphylothermus hellenicus DSM 12710
Staphylothermus_marinus_F1_uid58719	399550	Crenarchaeota	Thermoprotei	Desulfurococcales	Desulfurococcaceae	Staphylothermus	Staphylothermus marinus	Staphylothermus marinus F1
Sulfolobus_acidocaldarius_DSM_639_uid58379	330779	Crenarchaeota	Thermoprotei	Sulfolobales	Sulfolobaceae	Sulfolobus	Sulfolobus acidocaldarius	Sulfolobus acidocaldarius DSM 639
Sulfolobus_islandicus_L_D_8_5_uid43679	425944	Crenarchaeota	Thermoprotei	Sulfolobales	Sulfolobaceae	Sulfolobus	Sulfolobus islandicus	Sulfolobus islandicus L.D.8.5
Sulfolobus_islandicus_L_S_2_15_uid58871	429572	Crenarchaeota	Thermoprotei	Sulfolobales	Sulfolobaceae	Sulfolobus	Sulfolobus islandicus	Sulfolobus islandicus L.S.2.15
Sulfolobus_islandicus_M_14_25_uid58849	427317	Crenarchaeota	Thermoprotei	Sulfolobales	Sulfolobaceae	Sulfolobus	Sulfolobus islandicus	Sulfolobus islandicus M.14.25
Sulfolobus_islandicus_M_16_27_uid58851	427318	Crenarchaeota	Thermoprotei	Sulfolobales	Sulfolobaceae	Sulfolobus	Sulfolobus islandicus	Sulfolobus islandicus M.16.27
Sulfolobus_islandicus_M_16_4_uid58841	426118	Crenarchaeota	Thermoprotei	Sulfolobales	Sulfolobaceae	Sulfolobus	Sulfolobus islandicus	Sulfolobus islandicus M.16.4
Sulfolobus_islandicus_Y_G_57_14_uid58923	439386	Crenarchaeota	Thermoprotei	Sulfolobales	Sulfolobaceae	Sulfolobus	Sulfolobus islandicus	Sulfolobus islandicus Y.G.57.14
Sulfolobus_islandicus_Y_N_15_51_uid58825	419942	Crenarchaeota	Thermoprotei	Sulfolobales	Sulfolobaceae	Sulfolobus	Sulfolobus islandicus	Sulfolobus islandicus Y.N.15.51
Sulfolobus_solfataricus_P2_uid57721	273057	Crenarchaeota	Thermoprotei	Sulfolobales	Sulfolobaceae	Sulfolobus	Sulfolobus solfataricus	Sulfolobus solfataricus P2
Sulfolobus_tokodaii_7_uid57807	273063	Crenarchaeota	Thermoprotei	Sulfolobales	Sulfolobaceae	Sulfolobus	Sulfolobus tokodaii	Sulfolobus tokodaii str. 7
Thermococcus_4557_uid70841	1042877	Euryarchaeota	Thermococci	Thermococcales	Thermococcaceae	Thermococcus	Thermococcus sp. 4557
Thermococcus_AM4_uid54735	246969	Euryarchaeota	Thermococci	Thermococcales	Thermococcaceae	Thermococcus	Thermococcus sp. AM4
Thermococcus_barophilus_MP_uid54733	391623	Euryarchaeota	Thermococci	Thermococcales	Thermococcaceae	Thermococcus	Thermococcus barophilus	Thermococcus barophilus MP
Thermococcus_gammatolerans_EJ3_uid59389	593117	Euryarchaeota	Thermococci	Thermococcales	Thermococcaceae	Thermococcus	Thermococcus gammatolerans	Thermococcus gammatolerans EJ3
Thermococcus_kodakarensis_KOD1_uid58225	69014	Euryarchaeota	Thermococci	Thermococcales	Thermococcaceae	Thermococcus	Thermococcus kodakarensis	Thermococcus kodakarensis KOD1
Thermococcus_onnurineus_NA1_uid59043	523850	Euryarchaeota	Thermococci	Thermococcales	Thermococcaceae	Thermococcus	Thermococcus onnurineus	Thermococcus onnurineus NA1
Thermococcus_sibiricus_MM_739_uid59399	604354	Euryarchaeota	Thermococci	Thermococcales	Thermococcaceae	Thermococcus	Thermococcus sibiricus	Thermococcus sibiricus MM 739
Thermofilum_pendens_Hrk_5_uid58563	368408	Crenarchaeota	Thermoprotei	Thermoproteales	Thermofilaceae	Thermofilum	Thermofilum pendens	Thermofilum pendens Hrk 5
Thermoplasma_acidophilum_DSM_1728_uid61573	273075	Euryarchaeota	Thermoplasmata	Thermoplasmatales	Thermoplasmataceae	Thermoplasma	Thermoplasma acidophilum	Thermoplasma acidophilum DSM 1728
Thermoplasma_volcanium_GSS1_uid57751	273116	Euryarchaeota	Thermoplasmata	Thermoplasmatales	Thermoplasmataceae	Thermoplasma	Thermoplasma volcanium	Thermoplasma volcanium GSS1
Thermoproteus_neutrophilus_V24Sta_uid58421	444157	Crenarchaeota	Thermoprotei	Thermoproteales	Thermoproteaceae	Thermoproteus	Thermoproteus neutrophilus	Thermoproteus neutrophilus V24Sta
Thermoproteus_tenax_Kra_1_uid74443	768679	Crenarchaeota	Thermoprotei	Thermoproteales	Thermoproteaceae	Thermoproteus	Thermoproteus tenax	Thermoproteus tenax Kra 1
Thermoproteus_uzoniensis_768_20_uid65089	999630	Crenarchaeota	Thermoprotei	Thermoproteales	Thermoproteaceae	Thermoproteus	Thermoproteus uzoniensis	Thermoproteus uzoniensis 768-20
Thermosphaera_aggregans_DSM_11486_uid48993	633148	Crenarchaeota	Thermoprotei	Desulfurococcales	Desulfurococcaceae	Thermosphaera	Thermosphaera aggregans	Thermosphaera aggregans DSM 11486
uncultured_methanogenic_archaeon_RC_I_uid61623	351160	Euryarchaeota	environmental samples	uncultured methanogenic archaeon RC-I
Vulcanisaeta_distributa_DSM_14429_uid52827	572478	Crenarchaeota	Thermoprotei	Thermoproteales	Thermoproteaceae	Vulcanisaeta	Vulcanisaeta distributa	Vulcanisaeta distributa DSM 14429
Vulcanisaeta_moutnovskia_768_28_uid63631	985053	Crenarchaeota	Thermoprotei	Thermoproteales	Thermoproteaceae	Vulcanisaeta	Vulcanisaeta moutnovskia	Vulcanisaeta moutnovskia 768-28
