# Supplementary material for: Finding a partner in the ocean: molecular and evolutionary bases of the response to sexual cues in a planktonic diatom
Source: New Phytol. 2017 Apr 21;215(1):140–56. doi: 10.1111/nph.14557 (PMC5485032; doi:10.1111/nph.14557)
Supplement: Supplementary file 7 — Table S7 Annotation for the Pseudo‐nitzschia/diatom/stramenopile/SAR (Stramenopile, Alveolates and Rhizaria)‐specific genes of bacterial origin [file NPH-215-140-s007.xls]

## Sheet: SAR_specific
Table S7. Annotation of SAR/Stramenopile/diatom/Pseudo-nitzschia specific genes of bacterial origin
idf	Row.names	tree	bootstrapJTT	av.bootstrapJTT	classJTT	no.bacterialJTT	no.archaealJTT	groupJTT	bootstrapWAG	av.bootstrapWAG	classWAG	no.bacterialWAG	no.archaealWAG	groupWAG	TransLength	HSPNameSP	DescriptionSP	CDName	CDDesc
PSNMU-V1.4_AUG-EV-PASAV3_0000110.1	563577	test1975.tree	0.831	0.845394	high	18	2	alphaproteobacteria;bacteroidetes;cyanobacteria;deltaproteobacteria;epsilonproteobacteria;gammaproteobacteria;other	0.87	0.847659	high	18	2	alphaproteobacteria;bacteroidetes;cyanobacteria;deltaproteobacteria;epsilonproteobacteria;gammaproteobacteria;other	2220	Q8BZ00	Sodium/hydrogen	exchanger	9	TIGR00840]---[pfam00999]---[COG0025]---[TIGR00831]---[PRK05326]---[COG3263]---[COG0475]---[TIGR00932	TIGR00840		Endosomal/prevacuolar_sodium/hydrogen_exchanger		sodium/hydrogen	exchanger	3	The	Monovalent	Cation	Proton	Antiporter-1	(CPA1)	Family	(TC	2.A.36)The	CPA1	family	is	a	large	family	of	proteins	derived	from	Gram-positive	and	Gram-negative
PSNMU-V1.4_AUG-EV-PASAV3_0000130.1	563579	test9192.tree	0.779	0.766567	high	22	0	actinobacteria;alphaproteobacteria;bacteroidetes;betaproteobacteria;chloroflexi;cyanobacteria;gammaproteobacteria;other	0.789	0.7823	high	22	0	actinobacteria;alphaproteobacteria;bacteroidetes;betaproteobacteria;chloroflexi;cyanobacteria;gammaproteobacteria;other	2065	Q83A83	Cystathionine	beta-lyase	COG0626]---[cd00614]---[pfam01053]---[PRK07811]---[PRK08064]---[PRK07582]---[PRK07671]---[PRK08249]---[PRK08574]---[TIGR01329]---[PRK06176]---[TIGR01328]---[PRK07503]---[TIGR02080]---[PRK08247]---[PRK06234]---[PRK08133]---[COG2873]---[TIGR01326]---[TIGR01325	COG0626		MetC		Cystathionine	beta-lyases/cystathionine	gamma-synthases		Amino	acid	transport	and	metabolism	.]---[cd00614		CGS_like		CGS_like		Cystathionine	gamma-synthase	is	a	PLP	dependent	enzyme	and	catalyzes	the	committed
PSNMU-V1.4_AUG-EV-PASAV3_0000160.1	563582	test1621.tree	0.914	0.761845	high	49	26	alphaproteobacteria;chloroflexi;cyanobacteria;deltaproteobacteria;firmicutes;other	0.902	0.760971	high	49	26	alphaproteobacteria;chloroflexi;cyanobacteria;deltaproteobacteria;firmicutes;other	1304	A4W577	Glyoxylate/hydroxypyruvate	reductase	B	cd05300]---[COG0111]---[cd12155]---[pfam02826]---[cd05198]---[cd12165]---[cd12172]---[cd12173]---[COG1052]---[cd12175]---[cd12159]---[cd05301]---[cd12180]---[cd12163]---[cd12178]---[cd12171]---[cd05299]---[cd12167]---[cd12169]---[cd12166	cd05300		2-Hacid_dh_1		Putative	D-isomer	specific	2-hydroxyacid	dehydrogenase.	2-Hydroxyacid	dehydrogenases	catalyze	the	conversion	of	a	wide	variety	of	D-2-hydroxy	acids	to	their	corresponding	keto	acids.	The	general	mechanism
PSNMU-V1.4_AUG-EV-PASAV3_0000200.1	563586	test43851.tree	1	0.770167	high	6	0	actinobacteria	1	0.735833	high	6	0	actinobacteria	2165	P59831	Ribosomal	large	subunit	pseudouridine	synthase	A	COG0564]---[cd02869]---[TIGR00005]---[PRK10158]---[cd02563]---[PRK11112]---[cd02557]---[pfam00849]---[cd02558]---[PRK11180]---[TIGR01621]---[cd02550]---[PRK11025]---[PRK11025	COG0564		RluA		Pseudouridylate	synthases		23S	RNA-specific		Translation		ribosomal	structure	and	biogenesis	.]---[cd02869		PseudoU_synth_RluCD_like		Pseudouridine	synthase		RsuA/RluD	family.	This
PSNMU-V1.4_AUG-EV-PASAV3_0000590.1	563509	test1277.tree	0.812	0.784705	high	87	0	actinobacteria;alphaproteobacteria;betaproteobacteria;chloroflexi;deltaproteobacteria;firmicutes;gammaproteobacteria;other	0.23	0.772527	medium	88	0	actinobacteria;alphaproteobacteria;betaproteobacteria;chloroflexi;deltaproteobacteria;firmicutes;gammaproteobacteria;other	1300	Q8EFT7	4-hydroxy-tetrahydrodipicolinate	synthase	PRK03170]---[cd00950]---[PLN02417]---[cd00408]---[COG0329]---[TIGR00674]---[pfam00701]---[TIGR02313]---[cd00954]---[PRK04147]---[TIGR00683]---[cd00951]---[PRK03620]---[cd00953]---[TIGR03249]---[cd00952]---[cd00945	PRK03170		PRK03170		dihydrodipicolinate	synthase		Provisional.]---[cd00950		DHDPS		Dihydrodipicolinate	synthase	(DHDPS).	Dihydrodipicolinate	synthase	(DHDPS)	is	a	key	enzyme	in	lysine	biosynthesis.	It	catalyzes	the	aldol	condensation	of
PSNMU-V1.4_AUG-EV-PASAV3_0000670.1	563517	test20097.tree	1	0.842286	high	9	0	actinobacteria	1	0.850857	high	9	0	actinobacteria	3155	-	-	COG3211]---[pfam06218	COG3211		PhoX		Predicted	phosphatase		General	function	prediction	only	.]---[pfam06218		NPR2		Nitrogen	permease	regulator	2	This	family	of	regulators	are	involved	in	post-translational	control	of	nitrogen	permease.
PSNMU-V1.4_AUG-EV-PASAV3_0000880.1	563538	test25386.tree	1	0.646364	high	6	0	cyanobacteria	1	0.688909	high	6	0	cyanobacteria	1136	-	-	pfam07386]---[COG4446	pfam07386		DUF1499		Protein	of	unknown	function	(DUF1499).	This	family	consists	of	several	hypothetical	bacterial	and	plant	proteins	of	around	125	residues	in	length.	The	function	of	this	family	is
PSNMU-V1.4_AUG-EV-PASAV3_0001350.1	563329	test1072.tree	0.987	0.774864	high	12	0	bacteroidetes;chlorobi	0.324	0.775512	medium	56	0	actinobacteria;bacteroidetes;chlorobi;other	1955	Q2S535	Ribosomal	RNA	small	subunit	methyltransferase	H	PRK00050]---[COG0275]---[pfam01795]---[TIGR00006	PRK00050		PRK00050		16S	rRNA	m(4)C1402	methyltranserfase		Provisional.]---[COG0275		COG0275		Predicted	S-adenosylmethionine-dependent	methyltransferase	involved	in	cell	envelope	biogenesis		Cell	envelope	biogenesis
PSNMU-V1.4_AUG-EV-PASAV3_0001750.1	563369	test1761.tree	0.881	0.732812	high	25	0	alphaproteobacteria;betaproteobacteria;deltaproteobacteria;gammaproteobacteria	0.888	0.717987	high	25	0	alphaproteobacteria;betaproteobacteria;deltaproteobacteria;gammaproteobacteria	628	Q9HDW8	Monothiol	glutaredoxin-5	TIGR00365]---[cd03028]---[COG0278]---[PRK10824]---[PTZ00062]---[cd02066]---[pfam00462]---[cd03418	TIGR00365		TIGR00365		monothiol	glutaredoxin		Grx4	family.	The	gene	for	the	member	of	this	glutaredoxin	family	in	E.	coli		originally	designated	ydhD		is	now	designated	grxD.
PSNMU-V1.4_AUG-EV-PASAV3_0001800.1	563372	test18881.tree	1	0.847667	high	9	0	cyanobacteria	1	0.839267	high	9	0	cyanobacteria	1461	-	-	pfam07082	pfam07082		DUF1350		Protein	of	unknown	function	(DUF1350).	This	family	consists	of	several	hypothetical	proteins	from	both	cyanobacteria	and	plants.	Members	of	this	family	are	typically	around	250	residues	in
PSNMU-V1.4_AUG-EV-PASAV3_0001860.1	563378	test27738.tree	1	0.6777	high	6	0	bacteroidetes;cyanobacteria;deltaproteobacteria;firmicutes;gammaproteobacteria	1	0.713	high	6	0	bacteroidetes;cyanobacteria;deltaproteobacteria;firmicutes;gammaproteobacteria	3647	P40330	Virulence	sensor	protein	BvgS	COG0642]---[TIGR02956]---[PRK11091]---[PRK09959]---[COG2205]---[smart00387]---[PRK11107]---[PRK11107]---[pfam02518]---[cd00075]---[PRK15347]---[COG0784]---[PRK11466]---[cd00156]---[TIGR02966]---[COG4191]---[COG4251]---[pfam00072]---[PRK10490]---[COG5002]---[COG3706	COG0642		BaeS		Signal	transduction	histidine	kinase		Signal	transduction	mechanisms	.]---[TIGR02956		sensor_protein_TorS		TMAO	reductase	sytem	sensor	TorS.		This	protein		TorS		is
PSNMU-V1.4_AUG-EV-PASAV3_0002020.1	563394	test4774.tree	1	0.739396	high	41	1	actinobacteria;alphaproteobacteria;bacteroidetes;betaproteobacteria;cyanobacteria;deltaproteobacteria;firmicutes;gammaproteobacteria;other	1	0.728698	high	41	1	actinobacteria;alphaproteobacteria;bacteroidetes;betaproteobacteria;cyanobacteria;deltaproteobacteria;firmicutes;gammaproteobacteria;other	2830	P52878	Phosphoserine	aminotransferase	PRK03080]---[TIGR01365]---[COG1932]---[cd01494]---[TIGR01366]---[COG0075]---[cd06451	PRK03080		PRK03080		phosphoserine	aminotransferase		Provisional.]---[TIGR01365		Phosphoserine_aminotransferase		phosphoserine	aminotransferase		Methanosarcina	type.	This	model	represents	a	variant	form	of	the	serine	biosynthesis	enzyme	phosphoserine	aminotransferase
PSNMU-V1.4_AUG-EV-PASAV3_0002050.1	563397	test4995.tree	0.993	0.859686	high	6	0	actinobacteria;gammaproteobacteria	0.99	0.844804	high	6	0	actinobacteria;gammaproteobacteria	1685	P30268	Uncharacterized	aminotransferase	BpOF4_10225	PRK08117]---[COG0160]---[cd00610]---[COG4992]---[PRK05769]---[PRK02627]---[PRK07495]---[pfam00202]---[TIGR00707]---[TIGR00700]---[PRK06058]---[COG0161]---[PRK06777]---[PRK06918]---[PRK03244]---[PRK08360]---[PRK02936]---[PRK08088]---[TIGR00508]---[PRK09792	PRK08117		PRK08117		4-aminobutyrate	aminotransferase		Provisional.]---[COG0160		GabT		4-aminobutyrate	aminotransferase	and	related	aminotransferases		Amino	acid	transport	and	metabolism	.]---[cd00610		OAT_like		Acetyl	ornithine	aminotransferase
PSNMU-V1.4_AUG-EV-PASAV3_0002260.1	563418	test2885.tree	1	0.753805	high	82	0	alphaproteobacteria;bacteroidetes;betaproteobacteria;cyanobacteria;deltaproteobacteria;firmicutes;gammaproteobacteria;other;thermotogae	1	0.713563	high	82	0	alphaproteobacteria;bacteroidetes;betaproteobacteria;cyanobacteria;deltaproteobacteria;firmicutes;gammaproteobacteria;other;thermotogae	1203	P72581	Uncharacterized	RNA	pseudouridine	synthase	slr0612	COG1187]---[cd02553]---[TIGR00093]---[cd02870]---[cd02566]---[cd02554]---[PRK10839]---[cd02556]---[PRK10700]---[PRK11394]---[cd02550]---[PRK10475	COG1187		RsuA		16S	rRNA	uridine-516	pseudouridylate	synthase	and	related	pseudouridylate	synthases		Translation		ribosomal	structure	and	biogenesis	.]---[cd02553		PseudoU_synth_RsuA		Pseudouridine	synthase
PSNMU-V1.4_AUG-EV-PASAV3_0002620.1	563454	test1090.tree	0.113	0.765382	medium	76	0	actinobacteria;alphaproteobacteria;bacteroidetes;chloroflexi;cyanobacteria;deltaproteobacteria;firmicutes;gammaproteobacteria;other	0.955	0.768061	high	74	0	actinobacteria;alphaproteobacteria;bacteroidetes;chloroflexi;cyanobacteria;deltaproteobacteria;firmicutes;gammaproteobacteria;other	1048	Q3AFD0	Triosephosphate	isomerase	PRK00042]---[cd00311]---[pfam00121]---[PRK13962]---[COG0149]---[PTZ00333]---[PLN02561]---[PRK14566]---[PRK14567]---[PRK14905]---[PLN02429]---[PRK15492]---[TIGR00419]---[PRK14565]---[PRK04302	PRK00042		tpiA		triosephosphate	isomerase		Provisional.]---[cd00311		TIM		Triosephosphate	isomerase	(TIM)	is	a	glycolytic	enzyme	that	catalyzes	the	interconversion	of	dihydroxyacetone	phosphate	and	D-glyceraldehyde-3-phosphate.	The	reaction	is
PSNMU-V1.4_AUG-EV-PASAV3_0003180.1	563622	test20322.tree	1	0.702929	high	7	5	alphaproteobacteria;bacteroidetes;betaproteobacteria;chloroflexi;cyanobacteria;gammaproteobacteria	1	0.748929	high	7	5	alphaproteobacteria;bacteroidetes;betaproteobacteria;chloroflexi;cyanobacteria;gammaproteobacteria	1413	B2U092	5-keto-4-deoxy-D-glucarate	aldolase	COG3836]---[TIGR03239]---[PRK10558]---[TIGR02311]---[pfam03328]---[PRK10128	COG3836		HpcH		2	4-dihydroxyhept-2-ene-1	7-dioic	acid	aldolase		Carbohydrate	transport	and	metabolism	.]---[TIGR03239		GarL		2-dehydro-3-deoxyglucarate	aldolase.	In	E.	coli	this	enzyme	(GarL)	2-dehydro-3-deoxyglucarate	aldolase	acts	in
PSNMU-V1.4_AUG-EV-PASAV3_0004080.1	563709	test7084.tree	1	0.784737	high	19	0	actinobacteria;alphaproteobacteria;betaproteobacteria;cyanobacteria;gammaproteobacteria	1	0.7835	high	19	0	actinobacteria;alphaproteobacteria;betaproteobacteria;cyanobacteria;gammaproteobacteria	1608	-	-	COG4875]---[COG4875]---[COG4875]---[TIGR02246]---[TIGR02246]---[TIGR02246]---[pfam08332]---[pfam08332]---[pfam08332]---[pfam13474]---[pfam13474]---[pfam12680	COG4875		COG4875		Uncharacterized	protein	conserved	in	bacteria	with	a	cystatin-like	fold		Function	unknown	.]---[TIGR02246		hypothetical_protein		conserved	hypothetical	protein.		This	family	consists	of	uncharacterized	proteins	found
PSNMU-V1.4_AUG-EV-PASAV3_0004110.1	563712	test15688.tree	1	0.8935	high	7	0	chlamydiae;deltaproteobacteria	1	0.882278	high	7	0	chlamydiae;deltaproteobacteria	3753	P00365	NAD-specific	glutamate	dehydrogenase	PTZ00324]---[COG2902]---[pfam00208]---[COG0334]---[smart00839]---[cd01076]---[pfam05088]---[PLN02477	PTZ00324		PTZ00324		glutamate	dehydrogenase	2		Provisional.]---[COG2902		COG2902		NAD-specific	glutamate	dehydrogenase		Amino	acid	transport	and	metabolism	.]---[pfam00208		ELFV_dehydrog		Glutamate/Leucine/Phenylalanine/Valine	dehydrogenase.	]---[COG0334
PSNMU-V1.4_AUG-EV-PASAV3_0004300.1	563731	test2007.tree	0.132	0.780938	medium	7	1	actinobacteria;other;spirochaetes	0.486	0.764535	medium	7	1	actinobacteria;other;spirochaetes	1847	O67716	Aspartate-semialdehyde	dehydrogenase	PLN02383]---[PRK14874]---[COG0136]---[TIGR01296]---[PRK06728]---[PRK08664]---[TIGR00978]---[pfam02774]---[PRK06598]---[PRK08040]---[TIGR01745]---[PRK05671]---[pfam01118]---[smart00859]---[COG0002]---[PRK00436]---[TIGR01850]---[PLN02968]---[TIGR01851]---[PRK11863	PLN02383		PLN02383		aspartate	semialdehyde	dehydrogenase.]---[PRK14874		PRK14874		aspartate-semialdehyde	dehydrogenase		Provisional.]---[COG0136		Asd		Aspartate-semialdehyde	dehydrogenase		Amino	acid	transport	and	metabolism	.]---[TIGR01296		Aspartate-semialdehyde_dehydrogenase		aspartate-semialdehyde
PSNMU-V1.4_AUG-EV-PASAV3_0004980.1	563797	test1212.tree	0.866	0.755572	high	73	1	bacteroidetes;chlorobi;chloroflexi;deltaproteobacteria;epsilonproteobacteria;other;thermotogae	0.838	0.760183	high	73	1	bacteroidetes;chlorobi;chloroflexi;deltaproteobacteria;epsilonproteobacteria;other;thermotogae	1215	A5GA37	Ubiquinone/menaquinone	biosynthesis	C-methyltransferase	UbiE	PRK00216]---[TIGR01934]---[COG2226]---[pfam01209]---[TIGR02752]---[pfam08241]---[PLN02233]---[pfam12847]---[PRK08317]---[pfam13847]---[cd02440]---[pfam08242]---[PLN02232]---[pfam13649]---[COG0500	PRK00216		ubiE		ubiquinone/menaquinone	biosynthesis	methyltransferase		Reviewed.]---[TIGR01934		methylase_mitochondrial		ubiquinone/menaquinone	biosynthesis	methyltransferases.	This	model	represents	a	family	of	methyltransferases	involved	in	the	biosynthesis	of	menaquinone
PSNMU-V1.4_AUG-EV-PASAV3_0005140.1	563812	test20222.tree	1	0.685714	high	9	0	alphaproteobacteria;betaproteobacteria;gammaproteobacteria	1	0.701143	high	9	0	alphaproteobacteria;betaproteobacteria;gammaproteobacteria	1143	-	-	pfam05899]---[COG3450	pfam05899		Cupin_3		Protein	of	unknown	function	(DUF861).	This	family	consists	of	several	proteins	which	seem	to	be	specific	to	plants	and	bacteria.	The	function	of	this	family	is	unknown.]---[COG3450
PSNMU-V1.4_AUG-EV-PASAV3_0005530.1	563850	test3229.tree	0.209	0.790091	medium	40	6	actinobacteria;alphaproteobacteria;bacteroidetes;betaproteobacteria;chloroflexi;deltaproteobacteria;firmicutes;gammaproteobacteria	0.949	0.758649	high	40	6	actinobacteria;alphaproteobacteria;bacteroidetes;betaproteobacteria;chloroflexi;deltaproteobacteria;firmicutes;gammaproteobacteria	1945	Q6PAY8	Hydroxysteroid	dehydrogenase-like	protein	2	pfam02036]---[COG3255	pfam02036		SCP2		SCP-2	sterol	transfer	family.	This	domain	is	involved	in	binding	sterols.	It	is	found	in	the	SCP2	protein		as	well	as	the	C
PSNMU-V1.4_AUG-EV-PASAV3_0006040.1	563998	test1201.tree	0.849	0.733676	high	5	0	alphaproteobacteria	0.965	0.730372	high	5	0	alphaproteobacteria	3783	Q8RY89	Phosphatidylinositol	4-phosphate	5-kinase	8	PLN03185]---[PLN03185]---[PLN03185]---[PLN03185]---[PLN03185]---[PLN03185]---[COG4642]---[COG4642]---[COG4642]---[COG4642]---[COG4642	PLN03185		PLN03185		phosphatidylinositol	phosphate	kinase		Provisional.]---[COG4642		COG4642		Uncharacterized	protein	conserved	in	bacteria		Function	unknown	.
PSNMU-V1.4_AUG-EV-PASAV3_0006240.1	564016	test30649.tree	1	0.821222	high	5	0	actinobacteria;firmicutes;gammaproteobacteria	1	0.828889	high	5	0	actinobacteria;firmicutes;gammaproteobacteria	3183	O34593	Uncharacterized	protein	YjqA	pfam08000]---[pfam08000]---[pfam08000]---[pfam08000]---[pfam08000]---[cd13225]---[cd13225]---[cd13225]---[cd13225]---[cd13225	pfam08000		bPH_1		Bacterial	PH	domain.	This	family	contains	many	bacterial	hypothetical	proteins.	The	structures	of	PDB	3HSA		and	PDB	3DCX		show	similarities	to	the	PH
PSNMU-V1.4_AUG-EV-PASAV3_0006430.1	563899	test8300.tree	1	0.831939	high	25	0	actinobacteria;alphaproteobacteria;bacteroidetes;betaproteobacteria;deltaproteobacteria;gammaproteobacteria;other	1	0.835242	high	25	0	actinobacteria;alphaproteobacteria;bacteroidetes;betaproteobacteria;deltaproteobacteria;gammaproteobacteria;other	2446	P55577	Uncharacterized	peptidase	y4nA	COG1505]---[COG1770]---[pfam00326]---[PRK10115]---[pfam02897]---[COG1506]---[PHA03307	COG1505		COG1505		Serine	proteases	of	the	peptidase	family	S9A		Amino	acid	transport	and	metabolism	.]---[COG1770		PtrB		Protease	II		Amino	acid	transport	and	metabolism
PSNMU-V1.4_AUG-EV-PASAV3_0007110.1	563967	test3949.tree	1	0.739127	high	56	1	actinobacteria;bacteroidetes;chloroflexi;cyanobacteria;deltaproteobacteria;other;spirochaetes	1	0.74273	high	56	1	actinobacteria;bacteroidetes;chloroflexi;cyanobacteria;deltaproteobacteria;other;spirochaetes	2022	-	-	pfam12705	pfam12705		PDDEXK_1		PD-(D/E)XK	nuclease	superfamily.	Members	of	this	family	belong	to	the	PD-(D/E)XK	nuclease	superfamily.
PSNMU-V1.4_AUG-EV-PASAV3_0007150.1	563971	test1109.tree	0.419	0.780934	medium	145	1	actinobacteria;alphaproteobacteria;betaproteobacteria;cyanobacteria;deltaproteobacteria;firmicutes;gammaproteobacteria;other;spirochaetes;tenericutes	0.795	0.798029	high	79	0	actinobacteria;alphaproteobacteria;betaproteobacteria;cyanobacteria;deltaproteobacteria;gammaproteobacteria;spirochaetes	2540	Q5R0B0	Serine--tRNA	ligase	PRK05431]---[COG0172]---[TIGR00414]---[cd00770]---[PLN02678]---[PLN02320]---[pfam00587]---[cd00670]---[pfam02403]---[cd00768]---[TIGR00415	PRK05431		PRK05431		seryl-tRNA	synthetase		Provisional.]---[COG0172		SerS		Seryl-tRNA	synthetase		Translation		ribosomal	structure	and	biogenesis	.]---[TIGR00414		Serine--tRNA_ligase		seryl-tRNA	synthetase.	This	model	represents	the
PSNMU-V1.4_AUG-EV-PASAV3_0007240.1	563980	test33934.tree	1	0.822125	high	7	0	alphaproteobacteria;gammaproteobacteria	1	0.833	high	7	0	alphaproteobacteria;gammaproteobacteria	2231	Q07ZR3	Ribosomal	RNA	large	subunit	methyltransferase	K/L	PRK11783]---[COG0116]---[cd11715]---[pfam01170	PRK11783		rlmL		23S	rRNA	m(2)G2445	methyltransferase		Provisional.]---[COG0116		COG0116		Predicted	N6-adenine-specific	DNA	methylase		DNA	replication		recombination		and	repair	.]---[cd11715
PSNMU-V1.4_AUG-EV-PASAV3_0007420.1	564035	test2821.tree	1	0.833629	high	73	3	actinobacteria;alphaproteobacteria;bacteroidetes;chloroflexi;cyanobacteria;deltaproteobacteria;firmicutes;gammaproteobacteria;other;thermotogae	1	0.799393	high	73	3	actinobacteria;alphaproteobacteria;bacteroidetes;chloroflexi;cyanobacteria;deltaproteobacteria;firmicutes;gammaproteobacteria;other;thermotogae	1954	Q60041	Endo-1	4-beta-xylanase	B	pfam00331]---[smart00633]---[COG3693	pfam00331		Glyco_hydro_10		Glycosyl	hydrolase	family	10	]---[smart00633		Glyco_10		Glycosyl	hydrolase	family	10	]---[COG3693		XynA		Beta-1	4-xylanase		Carbohydrate	transport	and	metabolism	.
PSNMU-V1.4_AUG-EV-PASAV3_0007490.1	564042	test2786.tree	1	0.7658	high	69	0	actinobacteria;alphaproteobacteria;bacteroidetes;betaproteobacteria;chlamydiae;cyanobacteria;deltaproteobacteria;firmicutes;gammaproteobacteria;other;spirochaetes;tenericutes	1	0.760167	high	69	0	actinobacteria;alphaproteobacteria;bacteroidetes;betaproteobacteria;chlamydiae;cyanobacteria;deltaproteobacteria;firmicutes;gammaproteobacteria;other;spirochaetes;tenericutes	1519	P32684	Ribosomal	large	subunit	pseudouridine	synthase	F	COG1187]---[cd02555]---[cd02870]---[cd02553]---[TIGR00093]---[cd02550]---[PRK10475]---[PRK10839]---[cd02554]---[pfam00849]---[cd02566	COG1187		RsuA		16S	rRNA	uridine-516	pseudouridylate	synthase	and	related	pseudouridylate	synthases		Translation		ribosomal	structure	and	biogenesis	.]---[cd02555		PSSA_1		Pseudouridine	synthase
PSNMU-V1.4_AUG-EV-PASAV3_0007500.1	564043	test43288.tree	1	0.8055	high	7	0	betaproteobacteria	1	0.810167	high	7	0	betaproteobacteria	2145	P00781	Subtilisin	DY	cd07477]---[cd00306]---[cd07473]---[cd07484]---[pfam00082]---[cd07498]---[cd07489]---[cd07496]---[cd07485]---[TIGR03921]---[cd07487]---[cd04077]---[cd07474]---[cd07475]---[cd04848]---[COG1404]---[cd07481]---[cd07482]---[cd07490]---[cd07480	cd07477		Peptidases_S8_Subtilisin_subset		Peptidase	S8	family	domain	in	Subtilisin	proteins.	This	group	is	composed	of	many	different	subtilisins		Pro-TK-subtilisin		subtilisin	Carlsberg		serine	protease	Pb92	subtilisin
PSNMU-V1.4_AUG-EV-PASAV3_0007760.1	564068	test8870.tree	1	0.821161	high	14	0	alphaproteobacteria;betaproteobacteria;gammaproteobacteria	1	0.809194	high	14	0	alphaproteobacteria;betaproteobacteria;gammaproteobacteria	1527	P0AC59	Glutaredoxin-2	PRK10387]---[TIGR02182]---[COG2999]---[cd03199]---[pfam04399]---[cd03037]---[pfam13417]---[cd00570]---[pfam13409	PRK10387		PRK10387		glutaredoxin	2		Provisional.]---[TIGR02182		Glutaredoxin-2_Grx2.		Glutaredoxin		GrxB	family.	Glutaredoxins	are	thioltransferases	(disulfide	reductases)	which	utilize	glutathione	and	NADPH	as	cofactors.	Oxidized	glutathione	is	regenerated
PSNMU-V1.4_AUG-EV-PASAV3_0007970.1	564088	test9516.tree	1	0.725448	high	15	0	cyanobacteria;deltaproteobacteria;gammaproteobacteria;spirochaetes	1	0.713517	high	15	0	cyanobacteria;deltaproteobacteria;gammaproteobacteria;spirochaetes	1335	-	-	PRK11713]---[pfam04452]---[COG1385	PRK11713		PRK11713		16S	ribosomal	RNA	methyltransferase	RsmE		Provisional.]---[pfam04452		Methyltrans_RNA		RNA	methyltransferase.	RNA	methyltransferases	modify	nucleotides	during	ribosomal	RNA	maturation	in	a	site-specific	manner.	The	Escherichia	coli
PSNMU-V1.4_AUG-EV-PASAV3_0008570.1	564147	test9878.tree	1	0.738	high	20	0	alphaproteobacteria;deltaproteobacteria;gammaproteobacteria	1	0.684321	high	20	0	alphaproteobacteria;deltaproteobacteria;gammaproteobacteria	1785	-	-	cd06231]---[pfam00246]---[smart00631]---[cd00596]---[cd06904]---[cd03862]---[cd06239]---[cd03857]---[cd06242	cd06231		M14-like_4		Peptidase	M14-like	domain		uncharacterized	subfamily.	A	functionally	uncharacterized	subgroup	of	the	M14	family	of	metallocarboxypeptidases	(MCPs).	The	M14	family	are	zinc-binding	carboxypeptidases	(CPs)	which	hydrolyze	single
PSNMU-V1.4_AUG-EV-PASAV3_0008620.1	564152	test11600.tree	1	0.72325	high	18	0	actinobacteria;alphaproteobacteria;bacteroidetes;betaproteobacteria;cyanobacteria;firmicutes;gammaproteobacteria;other;spirochaetes	1	0.728208	high	18	0	actinobacteria;alphaproteobacteria;bacteroidetes;betaproteobacteria;cyanobacteria;firmicutes;gammaproteobacteria;other;spirochaetes	1192	P74309	Fructose-bisphosphate	aldolase	class	1	PRK05377]---[cd00949]---[COG3588]---[cd00344]---[pfam00274]---[cd00948]---[PTZ00019]---[PLN02227	PRK05377		PRK05377		fructose-1	6-bisphosphate	aldolase		Reviewed.]---[cd00949		FBP_aldolase_I_bact		Fructose-1.6-bisphosphate	aldolase	found	in	gram		/-	bacteria.	Fructose-1.6-bisphosphate	aldolase	found	in	gram		/-	bacteria.
PSNMU-V1.4_AUG-EV-PASAV3_0009370.1	564223	test2211.tree	0.806	0.715922	high	9	0	alphaproteobacteria;bacteroidetes;betaproteobacteria;other	0.279	0.729113	medium	5	0	alphaproteobacteria;bacteroidetes;betaproteobacteria	886	Q9LEV3	CBS	domain-containing	protein	CBSX3		mitochondrial	cd04623]---[cd02205]---[cd02205]---[cd02205]---[cd04802]---[cd04624]---[cd04800]---[cd04622]---[COG0517]---[COG0517]---[cd04611]---[cd04611]---[cd04637]---[cd04637]---[cd04629]---[cd04586]---[COG2905]---[cd04642]---[cd04630]---[cd04625]---[cd04626]---[cd04601]---[cd04613]---[cd04636]---[cd04604]---[cd04604	cd04623		CBS_pair_10		The	CBS	domain		named	after	human	CBS		is	a	small	domain	originally	identified	in	cystathionine	beta-synthase	and	is	subsequently	found
PSNMU-V1.4_AUG-EV-PASAV3_0009620.1	564245	test2455.tree	0.886	0.78765	high	51	1	actinobacteria;alphaproteobacteria;bacteroidetes;betaproteobacteria;chlorobi;chloroflexi;cyanobacteria;deltaproteobacteria;epsilonproteobacteria;firmicutes;gammaproteobacteria;other;spirochaetes	0.706	0.787922	high	52	1	actinobacteria;alphaproteobacteria;bacteroidetes;betaproteobacteria;chlorobi;chloroflexi;cyanobacteria;deltaproteobacteria;epsilonproteobacteria;firmicutes;gammaproteobacteria;other;spirochaetes	1835	P9WMN7	Probable	adenylyltransferase/sulfurtransferase	MoeZ	PRK07411]---[PRK07878]---[cd00757]---[PRK08762]---[PRK05690]---[COG0476]---[PRK05597]---[TIGR02356]---[PRK05600]---[pfam00899]---[TIGR02355]---[PRK08328]---[PRK07688]---[cd01483]---[cd00755]---[PRK12475]---[pfam05237]---[COG1179]---[PRK08223]---[PRK08644	PRK07411		PRK07411		hypothetical	protein		Validated.]---[PRK07878		PRK07878		molybdopterin	biosynthesis-like	protein	MoeZ		Validated.]---[cd00757		ThiF_MoeB_HesA_family		ThiF_MoeB_HesA.	Family	of	E1-like	enzymes	involved	in	molybdopterin	and
PSNMU-V1.4_AUG-EV-PASAV3_0009650.1	564248	test2584.tree	0.923	0.777515	high	9	0	betaproteobacteria;chloroflexi;deltaproteobacteria;firmicutes;spirochaetes	0.927	0.756031	high	9	0	betaproteobacteria;chloroflexi;deltaproteobacteria;firmicutes;spirochaetes	2818	Q9V3H2	26S	proteasome	non-ATPase	regulatory	subunit	14	cd08069]---[cd08058]---[smart00232]---[pfam01398]---[COG0484]---[PRK10767]---[TIGR02349]---[TIGR02349]---[PTZ00037]---[pfam13012]---[pfam00226]---[PRK14276]---[PRK14281]---[PRK14293]---[PRK14291]---[PRK14291]---[PRK14283]---[PRK14298]---[COG1310]---[smart00271]---[PRK14294]---[PRK14280	cd08069		MPN_RPN11_CSN5		Mov34/MPN/PAD-1	family		proteasomal	regulatory	protein	Rpn11	and	signalosome	complex	subunit	CSN5.		This	family	contains	proteasomal	regulatory	protein	Rpn11	(26S	proteasome
PSNMU-V1.4_AUG-EV-PASAV3_0009760.1	564259	test2211.tree	0.806	0.715922	high	9	0	alphaproteobacteria;bacteroidetes;betaproteobacteria;other	0.279	0.729113	medium	5	0	alphaproteobacteria;bacteroidetes;betaproteobacteria	1314	Q9LEV3	CBS	domain-containing	protein	CBSX3		mitochondrial	cd04623]---[cd02205]---[cd02205]---[cd04802]---[cd04624]---[cd04800]---[cd04622]---[COG0517]---[cd04630]---[cd04611]---[cd04587]---[cd04625]---[cd04642]---[cd04637]---[COG2905]---[PRK05567]---[cd04586]---[cd04585]---[cd04638]---[cd04626]---[cd04633	cd04623		CBS_pair_10		The	CBS	domain		named	after	human	CBS		is	a	small	domain	originally	identified	in	cystathionine	beta-synthase	and	is	subsequently	found
PSNMU-V1.4_AUG-EV-PASAV3_0009940.1	564277	test2478.tree	1	0.780637	high	88	1	alphaproteobacteria;bacteroidetes;betaproteobacteria;chlorobi;chloroflexi;cyanobacteria;deltaproteobacteria;epsilonproteobacteria;firmicutes;gammaproteobacteria;other;tenericutes	1	0.770412	high	88	1	alphaproteobacteria;bacteroidetes;betaproteobacteria;chlorobi;chloroflexi;cyanobacteria;deltaproteobacteria;epsilonproteobacteria;firmicutes;gammaproteobacteria;other;tenericutes	1252	P14070	Flavodoxin	PRK09267]---[TIGR01752]---[PRK12359]---[COG0716]---[pfam00258]---[TIGR01753]---[PRK06703]---[PRK06756]---[pfam12641]---[PRK05568]---[PRK07308	PRK09267		PRK09267		flavodoxin	FldA		Validated.]---[TIGR01752		Flavodoxin_1.		flavodoxin		long	chain.	Flavodoxins	are	small	redox-active	proteins	with	a	flavin	mononucleotide	(FMN)	prosthetic	group.	They	can	act	in
PSNMU-V1.4_AUG-EV-PASAV3_0010020.1	564285	test5059.tree	0.232	0.6714	medium	19	0	actinobacteria;chlorobi;cyanobacteria	0.779	0.75572	high	24	0	alphaproteobacteria;chlorobi;cyanobacteria;gammaproteobacteria	1295	-	-	pfam08547]---[PHA03247]---[PHA03247]---[PHA03247]---[PHA03247]---[PHA03247]---[PHA03307]---[PHA03307	pfam08547		CIA30		Complex	I	intermediate-associated	protein	30	(CIA30).	This	protein	is	associated	with	mitochondrial	Complex	I	intermediate-associated	protein	30	(CIA30)	in	human	and	mouse.	The	family	is	also	present
PSNMU-V1.4_AUG-EV-PASAV3_0010160.1	564298	test5113.tree	1	0.79158	high	31	2	actinobacteria;alphaproteobacteria;bacteroidetes;betaproteobacteria;cyanobacteria;deltaproteobacteria;gammaproteobacteria;other	1	0.76716	high	31	2	actinobacteria;alphaproteobacteria;bacteroidetes;betaproteobacteria;cyanobacteria;deltaproteobacteria;gammaproteobacteria;other	2791	Q9LF97	CBS	domain-containing	protein	CBSCBSPB3	cd04587]---[cd04587]---[pfam03358]---[cd04800]---[cd04800]---[COG0431]---[cd04623]---[cd04623]---[cd04604]---[cd04604]---[cd04622]---[cd04622]---[cd02205]---[cd02205]---[cd02205]---[COG0517]---[COG0517]---[COG0517]---[COG0517]---[COG2905]---[COG2905]---[COG2524]---[COG2524]---[cd04585]---[cd04585]---[cd04624]---[cd04624]---[cd04802]---[cd04802]---[cd04607]---[cd04607]---[PRK05567]---[PRK05567]---…	cd04587		CBS_pair_CAP-ED_DUF294_PBI_assoc		This	cd	contains	two	tandem	repeats	of	the	cystathionine	beta-synthase	(CBS	pair)	domains	associated	with	either	the	CAP_ED	(cAMP	receptor	protein	effector	domain)	family
PSNMU-V1.4_AUG-EV-PASAV3_0010470.1	564411	test1191.tree	0.564	0.788383	high	40	1	actinobacteria;chloroflexi;deltaproteobacteria;firmicutes;other	0.82	0.790293	high	40	1	actinobacteria;chloroflexi;deltaproteobacteria;firmicutes;other	2380	Q1DCU1	Dual-specificity	RNA	methyltransferase	RlmN	1	COG0820]---[PRK14454]---[PRK14459]---[TIGR00048]---[PRK14457]---[PRK14461]---[PRK14469]---[PRK14467]---[PRK14455]---[PRK14460]---[PRK14462]---[PRK11194]---[TIGR04432]---[PRK14453]---[PRK14468]---[PRK14463]---[PRK14456]---[PRK14466]---[PRK14470]---[PRK14465	COG0820		COG0820		Predicted	Fe-S-cluster	redox	enzyme		General	function	prediction	only	.]---[PRK14454		PRK14454		ribosomal	RNA	large	subunit	methyltransferase	N		Provisional.]---[PRK14459		PRK14459
PSNMU-V1.4_AUG-EV-PASAV3_0011010.1	564354	test5946.tree	1	0.848159	high	28	0	actinobacteria;alphaproteobacteria;chlamydiae;cyanobacteria;deltaproteobacteria;gammaproteobacteria;other;spirochaetes	1	0.83875	high	28	0	actinobacteria;alphaproteobacteria;chlamydiae;cyanobacteria;deltaproteobacteria;gammaproteobacteria;other;spirochaetes	2090	A1U1Y5	Soluble	pyridine	nucleotide	transhydrogenase	COG1249]---[PRK05249]---[TIGR01350]---[PRK06416]---[PRK06292]---[TIGR02053]---[PRK06327]---[PRK06370]---[PRK06467]---[PRK06116]---[TIGR01424]---[pfam07992]---[PRK14727]---[PRK05976]---[PRK06912]---[PRK07845]---[PRK07846]---[PTZ00153]---[PRK13748]---[TIGR03452	COG1249		Lpd		Pyruvate/2-oxoglutarate	dehydrogenase	complex		dihydrolipoamide	dehydrogenase	(E3)	component		and	related	enzymes		Energy	production	and	conversion	.]---[PRK05249		PRK05249		soluble	pyridine	nucleotide
PSNMU-V1.4_AUG-EV-PASAV3_0011070.1	564360	test17648.tree	1	0.640062	high	10	0	cyanobacteria;deltaproteobacteria	1	0.700313	high	10	0	cyanobacteria;deltaproteobacteria	2713	O78438	Uncharacterized	protein	ycf35	pfam06868]---[CHL00193]---[pfam00447]---[smart00415]---[COG5169	pfam06868		DUF1257		Protein	of	unknown	function	(DUF1257).	This	family	contains	hypothetical	proteins	of	unknown	function	that	are	approximately	120	residues	long.	Family	members	include	eukaryotic	and	bacterial
PSNMU-V1.4_AUG-EV-PASAV3_0011490.1	564427	test13488.tree	1	0.790381	high	8	2	actinobacteria;bacteroidetes;cyanobacteria;other	1	0.772714	high	8	2	actinobacteria;bacteroidetes;cyanobacteria;other	2225	Q9SF85	Adenosine	kinase	1	COG0524]---[pfam00294]---[cd01168]---[cd01166]---[cd01942]---[cd01167]---[cd00287]---[cd01174]---[PRK09813	COG0524		RbsK		Sugar	kinases		ribokinase	family		Carbohydrate	transport	and	metabolism	.]---[pfam00294		PfkB		pfkB	family	carbohydrate	kinase.	This	family	includes	a	variety	of	carbohydrate
PSNMU-V1.4_AUG-EV-PASAV3_0011600.1	564437	test15826.tree	1	0.823556	high	16	0	actinobacteria;betaproteobacteria;cyanobacteria;firmicutes;gammaproteobacteria;other	1	0.818278	high	16	0	actinobacteria;betaproteobacteria;cyanobacteria;firmicutes;gammaproteobacteria;other	2909	-	-	PLN02858]---[COG3395]---[pfam07005	PLN02858		PLN02858		fructose-bisphosphate	aldolase.]---[COG3395		COG3395		Uncharacterized	protein	conserved	in	bacteria		Function	unknown	.]---[pfam07005		DUF1537		Protein	of	unknown	function		DUF1537.	This	conserved	region	is
PSNMU-V1.4_AUG-EV-PASAV3_0012030.1	564479	test33995.tree	1	0.811375	high	5	0	alphaproteobacteria;betaproteobacteria;firmicutes;gammaproteobacteria	1	0.82225	high	5	0	alphaproteobacteria;betaproteobacteria;firmicutes;gammaproteobacteria	1757	-	-	pfam02317	pfam02317		Octopine_DH		NAD/NADP	octopine/nopaline	dehydrogenase		alpha-helical	domain.	This	group	of	enzymes	act	on	the	CH-NH	substrate	bond	using	NAD(	)	or	NADP(	)	as	an	acceptor.	The	Pfam
PSNMU-V1.4_AUG-EV-PASAV3_0012200.1	564496	test27651.tree	1	0.859	high	5	0	actinobacteria;deltaproteobacteria	1	0.8627	high	5	0	actinobacteria;deltaproteobacteria	3307	-	-	-	-
PSNMU-V1.4_AUG-EV-PASAV3_0012560.1	564532	test1501.tree	0.773	0.704278	high	14	0	alphaproteobacteria;bacteroidetes;chlorobi;deltaproteobacteria;gammaproteobacteria	0	0.704465	medium	15	0	actinobacteria;alphaproteobacteria;bacteroidetes;chlorobi;deltaproteobacteria;gammaproteobacteria	1045	Q89A90	Cold	shock-like	protein	CspE	pfam00313]---[cd04458]---[COG1278]---[PRK09507]---[smart00357]---[PRK10354]---[PRK10943]---[TIGR02381]---[PRK09937]---[PRK14998]---[PRK09890	pfam00313		CSD		'Cold-shock'	DNA-binding	domain.	]---[cd04458		CSP_CDS		Cold-Shock	Protein	(CSP)	contains	an	S1-like	cold-shock	domain	(CSD)	that	is	found	in	eukaryotes		prokaryotes
PSNMU-V1.4_AUG-EV-PASAV3_0012780.1	564551	test7960.tree	1	0.786324	high	26	2	actinobacteria;alphaproteobacteria;bacteroidetes;betaproteobacteria;chloroflexi;deltaproteobacteria;firmicutes;gammaproteobacteria;other;spirochaetes	1	0.730353	high	26	2	actinobacteria;alphaproteobacteria;bacteroidetes;betaproteobacteria;chloroflexi;deltaproteobacteria;firmicutes;gammaproteobacteria;other;spirochaetes	4673	P14002	Thermostable	beta-glucosidase	B	pfam00933]---[PRK15098]---[COG1472]---[PLN03080]---[pfam01915]---[pfam14310]---[pfam00160]---[cd00317	pfam00933		Glyco_hydro_3		Glycosyl	hydrolase	family	3	N	terminal	domain.	]---[PRK15098		PRK15098		beta-D-glucoside	glucohydrolase		Provisional.]---[COG1472		BglX		Beta-glucosidase-related	glycosidases		Carbohydrate	transport	and	metabolism
PSNMU-V1.4_AUG-EV-PASAV3_0013260.1	564597	test10240.tree	1	0.803556	high	18	1	alphaproteobacteria;betaproteobacteria;chlorobi;cyanobacteria;deltaproteobacteria;epsilonproteobacteria;gammaproteobacteria;other	1	0.789148	high	18	1	alphaproteobacteria;betaproteobacteria;chlorobi;cyanobacteria;deltaproteobacteria;epsilonproteobacteria;gammaproteobacteria;other	3012	Q9I2V5	Aconitate	hydratase	B	PRK09238]---[PLN00094]---[COG1049]---[TIGR00117]---[cd01581]---[cd01351]---[pfam06434]---[pfam11791]---[cd01576]---[cd01583]---[TIGR02086]---[COG0065]---[TIGR01343]---[PRK00402]---[cd01585]---[TIGR01342]---[PRK07229]---[pfam00330]---[TIGR02083]---[COG1048	PRK09238		PRK09238		bifunctional	aconitate	hydratase	2/2-methylisocitrate	dehydratase		Validated.]---[PLN00094		PLN00094		aconitate	hydratase	2		Provisional.]---[COG1049		AcnB		Aconitase	B		Energy	production	and	conversion
PSNMU-V1.4_AUG-EV-PASAV3_0013450.1	564616	test2549.tree	0.907	0.724175	high	11	35	actinobacteria;alphaproteobacteria;firmicutes;gammaproteobacteria;other	0.027	0.730144	medium	11	35	actinobacteria;alphaproteobacteria;firmicutes;gammaproteobacteria;other	644	Q54S90	40S	ribosomal	protein	S11	PTZ00241]---[PRK08572]---[TIGR03630]---[COG0186]---[pfam00366]---[TIGR03635]---[PRK05610]---[CHL00142	PTZ00241		PTZ00241		40S	ribosomal	protein	S11		Provisional.]---[PRK08572		rps17p		30S	ribosomal	protein	S17P		Reviewed.]---[TIGR03630		30S_ribosomal_protein_S17P		ribosomal	protein	uS17		archaeal	form.
PSNMU-V1.4_AUG-EV-PASAV3_0013690.1	564640	test2852.tree	0.866	0.773955	high	43	5	actinobacteria;alphaproteobacteria;bacteroidetes;chloroflexi;deltaproteobacteria;firmicutes;gammaproteobacteria;other	0.836	0.780148	high	43	5	actinobacteria;alphaproteobacteria;bacteroidetes;chloroflexi;deltaproteobacteria;firmicutes;gammaproteobacteria;other	2575	Q6JQN1	Acyl-CoA	dehydrogenase	family	member	10	cd05154]---[PLN02876]---[cd03758]---[COG3173]---[pfam01636]---[cd01912]---[cd01906]---[pfam00227]---[COG0638]---[cd01901]---[cd05120]---[cd05120]---[cd03764]---[TIGR03634]---[cd05153	cd05154		ACAD10_11_N-like		N-terminal	domain	of	Acyl-CoA	dehydrogenase	(ACAD)	10	and	11		and	similar	proteins.	This	subfamily	is	composed	of	the	N-terminal	domains	of	vertebrate
PSNMU-V1.4_AUG-EV-PASAV3_0014100.1	564762	test9474.tree	1	0.718	high	13	0	actinobacteria;deltaproteobacteria;gammaproteobacteria;spirochaetes	1	0.724103	high	13	0	actinobacteria;deltaproteobacteria;gammaproteobacteria;spirochaetes	1525	Q9ZRP7	Delta(8)-fatty-acid	desaturase	1	pfam00487]---[cd03506]---[COG3239]---[PLN03198	pfam00487		FA_desaturase		Fatty	acid	desaturase.	]---[cd03506		Delta6-FADS-like		The	Delta6	Fatty	Acid	Desaturase	(Delta6-FADS)-like	CD	includes	the	integral-membrane	enzymes		delta-4		delta-5		delta-6
PSNMU-V1.4_AUG-EV-PASAV3_0014170.1	564769	test9509.tree	1	0.777172	high	21	1	actinobacteria;alphaproteobacteria;bacteroidetes;betaproteobacteria;chlorobi;cyanobacteria;deltaproteobacteria;firmicutes;gammaproteobacteria	1	0.75269	high	21	1	actinobacteria;alphaproteobacteria;bacteroidetes;betaproteobacteria;chlorobi;cyanobacteria;deltaproteobacteria;firmicutes;gammaproteobacteria	2476	P17044	Modification	methylase	BsuFI	cd00315]---[TIGR00675]---[pfam00145]---[COG0270]---[PRK10458	cd00315		Cyt_C5_DNA_methylase		Cytosine-C5	specific	DNA	methylases		Methyl	transfer	reactions	play	an	important	role	in	many	aspects	of	biology.	Cytosine-specific	DNA	methylases	are	found	both	in	prokaryotes
PSNMU-V1.4_AUG-EV-PASAV3_0014410.1	564695	test4005.tree	1	0.737855	high	44	6	actinobacteria;alphaproteobacteria;bacteroidetes;betaproteobacteria;chloroflexi;cyanobacteria;deltaproteobacteria;gammaproteobacteria;other;spirochaetes	1	0.729903	high	44	6	actinobacteria;alphaproteobacteria;bacteroidetes;betaproteobacteria;chloroflexi;cyanobacteria;deltaproteobacteria;gammaproteobacteria;other;spirochaetes	799	-	-	pfam09996]---[COG3651	pfam09996		DUF2237		Uncharacterized	protein	conserved	in	bacteria	(DUF2237).	This	domain		found	in	various	hypothetical	bacterial	proteins		has	no	known	function.]---[COG3651		COG3651		Uncharacterized	protein	conserved	in
PSNMU-V1.4_AUG-EV-PASAV3_0014740.1	564728	test1805.tree	0.844	0.807133	high	71	0	actinobacteria;alphaproteobacteria;betaproteobacteria;chloroflexi;deltaproteobacteria;gammaproteobacteria;other	0.477	0.78296	medium	13	0	chloroflexi;deltaproteobacteria	1647	B1HTI4	Putative	pyruvate		phosphate	dikinase	regulatory	protein	pfam03618]---[PRK05339]---[COG1806	pfam03618		Kinase-PPPase		Kinase/pyrophosphorylase.	This	family	of	regulatory	proteins	has	ADP-dependent	kinase	and	inorganic	phosphate-dependent	pyrophosphorylase	activity.]---[PRK05339		PRK05339		PEP	synthetase	regulatory	protein
PSNMU-V1.4_AUG-EV-PASAV3_0015300.1	564794	test27966.tree	1	0.6518	high	8	3	actinobacteria;firmicutes;other	1	0.6257	high	8	3	actinobacteria;firmicutes;other	1082	-	-	pfam00932	pfam00932		LTD		Lamin	Tail	Domain.	The	lamin-tail	domain	(LTD)		which	has	an	immunoglobulin	(Ig)	fold		is	found	in	Nuclear	Lamins		Chlo1887	from	Chloroflexus		and	several
PSNMU-V1.4_AUG-EV-PASAV3_0015410.1	564805	test1452.tree	0.919	0.789087	high	17	0	actinobacteria;alphaproteobacteria;betaproteobacteria;gammaproteobacteria	0.897	0.798058	high	17	0	actinobacteria;alphaproteobacteria;betaproteobacteria;gammaproteobacteria	2892	Q8NQ52	Riboflavin	biosynthesis	protein	RibBA	PRK09311]---[PRK09311]---[pfam00926]---[PLN02831]---[PLN02831]---[COG0108]---[PRK09319]---[PRK09319]---[cd00641]---[PRK14019]---[TIGR00506]---[PRK00393]---[PRK03353]---[PRK09314]---[COG0807]---[PRK01792]---[pfam00925]---[TIGR00505]---[PRK12485]---[PRK09318]---[PRK09318]---[PRK00910]---[PRK00014]---[PRK08815	PRK09311		PRK09311		bifunctional	3	4-dihydroxy-2-butanone	4-phosphate	synthase/GTP	cyclohydrolase	II	protein		Provisional.]---[pfam00926		DHBP_synthase		3	4-dihydroxy-2-butanone	4-phosphate	synthase.	3	4-Dihydroxy-2-butanone	4-phosphate	is	biosynthesized	from	ribulose
PSNMU-V1.4_AUG-EV-PASAV3_0015540.1	564818	test7517.tree	1	0.771306	high	29	0	actinobacteria;alphaproteobacteria;bacteroidetes;betaproteobacteria;chlorobi;cyanobacteria;deltaproteobacteria;epsilonproteobacteria;firmicutes;gammaproteobacteria;other	1	0.753333	high	29	0	actinobacteria;alphaproteobacteria;bacteroidetes;betaproteobacteria;chlorobi;cyanobacteria;deltaproteobacteria;epsilonproteobacteria;firmicutes;gammaproteobacteria;other	2556	E1WTS4	Biotin	biosynthesis	bifunctional	protein	BioAB	TIGR00508]---[PRK07986]---[PRK06173]---[PRK05964]---[COG0161]---[PRK05630]---[cd00610]---[pfam00202]---[PRK07030]---[PRK06916]---[PRK08742]---[COG4992]---[COG0160]---[PRK07481]---[PRK06943]---[PRK02627]---[PRK09221]---[PRK13360]---[PRK06105]---[PRK05769	TIGR00508		hypothetical_protein_DESPIG_00326		adenosylmethionine-8-amino-7-oxononanoate	transaminase.	All	members	of	the	seed	alignment	have	been	demonstrated	experimentally	to	act	as	EC	2.6.1.62		an	enzyme	in	the	biotin
PSNMU-V1.4_AUG-EV-PASAV3_0016060.1	564868	test13332.tree	1	0.80019	high	13	0	actinobacteria;alphaproteobacteria;betaproteobacteria	1	0.762095	high	13	0	actinobacteria;alphaproteobacteria;betaproteobacteria	1157	-	-	COG3618]---[pfam04909	COG3618		COG3618		Predicted	metal-dependent	hydrolase	of	the	TIM-barrel	fold		General	function	prediction	only	.]---[pfam04909		Amidohydro_2		Amidohydrolase.	These	proteins	are	amidohydrolases	that	are	related	to	pfam01979.
PSNMU-V1.4_AUG-EV-PASAV3_0016230.1	564884	test1748.tree	0.939	0.832692	high	114	0	actinobacteria;alphaproteobacteria;bacteroidetes;betaproteobacteria;cyanobacteria;deltaproteobacteria;gammaproteobacteria;other;spirochaetes	0.736	0.818699	high	24	0	actinobacteria;alphaproteobacteria;chloroflexi;deltaproteobacteria;firmicutes	2622	O34525	Putative	signal	peptide	peptidase	SppA	cd07023]---[COG0616]---[TIGR00706]---[TIGR00705]---[TIGR00705]---[cd07018]---[cd07018]---[pfam01343]---[PRK10949]---[PRK10949]---[cd07022]---[cd07019]---[PRK11778]---[cd00394	cd07023		S49_Sppa_N_C		Signal	peptide	peptidase	A	(SppA)		a	serine	protease		has	catalytic	Ser-Lys	dyad.	Signal	peptide	peptidase	A	(SppA		Peptidase	S49
PSNMU-V1.4_AUG-EV-PASAV3_0016250.1	564886	test1043.tree	0.941	0.772524	high	377	0	actinobacteria;alphaproteobacteria;bacteroidetes;betaproteobacteria;chlorobi;cyanobacteria;deltaproteobacteria;epsilonproteobacteria;firmicutes;gammaproteobacteria;other;spirochaetes;tenericutes;thermotogae	0.955	0.772522	high	377	0	actinobacteria;alphaproteobacteria;bacteroidetes;betaproteobacteria;chlorobi;cyanobacteria;deltaproteobacteria;epsilonproteobacteria;firmicutes;gammaproteobacteria;other;spirochaetes;tenericutes;thermotogae	1597	A6GWQ2	Ribosomal	RNA	small	subunit	methyltransferase	G	PRK00107]---[COG0357]---[TIGR00138]---[pfam02527]---[pfam13847	PRK00107		gidB		16S	rRNA	methyltransferase	GidB		Reviewed.]---[COG0357		GidB		Predicted	S-adenosylmethionine-dependent	methyltransferase	involved	in	bacterial	cell	division		Cell	envelope	biogenesis
PSNMU-V1.4_AUG-EV-PASAV3_0016440.1	564905	test1056.tree	0.995	0.802616	high	22	2	chlamydiae;deltaproteobacteria;other;spirochaetes	0.998	0.806504	high	22	2	chlamydiae;deltaproteobacteria;other;spirochaetes	1920	A3DH43	Cysteine--tRNA	ligase	PRK00260]---[COG0215]---[TIGR00435]---[pfam01406]---[PTZ00399]---[PRK14536]---[PLN02946]---[PRK14535]---[PRK14534]---[TIGR03447]---[PRK12418]---[cd00672]---[cd00672]---[cd00802]---[cd00802]---[cd07963]---[PRK12300	PRK00260		cysS		cysteinyl-tRNA	synthetase		Validated.]---[COG0215		CysS		Cysteinyl-tRNA	synthetase		Translation		ribosomal	structure	and	biogenesis	.]---[TIGR00435		Cysteine--tRNA_ligase		cysteinyl-tRNA	synthetase.		This	model	finds
PSNMU-V1.4_AUG-EV-PASAV3_0016780.1	564939	test7073.tree	1	0.851789	high	29	0	actinobacteria;alphaproteobacteria;bacteroidetes;betaproteobacteria;cyanobacteria;deltaproteobacteria;gammaproteobacteria;other;spirochaetes	1	0.812947	high	29	0	actinobacteria;alphaproteobacteria;bacteroidetes;betaproteobacteria;cyanobacteria;deltaproteobacteria;gammaproteobacteria;other;spirochaetes	3887	P22944	Nitrite	reductase		NAD(P)H		PRK14989]---[COG1251]---[TIGR02374]---[pfam07992]---[cd03529]---[TIGR02378]---[COG0446]---[PRK09564]---[pfam13806]---[pfam01077]---[TIGR03385]---[COG1249]---[COG2221]---[cd03530]---[COG2146]---[TIGR01350]---[COG1252]---[PRK06370]---[PRK09511]---[cd03528	PRK14989		PRK14989		nitrite	reductase	subunit	NirD		Provisional.]---[COG1251		NirB		NAD(P)H-nitrite	reductase		Energy	production	and	conversion	.]---[TIGR02374		Nitrite_reductase_NADH_large_subunit		nitrite	reductase
PSNMU-V1.4_AUG-EV-PASAV3_0016920.1	564953	test6682.tree	1	0.7099	high	34	0	actinobacteria;betaproteobacteria;chlorobi;chloroflexi;deltaproteobacteria;epsilonproteobacteria;firmicutes;gammaproteobacteria;other	1	0.73075	high	34	0	actinobacteria;betaproteobacteria;chlorobi;chloroflexi;deltaproteobacteria;epsilonproteobacteria;firmicutes;gammaproteobacteria;other	2751	-	-	pfam10294	pfam10294		Methyltransf_16		Putative	methyltransferase.
PSNMU-V1.4_AUG-EV-PASAV3_0016940.1	564955	test49961.tree	1	0.5654	high	6	0	bacteroidetes	1	0.5988	high	6	0	bacteroidetes	1538	O14077	Putative	zinc	protease	mug138	COG1025]---[PRK15101]---[COG0612]---[pfam00675]---[TIGR02110]---[pfam05193	COG1025		Ptr		Secreted/periplasmic	Zn-dependent	peptidases		insulinase-like		Posttranslational	modification		protein	turnover		chaperones	.]---[PRK15101		PRK15101		protease3		Provisional.]---[COG0612		PqqL		Predicted
PSNMU-V1.4_AUG-EV-PASAV3_0016990.1	564958	test1516.tree	0.864	0.809561	high	68	20	alphaproteobacteria;bacteroidetes;deltaproteobacteria;firmicutes;other;spirochaetes;thermotogae	0.863	0.786418	high	68	20	alphaproteobacteria;bacteroidetes;deltaproteobacteria;firmicutes;other;spirochaetes;thermotogae	1563	A6VW36	Ribosomal	RNA	large	subunit	methyltransferase	K/L	PRK11783]---[COG0116]---[cd11715]---[pfam01170	PRK11783		rlmL		23S	rRNA	m(2)G2445	methyltransferase		Provisional.]---[COG0116		COG0116		Predicted	N6-adenine-specific	DNA	methylase		DNA	replication		recombination		and	repair	.]---[cd11715
PSNMU-V1.4_AUG-EV-PASAV3_0017570.1	565016	test33966.tree	1	0.697125	high	5	0	deltaproteobacteria;gammaproteobacteria;other;spirochaetes	1	0.6385	high	5	0	deltaproteobacteria;gammaproteobacteria;other;spirochaetes	1473	O83075	Ribosomal	RNA	small	subunit	methyltransferase	E	PRK11713]---[pfam04452]---[COG1385]---[TIGR00046	PRK11713		PRK11713		16S	ribosomal	RNA	methyltransferase	RsmE		Provisional.]---[pfam04452		Methyltrans_RNA		RNA	methyltransferase.	RNA	methyltransferases	modify	nucleotides	during	ribosomal	RNA	maturation	in	a
PSNMU-V1.4_AUG-EV-PASAV3_0017620.1	565021	test9117.tree	1	0.842033	high	22	0	actinobacteria;alphaproteobacteria;bacteroidetes;betaproteobacteria;deltaproteobacteria;gammaproteobacteria	1	0.836533	high	22	0	actinobacteria;alphaproteobacteria;bacteroidetes;betaproteobacteria;deltaproteobacteria;gammaproteobacteria	2691	P24171	Peptidyl-dipeptidase	dcp	cd06456]---[COG0339]---[cd09605]---[cd09605]---[PRK10280]---[cd06455]---[pfam01432]---[PRK10911]---[cd06457]---[cd06258	cd06456		M3A_DCP		Peptidase	family	M3	dipeptidyl	carboxypeptidase	(DCP).	Peptidase	family	M3	dipeptidyl	carboxypeptidase	(DCP		Dcp	II		peptidyl	dipeptidase		EC	3.4.15.5).	This	metal-binding	M3A	family	also
PSNMU-V1.4_AUG-EV-PASAV3_0017710.1	565030	test9876.tree	1	0.747	high	27	0	alphaproteobacteria;bacteroidetes;betaproteobacteria;deltaproteobacteria;epsilonproteobacteria;firmicutes;gammaproteobacteria;spirochaetes	1	0.759786	high	27	0	alphaproteobacteria;bacteroidetes;betaproteobacteria;deltaproteobacteria;epsilonproteobacteria;firmicutes;gammaproteobacteria;spirochaetes	589	A9FFI1	UPF0345	protein	sce4830	pfam06865]---[COG3123]---[PRK10579	pfam06865		DUF1255		Protein	of	unknown	function	(DUF1255).	This	family	consists	of	several	conserved	hypothetical	bacterial	proteins	of	around	95	residues	in	length.	The	function	of	this	family
PSNMU-V1.4_AUG-EV-PASAV3_0017820.1	565041	test8514.tree	0.975	0.770594	high	17	1	actinobacteria;alphaproteobacteria;betaproteobacteria;deltaproteobacteria;firmicutes	0.985	0.746812	high	17	1	actinobacteria;alphaproteobacteria;betaproteobacteria;deltaproteobacteria;firmicutes	1466	Q60317	Probable	aspartate	aminotransferase	1	COG0436]---[PRK07324]---[cd00609]---[PRK06108]---[TIGR03947]---[pfam00155]---[COG1167]---[PRK05764]---[TIGR01265]---[PRK07568]---[PRK07777]---[PRK06836]---[PRK08361]---[COG1168]---[PRK09265]---[PRK06348]---[TIGR04544]---[PLN00175]---[TIGR04350]---[PRK09082	COG0436		COG0436		Aspartate/tyrosine/aromatic	aminotransferase		Amino	acid	transport	and	metabolism	.]---[PRK07324		PRK07324		transaminase		Validated.]---[cd00609		AAT_like		Aspartate	aminotransferase	family.	This	family	belongs
PSNMU-V1.4_AUG-EV-PASAV3_0017980.1	565129	test9828.tree	1	0.767143	high	18	2	actinobacteria;alphaproteobacteria;bacteroidetes;betaproteobacteria;deltaproteobacteria;firmicutes;gammaproteobacteria;other;tenericutes	1	0.775607	high	18	2	actinobacteria;alphaproteobacteria;bacteroidetes;betaproteobacteria;deltaproteobacteria;firmicutes;gammaproteobacteria;other;tenericutes	1357	Q97UA2	Proline	iminopeptidase	TIGR01250]---[pfam12697]---[COG0596]---[pfam00561]---[TIGR03611]---[TIGR01249]---[COG2267]---[PRK03592]---[TIGR02427	TIGR01250		Proline_iminopeptidase		proline-specific	peptidase		Bacillus	coagulans-type	subfamily.	This	model	describes	a	subfamily	of	the	alpha/beta	fold	family	of	hydrolases.	Characterized	members	include	prolinases	(Pro-Xaa	dipeptidase		EC
PSNMU-V1.4_AUG-EV-PASAV3_0018040.1	565134	test7058.tree	0.989	0.827711	high	10	1	alphaproteobacteria;betaproteobacteria;chloroflexi;cyanobacteria	0.992	0.818184	high	10	1	alphaproteobacteria;betaproteobacteria;chloroflexi;cyanobacteria	2941	O74976	Putative	peroxisomal-coenzyme	A	synthetase	cd05926]---[COG0318]---[cd05917]---[cd04433]---[cd05929]---[cd05903]---[cd05941]---[cd05934]---[PRK06187]---[PRK05852]---[cd05936]---[cd05912]---[COG0365]---[cd05935]---[cd05920]---[cd05922]---[cd05944]---[pfam00501]---[pfam00501]---[cd05972]---[PRK03640	cd05926		FACL_fum10p_like		Subfamily	of	fatty	acid	CoA	ligase	(FACL)	similar	to	Fum10p	of	Gibberella	moniliformis.	FACL	catalyzes	the	formation	of	fatty	acyl-CoA	in	a	two-step	reaction
PSNMU-V1.4_AUG-EV-PASAV3_0018080.1	565043	test2783.tree	0.943	0.780367	high	28	0	actinobacteria;bacteroidetes;chlamydiae;firmicutes;gammaproteobacteria;other	0.893	0.771667	high	28	0	actinobacteria;bacteroidetes;chlamydiae;firmicutes;gammaproteobacteria;other	939	-	-	COG3823]---[pfam05096	COG3823		COG3823		Glutamine	cyclotransferase		Posttranslational	modification		protein	turnover		chaperones	.]---[pfam05096		Glu_cyclase_2		Glutamine	cyclotransferase.	This	family	of	enzymes	EC	2.3.2.5	catalyse	the	cyclization	of	free
PSNMU-V1.4_AUG-EV-PASAV3_0018120.1	565047	test10230.tree	0.554	0.790407	high	5	0	actinobacteria;deltaproteobacteria	0.535	0.769889	high	5	0	actinobacteria;deltaproteobacteria	1188	-	-	cd05244]---[cd05243]---[pfam13460	cd05244		BVR-B_like_SDR_a		biliverdin	IX	beta	reductase	(BVR-B		aka	flavin	reductase)-like	proteins		atypical	(a)	SDRs.	Human	BVR-B	catalyzes	pyridine	nucleotide-dependent	production	of	bilirubin-IX	beta	during	fetal	development
PSNMU-V1.4_AUG-EV-PASAV3_0018320.1	565067	test43158.tree	1	0.643	high	5	0	betaproteobacteria;gammaproteobacteria	1	0.645333	high	5	0	betaproteobacteria;gammaproteobacteria	2138	P43930	Uncharacterized	RNA	pseudouridine	synthase	HI_0042	TIGR01621]---[pfam03959]---[COG0564]---[cd02869]---[TIGR00005]---[cd02557]---[cd02563]---[cd02558]---[pfam00849]---[PRK10158	TIGR01621		Uncharacterized_RNA_pseudouridine_synthase_HI_0042		pseudouridine	synthase	Rlu	family	protein		TIGR01621.	This	model	represents	a	clade	of	sequences	within	the	pseudouridine	synthase	superfamily	(pfam00849).	The	superfamily	includes
PSNMU-V1.4_AUG-EV-PASAV3_0018900.1	565142	test6469.tree	0.778	0.772415	high	6	0	bacteroidetes;cyanobacteria;firmicutes	0.729	0.759195	high	6	0	bacteroidetes;cyanobacteria;firmicutes	1919	Q7YS61	tRNA	(cytosine-5-)-methyltransferase	COG0270]---[cd00315]---[cd00315]---[TIGR00675	COG0270		Dcm		Site-specific	DNA	methylase		DNA	replication		recombination		and	repair	.]---[cd00315		Cyt_C5_DNA_methylase		Cytosine-C5	specific	DNA	methylases		Methyl	transfer	reactions	play	an	important
PSNMU-V1.4_AUG-EV-PASAV3_0019020.1	565153	test27969.tree	1	0.7089	high	10	1	bacteroidetes	1	0.7121	high	10	1	bacteroidetes	1259	Q9LYU8	Aspartokinase	1		chloroplastic	PLN02551]---[PLN02551]---[cd04244]---[cd04244]---[PRK06291]---[PRK06291]---[COG0527]---[COG0527]---[cd04243]---[cd04243]---[cd04257]---[cd04257]---[TIGR00657]---[TIGR00657]---[PRK09436]---[PRK09436]---[PRK06635]---[PRK06635]---[PRK09084]---[PRK09084]---[cd04246]---[cd04246]---[cd04261]---[cd04261]---[cd04258]---[TIGR00656]---[TIGR00656]---[cd04234]---[cd04234]---[cd04234]---[PRK08210]---[PRK08210…	PLN02551		PLN02551		aspartokinase.]---[cd04244		AAK_AK-LysC-like		AAK_AK-LysC-like		Amino	Acid	Kinase	Superfamily	(AAK)		AK-LysC-like		this	CD	includes	the	N-terminal	catalytic	aspartokinase	(AK)	domain	of
PSNMU-V1.4_AUG-EV-PASAV3_0019120.1	565163	test13420.tree	1	0.746048	high	7	0	bacteroidetes;firmicutes;other	1	0.803143	high	7	0	bacteroidetes;firmicutes;other	1608	-	-	cd09620]---[cd09618	cd09620		CBM9_like_3		DOMON-like	type	9	carbohydrate	binding	module.	Family	9	carbohydrate-binding	modules	(CBM9)	play	a	role	in	the	microbial	degradation	of	cellulose	and	hemicellulose	(materials	found	in	plants).	The
PSNMU-V1.4_AUG-EV-PASAV3_0019380.1	565187	test4226.tree	1	0.715746	high	42	8	actinobacteria;alphaproteobacteria;chloroflexi;cyanobacteria;deltaproteobacteria;epsilonproteobacteria;firmicutes;other;thermotogae	1	0.759186	high	42	8	actinobacteria;alphaproteobacteria;chloroflexi;cyanobacteria;deltaproteobacteria;epsilonproteobacteria;firmicutes;other;thermotogae	1131	Q57629	Uncharacterized	protein	MJ0165	COG1691]---[smart01001]---[pfam00731	COG1691		COG1691		NCAIR	mutase	(PurE)-related	proteins		General	function	prediction	only	.]---[smart01001		AIRC		AIR	carboxylase.	Members	of	this	family	catalyse	the	decarboxylation	of	1-(5-phosphoribosyl)-5-amino-4-imidazole-carboxylate	(AIR).
PSNMU-V1.4_AUG-EV-PASAV3_0019470.1	565196	test11102.tree	1	0.74696	high	6	7	actinobacteria;alphaproteobacteria;bacteroidetes;betaproteobacteria;gammaproteobacteria;other	1	0.70344	high	6	7	actinobacteria;alphaproteobacteria;bacteroidetes;betaproteobacteria;gammaproteobacteria;other	1180	Q9C9Z1	Putative	zinc	transporter	At3g08650	COG0428]---[pfam02535]---[PRK04201	COG0428		COG0428		Predicted	divalent	heavy-metal	cations	transporter		Inorganic	ion	transport	and	metabolism	.]---[pfam02535		Zip		ZIP	Zinc	transporter.	The	ZIP	family	consists	of	zinc
PSNMU-V1.4_AUG-EV-PASAV3_0019530.1	565202	test3447.tree	1	0.768681	high	64	0	actinobacteria;bacteroidetes;betaproteobacteria;deltaproteobacteria;epsilonproteobacteria;firmicutes;gammaproteobacteria;other	1	0.77275	high	64	0	actinobacteria;bacteroidetes;betaproteobacteria;deltaproteobacteria;epsilonproteobacteria;firmicutes;gammaproteobacteria;other	2574	Q57097	tRNA	threonylcarbamoyladenosine	dehydratase	cd00755]---[COG1179]---[PRK15116]---[pfam00899]---[cd01483]---[cd00757]---[COG0476]---[PRK08644]---[cd01487]---[PRK05690]---[TIGR02355]---[PRK08223]---[TIGR02356]---[TIGR02354]---[PRK08762]---[PRK05600]---[PRK05597]---[PRK07688]---[PRK07411]---[PRK14851	cd00755		YgdL_like		Family	of	activating	enzymes	(E1)	of	ubiquitin-like	proteins	related	to	the	E.coli	hypothetical	protein	ygdL.	The	common	reaction	mechanism	catalyzed	by	E1-like	enzymes	begins	with
PSNMU-V1.4_AUG-EV-PASAV3_0019600.1	565209	test2852.tree	0.866	0.773955	high	43	5	actinobacteria;alphaproteobacteria;bacteroidetes;chloroflexi;deltaproteobacteria;firmicutes;gammaproteobacteria;other	0.836	0.780148	high	43	5	actinobacteria;alphaproteobacteria;bacteroidetes;chloroflexi;deltaproteobacteria;firmicutes;gammaproteobacteria;other	2580	Q6JQN1	Acyl-CoA	dehydrogenase	family	member	10	cd05154]---[PLN02876]---[cd03758]---[COG3173]---[cd01912]---[pfam01636]---[cd01906]---[pfam00227]---[COG0638]---[cd01901]---[cd03764]---[TIGR03634]---[cd05120]---[cd05120]---[cd05153	cd05154		ACAD10_11_N-like		N-terminal	domain	of	Acyl-CoA	dehydrogenase	(ACAD)	10	and	11		and	similar	proteins.	This	subfamily	is	composed	of	the	N-terminal	domains	of	vertebrate
PSNMU-V1.4_AUG-EV-PASAV3_0019780.1	565226	test6864.tree	1	0.831179	high	29	0	alphaproteobacteria;betaproteobacteria;cyanobacteria;deltaproteobacteria;firmicutes;gammaproteobacteria;other	1	0.801	high	29	0	alphaproteobacteria;betaproteobacteria;cyanobacteria;deltaproteobacteria;firmicutes;gammaproteobacteria;other	857	-	-	cd02135]---[pfam00881]---[cd02062]---[cd02150]---[cd02139]---[cd02136]---[COG0778	cd02135		Arsenite_oxidase		Nitroreductase-like	family	which	includes	NADH	oxidase	and	arsenite	oxidiase.	NADH	oxidase	catalyses	the	oxidation	of	NAD(P)H	and	accepts	a	wide	broad	range	of	compounds	as	electron	acceptors
PSNMU-V1.4_AUG-EV-PASAV3_0019910.1	565239	test2304.tree	0.791	0.756936	high	73	0	actinobacteria;alphaproteobacteria;bacteroidetes;betaproteobacteria;cyanobacteria;deltaproteobacteria;firmicutes;gammaproteobacteria;other;tenericutes	0.925	0.798236	high	73	0	actinobacteria;alphaproteobacteria;bacteroidetes;betaproteobacteria;cyanobacteria;deltaproteobacteria;firmicutes;gammaproteobacteria;other;tenericutes	1688	B0CDQ3	UPF0246	protein	AM1_4276	pfam03883]---[PRK02101]---[COG3022	pfam03883		DUF328		Protein	of	unknown	function	(DUF328).	Members	of	this	family	are	functionally	uncharacterized.	They	are	about	250	amino	acids	in	length.]---[PRK02101		PRK02101		hypothetical	protein
PSNMU-V1.4_AUG-EV-PASAV3_0020380.1	565284	test2921.tree	1	0.715151	high	81	1	actinobacteria;alphaproteobacteria;bacteroidetes;betaproteobacteria;chlorobi;chloroflexi;cyanobacteria;deltaproteobacteria;epsilonproteobacteria;firmicutes;gammaproteobacteria;other;spirochaetes	1	0.718372	high	81	1	actinobacteria;alphaproteobacteria;bacteroidetes;betaproteobacteria;chlorobi;chloroflexi;cyanobacteria;deltaproteobacteria;epsilonproteobacteria;firmicutes;gammaproteobacteria;other;spirochaetes	1883	-	-	TIGR04282]---[COG3222]---[pfam09837	TIGR04282		hypothetical_protein		transferase	1		rSAM/selenodomain-associated.		Members	of	this	protein	family	show	strongly	correlated	phylogenetic	distribution		and	in	most	cases	co-clustering		with	an	unusual	radical	SAM
PSNMU-V1.4_AUG-EV-PASAV3_0021000.1	565344	test6864.tree	1	0.831179	high	29	0	alphaproteobacteria;betaproteobacteria;cyanobacteria;deltaproteobacteria;firmicutes;gammaproteobacteria;other	1	0.801	high	29	0	alphaproteobacteria;betaproteobacteria;cyanobacteria;deltaproteobacteria;firmicutes;gammaproteobacteria;other	3061	Q50KB1	Protein	disulfide-isomerase-like	protein	EhSep2	cd02135]---[cd03005]---[cd02961]---[COG0778]---[TIGR01126]---[cd02062]---[pfam00881]---[cd02998]---[TIGR01130]---[TIGR01130]---[pfam00085]---[cd02144]---[cd02995]---[PTZ00102]---[PTZ00443]---[cd03004]---[cd03002]---[cd02992]---[TIGR02476]---[cd02145]---[cd02994	cd02135		Arsenite_oxidase		Nitroreductase-like	family	which	includes	NADH	oxidase	and	arsenite	oxidiase.	NADH	oxidase	catalyses	the	oxidation	of	NAD(P)H	and	accepts	a	wide	broad	range	of	compounds
PSNMU-V1.4_AUG-EV-PASAV3_0021850.1	565513	test3714.tree	1	0.770179	high	17	43	alphaproteobacteria;betaproteobacteria;gammaproteobacteria;spirochaetes	1	0.789373	high	17	43	alphaproteobacteria;betaproteobacteria;gammaproteobacteria;spirochaetes	2494	Q58709	Uncharacterized	protein	MJ1313	pfam04412]---[cd01355]---[COG1679]---[cd01356]---[pfam01989]---[COG1786]---[PRK03955	pfam04412		DUF521		Protein	of	unknown	function	(DUF521).	Family	of	hypothetical	proteins.]---[cd01355		AcnX		Putative	Aconitase	X	catalytic	domain.	Putative	Aconitase	X	catalytic	domain.	It	is	predicted
PSNMU-V1.4_AUG-EV-PASAV3_0022530.1	565456	test21667.tree	1	0.854923	high	11	1	bacteroidetes;firmicutes;other	1	0.820077	high	11	1	bacteroidetes;firmicutes;other	1587	A7PZL3	Probable	polygalacturonase	COG5434]---[pfam00295]---[PLN03003]---[PLN02218	COG5434		PGU1		Endopygalactorunase		Cell	envelope	biogenesis		outer	membrane	.]---[pfam00295		Glyco_hydro_28		Glycosyl	hydrolases	family	28	Glycosyl	hydrolase	family	28	includes	polygalacturonase	EC	3.2.1.15	as	well
PSNMU-V1.4_AUG-EV-PASAV3_0022650.1	565468	test3071.tree	0.953	0.740012	high	31	0	actinobacteria;alphaproteobacteria;bacteroidetes;betaproteobacteria;cyanobacteria;deltaproteobacteria;gammaproteobacteria	0.99	0.713741	high	31	0	actinobacteria;alphaproteobacteria;bacteroidetes;betaproteobacteria;cyanobacteria;deltaproteobacteria;gammaproteobacteria	1399	Q497B8	Lysine-specific	demethylase	8	pfam13621	pfam13621		Cupin_8		Cupin-like	domain.	This	cupin	like	domain	shares	similarity	to	the	JmjC	domain.
PSNMU-V1.4_AUG-EV-PASAV3_0023420.1	565576	test2243.tree	0.997	0.811885	high	12	0	actinobacteria;alphaproteobacteria;betaproteobacteria;cyanobacteria;gammaproteobacteria	0.997	0.822575	high	12	0	actinobacteria;alphaproteobacteria;betaproteobacteria;cyanobacteria;gammaproteobacteria	2205	Q84MB6	Probable	2-oxoglutarate-dependent	dioxygenase	At3g49630	COG3491]---[PTZ00273]---[PLN02485]---[PLN02750]---[PLN03002]---[PLN02758]---[PLN02393]---[PLN02276]---[PLN02254]---[pfam14226]---[pfam03171]---[PLN03178]---[PLN02984]---[PLN02639]---[PLN02156]---[PLN02216]---[PLN02947]---[PLN02365]---[PLN02299	COG3491		PcbC		Isopenicillin	N	synthase	and	related	dioxygenases		General	function	prediction	only	.]---[PTZ00273		PTZ00273		oxidase	reductase		Provisional.]---[PLN02485		PLN02485		oxidoreductase.]---[PLN02750
PSNMU-V1.4_AUG-EV-PASAV3_0023710.1	565604	test1595.tree	0.546	0.794089	high	9	0	chlamydiae;cyanobacteria	0.574	0.804794	high	9	0	chlamydiae;cyanobacteria	1831	Q6MD31	Queuine	tRNA-ribosyltransferase	PRK01008]---[PRK00112]---[COG0343]---[TIGR00430]---[TIGR00449]---[pfam01702]---[PRK13534]---[PRK13533]---[TIGR00432	PRK01008		PRK01008		queuine	tRNA-ribosyltransferase		Provisional.]---[PRK00112		tgt		queuine	tRNA-ribosyltransferase		Provisional.]---[COG0343		Tgt		Queuine/archaeosine	tRNA-ribosyltransferase		Translation		ribosomal	structure	and	biogenesis	.]---[TIGR00430		Queuine_tRNA-ribosyltransferase
PSNMU-V1.4_AUG-EV-PASAV3_0023760.1	565609	test1906.tree	1	0.720609	high	100	27	actinobacteria;alphaproteobacteria;bacteroidetes;betaproteobacteria;chlorobi;chloroflexi;cyanobacteria;deltaproteobacteria;epsilonproteobacteria;firmicutes;gammaproteobacteria;other;spirochaetes	1	0.721065	high	100	27	actinobacteria;alphaproteobacteria;bacteroidetes;betaproteobacteria;chlorobi;chloroflexi;cyanobacteria;deltaproteobacteria;epsilonproteobacteria;firmicutes;gammaproteobacteria;other;spirochaetes	1190	P75874	Uncharacterized	protein	YccU	COG1832]---[pfam13380]---[smart00881]---[TIGR02717]---[COG1042]---[pfam02629	COG1832		COG1832		Predicted	CoA-binding	protein		General	function	prediction	only	.]---[pfam13380		CoA_binding_2		CoA	binding	domain.	This	domain	has	a	Rossmann	fold	and	is	found	in
PSNMU-V1.4_AUG-EV-PASAV3_0024490.1	565681	test16801.tree	1	0.719235	high	12	0	alphaproteobacteria;betaproteobacteria;chlorobi;chloroflexi;cyanobacteria;deltaproteobacteria;epsilonproteobacteria;gammaproteobacteria;other	1	0.724412	high	12	0	alphaproteobacteria;betaproteobacteria;chlorobi;chloroflexi;cyanobacteria;deltaproteobacteria;epsilonproteobacteria;gammaproteobacteria;other	1304	-	-	pfam13489	pfam13489		Methyltransf_23		Methyltransferase	domain.	This	family	appears	to	be	a	methyltransferase	domain.
PSNMU-V1.4_AUG-EV-PASAV3_0024880.1	565719	test27775.tree	1	0.7529	high	6	0	actinobacteria;alphaproteobacteria;betaproteobacteria;cyanobacteria	1	0.7697	high	6	0	actinobacteria;alphaproteobacteria;betaproteobacteria;cyanobacteria	1635	-	-	PRK00216]---[COG2226]---[pfam08241]---[TIGR01934	PRK00216		ubiE		ubiquinone/menaquinone	biosynthesis	methyltransferase		Reviewed.]---[COG2226		UbiE		Methylase	involved	in	ubiquinone/menaquinone	biosynthesis		Coenzyme	metabolism	.]---[pfam08241		Methyltransf_11		Methyltransferase	domain.	Members	of	this	family	are
PSNMU-V1.4_AUG-EV-PASAV3_0025250.1	565756	test17658.tree	1	0.923312	high	6	1	firmicutes;other;tenericutes;thermotogae	1	0.924312	high	6	1	firmicutes;other;tenericutes;thermotogae	4038	-	-	-	-
PSNMU-V1.4_AUG-EV-PASAV3_0025530.1	565860	test1610.tree	0.928	0.797955	high	53	57	actinobacteria;bacteroidetes;chlorobi;chloroflexi;deltaproteobacteria;firmicutes;gammaproteobacteria;other;spirochaetes;tenericutes	0.474	0.777949	medium	53	57	actinobacteria;bacteroidetes;chlorobi;chloroflexi;deltaproteobacteria;firmicutes;gammaproteobacteria;other;spirochaetes;tenericutes	1848	B9DNL1	Glycine--tRNA	ligase	PRK04173]---[COG0423]---[TIGR00389]---[TIGR00389]---[cd00774]---[cd00774]---[PRK14894]---[PRK14894]---[PRK14894]---[PLN02734]---[PLN02734]---[cd00858]---[cd00670]---[pfam00587]---[cd00768]---[pfam03129]---[cd00738]---[PRK09194]---[PRK08661]---[TIGR00408	PRK04173		PRK04173		glycyl-tRNA	synthetase		Provisional.]---[COG0423		GRS1		Glycyl-tRNA	synthetase	(class	II)		Translation		ribosomal	structure	and	biogenesis	.]---[TIGR00389		Glycine--tRNA_ligase		glycyl-tRNA	synthetase		dimeric
PSNMU-V1.4_AUG-EV-PASAV3_0025570.1	565864	test7463.tree	1	0.744639	high	34	0	actinobacteria;alphaproteobacteria;bacteroidetes;betaproteobacteria;chlorobi;chloroflexi;cyanobacteria;deltaproteobacteria;epsilonproteobacteria;firmicutes;gammaproteobacteria;other	1	0.771472	high	34	0	actinobacteria;alphaproteobacteria;bacteroidetes;betaproteobacteria;chlorobi;chloroflexi;cyanobacteria;deltaproteobacteria;epsilonproteobacteria;firmicutes;gammaproteobacteria;other	1632	P26646	Probable	acrylyl-CoA	reductase	AcuI	cd05280]---[TIGR02823]---[cd08289]---[cd08288]---[COG0604]---[cd05188]---[cd05289]---[COG1064]---[cd08267]---[cd08241]---[cd08259]---[cd08270]---[cd08266]---[cd08276]---[cd05282]---[cd08271]---[cd08249]---[cd08274]---[PRK13771]---[cd08253	cd05280		MDR_yhdh_yhfp		Yhdh	and	yhfp-like	putative	quinone	oxidoreductases.		Yhdh	and	yhfp-like	putative	quinone	oxidoreductases	(QOR).	QOR	catalyzes	the	conversion	of	a	quinone			NAD(P)H
PSNMU-V1.4_AUG-EV-PASAV3_0025880.1	565793	test14107.tree	1	0.7304	high	15	0	actinobacteria;alphaproteobacteria;bacteroidetes;betaproteobacteria;cyanobacteria;deltaproteobacteria;firmicutes;gammaproteobacteria;other	1	0.6919	high	15	0	actinobacteria;alphaproteobacteria;bacteroidetes;betaproteobacteria;cyanobacteria;deltaproteobacteria;firmicutes;gammaproteobacteria;other	3545	P55474	Nodulation	protein	NolNO	COG2192]---[pfam02543]---[PRK05626]---[TIGR00952]---[cd00353]---[COG0184]---[pfam00312]---[PTZ00119]---[CHL00027	COG2192		COG2192		Predicted	carbamoyl	transferase		NodU	family		Posttranslational	modification		protein	turnover		chaperones	.]---[pfam02543		CmcH_NodU		Carbamoyltransferase.	This	family	consists	of	NodU	from
PSNMU-V1.4_AUG-EV-PASAV3_0026120.1	565815	test14092.tree	1	0.73765	high	15	0	actinobacteria;alphaproteobacteria;betaproteobacteria;chloroflexi;deltaproteobacteria;gammaproteobacteria	1	0.7701	high	15	0	actinobacteria;alphaproteobacteria;betaproteobacteria;chloroflexi;deltaproteobacteria;gammaproteobacteria	1194	B5RGA4	Carnitinyl-CoA	dehydratase	PRK07509]---[cd06558]---[COG1024]---[PRK06688]---[pfam00378]---[PRK06142]---[PRK07657]---[TIGR02280]---[PRK08258]---[PRK08140]---[PRK08260]---[PRK06210]---[PRK06190]---[PRK09245]---[PRK06127]---[PLN02664]---[PRK07468]---[PRK07658]---[PRK07659]---[PRK03580	PRK07509		PRK07509		enoyl-CoA	hydratase		Provisional.]---[cd06558		crotonase-like		Crotonase/Enoyl-Coenzyme	A	(CoA)	hydratase	superfamily.	This	superfamily	contains	a	diverse	set	of	enzymes	including	enoyl-CoA	hydratase		napthoate	synthase
PSNMU-V1.4_AUG-EV-PASAV3_0026460.1	565849	test4773.tree	1	0.721264	high	47	0	actinobacteria;bacteroidetes;deltaproteobacteria;firmicutes;other	1	0.69834	high	47	0	actinobacteria;bacteroidetes;deltaproteobacteria;firmicutes;other	1769	P9WNB9	Endonuclease	8	1	COG0266]---[PRK01103]---[cd08970]---[pfam06831]---[PRK10445]---[TIGR00577]---[PRK14810]---[PRK13945]---[PRK14811]---[smart00898]---[pfam01149]---[cd08773]---[cd12935]---[cd12935]---[cd08976]---[pfam12949	COG0266		Nei		Formamidopyrimidine-DNA	glycosylase		DNA	replication		recombination		and	repair	.]---[PRK01103		PRK01103		formamidopyrimidine/5-formyluracil/	5-hydroxymethyluracil	DNA	glycosylase		Validated.]---[cd08970		AcNei1_N		N-terminal	domain
PSNMU-V1.4_AUG-EV-PASAV3_0027040.1	565931	test18721.tree	1	0.745267	high	9	0	betaproteobacteria;deltaproteobacteria;gammaproteobacteria	1	0.753733	high	9	0	betaproteobacteria;deltaproteobacteria;gammaproteobacteria	1965	Q47417	tRNA	pseudouridine	synthase	C	cd02563]---[COG0564]---[cd02869]---[TIGR00005]---[PRK11112]---[pfam00849]---[cd02557]---[cd02550]---[TIGR01621	cd02563		PseudoU_synth_TruC		tRNA	pseudouridine	isomerase	C.		Pseudouridine	synthases	catalyze	the	isomerization	of	specific	uridines	in	an	tRNA	molecule	to	pseudouridines	(5-ribosyluracil		psi).	No	cofactors
PSNMU-V1.4_AUG-EV-PASAV3_0027360.1	565963	test1076.tree	0.999	0.801128	high	20	0	actinobacteria;alphaproteobacteria	1	0.812962	high	20	0	actinobacteria;alphaproteobacteria	2094	Q1RJZ5	Methionine--tRNA	ligase	PRK11893]---[PRK12267]---[COG0143]---[TIGR00398]---[cd00814]---[pfam09334]---[PRK12268]---[PLN02224]---[PRK00133]---[cd00668]---[cd00817]---[PLN02610]---[cd07957]---[cd00812]---[COG0525]---[COG0525]---[cd00818]---[TIGR00422]---[TIGR00422]---[PRK13208]---[PRK13208]---[COG0495]---[COG0495]---[pfam00133]---[pfam00133	PRK11893		PRK11893		methionyl-tRNA	synthetase		Reviewed.]---[PRK12267		PRK12267		methionyl-tRNA	synthetase		Reviewed.]---[COG0143		MetG		Methionyl-tRNA	synthetase		Translation		ribosomal	structure	and	biogenesis	.]---[TIGR00398		Methionine--tRNA_ligase
PSNMU-V1.4_AUG-EV-PASAV3_0027380.1	565965	test20138.tree	1	0.784714	high	10	1	deltaproteobacteria;firmicutes;thermotogae	1	0.769786	high	10	1	deltaproteobacteria;firmicutes;thermotogae	966	P43269	Thermonuclease	smart00318]---[cd00175]---[pfam00565]---[COG1525	smart00318		SNc		Staphylococcal	nuclease	homologues.	]---[cd00175		SNc		Staphylococcal	nuclease	homologues.	SNase	homologues	are	found	in	bacteria		archaea		and	eukaryotes.	They	contain	no	disufide	bonds.]---[pfam00565
PSNMU-V1.4_AUG-EV-PASAV3_0027500.1	565977	test1937.tree	0.833	0.715185	high	32	0	actinobacteria;betaproteobacteria;cyanobacteria;tenericutes	0.865	0.686941	high	63	0	actinobacteria;alphaproteobacteria;betaproteobacteria;chloroflexi;cyanobacteria;firmicutes;gammaproteobacteria;other;tenericutes;thermotogae	760	P68574	DNA-binding	protein	HU	2	cd13831]---[pfam00216]---[COG0776]---[smart00411]---[cd00591]---[cd13832]---[cd14435]---[cd13836]---[cd13835]---[PRK00199]---[PRK00285]---[PRK10664]---[TIGR00988]---[PRK10753]---[TIGR00987]---[cd13834	cd13831		HU		histone-like	DNA-binding	protein	HU.	This	subfamily	includes	HU	and	HU-like	domains.	HU	is	a	conserved	nucleoid-associated	protein	(NAP)	which	binds	non-specifically	to	duplex	DNA
PSNMU-V1.4_AUG-EV-PASAV3_0027510.1	565978	test3644.tree	1	0.793603	high	36	3	actinobacteria;deltaproteobacteria;epsilonproteobacteria;firmicutes;gammaproteobacteria;other;spirochaetes	1	0.811559	high	36	3	actinobacteria;deltaproteobacteria;epsilonproteobacteria;firmicutes;gammaproteobacteria;other;spirochaetes	1648	-	-	COG4399]---[COG4399]---[pfam04286	COG4399		COG4399		Uncharacterized	protein	conserved	in	bacteria		Function	unknown	.]---[pfam04286		DUF445		Protein	of	unknown	function	(DUF445).	Predicted	to	be	a	membrane	protein.
PSNMU-V1.4_AUG-EV-PASAV3_0028050.1	566032	test9506.tree	1	0.746483	high	25	0	actinobacteria;alphaproteobacteria;bacteroidetes;betaproteobacteria;deltaproteobacteria;gammaproteobacteria;other;spirochaetes	1	0.763138	high	25	0	actinobacteria;alphaproteobacteria;bacteroidetes;betaproteobacteria;deltaproteobacteria;gammaproteobacteria;other;spirochaetes	1649	-	-	COG0412]---[pfam01738	COG0412		COG0412		Dienelactone	hydrolase	and	related	enzymes		Secondary	metabolites	biosynthesis		transport		and	catabolism	.]---[pfam01738		DLH		Dienelactone	hydrolase	family.
PSNMU-V1.4_AUG-EV-PASAV3_0028150.1	566042	test2061.tree	1	0.839608	high	76	1	actinobacteria;alphaproteobacteria;bacteroidetes;betaproteobacteria;cyanobacteria;deltaproteobacteria;firmicutes;spirochaetes	1	0.863608	high	76	1	actinobacteria;alphaproteobacteria;bacteroidetes;betaproteobacteria;cyanobacteria;deltaproteobacteria;firmicutes;spirochaetes	4157	-	-	COG3899]---[COG3899]---[pfam13191	COG3899		COG3899		Predicted	ATPase		General	function	prediction	only	.]---[pfam13191		AAA_16		AAA	ATPase	domain.	This	family	of	domains	contain	a	P-loop	motif	that	is	characteristic	of	the
PSNMU-V1.4_AUG-EV-PASAV3_0028300.1	566057	test9502.tree	1	0.729	high	14	11	actinobacteria;alphaproteobacteria;bacteroidetes;betaproteobacteria;chloroflexi;firmicutes;gammaproteobacteria;other	1	0.733793	high	14	11	actinobacteria;alphaproteobacteria;bacteroidetes;betaproteobacteria;chloroflexi;firmicutes;gammaproteobacteria;other	1615	P12311	Alcohol	dehydrogenase	cd08260]---[COG1064]---[cd05284]---[cd05188]---[cd08254]---[cd08236]---[COG1063]---[cd05278]---[cd08263]---[cd08235]---[cd08279]---[cd08297]---[cd08233]---[cd08284]---[cd05285]---[cd08231]---[COG1062]---[cd08261]---[cd08259]---[cd08240	cd08260		Zn_ADH6		Alcohol	dehydrogenases	of	the	MDR	family.	NAD(P)(H)-dependent	oxidoreductases	are	the	major	enzymes	in	the	interconversion	of	alcohols	and	aldehydes		or	ketones.	This	group	has	the
PSNMU-V1.4_AUG-EV-PASAV3_0028630.1	566089	test1708.tree	0.864	0.785702	high	108	0	actinobacteria;alphaproteobacteria;bacteroidetes;betaproteobacteria;chlamydiae;chlorobi;chloroflexi;deltaproteobacteria;epsilonproteobacteria;gammaproteobacteria;other;spirochaetes	0.931	0.805366	high	108	0	actinobacteria;alphaproteobacteria;bacteroidetes;betaproteobacteria;chlamydiae;chlorobi;chloroflexi;deltaproteobacteria;epsilonproteobacteria;gammaproteobacteria;other;spirochaetes	3483	Q6MBU9	Ribosomal	protein	S12	methylthiotransferase	RimO	COG0621]---[TIGR01125]---[TIGR01125]---[TIGR00089]---[TIGR00089]---[PRK14862]---[PRK14862]---[TIGR01579]---[TIGR01579]---[PRK14328]---[PRK14328]---[PRK14335]---[PRK14335]---[TIGR01574]---[TIGR01574]---[PRK14326]---[PRK14337]---[PRK14337]---[PRK14325]---[PRK14325]---[smart00729]---[smart00729]---[pfam00919]---[PRK14330]---[PRK14330]---[PRK14327]---[PRK14327]---[PRK14338]---[PRK14338]---[PRK14334]-…	COG0621		MiaB		2-methylthioadenine	synthetase		Translation		ribosomal	structure	and	biogenesis	.]---[TIGR01125		Ribosomal_protein_S12_methylthiotransferase_RimO		ribosomal	protein	S12	methylthiotransferase	RimO.	Members	of	this	protein	are
PSNMU-V1.4_AUG-EV-PASAV3_0028650.1	566091	test13382.tree	0.295	0.649667	medium	9	0	chlorobi;chloroflexi;cyanobacteria;deltaproteobacteria;epsilonproteobacteria;firmicutes;gammaproteobacteria	0.233	0.697952	medium	9	0	chlorobi;chloroflexi;cyanobacteria;deltaproteobacteria;epsilonproteobacteria;firmicutes;gammaproteobacteria	1190	A1KG37	Uncharacterized	protein	BCG_0605c	pfam08242]---[pfam12847]---[pfam08241	pfam08242		Methyltransf_12		Methyltransferase	domain.	Members	of	this	family	are	SAM	dependent	methyltransferases.]---[pfam12847		Methyltransf_18		Methyltransferase	domain.	Protein	in	this	family	function	as	methyltransferases.]---[pfam08241		Methyltransf_11
PSNMU-V1.4_AUG-EV-PASAV3_0028820.1	566107	test1501.tree	0.773	0.704278	high	14	0	alphaproteobacteria;bacteroidetes;chlorobi;deltaproteobacteria;gammaproteobacteria	0	0.704465	medium	15	0	actinobacteria;alphaproteobacteria;bacteroidetes;chlorobi;deltaproteobacteria;gammaproteobacteria	767	P0A9Y4	Cold	shock	protein	CspA	cd04458]---[pfam00313]---[COG1278]---[smart00357]---[PRK10354]---[PRK09890]---[TIGR02381]---[PRK10943]---[PRK09507]---[PRK14998]---[PRK09937	cd04458		CSP_CDS		Cold-Shock	Protein	(CSP)	contains	an	S1-like	cold-shock	domain	(CSD)	that	is	found	in	eukaryotes		prokaryotes		and	archaea.	CSP's	include	the	major	cold-shock
PSNMU-V1.4_AUG-EV-PASAV3_0028850.2	566110	test3779.tree	1	0.799652	high	39	0	actinobacteria;alphaproteobacteria;bacteroidetes;betaproteobacteria;chloroflexi;cyanobacteria;deltaproteobacteria;epsilonproteobacteria;firmicutes;gammaproteobacteria;other	1	0.788985	high	39	0	actinobacteria;alphaproteobacteria;bacteroidetes;betaproteobacteria;chloroflexi;cyanobacteria;deltaproteobacteria;epsilonproteobacteria;firmicutes;gammaproteobacteria;other	1677	Q55855	Glucokinase	pfam02685]---[PRK00292]---[TIGR00749]---[COG0837]---[PRK14101]---[PRK12408	pfam02685		Glucokinase		Glucokinase.	This	is	a	family	of	glucokinases	or	glucose	kinases	EC	2.7.1.2.	These	enzymes	phosphorylate	glucose	using	ATP	as	a	donor	to	give	glucose-6-phosphate	and	ADP.]---[PRK00292
PSNMU-V1.4_AUG-EV-PASAV3_0029210.1	566219	test23537.tree	1	0.823333	high	6	1	actinobacteria;firmicutes	1	0.835083	high	6	1	actinobacteria;firmicutes	1060	-	-	COG4894	COG4894		COG4894		Uncharacterized	conserved	protein		Function	unknown	.
PSNMU-V1.4_AUG-EV-PASAV3_0029400.1	566238	test1090.tree	0.113	0.765382	medium	76	0	actinobacteria;alphaproteobacteria;bacteroidetes;chloroflexi;cyanobacteria;deltaproteobacteria;firmicutes;gammaproteobacteria;other	0.955	0.768061	high	74	0	actinobacteria;alphaproteobacteria;bacteroidetes;chloroflexi;cyanobacteria;deltaproteobacteria;firmicutes;gammaproteobacteria;other	1101	B2UY22	Triosephosphate	isomerase	PRK00042]---[cd00311]---[PRK13962]---[pfam00121]---[COG0149]---[PTZ00333]---[PRK14566]---[PRK14567]---[PLN02561]---[PRK14905]---[PLN02429]---[PRK14565]---[PRK15492]---[TIGR00419]---[PRK04302	PRK00042		tpiA		triosephosphate	isomerase		Provisional.]---[cd00311		TIM		Triosephosphate	isomerase	(TIM)	is	a	glycolytic	enzyme	that	catalyzes	the	interconversion	of	dihydroxyacetone	phosphate	and	D-glyceraldehyde-3-phosphate.	The	reaction	is
PSNMU-V1.4_AUG-EV-PASAV3_0029890.2	566178	test8797.tree	1	0.724548	high	27	4	actinobacteria;alphaproteobacteria;betaproteobacteria;chloroflexi;firmicutes;gammaproteobacteria	1	0.748903	high	27	4	actinobacteria;alphaproteobacteria;betaproteobacteria;chloroflexi;firmicutes;gammaproteobacteria	3372	Q92506	Estradiol	17-beta-dehydrogenase	8	PRK05653]---[cd05333]---[PRK05557]---[TIGR01830]---[cd05233]---[PRK12825]---[COG1028]---[PRK12826]---[PRK12824]---[PRK05565]---[TIGR01829]---[PRK07231]---[cd05347]---[PRK08217]---[cd05358]---[PRK12829]---[PRK12936]---[cd05369]---[PRK12939]---[PRK06138	PRK05653		fabG		3-ketoacyl-(acyl-carrier-protein)	reductase		Validated.]---[cd05333		BKR_SDR_c		beta-Keto	acyl	carrier	protein	reductase	(BKR)		involved	in	Type	II	FAS		classical	(c)	SDRs.	This	subgroup
PSNMU-V1.4_AUG-EV-PASAV3_0029910.1	566180	test1197.tree	0.611	0.756603	high	62	0	actinobacteria;alphaproteobacteria;betaproteobacteria;chlorobi;deltaproteobacteria;gammaproteobacteria;other;spirochaetes	0.626	0.753054	high	62	0	actinobacteria;alphaproteobacteria;betaproteobacteria;chlorobi;deltaproteobacteria;gammaproteobacteria;other;spirochaetes	1443	P0AG10	Ribulose-phosphate	3-epimerase	PRK05581]---[TIGR01163]---[PRK08883]---[PLN02334]---[COG0036]---[cd00429]---[pfam00834]---[PRK08745]---[PTZ00170]---[PRK09722]---[PRK08005]---[PRK08091]---[PRK14057	PRK05581		PRK05581		ribulose-phosphate	3-epimerase		Validated.]---[TIGR01163		Ribulose-phosphate_3-epimerase		ribulose-phosphate	3-epimerase.	This	family	consists	of	Ribulose-phosphate	3-epimerase		also	known	as	pentose-5-phosphate	3-epimerase	(PPE).	PPE	converts	D-ribulose	5-phosphate
PSNMU-V1.4_AUG-EV-PASAV3_0030000.1	566189	test15725.tree	1	0.758333	high	9	0	actinobacteria;alphaproteobacteria;cyanobacteria;deltaproteobacteria;firmicutes;gammaproteobacteria;other	1	0.699333	high	9	0	actinobacteria;alphaproteobacteria;cyanobacteria;deltaproteobacteria;firmicutes;gammaproteobacteria;other	2739	P50872	Anthranilate	synthase	PRK13566]---[TIGR01815]---[COG0147]---[COG0512]---[cd01743]---[TIGR00564]---[pfam00425]---[TIGR01820]---[PRK05670]---[PRK13570]---[PRK13571]---[TIGR00565]---[PRK13565]---[PRK13569]---[PRK13564]---[pfam00117]---[PRK13573]---[TIGR01824]---[PRK13572]---[TIGR00553	PRK13566		PRK13566		anthranilate	synthase		Provisional.]---[TIGR01815		Includes	_Glutamine_amidotransferase		anthranilate	synthase		alpha	proteobacterial	clade.	This	model	represents	a	small	clade	of	anthranilate	synthases	from	alpha	proteobacteria
PSNMU-V1.4_AUG-EV-PASAV3_0030440.1	566264	test3598.tree	0.79	0.808275	high	10	0	actinobacteria;alphaproteobacteria;betaproteobacteria;chloroflexi;cyanobacteria;deltaproteobacteria;gammaproteobacteria	0.203	0.772087	medium	10	0	actinobacteria;alphaproteobacteria;betaproteobacteria;chloroflexi;cyanobacteria;deltaproteobacteria;gammaproteobacteria	1805	Q8VXV7	Lysine-specific	histone	demethylase	1	homolog	1	pfam01593]---[PLN02676]---[PLN02268]---[PLN02268]---[PLN02529]---[PLN02328]---[COG1231]---[PLN03000]---[PLN03000]---[pfam13450]---[PLN02568]---[PLN02568]---[COG3349]---[COG1233]---[COG2072]---[COG1232]---[PRK11883]---[PLN02976]---[PLN02976]---[TIGR00562]---[PRK04176]---[TIGR01373]---[COG0562]---[COG0644	pfam01593		Amino_oxidase		Flavin	containing	amine	oxidoreductase.		This	family	consists	of	various	amine	oxidases		including	maze	polyamine	oxidase	(PAO)	and	various	flavin	containing
PSNMU-V1.4_AUG-EV-PASAV3_0030580.1	566277	test8268.tree	1	0.841091	high	23	0	bacteroidetes;epsilonproteobacteria;gammaproteobacteria	1	0.815636	high	23	0	bacteroidetes;epsilonproteobacteria;gammaproteobacteria	2518	-	-	COG2515	COG2515		Acd		1-aminocyclopropane-1-carboxylate	deaminase		Amino	acid	transport	and	metabolism	.
PSNMU-V1.4_AUG-EV-PASAV3_0030840.1	566302	test2517.tree	1	0.78195	high	88	5	actinobacteria;alphaproteobacteria;bacteroidetes;betaproteobacteria;chlamydiae;chlorobi;chloroflexi;deltaproteobacteria;firmicutes;gammaproteobacteria;other	1	0.78446	high	88	5	actinobacteria;alphaproteobacteria;bacteroidetes;betaproteobacteria;chlamydiae;chlorobi;chloroflexi;deltaproteobacteria;firmicutes;gammaproteobacteria;other	1289	O07134	1	4-dihydroxy-2-naphthoate	octaprenyltransferase	cd13962]---[TIGR00751]---[PRK06080]---[PRK06080]---[COG1575]---[COG1575]---[pfam01040]---[cd13956]---[TIGR02235	cd13962		PT_UbiA_UBIAD1		1	4-Dihydroxy-2-naphthoate	octaprenyltransferase.		Human	UBIAD1	is	an	enzyme	involved	in	the	synthesis	of	MK-4.	Menaquinones	(MKs		also	called	bacterial	forms)	are	one	of
PSNMU-V1.4_AUG-EV-PASAV3_0031500.1	566367	test20148.tree	1	0.703857	high	8	0	alphaproteobacteria;gammaproteobacteria	1	0.700214	high	8	0	alphaproteobacteria;gammaproteobacteria	3028	-	-	COG0625]---[cd03046]---[cd00570]---[cd03057]---[pfam13417]---[pfam13409]---[cd03048]---[cd03056]---[cd03047]---[cd03049]---[PRK10357]---[pfam02798]---[cd03050]---[cd03053	COG0625		Gst		Glutathione	S-transferase		Posttranslational	modification		protein	turnover		chaperones	.]---[cd03046		GST_N_GTT1_like		GST_N	family		Saccharomyces	cerevisiae	GTT1-like	subfamily		composed	of	predominantly	uncharacterized	proteins
PSNMU-V1.4_AUG-EV-PASAV3_0031530.1	566370	test12221.tree	1	0.770478	high	10	0	alphaproteobacteria;cyanobacteria;gammaproteobacteria	1	0.822174	high	10	0	alphaproteobacteria;cyanobacteria;gammaproteobacteria	1199	-	-	COG4337	COG4337		COG4337		Uncharacterized	protein	conserved	in	bacteria		Function	unknown	.
PSNMU-V1.4_AUG-EV-PASAV3_0031580.1	566375	test10713.tree	1	0.694154	high	23	0	actinobacteria;alphaproteobacteria;bacteroidetes;betaproteobacteria;chlorobi;deltaproteobacteria;epsilonproteobacteria;gammaproteobacteria;other	1	0.696038	high	23	0	actinobacteria;alphaproteobacteria;bacteroidetes;betaproteobacteria;chlorobi;deltaproteobacteria;epsilonproteobacteria;gammaproteobacteria;other	919	P38986	L-asparaginase	1	COG0252]---[smart00870]---[pfam00710]---[cd08963]---[cd08964]---[cd08962]---[PRK04183]---[cd00411]---[TIGR00520]---[TIGR02153]---[PRK11096]---[TIGR00519	COG0252		AnsB		L-asparaginase/archaeal	Glu-tRNAGln	amidotransferase	subunit	D		Amino	acid	transport	and	metabolism	/	Translation		ribosomal	structure	and	biogenesis	.]---[smart00870		Asparaginase		Asparaginase		found	in
PSNMU-V1.4_AUG-EV-PASAV3_0031680.1	566385	test13436.tree	1	0.779857	high	19	0	actinobacteria;alphaproteobacteria;bacteroidetes;betaproteobacteria;cyanobacteria;deltaproteobacteria;epsilonproteobacteria;firmicutes;gammaproteobacteria;other	1	0.778	high	19	0	actinobacteria;alphaproteobacteria;bacteroidetes;betaproteobacteria;cyanobacteria;deltaproteobacteria;epsilonproteobacteria;firmicutes;gammaproteobacteria;other	2162	-	-	pfam07510	pfam07510		DUF1524		Protein	of	unknown	function	(DUF1524).	This	family	of	uncharacterized	proteins	contain	a	conserved	HXXP	motif.	A	similar	motif	is	seen	in	protein	families	in	the	His-Me	finger
PSNMU-V1.4_AUG-EV-PASAV3_0031690.1	566386	test1289.tree	0.78	0.780588	high	52	11	actinobacteria;alphaproteobacteria;bacteroidetes;betaproteobacteria;chlorobi;cyanobacteria;firmicutes;gammaproteobacteria;other	0.233	0.776263	medium	52	11	actinobacteria;alphaproteobacteria;bacteroidetes;betaproteobacteria;chlorobi;cyanobacteria;firmicutes;gammaproteobacteria;other	1869	Q8TC12	Retinol	dehydrogenase	11	cd05327]---[PRK06197]---[cd09807]---[PRK05854]---[PRK06196]---[cd09809]---[COG1028]---[cd05233]---[cd09810]---[COG4221]---[COG0300]---[cd05324]---[PRK07231]---[cd05374]---[cd05344]---[cd05346]---[cd08939]---[cd05332]---[cd05370]---[PRK05653	cd05327		retinol-DH_like_SDR_c_like		retinol	dehydrogenase	(retinol-DH)		Light	dependent	Protochlorophyllide	(Pchlide)	OxidoReductase	(LPOR)	and	related	proteins		classical	(c)	SDRs.		Classical	SDR	subgroup	containing	retinol-DHs		LPORs
PSNMU-V1.4_AUG-EV-PASAV3_0032480.1	566516	test4571.tree	1	0.783636	high	41	7	actinobacteria;alphaproteobacteria;betaproteobacteria;cyanobacteria;deltaproteobacteria;gammaproteobacteria;spirochaetes;thermotogae	1	0.793891	high	41	7	actinobacteria;alphaproteobacteria;betaproteobacteria;cyanobacteria;deltaproteobacteria;gammaproteobacteria;spirochaetes;thermotogae	1818	P44098	Putative	glutamine	amidotransferase	HI_1037	pfam13230]---[COG0121]---[cd01908]---[COG4976]---[cd00352]---[pfam00310]---[pfam08241]---[pfam08242]---[cd02440]---[pfam13649]---[pfam13847]---[pfam12847]---[TIGR02072]---[pfam13489]---[COG0500]---[PRK10258]---[PRK08317	pfam13230		GATase_4		Glutamine	amidotransferases	class-II.	This	family	captures	members	that	are	not	found	in	pfam00310.]---[COG0121		COG0121		Predicted	glutamine	amidotransferase		General	function	prediction	only
PSNMU-V1.4_AUG-EV-PASAV3_0032970.1	566486	test10618.tree	1	0.750692	high	11	7	actinobacteria;alphaproteobacteria;betaproteobacteria;firmicutes;gammaproteobacteria	1	0.790231	high	11	7	actinobacteria;alphaproteobacteria;betaproteobacteria;firmicutes;gammaproteobacteria	926	-	-	COG0819]---[pfam03070]---[TIGR04306	COG0819		TenA		Putative	transcription	activator		Transcription	.]---[pfam03070		TENA_THI-4		TENA/THI-4/PQQC	family.	Members	of	this	family	are	found	in	all	the	three	major	phyla	of	life		archaebacteria
PSNMU-V1.4_AUG-EV-PASAV3_0033040.1	566492	test8569.tree	1	0.844469	high	17	5	actinobacteria;chloroflexi;cyanobacteria;deltaproteobacteria;firmicutes	1	0.860687	high	17	5	actinobacteria;chloroflexi;cyanobacteria;deltaproteobacteria;firmicutes	1911	-	-	-	-
PSNMU-V1.4_AUG-EV-PASAV3_0033300.1	566543	test8869.tree	0.802	0.845	high	10	0	actinobacteria;alphaproteobacteria;betaproteobacteria;deltaproteobacteria;gammaproteobacteria	0.77	0.812774	high	10	0	actinobacteria;alphaproteobacteria;betaproteobacteria;deltaproteobacteria;gammaproteobacteria	2659	P39888	Tetracenomycin	polyketide	synthesis	hydroxylase	TcmG	PRK06126]---[pfam01494]---[pfam01494]---[COG0654]---[PRK06184]---[PRK08244]---[PRK06834]---[PRK06183]---[PRK07190]---[PRK08132]---[TIGR01988]---[PRK07494	PRK06126		PRK06126		hypothetical	protein		Provisional.]---[pfam01494		FAD_binding_3		FAD	binding	domain.	This	domain	is	involved	in	FAD	binding	in	a	number	of	enzymes.]---[COG0654
PSNMU-V1.4_AUG-EV-PASAV3_0033550.1	566568	test4780.tree	1	0.797321	high	44	1	actinobacteria;betaproteobacteria;deltaproteobacteria;epsilonproteobacteria;firmicutes;gammaproteobacteria;other	1	0.820604	high	44	1	actinobacteria;betaproteobacteria;deltaproteobacteria;epsilonproteobacteria;firmicutes;gammaproteobacteria;other	2099	P24920	Tryptophan	biosynthesis	protein	TRP1	PRK09427]---[cd00331]---[PRK00278]---[pfam00218]---[COG0134]---[PLN02363]---[cd00405]---[PRK01222]---[COG0135]---[pfam00697]---[PLN02460]---[PRK13802]---[PRK13957]---[PRK13803]---[PRK13958	PRK09427		PRK09427		bifunctional	indole-3-glycerol	phosphate	synthase/phosphoribosylanthranilate	isomerase		Provisional.]---[cd00331		IGPS		Indole-3-glycerol	phosphate	synthase	(IGPS)		an	enzyme	in	the	tryptophan	biosynthetic	pathway		catalyzing
PSNMU-V1.4_AUG-EV-PASAV3_0033730.1	566585	test1152.tree	0.889	0.779003	high	12	0	bacteroidetes	0.804	0.759909	high	12	0	bacteroidetes	1715	B4SRK9	GTPase	Era	PRK00089]---[cd04163]---[COG1159]---[COG1159]---[TIGR00436]---[TIGR00436]---[pfam01926]---[cd00880]---[TIGR00450]---[cd00882]---[TIGR00231]---[COG1160]---[COG1160]---[TIGR03594]---[TIGR03594]---[cd01894]---[PRK00093]---[PRK00093]---[COG0486]---[PRK15494]---[PRK15494]---[PRK05291]---[cd04164]---[cd01895]---[cd01881]---[TIGR03918	PRK00089		era		GTPase	Era		Reviewed.]---[cd04163		Era		E.	coli	Ras-like	protein	(Era)	is	a	multifunctional	GTPase.	Era	(E.	coli	Ras-like	protein)	is	a	multifunctional	GTPase	found
PSNMU-V1.4_AUG-EV-PASAV3_0033910.1	566600	test2495.tree	0.793	0.756634	high	23	45	deltaproteobacteria;gammaproteobacteria;other	0.902	0.744851	high	23	45	deltaproteobacteria;gammaproteobacteria;other	678	B5FAQ4	Non-canonical	purine	NTP	phosphatase	pfam01931]---[COG1986]---[PRK05074]---[TIGR00258]---[PRK03941]---[PRK03114]---[PRK01170	pfam01931		NTPase_I-T		Protein	of	unknown	function	DUF84.	The	function	of	this	prokaryotic	protein	family	is	unknown.]---[COG1986		COG1986		Inosine/xanthosine	triphosphatase		Nucleotide	transport	and	metabolism
PSNMU-V1.4_AUG-EV-PASAV3_0033970.1	566606	test15713.tree	1	0.763944	high	11	5	alphaproteobacteria;bacteroidetes;betaproteobacteria;deltaproteobacteria;epsilonproteobacteria;other	1	0.765333	high	11	5	alphaproteobacteria;bacteroidetes;betaproteobacteria;deltaproteobacteria;epsilonproteobacteria;other	3197	Q9FMV1	Gamma	carbonic	anhydrase-like	1		mitochondrial	PLN02472]---[cd04645]---[PLN02296]---[COG0663]---[cd04650]---[cd03359]---[pfam09834]---[cd00710]---[cd04745]---[cd03352]---[cd03360]---[COG1044	PLN02472		PLN02472		uncharacterized	protein.]---[cd04645		LbH_gamma_CA_like		Gamma	carbonic	anhydrase-like		This	family	is	composed	of	gamma	carbonic	anhydrase	(CA)		Ferripyochelin	Binding	Protein
PSNMU-V1.4_AUG-EV-PASAV3_0034070.1	566616	test2783.tree	0.943	0.780367	high	28	0	actinobacteria;bacteroidetes;chlamydiae;firmicutes;gammaproteobacteria;other	0.893	0.771667	high	28	0	actinobacteria;bacteroidetes;chlamydiae;firmicutes;gammaproteobacteria;other	1475	-	-	COG3823]---[pfam05096	COG3823		COG3823		Glutamine	cyclotransferase		Posttranslational	modification		protein	turnover		chaperones	.]---[pfam05096		Glu_cyclase_2		Glutamine	cyclotransferase.	This	family	of	enzymes	EC	2.3.2.5	catalyse	the	cyclization	of	free
PSNMU-V1.4_AUG-EV-PASAV3_0034340.1	566643	test6864.tree	1	0.831179	high	29	0	alphaproteobacteria;betaproteobacteria;cyanobacteria;deltaproteobacteria;firmicutes;gammaproteobacteria;other	1	0.801	high	29	0	alphaproteobacteria;betaproteobacteria;cyanobacteria;deltaproteobacteria;firmicutes;gammaproteobacteria;other	1615	-	-	cd02135]---[pfam00881]---[cd02150]---[cd02062]---[COG0778]---[PRK13294]---[TIGR03553	cd02135		Arsenite_oxidase		Nitroreductase-like	family	which	includes	NADH	oxidase	and	arsenite	oxidiase.	NADH	oxidase	catalyses	the	oxidation	of	NAD(P)H	and	accepts	a	wide	broad	range	of	compounds	as	electron	acceptors
PSNMU-V1.4_AUG-EV-PASAV3_0034460.1	566655	test5668.tree	1	0.76063	high	23	2	actinobacteria;alphaproteobacteria;bacteroidetes;chloroflexi;cyanobacteria;firmicutes;other	1	0.711326	high	23	2	actinobacteria;alphaproteobacteria;bacteroidetes;chloroflexi;cyanobacteria;firmicutes;other	3125	-	-	-	-
PSNMU-V1.4_AUG-EV-PASAV3_0034510.1	566660	test20224.tree	1	0.800214	high	14	0	actinobacteria;betaproteobacteria;deltaproteobacteria;firmicutes;gammaproteobacteria;other	1	0.765286	high	14	0	actinobacteria;betaproteobacteria;deltaproteobacteria;firmicutes;gammaproteobacteria;other	2339	H8ZPX2	3-succinoylsemialdehyde-pyridine	dehydrogenase	cd07138]---[cd07138]---[cd07139]---[cd07089]---[cd07089]---[pfam00171]---[pfam00171]---[COG1012]---[COG1012]---[cd07078]---[cd07078]---[cd07093]---[cd07091]---[cd07091]---[cd07114]---[cd07119]---[cd07119]---[cd07088]---[cd07112]---[cd07103]---[cd07097]---[cd07109]---[cd07106]---[cd07106]---[cd07110]---[PRK13473]---[TIGR01804]---[cd07107	cd07138		ALDH_CddD_SSP0762		Rhodococcus	ruber	6-oxolauric	acid	dehydrogenase-like.	The	6-oxolauric	acid	dehydrogenase	(CddD)	from	Rhodococcus	ruber	SC1	which	converts	6-oxolauric	acid	to	dodecanedioic	acid		and	the	aldehyde	dehydrogenase
PSNMU-V1.4_AUG-EV-PASAV3_0035730.1	566766	test10621.tree	1	0.754885	high	21	0	actinobacteria;alphaproteobacteria;bacteroidetes;betaproteobacteria;deltaproteobacteria;firmicutes;gammaproteobacteria;other	1	0.801538	high	21	0	actinobacteria;alphaproteobacteria;bacteroidetes;betaproteobacteria;deltaproteobacteria;firmicutes;gammaproteobacteria;other	1382	Q54IT3	Probable	flavin-containing	monoamine	oxidase	A	pfam01593]---[COG1231]---[COG1231]---[PLN02268]---[TIGR01988]---[PRK11883]---[PLN02676	pfam01593		Amino_oxidase		Flavin	containing	amine	oxidoreductase.		This	family	consists	of	various	amine	oxidases		including	maze	polyamine	oxidase	(PAO)	and	various	flavin	containing	monoamine
PSNMU-V1.4_AUG-EV-PASAV3_0035910.1	566784	test5059.tree	0.232	0.6714	medium	19	0	actinobacteria;chlorobi;cyanobacteria	0.779	0.75572	high	24	0	alphaproteobacteria;chlorobi;cyanobacteria;gammaproteobacteria	968	-	-	pfam08547	pfam08547		CIA30		Complex	I	intermediate-associated	protein	30	(CIA30).	This	protein	is	associated	with	mitochondrial	Complex	I	intermediate-associated	protein	30	(CIA30)	in	human	and	mouse.	The	family	is	also	present
PSNMU-V1.4_AUG-EV-PASAV3_0036050.1	566810	test14888.tree	1	0.810684	high	12	1	bacteroidetes;betaproteobacteria;deltaproteobacteria;firmicutes;gammaproteobacteria;spirochaetes	1	0.846632	high	12	1	bacteroidetes;betaproteobacteria;deltaproteobacteria;firmicutes;gammaproteobacteria;spirochaetes	2048	Q9I163	Putative	quercetin	2	3-dioxygenase	PA2418	COG1741]---[pfam02678]---[pfam05726	COG1741		COG1741		Pirin-related	protein		General	function	prediction	only	.]---[pfam02678		Pirin		Pirin.	This	family	consists	of	Pirin	proteins	from	both	eukaryotes	and	prokaryotes.
PSNMU-V1.4_AUG-EV-PASAV3_0037070.1	566906	test3218.tree	0.758	0.776013	high	14	0	actinobacteria;alphaproteobacteria;cyanobacteria;deltaproteobacteria;epsilonproteobacteria;firmicutes;gammaproteobacteria;spirochaetes	0.909	0.757857	high	15	0	actinobacteria;alphaproteobacteria;betaproteobacteria;cyanobacteria;deltaproteobacteria;epsilonproteobacteria;firmicutes;gammaproteobacteria;spirochaetes	3139	B7EA73	Puromycin-sensitive	aminopeptidase	PRK14015]---[cd09600]---[TIGR02414]---[COG0308]---[pfam11940]---[cd09595]---[pfam01433]---[cd09601]---[cd09602]---[cd09603]---[TIGR02412]---[TIGR02411]---[cd09604]---[cd09599]---[pfam13485	PRK14015		pepN		aminopeptidase	N		Provisional.]---[cd09600		M1_APN_1		Peptidase	M1	family	containing	Aminopeptidase	N.	This	family	contains	aminopeptidase	N	(APN		CD13		Alanyl	aminopeptidase		EC
PSNMU-V1.4_AUG-EV-PASAV3_0037770.1	566974	test4883.tree	1	0.828731	high	46	5	alphaproteobacteria;bacteroidetes;betaproteobacteria;chlorobi;cyanobacteria;deltaproteobacteria;gammaproteobacteria;other	1	0.860923	high	46	5	alphaproteobacteria;bacteroidetes;betaproteobacteria;chlorobi;cyanobacteria;deltaproteobacteria;gammaproteobacteria;other	1335	Q96JK4	HHIP-like	protein	1	pfam07995]---[COG2133]---[TIGR03606	pfam07995		GSDH		Glucose	/	Sorbosone	dehydrogenase.	Members	of	this	family	are	glucose/sorbosone	dehydrogenases	that	possess	a	beta-propeller	fold.]---[COG2133		COG2133		Glucose/sorbosone	dehydrogenases		Carbohydrate	transport	and
PSNMU-V1.4_AUG-EV-PASAV3_0038010.1	566996	test14857.tree	1	0.806053	high	14	0	actinobacteria;alphaproteobacteria;bacteroidetes;betaproteobacteria;firmicutes;gammaproteobacteria;other	1	0.841421	high	14	0	actinobacteria;alphaproteobacteria;bacteroidetes;betaproteobacteria;firmicutes;gammaproteobacteria;other	1921	P72332	Nodulation	protein	G	cd05347]---[cd05233]---[COG1028]---[PRK06124]---[PRK05557]---[TIGR01963]---[PRK08213]---[TIGR01832]---[PRK12429]---[PRK12939]---[cd05333]---[PRK07523]---[PRK12826]---[PRK06935]---[PRK06841]---[PRK12825]---[PRK08993]---[cd05352]---[PRK07231]---[PRK05653	cd05347		Ga5DH-like_SDR_c		gluconate	5-dehydrogenase	(Ga5DH)-like		classical	(c)	SDRs.	Ga5DH	catalyzes	the	NADP-dependent	conversion	of	carbon	source	D-gluconate	and	5-keto-D-gluconate.	This	SDR	subgroup	has	a	classical	Gly-rich
PSNMU-V1.4_AUG-EV-PASAV3_0038540.1	567134	test8275.tree	1	0.827273	high	26	0	actinobacteria;alphaproteobacteria;bacteroidetes;betaproteobacteria;chlorobi;cyanobacteria;deltaproteobacteria;epsilonproteobacteria;gammaproteobacteria;other	1	0.82297	high	26	0	actinobacteria;alphaproteobacteria;bacteroidetes;betaproteobacteria;chlorobi;cyanobacteria;deltaproteobacteria;epsilonproteobacteria;gammaproteobacteria;other	2576	P16100	Isocitrate	dehydrogenase		NADP		COG2838]---[pfam03971]---[TIGR00178	COG2838		Icd		Monomeric	isocitrate	dehydrogenase		Energy	production	and	conversion	.]---[pfam03971		IDH		Monomeric	isocitrate	dehydrogenase.	NADP(	)-dependent	isocitrate	dehydrogenase	(ICD)	is	an	important
PSNMU-V1.4_AUG-EV-PASAV3_0038700.1	567150	test15705.tree	1	0.851889	high	15	0	actinobacteria;alphaproteobacteria;cyanobacteria;gammaproteobacteria	1	0.833833	high	15	0	actinobacteria;alphaproteobacteria;cyanobacteria;gammaproteobacteria	2685	-	-	pfam13449]---[COG4222	pfam13449		Phytase-like		Esterase-like	activity	of	phytase.	This	is	a	repeated	domain	that	carries	several	highly	conserved	Glu	and	Asp	residues	indicating	the	likelihood	that	the	domain	incorporates	the	enzymic
PSNMU-V1.4_AUG-EV-PASAV3_0038930.1	567172	test14874.tree	1	0.820579	high	13	1	alphaproteobacteria;betaproteobacteria;deltaproteobacteria;epsilonproteobacteria;firmicutes;gammaproteobacteria;other	1	0.803158	high	13	1	alphaproteobacteria;betaproteobacteria;deltaproteobacteria;epsilonproteobacteria;firmicutes;gammaproteobacteria;other	2195	P33590	Nickel-binding	periplasmic	protein	cd08489]---[cd08489]---[TIGR02294]---[TIGR02294]---[cd00995]---[cd00995]---[COG0747]---[COG0747]---[cd08494]---[cd08493]---[cd08492]---[cd08492]---[cd08498]---[cd08490]---[pfam00496]---[cd08516]---[cd08512]---[cd08512]---[cd08513]---[cd08513]---[cd08499]---[cd08495]---[cd08496]---[cd08503]---[cd08514]---[cd08515]---[cd08517	cd08489		PBP2_NikA		The	substrate-binding	component	of	an	ABC-type	nickel	import	system	contains	the	type	2	periplasmic	binding	fold.	This	family	represents	the	periplasmic	substrate-binding	domain	of	nickel
PSNMU-V1.4_AUG-EV-PASAV3_0039180.1	567020	test4970.tree	1	0.800255	high	30	3	actinobacteria;bacteroidetes;chloroflexi;cyanobacteria;deltaproteobacteria;firmicutes;gammaproteobacteria;other	1	0.799176	high	30	3	actinobacteria;bacteroidetes;chloroflexi;cyanobacteria;deltaproteobacteria;firmicutes;gammaproteobacteria;other	2205	Q59022	Uncharacterized	protein	MJ1628	pfam09818]---[COG3044	pfam09818		ABC_ATPase		Predicted	ATPase	of	the	ABC	class.	Members	of	this	family	include	various	bacterial	predicted	ABC	class	ATPases.]---[COG3044		COG3044		Predicted	ATPase	of	the	ABC
PSNMU-V1.4_AUG-EV-PASAV3_0039550.1	567054	test9851.tree	1	0.778036	high	11	0	deltaproteobacteria	1	0.81325	high	11	0	deltaproteobacteria	1447	Q9I5A5	Phosphate	acetyltransferase	pfam13500]---[PRK05632]---[COG0857]---[COG0132]---[PRK00090]---[TIGR00347]---[cd03109	pfam13500		AAA_26		AAA	domain.	This	domain	is	found	in	a	number	of	proteins	involved	in	cofactor	biosynthesis	such	as	dethiobiotin	synthase	and	cobyric	acid	synthase.	This	domain	contains
PSNMU-V1.4_AUG-EV-PASAV3_0039930.1	567090	test23305.tree	1	0.7805	high	6	0	alphaproteobacteria;bacteroidetes;deltaproteobacteria;gammaproteobacteria;spirochaetes	1	0.773667	high	6	0	alphaproteobacteria;bacteroidetes;deltaproteobacteria;gammaproteobacteria;spirochaetes	4601	Q5A599	Histidine	protein	kinase	NIK1	cd00156]---[pfam00072]---[COG0784]---[COG0745]---[COG2204]---[COG3706]---[TIGR02956]---[TIGR02154]---[pfam14360]---[PRK10161]---[PRK15347]---[smart00448]---[COG4753]---[COG3437]---[COG2197]---[CHL00148]---[PRK11107]---[PRK10610]---[COG2201]---[PRK10336	cd00156		REC		Signal	receiver	domain		originally	thought	to	be	unique	to	bacteria	(CheY		OmpR		NtrC		and	PhoB)		now	recently	identified	in
PSNMU-V1.4_AUG-EV-PASAV3_0040100.1	567106	test3042.tree	0.506	0.749695	high	9	0	actinobacteria;bacteroidetes;deltaproteobacteria;firmicutes;other;spirochaetes;thermotogae	0.379	0.794195	medium	9	0	actinobacteria;bacteroidetes;deltaproteobacteria;firmicutes;other;spirochaetes;thermotogae	1880	P9WKL1	Isocitrate	dehydrogenase		NADP		PLN00096]---[PRK08299]---[TIGR00127]---[PTZ00435]---[PLN03065]---[PLN00103]---[COG0538]---[pfam00180]---[pfam00036]---[smart00054	PLN00096		PLN00096		isocitrate	dehydrogenase	(NADP	)		Provisional.]---[PRK08299		PRK08299		isocitrate	dehydrogenase		Validated.]---[TIGR00127		Isocitrate_dehydrogenase_cytoplasmic		isocitrate	dehydrogenase		NADP-dependent		eukaryotic	type.
PSNMU-V1.4_AUG-EV-PASAV3_0040120.1	567108	test23305.tree	1	0.7805	high	6	0	alphaproteobacteria;bacteroidetes;deltaproteobacteria;gammaproteobacteria;spirochaetes	1	0.773667	high	6	0	alphaproteobacteria;bacteroidetes;deltaproteobacteria;gammaproteobacteria;spirochaetes	4145	Q86CZ2	Hybrid	signal	transduction	histidine	kinase	K	PRK15347]---[cd00156]---[TIGR02956]---[COG0784]---[pfam00072]---[PRK11107]---[PRK11107]---[COG3706]---[COG0745]---[COG2204]---[COG2197]---[COG3437]---[PRK10841]---[COG0642]---[smart00448]---[PRK10610]---[CHL00148]---[PRK09959]---[TIGR02154]---[COG4753]---[PRK09468	PRK15347		PRK15347		two	component	system	sensor	kinase	SsrA		Provisional.]---[cd00156		REC		Signal	receiver	domain		originally	thought	to	be	unique	to	bacteria
PSNMU-V1.4_AUG-EV-PASAV3_0040250.1	567205	test1975.tree	0.831	0.845394	high	18	2	alphaproteobacteria;bacteroidetes;cyanobacteria;deltaproteobacteria;epsilonproteobacteria;gammaproteobacteria;other	0.87	0.847659	high	18	2	alphaproteobacteria;bacteroidetes;cyanobacteria;deltaproteobacteria;epsilonproteobacteria;gammaproteobacteria;other	2263	Q8BZ00	Sodium/hydrogen	exchanger	9	TIGR00840]---[COG0025]---[pfam00999]---[TIGR00831	TIGR00840		Endosomal/prevacuolar_sodium/hydrogen_exchanger		sodium/hydrogen	exchanger	3	The	Monovalent	Cation	Proton	Antiporter-1	(CPA1)	Family	(TC	2.A.36)The	CPA1	family	is	a	large	family	of	proteins	derived	from	Gram-positive	and	Gram-negative
PSNMU-V1.4_AUG-EV-PASAV3_0040420.1	567220	test58756.tree	1	0.70875	high	5	0	deltaproteobacteria;gammaproteobacteria;other	1	0.71325	high	5	0	deltaproteobacteria;gammaproteobacteria;other	2090	O17732	Pyruvate	carboxylase	1	PRK12999]---[PRK12999]---[COG1038]---[COG1038]---[TIGR01235]---[PRK08591]---[COG4770]---[PRK08654]---[COG0439]---[PRK07178]---[PRK06111]---[TIGR00514]---[PRK05586]---[PRK08462]---[PRK12833]---[TIGR02712]---[PRK08463]---[pfam02786]---[smart00878]---[pfam02785]---[pfam00289]---[PRK12815	PRK12999		PRK12999		pyruvate	carboxylase		Reviewed.]---[COG1038		PycA		Pyruvate	carboxylase		Energy	production	and	conversion	.]---[TIGR01235		Pyruvate_carboxylase_1		pyruvate	carboxylase.	This	enzyme	plays	a	role
PSNMU-V1.4_AUG-EV-PASAV3_0040920.1	567268	test1211.tree	0.931	0.775879	high	5	0	gammaproteobacteria	0.923	0.782434	high	5	0	gammaproteobacteria	1822	P28606	Uncharacterized	protein	SYNPCC7002_A1628	cd09993]---[pfam00850]---[COG0123]---[cd09992]---[cd09301]---[cd09994]---[cd10001]---[cd11599]---[cd09996]---[cd09991]---[cd11598]---[PTZ00346]---[PTZ00063]---[cd10002]---[cd10000]---[cd10003]---[cd10005]---[cd10004]---[cd11682]---[cd11680	cd09993		HDAC_classIV		Histone	deacetylase	class	IV	also	known	as	histone	deacetylase	11	Class	IV	histone	deacetylases	(HDAC11		EC	3.5.1.98)	are	predicted	Zn-dependent	enzymes.	This	class	includes
PSNMU-V1.4_AUG-EV-PASAV3_0040970.1	567273	test11584.tree	0.948	0.732125	high	12	0	alphaproteobacteria;betaproteobacteria;gammaproteobacteria;other	0.915	0.714375	high	12	0	alphaproteobacteria;betaproteobacteria;gammaproteobacteria;other	1736	D2WKD9	Farnesol	dehydrogenase	cd05233]---[PRK05557]---[COG1028]---[COG4221]---[PRK07231]---[PRK05653]---[COG0300]---[PRK12826]---[PRK07454]---[cd08939]---[PRK07326]---[PRK08324]---[TIGR03971]---[PRK12429]---[cd05358]---[cd08929]---[cd05374]---[PRK05565]---[PRK07666]---[PRK12939	cd05233		SDR_c		classical	(c)	SDRs.	SDRs	are	a	functionally	diverse	family	of	oxidoreductases	that	have	a	single	domain	with	a	structurally	conserved	Rossmann	fold	(alpha/beta	folding	pattern	with
PSNMU-V1.4_AUG-EV-PASAV3_0041560.1	567331	test9470.tree	1	0.897724	high	27	0	actinobacteria;alphaproteobacteria;betaproteobacteria;chlorobi;deltaproteobacteria;firmicutes;gammaproteobacteria;other	1	0.903172	high	27	0	actinobacteria;alphaproteobacteria;betaproteobacteria;chlorobi;deltaproteobacteria;firmicutes;gammaproteobacteria;other	5300	-	-	COG1112]---[TIGR00376]---[pfam13087]---[pfam13245]---[pfam13086	COG1112		COG1112		Superfamily	I	DNA	and	RNA	helicases	and	helicase	subunits		DNA	replication		recombination		and	repair	.]---[TIGR00376		DNA-binding_protein_SMUBP-2		DNA	helicase		putative.		The
PSNMU-V1.4_AUG-EV-PASAV3_0041610.1	567336	test2765.tree	0.931	0.824538	high	41	0	actinobacteria;alphaproteobacteria;chloroflexi;cyanobacteria;deltaproteobacteria;firmicutes;gammaproteobacteria;other;spirochaetes	0.919	0.801275	high	41	0	actinobacteria;alphaproteobacteria;chloroflexi;cyanobacteria;deltaproteobacteria;firmicutes;gammaproteobacteria;other;spirochaetes	1455	Q15738	Sterol-4-alpha-carboxylate	3-dehydrogenase		decarboxylating	cd05241]---[cd09813]---[COG0451]---[cd09811]---[pfam01073]---[cd09812]---[pfam01370]---[cd08946]---[cd05256]---[cd05232]---[cd05253]---[cd05263]---[cd05228]---[cd05228]---[TIGR04180]---[cd05247]---[cd05271]---[cd05254]---[PLN02240]---[COG1087]---[pfam07993	cd05241		3b-HSD-like_SDR_e		3beta-hydroxysteroid	dehydrogenases	(3b-HSD)-like		extended	(e)	SDRs.	Extended	SDR	family	domains	belonging	to	this	subgroup	have	the	characteristic	active	site	tetrad	and	a	fairly
PSNMU-V1.4_AUG-EV-PASAV3_0041680.1	567343	test9834.tree	1	0.720179	high	21	4	betaproteobacteria;cyanobacteria;deltaproteobacteria;epsilonproteobacteria;gammaproteobacteria	1	0.716143	high	21	4	betaproteobacteria;cyanobacteria;deltaproteobacteria;epsilonproteobacteria;gammaproteobacteria	984	D4GU73	Low-salt	glycan	biosynthesis	protein	Agl8	cd03430]---[cd02883]---[pfam00293]---[cd04673]---[COG1051]---[PRK15434]---[cd04699]---[cd04677]---[cd03427]---[cd04680]---[cd04679]---[cd04676]---[cd04694]---[cd04671]---[COG0494]---[cd04667]---[cd03428	cd03430		GDPMH		GDP-mannose	glycosyl	hydrolase	(AKA	GDP-mannose	mannosyl	hydrolase	(GDPMH))	is	a	member	of	the	Nudix	hydrolase	superfamily.	This	class	of	enzymes	is	unique	from
PSNMU-V1.4_AUG-EV-PASAV3_0041760.1	567351	test4390.tree	0.78	0.740684	high	12	0	betaproteobacteria;deltaproteobacteria;gammaproteobacteria;spirochaetes	0.807	0.762912	high	12	0	betaproteobacteria;deltaproteobacteria;gammaproteobacteria;spirochaetes	1331	O23300	Enoyl-CoA	delta	isomerase	3	cd06558]---[PLN02267]---[COG1024]---[pfam00378]---[PRK05995]---[PRK06213]---[PRK06142]---[PRK05674]---[PRK06495]---[PRK06688]---[PRK07110]---[PRK06127]---[PRK06143]---[PRK07657]---[PRK05809]---[PRK06144]---[PRK07854]---[PRK09674]---[PRK06494]---[PRK11730	cd06558		crotonase-like		Crotonase/Enoyl-Coenzyme	A	(CoA)	hydratase	superfamily.	This	superfamily	contains	a	diverse	set	of	enzymes	including	enoyl-CoA	hydratase		napthoate	synthase		methylmalonyl-CoA	decarboxylase		3-hydoxybutyryl-CoA
PSNMU-V1.4_AUG-EV-PASAV3_0041890.1	567362	test2565.tree	1	0.809684	high	81	1	actinobacteria;alphaproteobacteria;bacteroidetes;betaproteobacteria;cyanobacteria;deltaproteobacteria;epsilonproteobacteria;firmicutes;gammaproteobacteria;other	1	0.790735	high	81	1	actinobacteria;alphaproteobacteria;bacteroidetes;betaproteobacteria;cyanobacteria;deltaproteobacteria;epsilonproteobacteria;firmicutes;gammaproteobacteria;other	4685	Q9ZHD9	6-phosphogluconate	dehydrogenase		decarboxylating	PLN02350]---[PLN02350]---[pfam00393]---[pfam00393]---[PRK09287]---[PRK09287]---[COG0362]---[COG0362]---[PTZ00142]---[PTZ00142]---[TIGR00873]---[TIGR00873]---[PRK09599]---[PRK09599]---[COG1023]---[COG1023]---[pfam03446]---[PRK12490]---[TIGR00872]---[COG1119]---[COG1119]---[COG2084]---[PRK11559]---[COG1131]---[COG1131]---[PRK10938]---[PRK10938]---[PRK10938]---[cd03235]---[cd03235]---[TIGR01505]---[…	PLN02350		PLN02350		phosphogluconate	dehydrogenase	(decarboxylating).]---[pfam00393		6PGD		6-phosphogluconate	dehydrogenase		C-terminal	domain.	This	family	represents	the	C-terminal	all-alpha	domain	of	6-phosphogluconate	dehydrogenase.	The	domain	contains
PSNMU-V1.4_AUG-EV-PASAV3_0041910.1	567364	test13389.tree	0.191	0.759	medium	10	0	actinobacteria;betaproteobacteria;deltaproteobacteria;spirochaetes	0.866	0.744667	high	10	0	actinobacteria;betaproteobacteria;deltaproteobacteria;spirochaetes	1814	Q869N6	3-hydroxybutyryl-CoA	dehydratase-like	protein		mitochondrial	COG1024]---[COG1024]---[cd06558]---[cd06558]---[PRK06688]---[PRK07657]---[PRK07657]---[PRK07658]---[PRK09245]---[pfam00378]---[pfam00378]---[PRK07854]---[PRK06127]---[PRK08258]---[PRK05980]---[PRK05809]---[PRK11423]---[PRK06144]---[PRK05870]---[PRK07327]---[PRK05981]---[PRK07799]---[PRK06210]---[TIGR03210	COG1024		CaiD		Enoyl-CoA	hydratase/carnithine	racemase		Lipid	metabolism	.]---[cd06558		crotonase-like		Crotonase/Enoyl-Coenzyme	A	(CoA)	hydratase	superfamily.	This	superfamily	contains	a	diverse	set	of	enzymes
PSNMU-V1.4_AUG-EV-PASAV3_0042120.1	567457	test18840.tree	1	0.779933	high	11	0	actinobacteria;alphaproteobacteria;bacteroidetes;betaproteobacteria;firmicutes;gammaproteobacteria	1	0.818267	high	11	0	actinobacteria;alphaproteobacteria;bacteroidetes;betaproteobacteria;firmicutes;gammaproteobacteria	3183	B2TFM7	L-rhamnonate	dehydratase	COG0179]---[pfam01557]---[PRK05653]---[cd05233]---[cd05333]---[PRK05557]---[TIGR01830]---[COG1028]---[PRK12825]---[PRK15440]---[PRK15440]---[PRK15440]---[cd03327]---[cd03327]---[cd03327]---[PRK12826]---[PRK05565]---[PRK07231]---[TIGR01829]---[PRK12939]---[PRK08226]---[PRK12429]---[PRK12824]---[PRK12829	COG0179		MhpD		2-keto-4-pentenoate	hydratase/2-oxohepta-3-ene-1	7-dioic	acid	hydratase	(catechol	pathway)		Secondary	metabolites	biosynthesis		transport		and	catabolism	.]---[pfam01557		FAA_hydrolase		Fumarylacetoacetate	(FAA)	hydrolase	family.	This	family
PSNMU-V1.4_AUG-EV-PASAV3_0042810.1	567435	test23314.tree	1	0.859833	high	10	0	actinobacteria;alphaproteobacteria;betaproteobacteria;gammaproteobacteria	1	0.866	high	10	0	actinobacteria;alphaproteobacteria;betaproteobacteria;gammaproteobacteria	2147	Q49W60	Probable	nitronate	monooxygenase	cd04730]---[COG2070]---[pfam03060]---[TIGR03151]---[cd05580]---[TIGR01304]---[cd04722]---[cd05570]---[PTZ00263]---[PTZ00314]---[PRK08649	cd04730		NPD_like		2-Nitropropane	dioxygenase	(NPD)		one	of	the	nitroalkane	oxidizing	enzyme	families		catalyzes	oxidative	denitrification	of	nitroalkanes	to	their	corresponding	carbonyl	compounds	and	nitrites.	NDP
PSNMU-V1.4_AUG-EV-PASAV3_0043060.1	567479	test9471.tree	1	0.810207	high	17	0	cyanobacteria	1	0.814621	high	17	0	cyanobacteria	759	Q84XB6	Photosystem	II	12	kDa	extrinsic	protein		chloroplastic	pfam06514]---[PRK02515	pfam06514		PsbU		Photosystem	II	12	kDa	extrinsic	protein	(PsbU).		This	family	consists	of	several	photosystem	II	12	kDa	extrinsic	protein	(PsbU)
PSNMU-V1.4_AUG-EV-PASAV3_0044590.1	567627	test2305.tree	0.829	0.799645	high	49	0	actinobacteria;alphaproteobacteria;betaproteobacteria;cyanobacteria;deltaproteobacteria;gammaproteobacteria	0.933	0.786655	high	39	0	alphaproteobacteria;betaproteobacteria;cyanobacteria;gammaproteobacteria	1202	Q9I922	Regucalcin	pfam08450]---[COG3386	pfam08450		SGL		SMP-30/Gluconolaconase/LRE-like	region.	This	family	describes	a	region	that	is	found	in	proteins	expressed	by	a	variety	of	eukaryotic	and	prokaryotic	species.	These	proteins	include	various	enzymes
PSNMU-V1.4_AUG-EV-PASAV3_0044740.1	567705	test49512.tree	1	0.7436	high	6	0	actinobacteria;firmicutes	1	0.7404	high	6	0	actinobacteria;firmicutes	1091	Q05918	Tyrosine-protein	phosphatase	pfam13350]---[COG2365	pfam13350		Y_phosphatase3		Tyrosine	phosphatase	family.	This	family	is	closely	related	to	the	pfam00102	and	pfam00782	families.]---[COG2365		COG2365		Protein	tyrosine/serine	phosphatase		Signal	transduction	mechanisms	.
PSNMU-V1.4_AUG-EV-PASAV3_0045090.1	567657	test30850.tree	1	0.762111	high	7	0	actinobacteria;alphaproteobacteria;betaproteobacteria;firmicutes;gammaproteobacteria	1	0.782778	high	7	0	actinobacteria;alphaproteobacteria;betaproteobacteria;firmicutes;gammaproteobacteria	1235	Q6NYL3	Peroxisomal	bifunctional	enzyme	COG1250]---[COG1250]---[PRK11730]---[PRK11154]---[TIGR02437]---[TIGR02440]---[TIGR02441]---[PLN02545]---[PLN02545]---[PRK09260]---[PRK05808]---[PRK05808]---[pfam00725]---[pfam00725]---[PRK08268]---[PRK06035]---[PRK06130]---[PRK07530]---[TIGR02279]---[PRK07819]---[PRK08269]---[pfam02737]---[PRK08293]---[PRK07531	COG1250		FadB		3-hydroxyacyl-CoA	dehydrogenase		Lipid	metabolism	.]---[PRK11730		fadB		multifunctional	fatty	acid	oxidation	complex	subunit	alpha		Reviewed.]---[PRK11154		fadJ		multifunctional	fatty	acid	oxidation
PSNMU-V1.4_AUG-EV-PASAV3_0045220.1	567669	test1103.tree	0.886	0.795554	high	77	0	actinobacteria;chloroflexi;cyanobacteria;firmicutes;other;tenericutes;thermotogae	0.896	0.79933	high	77	0	actinobacteria;chloroflexi;cyanobacteria;firmicutes;other;tenericutes;thermotogae	2225	Q3M8N9	tRNA-2-methylthio-N(6)-dimethylallyladenosine	synthase	PRK14333]---[TIGR00089]---[COG0621]---[PRK14328]---[PRK14325]---[PRK14331]---[TIGR01574]---[PRK14327]---[PRK14330]---[PRK14326]---[PRK14338]---[PRK14329]---[PRK14339]---[PRK14340]---[PRK14337]---[PRK14335]---[TIGR01579]---[PRK14336]---[PRK14334]---[TIGR01125	PRK14333		PRK14333		(dimethylallyl)adenosine	tRNA	methylthiotransferase		Provisional.]---[TIGR00089		Ribosomal_protein_S12_methylthiotransferase_RimO		radical	SAM	methylthiotransferase		MiaB/RimO	family.	This	subfamily	contains	the	tRNA-i(6)A37	modification	enzyme		MiaB	(TIGR01574).	The	phylogenetic
PSNMU-V1.4_AUG-EV-PASAV3_0045400.1	567687	test9482.tree	0.488	0.799724	medium	6	0	actinobacteria;alphaproteobacteria	0.389	0.806897	medium	6	0	actinobacteria;alphaproteobacteria	1289	O34371	Putative	oxidoreductase	YteT	COG0673]---[pfam01408]---[TIGR04380	COG0673		MviM		Predicted	dehydrogenases	and	related	proteins		General	function	prediction	only	.]---[pfam01408		GFO_IDH_MocA		Oxidoreductase	family		NAD-binding	Rossmann	fold.	This	family	of	enzymes	utilize
PSNMU-V1.4_AUG-EV-PASAV3_0046130.1	567778	test12218.tree	0.795	0.809435	high	6	0	bacteroidetes	0.842	0.794957	high	6	0	bacteroidetes	1519	-	-	-	-
PSNMU-V1.4_AUG-EV-PASAV3_0046420.1	567805	test1298.tree	0.94	0.789205	high	71	2	actinobacteria;bacteroidetes;chlorobi;chloroflexi;cyanobacteria;other	0.962	0.761402	high	71	2	actinobacteria;bacteroidetes;chlorobi;chloroflexi;cyanobacteria;other	1705	P73283	3-oxoacyl-	acyl-carrier-protein		synthase	2	TIGR03150]---[PRK07314]---[cd00834]---[COG0304]---[PTZ00050]---[PRK06333]---[PRK08439]---[PLN02836]---[PRK08722]---[PLN02787]---[PRK07967]---[PRK09116]---[PRK07910]---[cd00828]---[PRK06501]---[PRK14691]---[PRK05952]---[PRK09185]---[cd00832]---[cd00825	TIGR03150		fabF		beta-ketoacyl-acyl-carrier-protein	synthase	II.	3-oxoacyl-	acyl-carrier-protein		synthase	2	(KAS-II		FabF)	is	involved	in	the	condensation	step	of	fatty	acid	biosynthesis	in	which
PSNMU-V1.4_AUG-EV-PASAV3_0046710.1	567832	test5610.tree	1	0.838152	high	30	0	actinobacteria;betaproteobacteria;chloroflexi;cyanobacteria;firmicutes;gammaproteobacteria;other	1	0.824326	high	30	0	actinobacteria;betaproteobacteria;chloroflexi;cyanobacteria;firmicutes;gammaproteobacteria;other	1605	P0ADP1	Flavin	mononucleotide	phosphatase	YigB	COG1011]---[pfam00702]---[pfam13419]---[TIGR02253]---[PRK10748]---[TIGR02254]---[TIGR02252	COG1011		COG1011		Predicted	hydrolase	(HAD	superfamily)		General	function	prediction	only	.]---[pfam00702		Hydrolase		haloacid	dehalogenase-like	hydrolase.	This	family	is	structurally	different	from	the	alpha/beta
PSNMU-V1.4_AUG-EV-PASAV3_0047070.1	567867	test2800.tree	0.4	0.727267	medium	37	0	alphaproteobacteria;betaproteobacteria;gammaproteobacteria	0.242	0.721689	medium	37	0	alphaproteobacteria;betaproteobacteria;gammaproteobacteria	755	P87305	Glutathione-specific	gamma-glutamylcyclotransferase	pfam04752]---[COG3703	pfam04752		ChaC		ChaC-like	protein.	The	ChaC	protein	is	thought	to	be	associated	with	the	putative	ChaA	Ca2	/H		cation	transport	protein	in	Escherichia	coli.	Its	function	is
PSNMU-V1.4_AUG-EV-PASAV3_0047300.1	567974	test1287.tree	0.279	0.789512	medium	20	0	chlamydiae;cyanobacteria;other	0.898	0.79543	high	20	0	chlamydiae;cyanobacteria;other	1821	Q795R8	Uncharacterized	protein	YtfP	TIGR00275]---[pfam03486]---[COG2081]---[TIGR03862	TIGR00275		TIGR00275		flavoprotein		HI0933	family.	The	model	when	searched	with	a	partial	length	search	brings	in	proteins	with	a	dinucleotide-binding	motif	(Rossman	fold)	over	the	initial
PSNMU-V1.4_AUG-EV-PASAV3_0047470.1	567884	test43842.tree	1	0.798833	high	7	0	alphaproteobacteria;betaproteobacteria;deltaproteobacteria;gammaproteobacteria;other	1	0.7735	high	7	0	alphaproteobacteria;betaproteobacteria;deltaproteobacteria;gammaproteobacteria;other	2061	P49118	Luminal-binding	protein	PTZ00009]---[pfam00012]---[PRK00290]---[TIGR02350]---[cd10241]---[COG0443]---[PRK13411]---[cd10233]---[PTZ00400]---[CHL00094]---[PRK13410]---[PLN03184]---[PRK05183]---[PTZ00186]---[TIGR01991]---[cd10234]---[cd10170]---[cd11733]---[pfam10712]---[cd11734	PTZ00009		PTZ00009		heat	shock	70	kDa	protein		Provisional.]---[pfam00012		HSP70		Hsp70	protein.	Hsp70	chaperones	help	to	fold	many	proteins.	Hsp70	assisted	folding	involves	repeated	cycles	of
PSNMU-V1.4_AUG-EV-PASAV3_0047520.1	567889	test1021.tree	0.884	0.821256	high	117	0	alphaproteobacteria;betaproteobacteria;deltaproteobacteria;gammaproteobacteria	0.758	0.827392	high	103	0	alphaproteobacteria;betaproteobacteria;gammaproteobacteria;other;spirochaetes	2792	B0CK11	Translation	initiation	factor	IF-2	PRK05306]---[TIGR00487]---[COG0532]---[CHL00189]---[cd01887]---[PRK04004]---[TIGR00491]---[pfam00009]---[PRK14845]---[cd03702]---[cd03701]---[cd00881]---[cd03692]---[PRK12736]---[COG0050]---[TIGR00485]---[TIGR00475]---[TIGR01394]---[PRK00049]---[COG3276	PRK05306		infB		translation	initiation	factor	IF-2		Validated.]---[TIGR00487		Translation_initiation_factor_IF-2		translation	initiation	factor	IF-2.	This	model	discriminates	eubacterial	(and	mitochondrial)	translation	initiation	factor	2	(IF-2)
PSNMU-V1.4_AUG-EV-PASAV3_0048530.1	568009	test1290.tree	0.883	0.761098	high	85	0	alphaproteobacteria;bacteroidetes;betaproteobacteria;chlorobi;deltaproteobacteria;epsilonproteobacteria;firmicutes;gammaproteobacteria	0.906	0.77022	high	85	0	alphaproteobacteria;bacteroidetes;betaproteobacteria;chlorobi;deltaproteobacteria;epsilonproteobacteria;firmicutes;gammaproteobacteria	1589	O86042	Fumarylpyruvate	hydrolase	COG0179]---[pfam01557]---[PRK10691]---[TIGR02303]---[PRK15203]---[TIGR02305	COG0179		MhpD		2-keto-4-pentenoate	hydratase/2-oxohepta-3-ene-1	7-dioic	acid	hydratase	(catechol	pathway)		Secondary	metabolites	biosynthesis		transport		and	catabolism	.]---[pfam01557		FAA_hydrolase		Fumarylacetoacetate	(FAA)	hydrolase	family.	This	family
PSNMU-V1.4_AUG-EV-PASAV3_0048790.1	568034	test6338.tree	1	0.746	high	30	2	actinobacteria;alphaproteobacteria;bacteroidetes;chloroflexi;cyanobacteria;deltaproteobacteria;firmicutes;gammaproteobacteria;other;tenericutes;thermotogae	1	0.78969	high	30	2	actinobacteria;alphaproteobacteria;bacteroidetes;chloroflexi;cyanobacteria;deltaproteobacteria;firmicutes;gammaproteobacteria;other;tenericutes;thermotogae	1079	-	-	pfam00756]---[COG2819]---[COG2382]---[COG0627	pfam00756		Esterase		Putative	esterase.	This	family	contains	Esterase	D.	However	it	is	not	clear	if	all	members	of	the	family	have	the	same	function.	This	family	is	related	to
PSNMU-V1.4_AUG-EV-PASAV3_0048910.1	568045	test18767.tree	1	0.7794	high	10	0	actinobacteria;alphaproteobacteria;firmicutes;other	1	0.805	high	10	0	actinobacteria;alphaproteobacteria;firmicutes;other	2587	Q9LBG2	Levodione	reductase	cd05233]---[COG1028]---[PRK05557]---[PRK07231]---[PRK05653]---[cd05333]---[PRK12826]---[PRK06172]---[PRK06484]---[PRK06484]---[PRK05565]---[TIGR01830]---[cd05368]---[cd05330]---[PRK07060]---[PRK12825]---[cd05364]---[PRK06138]---[cd05366]---[PRK12939]---[PRK08277	cd05233		SDR_c		classical	(c)	SDRs.	SDRs	are	a	functionally	diverse	family	of	oxidoreductases	that	have	a	single	domain	with	a	structurally	conserved	Rossmann	fold	(alpha/beta	folding	pattern	with
PSNMU-V1.4_AUG-EV-PASAV3_0048930.1	568047	test17795.tree	1	0.798063	high	16	0	actinobacteria;alphaproteobacteria;betaproteobacteria;gammaproteobacteria	1	0.854062	high	16	0	actinobacteria;alphaproteobacteria;betaproteobacteria;gammaproteobacteria	2478	P37758	Nitrate/nitrite	transporter	NarU	PRK15034]---[TIGR00886]---[COG2223]---[COG2223]---[COG2223]---[cd06174]---[cd06174]---[pfam07690]---[pfam07690	PRK15034		PRK15034		nitrate/nitrite	transport	protein	NarU		Provisional.]---[TIGR00886		Nitrate/nitrite_transporter_NarK		nitrite	extrusion	protein	(nitrite	facilitator).		Transport	and	binding	proteins		Anions	.]---[COG2223		NarK
PSNMU-V1.4_AUG-EV-PASAV3_0051200.1	568266	test18764.tree	1	0.766333	high	10	0	actinobacteria;alphaproteobacteria;other	1	0.7716	high	10	0	actinobacteria;alphaproteobacteria;other	2493	Q9NGP6	Pyrophosphate--fructose	6-phosphate	1-phosphotransferase	PRK06555]---[COG0205]---[cd00363]---[cd11369]---[PRK06830]---[TIGR02483]---[PTZ00286]---[cd11368]---[cd11367]---[PRK14072]---[pfam00365]---[PRK03202]---[TIGR02482]---[cd11365]---[TIGR02478]---[PRK07085]---[COG2123]---[PLN02884]---[PLN02564]---[pfam01138	PRK06555		PRK06555		pyrophosphate--fructose-6-phosphate	1-phosphotransferase		Validated.]---[COG0205		PfkA		6-phosphofructokinase		Carbohydrate	transport	and	metabolism	.]---[cd00363		PFK		Phosphofructokinase		a	key	regulatory	enzyme	in	glycolysis
PSNMU-V1.4_AUG-EV-PASAV3_0051300.1	568276	test20151.tree	1	0.739714	high	9	1	betaproteobacteria;chloroflexi;firmicutes;other	1	0.724286	high	9	1	betaproteobacteria;chloroflexi;firmicutes;other	3075	Q9LJN8	Mitotic	checkpoint	protein	BUB3.1	cd06160]---[cd06161]---[cd06164]---[COG1994]---[cd00200]---[cd05709]---[COG2319]---[COG2319]---[cd06158	cd06160		S2P-M50_like_2		Uncharacterized	homologs	of	Site-2	protease	(S2P)		zinc	metalloproteases	(MEROPS	family	M50)	which	cleave	transmembrane	domains	of	substrate	proteins		regulating	intramembrane	proteolysis	(RIP)
PSNMU-V1.4_AUG-EV-PASAV3_0051480.1	568293	test1844.tree	0.875	0.785607	high	54	57	actinobacteria;alphaproteobacteria;chloroflexi;deltaproteobacteria;firmicutes;gammaproteobacteria;other;spirochaetes;tenericutes	0.88	0.798524	high	54	57	actinobacteria;alphaproteobacteria;chloroflexi;deltaproteobacteria;firmicutes;gammaproteobacteria;other;spirochaetes;tenericutes	1369	Q09780	Putative	mevalonate	kinase	PTZ00298]---[TIGR00549]---[COG1577]---[PRK03926]---[COG2605]---[PLN02677]---[COG0153]---[PRK03817]---[pfam08544]---[PRK05322]---[PRK05101]---[TIGR00131	PTZ00298		PTZ00298		mevalonate	kinase		Provisional.]---[TIGR00549		Mevalonate_kinase		mevalonate	kinase.	This	model	represents	mevalonate	kinase		the	third	step	in	the	mevalonate	pathway	of	isopentanyl	pyrophosphate
PSNMU-V1.4_AUG-EV-PASAV3_0051570.1	568302	test4225.tree	1	0.783085	high	45	5	actinobacteria;alphaproteobacteria;betaproteobacteria;deltaproteobacteria;firmicutes;gammaproteobacteria;other;spirochaetes;tenericutes;thermotogae	1	0.806017	high	45	5	actinobacteria;alphaproteobacteria;betaproteobacteria;deltaproteobacteria;firmicutes;gammaproteobacteria;other;spirochaetes;tenericutes;thermotogae	2204	P75063	Uncharacterized	protein	MG039	homolog	COG0579]---[pfam01266]---[COG0665]---[PRK11728	COG0579		COG0579		Predicted	dehydrogenase		General	function	prediction	only	.]---[pfam01266		DAO		FAD	dependent	oxidoreductase.	This	family	includes	various	FAD	dependent	oxidoreductases		Glycerol-3-phosphate	dehydrogenase
PSNMU-V1.4_AUG-EV-PASAV3_0051620.1	568307	test2074.tree	1	0.765097	high	109	3	actinobacteria;alphaproteobacteria;bacteroidetes;betaproteobacteria;chlorobi;chloroflexi;cyanobacteria;deltaproteobacteria;firmicutes;gammaproteobacteria;other;spirochaetes;thermotogae	1	0.763177	high	109	3	actinobacteria;alphaproteobacteria;bacteroidetes;betaproteobacteria;chlorobi;chloroflexi;cyanobacteria;deltaproteobacteria;firmicutes;gammaproteobacteria;other;spirochaetes;thermotogae	1796	B7LVK4	Orotate	phosphoribosyltransferase	PRK00125]---[TIGR02127]---[PRK05500]---[PRK00455]---[cd04725]---[COG0461]---[TIGR00336]---[smart00934]---[COG0284]---[pfam00215]---[PRK13813]---[PRK13811]---[pfam00156]---[cd06223]---[TIGR01367]---[TIGR01740]---[PRK13812]---[COG0503]---[PRK13810]---[PRK02277	PRK00125		pyrF		orotidine	5'-phosphate	decarboxylase		Reviewed.]---[TIGR02127		Orotidine_5'-phosphate_decarboxylase		orotidine	5'-phosphate	decarboxylase		subfamily	2	This	model	represents	orotidine	5'-monophosphate	decarboxylase		the	PyrF	protein	of	pyrimidine
PSNMU-V1.4_AUG-EV-PASAV3_0051710.1	568316	test59449.tree	1	0.599	high	5	0	alphaproteobacteria	1	0.55425	high	5	0	alphaproteobacteria	1008	P45245	Uncharacterized	NAD(P)H	oxidoreductase	HI_1544	COG2249]---[pfam02525]---[PRK09739]---[pfam03358]---[COG1182	COG2249		MdaB		Putative	NADPH-quinone	reductase	(modulator	of	drug	activity	B)		General	function	prediction	only	.]---[pfam02525		Flavodoxin_2		Flavodoxin-like	fold.	This	family	consists	of	a
PSNMU-V1.4_AUG-EV-PASAV3_0052080.1	568352	test1814.tree	1	0.778872	high	141	5	actinobacteria;alphaproteobacteria;bacteroidetes;betaproteobacteria;chlorobi;chloroflexi;cyanobacteria;deltaproteobacteria;epsilonproteobacteria;firmicutes;gammaproteobacteria;other	1	0.752691	high	141	5	actinobacteria;alphaproteobacteria;bacteroidetes;betaproteobacteria;chlorobi;chloroflexi;cyanobacteria;deltaproteobacteria;epsilonproteobacteria;firmicutes;gammaproteobacteria;other	1152	Q7WG29	D-glycero-beta-D-manno-heptose-1	7-bisphosphate	7-phosphatase	PRK08942]---[COG0241]---[TIGR01656]---[cd01427]---[TIGR01662]---[TIGR00213]---[COG0546]---[PRK06769]---[pfam00702]---[pfam13242]---[PRK05446]---[COG0647]---[TIGR01549]---[pfam13419]---[TIGR01509]---[TIGR01261	PRK08942		PRK08942		D	D-heptose	1	7-bisphosphate	phosphatase		Validated.]---[COG0241		HisB		Histidinol	phosphatase	and	related	phosphatases		Amino	acid	transport	and	metabolism	.]---[TIGR01656		Imidazoleglycerol-phosphate_dehydratase
PSNMU-V1.4_AUG-EV-PASAV3_0052090.1	568353	test1764.tree	1	0.777604	high	11	0	betaproteobacteria;cyanobacteria;epsilonproteobacteria;gammaproteobacteria	1	0.775299	high	11	0	betaproteobacteria;cyanobacteria;epsilonproteobacteria;gammaproteobacteria	2580	Q9RA11	UPF0061	protein	ORF18	PRK00029]---[COG0397]---[pfam02696	PRK00029		PRK00029		hypothetical	protein		Validated.]---[COG0397		COG0397		Uncharacterized	conserved	protein		Function	unknown	.]---[pfam02696		UPF0061		Uncharacterized	ACR		YdiU/UPF0061	family.
PSNMU-V1.4_AUG-EV-PASAV3_0052370.1	568381	test2276.tree	0.997	0.796676	high	11	0	actinobacteria;bacteroidetes;epsilonproteobacteria;firmicutes;gammaproteobacteria;spirochaetes	0.998	0.802757	high	11	0	actinobacteria;bacteroidetes;epsilonproteobacteria;firmicutes;gammaproteobacteria;spirochaetes	1635	A1VZR5	Phosphoenolpyruvate	carboxykinase		ATP		PRK09344]---[cd00484]---[PLN02597]---[pfam01293]---[COG1866]---[PTZ00311]---[TIGR00224]---[cd01919]---[cd00820	PRK09344		PRK09344		phosphoenolpyruvate	carboxykinase		Provisional.]---[cd00484		PEPCK_ATP		Phosphoenolpyruvate	carboxykinase	(PEPCK)		a	critical	gluconeogenic	enzyme		catalyzes	the	first	committed	step	in	the
PSNMU-V1.4_AUG-EV-PASAV3_0052440.1	568388	test25410.tree	1	0.836455	high	10	1	actinobacteria;alphaproteobacteria;bacteroidetes;betaproteobacteria;chlorobi;cyanobacteria;firmicutes;gammaproteobacteria	1	0.784273	high	10	1	actinobacteria;alphaproteobacteria;bacteroidetes;betaproteobacteria;chlorobi;cyanobacteria;firmicutes;gammaproteobacteria	2725	Q2U316	FK506-binding	protein	1	COG0545]---[pfam00254]---[PRK10902]---[PRK11570	COG0545		FkpA		FKBP-type	peptidyl-prolyl	cis-trans	isomerases	1		Posttranslational	modification		protein	turnover		chaperones	.]---[pfam00254		FKBP_C		FKBP-type	peptidyl-prolyl	cis-trans	isomerase.	]---[PRK10902		PRK10902
PSNMU-V1.4_AUG-EV-PASAV3_0052860.2	568476	test8573.tree	1	0.817344	high	27	1	actinobacteria;alphaproteobacteria;betaproteobacteria;cyanobacteria;firmicutes;gammaproteobacteria;other	1	0.821062	high	27	1	actinobacteria;alphaproteobacteria;betaproteobacteria;cyanobacteria;firmicutes;gammaproteobacteria;other	1610	Q50228	Formamidase	COG2421]---[COG2421]---[pfam03069]---[pfam03069	COG2421		COG2421		Predicted	acetamidase/formamidase		Energy	production	and	conversion	.]---[pfam03069		FmdA_AmdA		Acetamidase/Formamidase	family.	This	family	includes	amidohydrolases	of	formamide	EC	3.5.1.49	and	acetamide.	Methylophilus	methylotrophus	fmdA	forms
PSNMU-V1.4_AUG-EV-PASAV3_0053360.1	568456	test8264.tree	1	0.756697	high	25	0	betaproteobacteria;deltaproteobacteria;gammaproteobacteria	1	0.763636	high	25	0	betaproteobacteria;deltaproteobacteria;gammaproteobacteria	1976	P0AG15	Probable	protease	SohB	PRK11778]---[cd07023]---[COG0616]---[pfam01343]---[TIGR00705]---[cd07022]---[TIGR00706]---[cd07019]---[pfam08496]---[cd07018]---[cd07016	PRK11778		PRK11778		putative	inner	membrane	peptidase		Provisional.]---[cd07023		S49_Sppa_N_C		Signal	peptide	peptidase	A	(SppA)		a	serine	protease		has	catalytic	Ser-Lys	dyad.	Signal	peptide
PSNMU-V1.4_AUG-EV-PASAV3_0053790.1	568521	test5130.tree	1	0.81258	high	50	0	bacteroidetes;cyanobacteria;deltaproteobacteria;gammaproteobacteria;other	1	0.81864	high	50	0	bacteroidetes;cyanobacteria;deltaproteobacteria;gammaproteobacteria;other	3868	P44782	Ribosomal	large	subunit	pseudouridine	synthase	A	COG0564]---[TIGR00005]---[cd02869]---[PRK10158]---[cd02557]---[cd02563]---[pfam00849]---[PRK11025]---[PRK11180]---[cd02558]---[PRK11112]---[TIGR01621]---[cd02550	COG0564		RluA		Pseudouridylate	synthases		23S	RNA-specific		Translation		ribosomal	structure	and	biogenesis	.]---[TIGR00005		Ribosomal_large_subunit_pseudouridine_synthase_D		pseudouridine	synthase		RluA	family.	In
PSNMU-V1.4_AUG-EV-PASAV3_0054350.1	568575	test12221.tree	1	0.770478	high	10	0	alphaproteobacteria;cyanobacteria;gammaproteobacteria	1	0.822174	high	10	0	alphaproteobacteria;cyanobacteria;gammaproteobacteria	1034	-	-	COG4875]---[COG4875]---[TIGR02246]---[TIGR02246]---[pfam08332]---[pfam08332]---[pfam13474]---[pfam13474]---[pfam12680]---[pfam14534]---[COG4319	COG4875		COG4875		Uncharacterized	protein	conserved	in	bacteria	with	a	cystatin-like	fold		Function	unknown	.]---[TIGR02246		hypothetical_protein		conserved	hypothetical	protein.		This	family	consists	of	uncharacterized	proteins	found
PSNMU-V1.4_AUG-EV-PASAV3_0054800.1	568617	test12196.tree	0.813	0.743652	high	5	0	cyanobacteria	0.748	0.736087	high	5	0	cyanobacteria	685	Q6AYQ6	Methylmalonic	aciduria	and	homocystinuria	type	D	homolog		mitochondrial	pfam10229	pfam10229		DUF2246		Uncharacterized	conserved	protein	(DUF2246).		This	is	a	family	of	proteins	conserved	from	worms	to	humans	of	approximately	300
PSNMU-V1.4_AUG-EV-PASAV3_0055460.1	568668	test11197.tree	1	0.75204	high	21	2	actinobacteria;alphaproteobacteria;betaproteobacteria;cyanobacteria;deltaproteobacteria;gammaproteobacteria;other;spirochaetes	1	0.74664	high	21	2	actinobacteria;alphaproteobacteria;betaproteobacteria;cyanobacteria;deltaproteobacteria;gammaproteobacteria;other;spirochaetes	1141	-	-	COG0262]---[pfam01872	COG0262		FolA		Dihydrofolate	reductase		Coenzyme	metabolism	.]---[pfam01872		RibD_C		RibD	C-terminal	domain.	The	function	of	this	domain	is	not	known		but	it	is	thought	to	be
PSNMU-V1.4_AUG-EV-PASAV3_0055490.1	568670	test1763.tree	0.855	0.764857	high	41	0	actinobacteria;alphaproteobacteria;betaproteobacteria;cyanobacteria;deltaproteobacteria;gammaproteobacteria;other	0.846	0.76263	high	41	0	actinobacteria;alphaproteobacteria;betaproteobacteria;cyanobacteria;deltaproteobacteria;gammaproteobacteria;other	2091	O34812	Putative	NADP-dependent	oxidoreductase	YfmJ	cd05288]---[COG2130]---[cd08294]---[cd08295]---[cd08293]---[TIGR02825]---[PLN03154]---[cd08250]---[cd08241]---[COG0604]---[cd05286]---[cd08253]---[cd05276]---[cd05289]---[cd08275]---[cd05188]---[cd08244]---[cd05195]---[cd08268]---[cd08267	cd05288		PGDH		Prostaglandin	dehydrogenases.	Prostaglandins	and	related	eicosanoids	are	metabolized	by	the	oxidation	of	the	15(S)-hydroxyl	group	of	the	NAD	-dependent	(type	I	15-PGDH)	15-prostaglandin	dehydrogenase
PSNMU-V1.4_AUG-EV-PASAV3_0055640.1	568694	test4157.tree	0.896	0.851117	high	28	0	actinobacteria;alphaproteobacteria;betaproteobacteria;chlorobi;chloroflexi;firmicutes;gammaproteobacteria;other	0.867	0.8425	high	28	0	actinobacteria;alphaproteobacteria;betaproteobacteria;chlorobi;chloroflexi;firmicutes;gammaproteobacteria;other	2799	P26294	15-cis-phytoene	desaturase	PLN02612]---[TIGR02731]---[COG3349]---[PLN02924]---[TIGR02732]---[PLN02487]---[pfam01593]---[TIGR03467]---[pfam02223]---[COG0125]---[PRK07233]---[TIGR00041]---[cd01672]---[PRK00698]---[COG1232]---[PRK13975]---[COG1233]---[pfam13450]---[TIGR00562]---[COG2907	PLN02612		PLN02612		phytoene	desaturase.]---[TIGR02731		Phytoene_dehydrogenase_chloroplastic/chromoplastic		phytoene	desaturase.	Plants	and	cyanobacteria	(and		supposedly		Chlorobium	tepidum)	have	a	conserved	pathway	from	two	molecules	geranylgeranyl-PP	to	one
PSNMU-V1.4_AUG-EV-PASAV3_0055700.1	568700	test6683.tree	1	0.8271	high	33	1	alphaproteobacteria;betaproteobacteria;cyanobacteria;deltaproteobacteria;epsilonproteobacteria;firmicutes;gammaproteobacteria;other	1	0.8279	high	33	1	alphaproteobacteria;betaproteobacteria;cyanobacteria;deltaproteobacteria;epsilonproteobacteria;firmicutes;gammaproteobacteria;other	1250	Q9A8H5	N-acetyl-gamma-glutamyl-phosphate	reductase	PRK11863]---[TIGR01851]---[PLN02968]---[COG0002]---[PRK00436]---[TIGR01850]---[smart00859]---[pfam01118	PRK11863		PRK11863		N-acetyl-gamma-glutamyl-phosphate	reductase		Provisional.]---[TIGR01851		N-acetyl-gamma-glutamyl-phosphate_reductase_2		N-acetyl-gamma-glutamyl-phosphate	reductase		uncommon	form.	This	model	represents	the	less	common	of	two	related	families	of	N-acetyl-gamma-glutamyl-phosphate	reductase
PSNMU-V1.4_AUG-EV-PASAV3_0056140.1	568744	test2683.tree	1	0.813117	high	73	10	actinobacteria;alphaproteobacteria;bacteroidetes;betaproteobacteria;chlorobi;chloroflexi;cyanobacteria;deltaproteobacteria;firmicutes;other;thermotogae	1	0.810021	high	73	10	actinobacteria;alphaproteobacteria;bacteroidetes;betaproteobacteria;chlorobi;chloroflexi;cyanobacteria;deltaproteobacteria;firmicutes;other;thermotogae	2103	O66682	(R)-citramalate	synthase	PRK12344]---[TIGR00977]---[cd07941]---[COG0119]---[cd03174]---[PRK09389]---[PRK00915]---[TIGR02090]---[PRK11858]---[TIGR00973]---[cd07940]---[TIGR02660]---[PLN02321]---[PLN03228]---[pfam00682]---[cd07939]---[TIGR02146]---[cd07945]---[cd07948]---[smart00917	PRK12344		PRK12344		putative	alpha-isopropylmalate/homocitrate	synthase	family	transferase		Provisional.]---[TIGR00977		citramal_synth		citramalate	synthase.	This	model	includes	GSU1798	and	is	now	known	to	represent	citramalate	synthase.	Members	are
PSNMU-V1.4_AUG-EV-PASAV3_0056420.1	568772	test15684.tree	1	0.773111	high	14	0	actinobacteria;alphaproteobacteria;betaproteobacteria;chlorobi;deltaproteobacteria;epsilonproteobacteria;firmicutes;gammaproteobacteria;other	1	0.813111	high	14	0	actinobacteria;alphaproteobacteria;betaproteobacteria;chlorobi;deltaproteobacteria;epsilonproteobacteria;firmicutes;gammaproteobacteria;other	1693	Q87IM1	Tryptophan	synthase	beta	chain	2	PRK13028]---[PRK04346]---[COG0133]---[cd06446]---[TIGR00263]---[PRK13803]---[PLN02618]---[PRK13802]---[PRK12391]---[COG1350]---[TIGR01415]---[cd00640]---[cd00640]---[pfam00291]---[cd01562]---[cd01563]---[COG1171]---[PRK06815]---[PRK08246]---[PRK06381]---[COG2515	PRK13028		PRK13028		tryptophan	synthase	subunit	beta		Provisional.]---[PRK04346		PRK04346		tryptophan	synthase	subunit	beta		Validated.]---[COG0133		TrpB		Tryptophan	synthase	beta	chain
PSNMU-V1.4_AUG-EV-PASAV3_0057310.1	568839	test43882.tree	1	0.5535	high	5	0	actinobacteria	1	0.705	high	5	0	actinobacteria	1891	O51144	UPF0073	membrane	protein	BB_0117	pfam03006]---[COG1272]---[TIGR01065	pfam03006		HlyIII		Haemolysin-III	related.	Members	of	this	family	are	integral	membrane	proteins.	This	family	includes	a	protein	with	hemolytic	activity	from	Bacillus	cereus.	It	has	been
PSNMU-V1.4_AUG-EV-PASAV3_0057730.1	568880	test8267.tree	1	0.78397	high	25	1	actinobacteria;alphaproteobacteria;bacteroidetes;betaproteobacteria;deltaproteobacteria;epsilonproteobacteria;firmicutes;gammaproteobacteria;other	1	0.807242	high	25	1	actinobacteria;alphaproteobacteria;bacteroidetes;betaproteobacteria;deltaproteobacteria;epsilonproteobacteria;firmicutes;gammaproteobacteria;other	1539	Q58097	Probable	aspartate	aminotransferase	2	PRK05764]---[COG0436]---[PRK08960]---[PRK07337]---[cd00609]---[pfam00155]---[PRK07309]---[PRK07682]---[PRK07568]---[COG1167]---[PRK05957]---[PRK06348]---[PRK06107]---[PRK07683]---[PRK06108]---[PRK08361]---[PRK06836]---[TIGR03540]---[COG0079]---[PRK08363	PRK05764		PRK05764		aspartate	aminotransferase		Provisional.]---[COG0436		COG0436		Aspartate/tyrosine/aromatic	aminotransferase		Amino	acid	transport	and	metabolism	.]---[PRK08960		PRK08960		hypothetical	protein		Provisional.]---[PRK07337
PSNMU-V1.4_AUG-EV-PASAV3_0058050.1	568930	test2926.tree	0.941	0.843395	high	34	6	actinobacteria;alphaproteobacteria;betaproteobacteria;chlorobi;deltaproteobacteria;firmicutes;gammaproteobacteria;other;spirochaetes;thermotogae	0.898	0.845163	high	34	6	actinobacteria;alphaproteobacteria;betaproteobacteria;chlorobi;deltaproteobacteria;firmicutes;gammaproteobacteria;other;spirochaetes;thermotogae	2169	P23978	Sodium-	and	chloride-dependent	GABA	transporter	1	cd11554]---[cd10324]---[cd10334]---[pfam00209]---[cd11496]---[cd10332]---[COG0733]---[cd11497]---[cd11500]---[cd11556]---[cd11513]---[cd10336]---[cd11510]---[cd11507]---[cd11506]---[cd11511]---[cd11509]---[cd11508]---[cd11512]---[cd11514	cd11554		SLC6sbd_u2		uncharacterized	eukaryotic	solute	carrier	6	subfamily		solute-binding	domain.	SLC6	proteins	(also	called	the	sodium-	and	chloride-dependent	neurotransmitter	transporter	family	or	Na
PSNMU-V1.4_AUG-EV-PASAV3_0058290.1	568953	test25596.tree	1	0.808545	high	6	0	alphaproteobacteria;betaproteobacteria;deltaproteobacteria;gammaproteobacteria;other	1	0.802091	high	6	0	alphaproteobacteria;betaproteobacteria;deltaproteobacteria;gammaproteobacteria;other	2442	Q93VK5	Protein	LUTEIN	DEFICIENT	5		chloroplastic	pfam00067]---[COG2124]---[PLN02738]---[PLN02936	pfam00067		p450		Cytochrome	P450.	Cytochrome	P450s	are	haem-thiolate	proteins	involved	in	the	oxidative	degradation	of	various	compounds.	They	are	particularly	well	known	for	their
PSNMU-V1.4_AUG-EV-PASAV3_0058540.1	568978	test3642.tree	1	0.746735	high	58	0	alphaproteobacteria;bacteroidetes;betaproteobacteria;chlorobi;chloroflexi;cyanobacteria;deltaproteobacteria;epsilonproteobacteria;firmicutes;gammaproteobacteria;other;spirochaetes	1	0.751603	high	58	0	alphaproteobacteria;bacteroidetes;betaproteobacteria;chlorobi;chloroflexi;cyanobacteria;deltaproteobacteria;epsilonproteobacteria;firmicutes;gammaproteobacteria;other;spirochaetes	989	Q1XDE4	Probable	transcriptional	regulator	ycf29	cd00156]---[pfam00072]---[COG0745]---[COG2197]---[COG2204]---[COG0784]---[COG3437]---[TIGR02154]---[COG4566]---[TIGR01387]---[CHL00148]---[PRK11517]---[PRK15347]---[TIGR01818]---[COG3706]---[PRK15479]---[PRK09468]---[PRK09390]---[PRK10923]---[PRK09581	cd00156		REC		Signal	receiver	domain		originally	thought	to	be	unique	to	bacteria	(CheY		OmpR		NtrC		and	PhoB)		now	recently	identified	in
PSNMU-V1.4_AUG-EV-PASAV3_0059190.1	569031	test5524.tree	0.746	0.787149	high	19	2	alphaproteobacteria;betaproteobacteria;firmicutes;gammaproteobacteria;other	0.82	0.770213	high	19	2	alphaproteobacteria;betaproteobacteria;firmicutes;gammaproteobacteria;other	1396	Q92UG5	5-hydroxyisourate	hydrolase	2	COG2351]---[pfam09349]---[COG3195]---[TIGR03164]---[TIGR02962]---[cd05822]---[pfam00576]---[PRK13590]---[PRK13799]---[cd05469]---[PRK15036]---[TIGR03180]---[PRK13798	COG2351		COG2351		Transthyretin-like	protein		General	function	prediction	only	.]---[pfam09349		OHCU_decarbox		OHCU	decarboxylase.	The	proteins	in	this	family	are	OHCU	decarboxylase	-	enzymes	of	the
PSNMU-V1.4_AUG-EV-PASAV3_0059220.1	569034	test11097.tree	1	0.80308	high	18	0	bacteroidetes;betaproteobacteria;deltaproteobacteria;epsilonproteobacteria;gammaproteobacteria	1	0.779	high	18	0	bacteroidetes;betaproteobacteria;deltaproteobacteria;epsilonproteobacteria;gammaproteobacteria	1807	P25888	ATP-dependent	RNA	helicase	RhlE	COG0513]---[COG0513]---[PRK10590]---[cd00268]---[PRK11776]---[PRK11776]---[PRK11192]---[PRK01297]---[pfam00270]---[PRK11634]---[smart00487]---[PLN00206]---[PTZ00424]---[cd00079]---[cd00046]---[pfam00271]---[PRK04837]---[PRK04837]---[PTZ00110]---[PTZ00110]---[PRK04537]---[PRK04537]---[smart00490]---[COG1061]---[COG1201	COG0513		SrmB		Superfamily	II	DNA	and	RNA	helicases		DNA	replication		recombination		and	repair	/	Transcription	/	Translation		ribosomal	structure	and	biogenesis	.]---[PRK10590
PSNMU-V1.4_AUG-EV-PASAV3_0059720.1	569087	test6300.tree	1	0.740214	high	34	1	actinobacteria;bacteroidetes;chlorobi;cyanobacteria;gammaproteobacteria;other	1	0.735738	high	34	1	actinobacteria;bacteroidetes;chlorobi;cyanobacteria;gammaproteobacteria;other	1028	P0C5D5	Peroxiredoxin	Q		chloroplastic	cd03017]---[COG1225]---[cd02971]---[pfam00578]---[cd03018]---[COG0450]---[PRK09437]---[cd03015]---[pfam08534]---[PRK13189]---[PRK13599]---[cd03016]---[PRK13191]---[cd02970]---[TIGR03137]---[PRK13190]---[PTZ00253]---[PRK10382]---[cd02966]---[PTZ00137	cd03017		PRX_BCP		Peroxiredoxin	(PRX)	family		Bacterioferritin	comigratory	protein	(BCP)	subfamily		composed	of	thioredoxin-dependent	thiol	peroxidases		widely	expressed	in	pathogenic	bacteria		that	protect
PSNMU-V1.4_AUG-EV-PASAV3_0059820.1	569096	test3644.tree	1	0.793603	high	36	3	actinobacteria;deltaproteobacteria;epsilonproteobacteria;firmicutes;gammaproteobacteria;other;spirochaetes	1	0.811559	high	36	3	actinobacteria;deltaproteobacteria;epsilonproteobacteria;firmicutes;gammaproteobacteria;other;spirochaetes	2899	-	-	COG4399	COG4399		COG4399		Uncharacterized	protein	conserved	in	bacteria		Function	unknown	.
PSNMU-V1.4_AUG-EV-PASAV3_0059890.1	569103	test11541.tree	0.892	0.836875	high	11	0	cyanobacteria	0.883	0.824167	high	11	0	cyanobacteria	3417	Q58762	Molybdate/tungstate	import	ATP-binding	protein	WtpC	COG0390]---[COG0390]---[TIGR00245]---[pfam00005]---[pfam03649]---[COG1131]---[COG1121]---[COG1120]---[cd00267]---[cd03230]---[cd03235]---[cd03299]---[cd03225]---[COG1124]---[cd03228]---[COG4619]---[cd03297]---[COG1136]---[cd03255]---[cd03246]---[PRK13539	COG0390		COG0390		ABC-type	uncharacterized	transport	system		permease	component		General	function	prediction	only	.]---[TIGR00245		UPF0014_membrane_protein_slr1647		TIGR00245	family	protein.		Hypothetical	proteins
PSNMU-V1.4_AUG-EV-PASAV3_0059900.1	569104	test2061.tree	1	0.839608	high	76	1	actinobacteria;alphaproteobacteria;bacteroidetes;betaproteobacteria;cyanobacteria;deltaproteobacteria;firmicutes;spirochaetes	1	0.863608	high	76	1	actinobacteria;alphaproteobacteria;bacteroidetes;betaproteobacteria;cyanobacteria;deltaproteobacteria;firmicutes;spirochaetes	2196	Q54Q69	Hybrid	signal	transduction	histidine	kinase	G	COG3899]---[pfam13191	COG3899		COG3899		Predicted	ATPase		General	function	prediction	only	.]---[pfam13191		AAA_16		AAA	ATPase	domain.	This	family	of	domains	contain	a	P-loop	motif
PSNMU-V1.4_AUG-EV-PASAV3_0060220.1	569136	test38118.tree	1	0.752143	high	5	0	actinobacteria	1	0.774571	high	5	0	actinobacteria	1110	-	-	pfam13468]---[cd07249	pfam13468		Glyoxalase_3		Glyoxalase-like	domain.	This	domain	is	related	to	the	Glyoxalase	domain	pfam00903.]---[cd07249		MMCE		Methylmalonyl-CoA	epimerase	(MMCE).	MMCE		also	called	methylmalonyl-CoA	racemase	(EC	5.1.99.1)	interconverts	(2R)-methylmalonyl-CoA
PSNMU-V1.4_AUG-EV-PASAV3_0060570.1	569171	test27696.tree	1	0.6977	high	5	0	cyanobacteria;gammaproteobacteria	1	0.7393	high	5	0	cyanobacteria;gammaproteobacteria	1475	P50170	Retinol	dehydrogenase	2	cd09805]---[cd05374]---[cd05233]---[COG1028]---[PRK06914]---[cd05324]---[PRK06182]---[cd05332]---[PRK06179]---[cd08939]---[cd05354]---[PRK08017]---[cd05327]---[PRK08219]---[cd08931]---[cd09806]---[COG4221]---[PRK09291]---[cd08932]---[PRK05993	cd09805		type2_17beta_HSD-like_SDR_c		human	17beta-hydroxysteroid	dehydrogenase	type	2	(type	2	17beta-HSD)-like		classical	(c)	SDRs.	17beta-hydroxysteroid	dehydrogenases	are	a	group	of	isozymes	that	catalyze	activation	and	inactivation	of
PSNMU-V1.4_AUG-EV-PASAV3_0060670.1	569179	test11073.tree	1	0.77252	high	17	0	actinobacteria;alphaproteobacteria;betaproteobacteria;deltaproteobacteria	1	0.75512	high	17	0	actinobacteria;alphaproteobacteria;betaproteobacteria;deltaproteobacteria	1521	A7RK30	Quinone	oxidoreductase-like	protein	2	homolog	cd08241]---[COG0604]---[cd08253]---[cd05276]---[cd08268]---[cd05289]---[cd05188]---[cd08259]---[cd05286]---[TIGR02824]---[COG1064]---[cd08275]---[cd05280]---[cd05195]---[cd08266]---[cd08267]---[PRK13771]---[cd08276]---[cd05282]---[PTZ00354	cd08241		QOR1		Quinone	oxidoreductase	(QOR).	QOR	catalyzes	the	conversion	of	a	quinone			NAD(P)H	to	a	hydroquinone			NAD(P)	.	Quinones	are	cyclic
PSNMU-V1.4_AUG-EV-PASAV3_0060980.1	569209	test1831.tree	0.393	0.776163	medium	25	0	chlamydiae;cyanobacteria;deltaproteobacteria;other;spirochaetes	0.76	0.790524	high	25	0	chlamydiae;cyanobacteria;deltaproteobacteria;other;spirochaetes	3003	Q4PID3	Acyl-protein	thioesterase	1	pfam06079]---[pfam06079]---[PTZ00486]---[PTZ00486]---[pfam02230]---[COG0400]---[PRK11460]---[pfam12695	pfam06079		Apyrase		Apyrase.	This	family	consists	of	several	eukaryotic	apyrase	proteins	(EC	3.6.1.5).	The	salivary	apyrases	of	blood-feeding	arthropods	are	nucleotide	hydrolysing	enzymes	implicated	in	the	inhibition
PSNMU-V1.4_AUG-EV-PASAV3_0061220.1	569281	test7469.tree	1	0.724861	high	31	5	actinobacteria;alphaproteobacteria;bacteroidetes;chlorobi;cyanobacteria;deltaproteobacteria;epsilonproteobacteria;gammaproteobacteria;other;spirochaetes	1	0.81875	high	31	5	actinobacteria;alphaproteobacteria;bacteroidetes;chlorobi;cyanobacteria;deltaproteobacteria;epsilonproteobacteria;gammaproteobacteria;other;spirochaetes	1455	-	-	cd03401]---[COG0330]---[pfam01145]---[smart00244]---[cd03405]---[TIGR01932]---[cd13437]---[cd03404]---[TIGR01933]---[cd03407]---[cd13435]---[cd02106]---[cd13775	cd03401		SPFH_prohibitin		Prohibitin	family		SPFH	(stomatin		prohibitin		flotillin		and	HflK/C)	superfamily.	This	model	characterizes	proteins	similar	to	prohibitin	(a	lipid	raft-associated	integral	membrane	protein).	Individual
PSNMU-V1.4_AUG-EV-PASAV3_0061290.1	569223	test20320.tree	1	0.887143	high	10	0	cyanobacteria	1	0.867071	high	10	0	cyanobacteria	1931	-	-	-	-
PSNMU-V1.4_AUG-EV-PASAV3_0061540.1	569246	test14098.tree	1	0.72505	high	9	1	alphaproteobacteria;deltaproteobacteria;gammaproteobacteria;other	1	0.7697	high	9	1	alphaproteobacteria;deltaproteobacteria;gammaproteobacteria;other	4429	-	-	PHA03247]---[PHA03247]---[PHA03247]---[PHA03307]---[PHA03307]---[PHA03307]---[PRK12323	PHA03247		PHA03247		large	tegument	protein	UL36		Provisional.]---[PHA03307		PHA03307		transcriptional	regulator	ICP4		Provisional.]---[PRK12323		PRK12323		DNA	polymerase	III	subunits	gamma	and	tau		Provisional.
PSNMU-V1.4_AUG-EV-PASAV3_0061550.1	569247	test4571.tree	1	0.783636	high	41	7	actinobacteria;alphaproteobacteria;betaproteobacteria;cyanobacteria;deltaproteobacteria;gammaproteobacteria;spirochaetes;thermotogae	1	0.793891	high	41	7	actinobacteria;alphaproteobacteria;betaproteobacteria;cyanobacteria;deltaproteobacteria;gammaproteobacteria;spirochaetes;thermotogae	1496	P44098	Putative	glutamine	amidotransferase	HI_1037	pfam13230]---[COG0121]---[cd01908]---[cd00352]---[pfam00310]---[TIGR03442	pfam13230		GATase_4		Glutamine	amidotransferases	class-II.	This	family	captures	members	that	are	not	found	in	pfam00310.]---[COG0121		COG0121		Predicted	glutamine	amidotransferase		General	function	prediction	only
PSNMU-V1.4_AUG-EV-PASAV3_0061760.1	569284	test25642.tree	1	0.696091	high	12	0	alphaproteobacteria;bacteroidetes;betaproteobacteria;chloroflexi;gammaproteobacteria;other	1	0.738273	high	12	0	alphaproteobacteria;bacteroidetes;betaproteobacteria;chloroflexi;gammaproteobacteria;other	1870	E1V7W0	N-alpha-acetyl-L-2	4-diaminobutyric	acid	deacetylase	cd06254]---[cd06251]---[cd06252]---[COG3608]---[pfam04952]---[cd06255]---[TIGR02994]---[cd06253]---[cd06230]---[cd06250	cd06254		M14_ASTE_ASPA_like_4		Peptidase	M14	Succinylglutamate	desuccinylase	(ASTE)/aspartoacylase	(ASPA)-like		uncharacterized	subgroup.	A	functionally	uncharacterized	subgroup	of	the	Succinylglutamate	desuccinylase	(ASTE)/aspartoacylase	(ASPA)	subfamily	which	is	part	of
PSNMU-V1.4_AUG-EV-PASAV3_0062170.1	569323	test7074.tree	1	0.813053	high	25	0	alphaproteobacteria;bacteroidetes;betaproteobacteria;deltaproteobacteria;gammaproteobacteria	1	0.807605	high	25	0	alphaproteobacteria;bacteroidetes;betaproteobacteria;deltaproteobacteria;gammaproteobacteria	1923	P30795	Uncharacterized	protein	ZMO1242	cd06234]---[cd03856]---[COG2866]---[pfam00246]---[smart00631]---[cd06235]---[cd00596]---[cd06237]---[cd06236]---[cd06906]---[cd06907]---[cd06908]---[cd06239]---[cd03860]---[cd06248]---[cd03872]---[cd06247]---[cd03857]---[cd03858]---[cd03868	cd06234		M14_Nna1_like_1		Peptidase	M14-like	domain	of	ATP/GTP	binding	proteins	and	cytosolic	carboxypeptidases		uncharacterized	bacterial	subgroup.	A	bacterial	subgroup	of	the	Peptidase	M14-like	domain	of	Nna-1	(Nervous
PSNMU-V1.4_AUG-EV-PASAV3_0062390.1	569345	test14874.tree	1	0.820579	high	13	1	alphaproteobacteria;betaproteobacteria;deltaproteobacteria;epsilonproteobacteria;firmicutes;gammaproteobacteria;other	1	0.803158	high	13	1	alphaproteobacteria;betaproteobacteria;deltaproteobacteria;epsilonproteobacteria;firmicutes;gammaproteobacteria;other	2055	P33590	Nickel-binding	periplasmic	protein	cd08489]---[cd08489]---[TIGR02294]---[TIGR02294]---[COG0747]---[COG0747]---[cd08493]---[cd00995]---[cd00995]---[cd08492]---[cd08492]---[cd08512]---[cd08516]---[pfam00496]---[cd08494]---[cd08498]---[cd08490]---[cd08513]---[cd08511]---[cd08495]---[cd08496]---[cd08519]---[cd08515]---[cd08514]---[cd08509	cd08489		PBP2_NikA		The	substrate-binding	component	of	an	ABC-type	nickel	import	system	contains	the	type	2	periplasmic	binding	fold.	This	family	represents	the	periplasmic	substrate-binding	domain	of	nickel
PSNMU-V1.4_AUG-EV-PASAV3_0062450.1	569351	test1009.tree	0.985	0.795561	high	111	0	actinobacteria;bacteroidetes;chlorobi;chloroflexi;cyanobacteria;firmicutes;spirochaetes	0.988	0.80121	high	111	0	actinobacteria;bacteroidetes;chlorobi;chloroflexi;cyanobacteria;firmicutes;spirochaetes	4238	O06476	Uncharacterized	ABC	transporter	ATP-binding	protein	YfmR	COG0488]---[COG0488]---[TIGR03719]---[TIGR03719]---[PRK11819]---[PRK11147]---[PRK10636]---[PRK10636]---[PRK15064]---[PRK15064]---[PRK15064]---[PLN03073]---[cd03221]---[cd03221]---[cd03221]---[cd03225]---[cd03225]---[COG1123]---[COG1123]---[COG1123]---[COG1122]---[COG1122]---[COG1120]---[COG1120]---[COG1131]---[COG1131]---[COG1121]---[COG1121]---[pfam00005]---[pfam00005]---[COG1124]---[COG1124]---…	COG0488		Uup		ATPase	components	of	ABC	transporters	with	duplicated	ATPase	domains		General	function	prediction	only	.]---[TIGR03719		ABC_ABC_ChvD		ATP-binding	cassette	protein
PSNMU-V1.4_AUG-EV-PASAV3_0062670.1	569373	test8871.tree	1	0.854968	high	25	0	actinobacteria;alphaproteobacteria;bacteroidetes;betaproteobacteria;deltaproteobacteria	1	0.861032	high	25	0	actinobacteria;alphaproteobacteria;bacteroidetes;betaproteobacteria;deltaproteobacteria	2252	P31447	Uncharacterized	sulfatase	YidJ	COG3119]---[PRK13759]---[pfam00884]---[TIGR03417]---[COG1368]---[COG3083	COG3119		AslA		Arylsulfatase	A	and	related	enzymes		Inorganic	ion	transport	and	metabolism	.]---[PRK13759		PRK13759		arylsulfatase		Provisional.]---[pfam00884		Sulfatase		Sulfatase.	]---[TIGR03417		chol_sulfatase
PSNMU-V1.4_AUG-EV-PASAV3_0062780.1	569383	test2984.tree	1	0.803881	high	57	2	actinobacteria;alphaproteobacteria;bacteroidetes;betaproteobacteria;chlorobi;cyanobacteria;deltaproteobacteria;epsilonproteobacteria;firmicutes;gammaproteobacteria;other	1	0.800417	high	57	2	actinobacteria;alphaproteobacteria;bacteroidetes;betaproteobacteria;chlorobi;cyanobacteria;deltaproteobacteria;epsilonproteobacteria;firmicutes;gammaproteobacteria;other	2169	P55189	Putative	sulfate	transporter	YbaR	COG0659]---[TIGR00815]---[PRK11660]---[pfam00916]---[cd07042]---[pfam13792	COG0659		SUL1		Sulfate	permease	and	related	transporters	(MFS	superfamily)		Inorganic	ion	transport	and	metabolism	.]---[TIGR00815		Sulfate_transporter		high	affinity	sulphate	transporter	1	The	SulP
PSNMU-V1.4_AUG-EV-PASAV3_0063200.1	569549	test5629.tree	1	0.86713	high	26	2	actinobacteria;alphaproteobacteria;bacteroidetes;betaproteobacteria;deltaproteobacteria;epsilonproteobacteria;firmicutes;gammaproteobacteria;other	1	0.842087	high	26	2	actinobacteria;alphaproteobacteria;bacteroidetes;betaproteobacteria;deltaproteobacteria;epsilonproteobacteria;firmicutes;gammaproteobacteria;other	2422	-	-	TIGR00890]---[TIGR00890]---[TIGR04259]---[TIGR04259]---[cd06174]---[cd06174]---[cd06174]---[cd06174]---[pfam07690]---[pfam07690]---[pfam07690]---[pfam07690]---[PHA03247]---[COG0477	TIGR00890		Uncharacterized_MFS-type_transporter_YhjX		oxalate/formate	antiporter	family	transporter.	This	subfamily	belongs	to	the	major	facilitator	family.	Members	include	the	oxalate/formate	antiporter	of	Oxalobacter	formigenes		where	one	substrate	is	decarboxylated	in
PSNMU-V1.4_AUG-EV-PASAV3_0063230.1	569552	test11619.tree	1	0.845875	high	6	0	actinobacteria;gammaproteobacteria	1	0.830792	high	6	0	actinobacteria;gammaproteobacteria	1503	Q9SPV4	Salicylate	carboxymethyltransferase	pfam03492	pfam03492		Methyltransf_7		SAM	dependent	carboxyl	methyltransferase.		This	family	of	plant	methyltransferases	contains	enzymes	that	act	on	a	variety	of	substrates	including	salicylic	acid		jasmonic	acid	and
PSNMU-V1.4_AUG-EV-PASAV3_0063600.1	569589	test25494.tree	1	0.749909	high	5	0	actinobacteria;cyanobacteria;firmicutes	1	0.680545	high	5	0	actinobacteria;cyanobacteria;firmicutes	1731	-	-	-	-
PSNMU-V1.4_AUG-EV-PASAV3_0063640.1	569593	test1055.tree	1	0.816644	high	112	0	actinobacteria;alphaproteobacteria;bacteroidetes;cyanobacteria;deltaproteobacteria;epsilonproteobacteria;firmicutes;gammaproteobacteria;other;spirochaetes	1	0.811237	high	112	0	actinobacteria;alphaproteobacteria;bacteroidetes;cyanobacteria;deltaproteobacteria;epsilonproteobacteria;firmicutes;gammaproteobacteria;other;spirochaetes	3642	P37024	ATP-dependent	RNA	helicase	HrpB	TIGR01970]---[PRK11664]---[COG1643]---[TIGR01967]---[PRK11131]---[pfam08482]---[smart00487]---[smart00490]---[pfam00271]---[cd00079]---[cd00046	TIGR01970		ATP-dependent_RNA_helicase_HrpB		ATP-dependent	helicase	HrpB.	This	model	represents	HrpB		one	of	two	related	but	uncharacterized	DEAH-box	ATP-dependent	helicases	in	many	Proteobacteria		but	also	in
PSNMU-V1.4_AUG-EV-PASAV3_0064710.1	569490	test23345.tree	1	0.65275	high	8	0	cyanobacteria	1	0.647917	high	8	0	cyanobacteria	538	-	-	pfam11211	pfam11211		DUF2997		Protein	of	unknown	function	(DUF2997).	This	family	of	proteins	has	no	known	function.
PSNMU-V1.4_AUG-EV-PASAV3_0064720.1	569491	test1102.tree	0.947	0.773504	high	138	19	actinobacteria;alphaproteobacteria;betaproteobacteria;chlamydiae;chloroflexi;deltaproteobacteria;firmicutes;gammaproteobacteria;other;spirochaetes	0.944	0.774521	high	138	19	actinobacteria;alphaproteobacteria;betaproteobacteria;chlamydiae;chloroflexi;deltaproteobacteria;firmicutes;gammaproteobacteria;other;spirochaetes	1812	A4Y9Q2	Chaperone	protein	DnaJ	COG0484]---[TIGR02349]---[PRK14280]---[PRK14277]---[PRK14276]---[cd10747]---[PRK10767]---[PRK10767]---[PRK14295]---[PRK14294]---[PRK14294]---[PRK14299]---[PRK14298]---[PRK14298]---[PRK14293]---[PRK14293]---[PRK14301]---[PRK14301]---[PRK14278]---[PRK14278]---[PRK14283]---[PRK14283]---[PRK14297]---[PRK14297]---[PRK14287]---[PRK14287]---[PRK14286]---[PRK14286]---[PRK14300]---[PRK14300]---[PRK14279]-…	COG0484		DnaJ		DnaJ-class	molecular	chaperone	with	C-terminal	Zn	finger	domain		Posttranslational	modification		protein	turnover		chaperones	.]---[TIGR02349		Chaperone_protein_DnaJ		chaperone	protein	DnaJ.	This	model
PSNMU-V1.4_AUG-EV-PASAV3_0064910.1	569510	test30487.tree	1	0.843889	high	5	0	betaproteobacteria;cyanobacteria;deltaproteobacteria;gammaproteobacteria;other	1	0.846778	high	5	0	betaproteobacteria;cyanobacteria;deltaproteobacteria;gammaproteobacteria;other	2000	-	-	COG4976]---[pfam13489]---[pfam13414]---[pfam13649]---[TIGR02072]---[sd00006]---[sd00006]---[cd02440]---[pfam12847]---[TIGR02021]---[COG0457	COG4976		COG4976		Predicted	methyltransferase	(contains	TPR	repeat)		General	function	prediction	only	.]---[pfam13489		Methyltransf_23		Methyltransferase	domain.	This	family	appears	to	be	a	methyltransferase	domain.]---[pfam13414		TPR_11
PSNMU-V1.4_AUG-EV-PASAV3_0065570.1	569656	test15673.tree	1	0.774167	high	12	0	actinobacteria;alphaproteobacteria;betaproteobacteria;cyanobacteria;gammaproteobacteria;other	1	0.763889	high	12	0	actinobacteria;alphaproteobacteria;betaproteobacteria;cyanobacteria;gammaproteobacteria;other	1555	P43567	Alanine--glyoxylate	aminotransferase	1	COG0075]---[cd06451]---[TIGR03301]---[PLN02409]---[TIGR02326]---[PRK13479	COG0075		COG0075		Serine-pyruvate	aminotransferase/archaeal	aspartate	aminotransferase		Amino	acid	transport	and	metabolism	.]---[cd06451		AGAT_like		Alanine-glyoxylate	aminotransferase	(AGAT)	family.	This	family	belongs	to	pyridoxal	phosphate	(PLP)-dependent
PSNMU-V1.4_AUG-EV-PASAV3_0065660.1	569665	test10631.tree	0.998	0.808231	high	7	0	alphaproteobacteria;cyanobacteria;firmicutes;gammaproteobacteria	0.999	0.811577	high	7	0	alphaproteobacteria;cyanobacteria;firmicutes;gammaproteobacteria	1842	Q9MA74	Serine	decarboxylase	PLN03032]---[PLN02263]---[PRK02769]---[COG0076]---[cd06450]---[pfam00282]---[TIGR03812]---[PRK13520]---[TIGR03799]---[TIGR01788]---[cd01494]---[cd00615	PLN03032		PLN03032		serine	decarboxylase		Provisional.]---[PLN02263		PLN02263		serine	decarboxylase.]---[PRK02769		PRK02769		histidine	decarboxylase		Provisional.]---[COG0076		GadB		Glutamate	decarboxylase	and	related	PLP-dependent	proteins
PSNMU-V1.4_AUG-EV-PASAV3_0066320.1	569795	test2061.tree	1	0.839608	high	76	1	actinobacteria;alphaproteobacteria;bacteroidetes;betaproteobacteria;cyanobacteria;deltaproteobacteria;firmicutes;spirochaetes	1	0.863608	high	76	1	actinobacteria;alphaproteobacteria;bacteroidetes;betaproteobacteria;cyanobacteria;deltaproteobacteria;firmicutes;spirochaetes	3963	-	-	COG3899]---[COG3899]---[pfam13191	COG3899		COG3899		Predicted	ATPase		General	function	prediction	only	.]---[pfam13191		AAA_16		AAA	ATPase	domain.	This	family	of	domains	contain	a	P-loop	motif	that	is	characteristic	of	the
PSNMU-V1.4_AUG-EV-PASAV3_0067120.1	569802	test6865.tree	0.96	0.755462	high	7	0	cyanobacteria;gammaproteobacteria	0.97	0.754231	high	7	0	cyanobacteria;gammaproteobacteria	1105	Q55423	Uncharacterized	methyltransferase	sll0829	COG2226]---[TIGR01934]---[PRK00216]---[pfam08241]---[pfam01209]---[pfam12847]---[COG4106	COG2226		UbiE		Methylase	involved	in	ubiquinone/menaquinone	biosynthesis		Coenzyme	metabolism	.]---[TIGR01934		methylase_mitochondrial		ubiquinone/menaquinone	biosynthesis	methyltransferases.	This	model	represents	a	family	of	methyltransferases	involved	in	the
PSNMU-V1.4_AUG-EV-PASAV3_0067190.1	569809	test1996.tree	0.872	0.833123	high	51	0	actinobacteria;alphaproteobacteria;betaproteobacteria;cyanobacteria;deltaproteobacteria;gammaproteobacteria	0.801	0.822177	high	43	0	actinobacteria;alphaproteobacteria;betaproteobacteria;cyanobacteria;deltaproteobacteria;gammaproteobacteria	1674	-	-	COG0625]---[COG0625]---[cd03046]---[cd03046]---[cd03048]---[cd03048]---[cd00570]---[cd03053]---[cd03057]---[cd03047	COG0625		Gst		Glutathione	S-transferase		Posttranslational	modification		protein	turnover		chaperones	.]---[cd03046		GST_N_GTT1_like		GST_N	family		Saccharomyces	cerevisiae	GTT1-like	subfamily		composed	of	predominantly	uncharacterized	proteins
PSNMU-V1.4_AUG-EV-PASAV3_0067500.1	569839	test25629.tree	1	0.584545	high	11	0	actinobacteria;alphaproteobacteria;bacteroidetes;betaproteobacteria;chloroflexi;deltaproteobacteria;gammaproteobacteria;other	1	0.548455	high	11	0	actinobacteria;alphaproteobacteria;bacteroidetes;betaproteobacteria;chloroflexi;deltaproteobacteria;gammaproteobacteria;other	2120	P05514	DNA-binding	protein	HU	pfam00216]---[cd13832]---[smart00411]---[cd13836]---[COG0776]---[cd13831]---[cd13835]---[cd00591]---[cd14435]---[PRK00285]---[TIGR00987]---[PRK00199]---[PRK10664	pfam00216		Bac_DNA_binding		Bacterial	DNA-binding	protein.	]---[cd13832		IHF		Integration	host	factor	(IHF)	and	similar	proteins.		This	subfamily	includes	integration	host	factor	(IHF)	and	IHF-like	domains.
PSNMU-V1.4_AUG-EV-PASAV3_0067560.1	569845	test1157.tree	0.827	0.81323	high	108	9	alphaproteobacteria;bacteroidetes;betaproteobacteria;deltaproteobacteria;gammaproteobacteria	0.998	0.809609	high	40	0	alphaproteobacteria;deltaproteobacteria	4026	Q133Y4	DNA	ligase	PRK07956]---[COG0272]---[COG0272]---[TIGR00575]---[TIGR00575]---[PRK14351]---[PRK14351]---[smart00532]---[smart00532]---[cd00114]---[cd00114]---[PRK14350]---[PRK14350]---[pfam01653]---[pfam03120]---[COG5275]---[pfam12826	PRK07956		ligA		NAD-dependent	DNA	ligase	LigA		Validated.]---[COG0272		Lig		NAD-dependent	DNA	ligase	(contains	BRCT	domain	type	II)		DNA	replication		recombination		and	repair	.]---[TIGR00575
PSNMU-V1.4_AUG-EV-PASAV3_0067680.1	569857	test20052.tree	1	0.737929	high	12	0	actinobacteria;bacteroidetes;betaproteobacteria;cyanobacteria;deltaproteobacteria;epsilonproteobacteria;gammaproteobacteria;other	1	0.7875	high	12	0	actinobacteria;bacteroidetes;betaproteobacteria;cyanobacteria;deltaproteobacteria;epsilonproteobacteria;gammaproteobacteria;other	983	Q9KQH7	3-oxoacyl-	acyl-carrier-protein		reductase	FabG	PRK08264]---[cd05354]---[cd05233]---[COG1028]---[cd05374]---[cd05325]---[COG0300]---[PRK07231]---[PRK05557]---[PRK12825]---[PRK08263]---[PRK12826]---[COG4221]---[cd05332]---[cd08932]---[PRK05653]---[PRK07825]---[cd05370]---[cd05367]---[PRK07060	PRK08264		PRK08264		short	chain	dehydrogenase		Validated.]---[cd05354		SDR_c7		classical	(c)	SDR		subgroup	7	These	proteins	are	members	of	the	classical	SDR	family
PSNMU-V1.4_AUG-EV-PASAV3_0068160.1	569893	test1308.tree	1	0.745922	high	232	0	actinobacteria;alphaproteobacteria;bacteroidetes;betaproteobacteria;chlamydiae;chlorobi;chloroflexi;cyanobacteria;deltaproteobacteria;epsilonproteobacteria;firmicutes;gammaproteobacteria;other;spirochaetes;tenericutes;thermotogae	1	0.738377	high	232	0	actinobacteria;alphaproteobacteria;bacteroidetes;betaproteobacteria;chlamydiae;chlorobi;chloroflexi;cyanobacteria;deltaproteobacteria;epsilonproteobacteria;firmicutes;gammaproteobacteria;other;spirochaetes;tenericutes;thermotogae	1505	Q18221	Probable	histone-lysine	N-methyltransferase	set-2	PRK05422]---[COG0691]---[TIGR00086]---[cd09294]---[smart00317]---[pfam00856]---[COG2940]---[pfam01668	PRK05422		smpB		SsrA-binding	protein		Validated.]---[COG0691		SmpB		tmRNA-binding	protein		Posttranslational	modification		protein	turnover		chaperones	.]---[TIGR00086		SsrA-binding_protein		SsrA-binding	protein.	This
PSNMU-V1.4_AUG-EV-PASAV3_0068690.2	569956	test30327.tree	1	0.745889	high	6	0	betaproteobacteria;gammaproteobacteria;other	1	0.724556	high	6	0	betaproteobacteria;gammaproteobacteria;other	1969	P44446	Putative	long-chain-fatty-acid--CoA	ligase	cd05932]---[COG1022]---[cd05907]---[cd05927]---[pfam00501]---[COG0318]---[cd05936]---[cd05911]---[cd05933]---[PRK07656]---[PLN02736]---[PRK06187]---[cd04433]---[cd05935]---[PLN02430]---[cd05959]---[cd05941]---[cd05941]---[PLN02614]---[PRK08314]---[cd05917	cd05932		LC_FACS_bac		Bacterial	long-chain	fatty	acid	CoA	synthetase	(LC-FACS)		including	Marinobacter	hydrocarbonoclasticus	isoprenoid	Coenzyme	A	synthetase.	The	members	of	this	family	are	bacterial	long-chain	fatty	acid
PSNMU-V1.4_AUG-EV-PASAV3_0069060.1	569988	test9177.tree	1	0.7786	high	5	15	chloroflexi;deltaproteobacteria;gammaproteobacteria;other	1	0.781567	high	5	15	chloroflexi;deltaproteobacteria;gammaproteobacteria;other	1072	-	-	pfam01242]---[COG0720]---[TIGR03367	pfam01242		PTPS		6-pyruvoyl	tetrahydropterin	synthase.	6-Pyruvoyl	tetrahydrobiopterin	synthase	catalyses	the	conversion	of	dihydroneopterin	triphosphate	to	6-pyruvoyl	tetrahydropterin		the	second	of	three	enzymatic	steps	in	the	synthesis	of	tetrahydrobiopterin
PSNMU-V1.4_AUG-EV-PASAV3_0069200.1	570002	test20022.tree	1	0.818143	high	12	0	actinobacteria;cyanobacteria;firmicutes	1	0.818357	high	12	0	actinobacteria;cyanobacteria;firmicutes	4392	O34309	Putative	phosphoenolpyruvate	synthase	pfam01326]---[PRK06241]---[PRK06241]---[PRK06464]---[PRK06464]---[PRK08296]---[TIGR01418]---[TIGR01418]---[COG0574]---[COG0574]---[PRK05865]---[pfam00391]---[COG3848]---[PRK05878	pfam01326		PPDK_N		Pyruvate	phosphate	dikinase		PEP/pyruvate	binding	domain.	This	enzyme	catalyses	the	reversible	conversion	of	ATP	to	AMP		pyrophosphate	and	phosphoenolpyruvate	(PEP).]---[PRK06241		PRK06241
PSNMU-V1.4_AUG-EV-PASAV3_0069640.1	570040	test23543.tree	1	0.742833	high	12	0	bacteroidetes	1	0.741583	high	12	0	bacteroidetes	2145	P14000	Arylsulfatase	COG3119]---[pfam00884]---[PRK13759]---[TIGR03417]---[COG3083	COG3119		AslA		Arylsulfatase	A	and	related	enzymes		Inorganic	ion	transport	and	metabolism	.]---[pfam00884		Sulfatase		Sulfatase.	]---[PRK13759		PRK13759		arylsulfatase		Provisional.]---[TIGR03417		chol_sulfatase		choline-sulfatase.
PSNMU-V1.4_AUG-EV-PASAV3_0070160.1	570089	test1580.tree	0.915	0.777421	high	123	17	actinobacteria;alphaproteobacteria;bacteroidetes;betaproteobacteria;chlorobi;chloroflexi;cyanobacteria;deltaproteobacteria;firmicutes;gammaproteobacteria;other	0.928	0.780005	high	123	17	actinobacteria;alphaproteobacteria;bacteroidetes;betaproteobacteria;chlorobi;chloroflexi;cyanobacteria;deltaproteobacteria;firmicutes;gammaproteobacteria;other	1887	Q9M8S8	Inositol-phosphate	phosphatase	cd01639]---[COG0483]---[cd01637]---[pfam00459]---[PLN02553]---[cd01643]---[PRK10757]---[cd01638]---[cd01641]---[cd01517]---[TIGR02067]---[PLN02737]---[COG1218]---[PRK12676]---[cd01515]---[cd01636]---[TIGR01331]---[cd01640]---[PLN02911]---[PRK14076	cd01639		IMPase		IMPase		inositol	monophosphatase	and	related	domains.	A	family	of	Mg			dependent	phosphatases		inhibited	by	lithium		many	of	which	may	act	on
PSNMU-V1.4_AUG-EV-PASAV3_0070590.1	570132	test4235.tree	0.836	0.749034	high	7	0	cyanobacteria	0.866	0.743458	high	24	0	alphaproteobacteria;betaproteobacteria;chloroflexi;deltaproteobacteria;gammaproteobacteria;other	1069	Q8W485	Uncharacterized	protein	At5g50100		mitochondrial	pfam04134]---[COG3011	pfam04134		DUF393		Protein	of	unknown	function		DUF393.	Members	of	this	family	have	two	highly	conserved	cysteine	residues	near	their	N-terminus.	The	function	of	these
PSNMU-V1.4_AUG-EV-PASAV3_0070820.1	570155	test12843.tree	1	0.780364	high	20	0	bacteroidetes;cyanobacteria	1	0.779818	high	20	0	bacteroidetes;cyanobacteria	1949	-	-	pfam11375	pfam11375		DUF3177		Protein	of	unknown	function	(DUF3177).	Some	members	in	this	family	of	proteins	are	annotated	as	membrane	proteins	however	this	cannot	be	confirmed.	Currently	there	is	no	known
PSNMU-V1.4_AUG-EV-PASAV3_0070840.1	570157	test7746.tree	1	0.736143	high	28	0	alphaproteobacteria;bacteroidetes;betaproteobacteria;deltaproteobacteria;gammaproteobacteria	1	0.724771	high	28	0	alphaproteobacteria;bacteroidetes;betaproteobacteria;deltaproteobacteria;gammaproteobacteria	1776	Q02K94	3-oxoacyl-	acyl-carrier-protein		synthase	1	PRK07967]---[COG0304]---[cd00834]---[TIGR03150]---[PRK07314]---[PRK06333]---[PTZ00050]---[PLN02836]---[PRK08722]---[PRK08439]---[PRK09116]---[cd00828]---[PRK07910]---[cd00825]---[PLN02787]---[PRK14691]---[PRK06501]---[PRK07103]---[PRK09185]---[cd00833	PRK07967		PRK07967		3-oxoacyl-(acyl	carrier	protein)	synthase	I		Reviewed.]---[COG0304		FabB		3-oxoacyl-(acyl-carrier-protein)	synthase		Lipid	metabolism	/	Secondary	metabolites	biosynthesis		transport		and
PSNMU-V1.4_AUG-EV-PASAV3_0071120.1	570185	test2366.tree	1	0.751075	high	85	3	actinobacteria;alphaproteobacteria;bacteroidetes;betaproteobacteria;chlorobi;chloroflexi;epsilonproteobacteria;firmicutes;gammaproteobacteria;other;spirochaetes	1	0.745196	high	85	3	actinobacteria;alphaproteobacteria;bacteroidetes;betaproteobacteria;chlorobi;chloroflexi;epsilonproteobacteria;firmicutes;gammaproteobacteria;other;spirochaetes	1246	O96876	Protein	TCP17	cd02199]---[pfam14588]---[COG0251]---[cd00448]---[pfam01042	cd02199		YjgF_YER057c_UK114_like_1		This	group	of	proteins	belong	to	a	large	family	of	YjgF/YER057c/UK114-like	proteins	present	in	bacteria		archaea		and	eukaryotes	with	no	definitive	function.	The	conserved
PSNMU-V1.4_AUG-EV-PASAV3_0071510.1	570213	test1763.tree	0.855	0.764857	high	41	0	actinobacteria;alphaproteobacteria;betaproteobacteria;cyanobacteria;deltaproteobacteria;gammaproteobacteria;other	0.846	0.76263	high	41	0	actinobacteria;alphaproteobacteria;betaproteobacteria;cyanobacteria;deltaproteobacteria;gammaproteobacteria;other	3638	Q6WAU0	(	)-pulegone	reductase	cd05288]---[COG2130]---[cd08295]---[cd08294]---[cd08294]---[cd08250]---[cd08293]---[PLN03154]---[TIGR02825]---[cd08241]---[COG0604]---[cd08275]---[cd05188	cd05288		PGDH		Prostaglandin	dehydrogenases.	Prostaglandins	and	related	eicosanoids	are	metabolized	by	the	oxidation	of	the	15(S)-hydroxyl	group	of	the	NAD	-dependent	(type	I	15-PGDH)	15-prostaglandin	dehydrogenase	(15-PGDH)
PSNMU-V1.4_AUG-EV-PASAV3_0071880.1	570257	test14925.tree	1	0.789368	high	13	0	actinobacteria;bacteroidetes;chloroflexi;deltaproteobacteria;other	1	0.800842	high	13	0	actinobacteria;bacteroidetes;chloroflexi;deltaproteobacteria;other	1127	-	-	cd06660]---[COG0667]---[pfam00248]---[COG0656]---[COG1453	cd06660		Aldo_ket_red		Aldo-keto	reductases	(AKRs)	are	a	superfamily	of	soluble	NAD(P)(H)	oxidoreductases	whose	chief	purpose	is	to	reduce	aldehydes	and	ketones	to	primary	and	secondary	alcohols.	AKRs	are	present
PSNMU-V1.4_AUG-EV-PASAV3_0072030.1	570272	test10267.tree	1	0.859889	high	15	0	actinobacteria;bacteroidetes;betaproteobacteria;chloroflexi;deltaproteobacteria;firmicutes;gammaproteobacteria;other	1	0.840074	high	15	0	actinobacteria;bacteroidetes;betaproteobacteria;chloroflexi;deltaproteobacteria;firmicutes;gammaproteobacteria;other	2315	-	-	-	-
PSNMU-V1.4_AUG-EV-PASAV3_0072180.1	570287	test13384.tree	1	0.75619	high	9	0	alphaproteobacteria;betaproteobacteria;firmicutes	1	0.783905	high	9	0	alphaproteobacteria;betaproteobacteria;firmicutes	1406	-	-	PRK06476]---[COG0345]---[PRK11880]---[PLN02688]---[PRK07680]---[TIGR00112]---[PRK06928	PRK06476		PRK06476		pyrroline-5-carboxylate	reductase		Reviewed.]---[COG0345		ProC		Pyrroline-5-carboxylate	reductase		Amino	acid	transport	and	metabolism	.]---[PRK11880		PRK11880		pyrroline-5-carboxylate	reductase		Reviewed.]---[PLN02688		PLN02688		pyrroline-5-carboxylate
PSNMU-V1.4_AUG-EV-PASAV3_0072230.1	570292	test4797.tree	1	0.77883	high	50	2	actinobacteria;alphaproteobacteria;bacteroidetes;betaproteobacteria;chlorobi;cyanobacteria;deltaproteobacteria;firmicutes;gammaproteobacteria;other;spirochaetes	1	0.760623	high	50	2	actinobacteria;alphaproteobacteria;bacteroidetes;betaproteobacteria;chlorobi;cyanobacteria;deltaproteobacteria;firmicutes;gammaproteobacteria;other;spirochaetes	1881	Q8D4Q0	Putative	ribosome	biogenesis	GTPase	RsgA	2	PRK01889]---[cd01854]---[COG1162]---[pfam03193]---[PRK00098]---[PRK12288]---[TIGR00157]---[PRK12289]---[pfam01926]---[pfam00005]---[cd00882]---[cd00880]---[cd01850]---[cd03228	PRK01889		PRK01889		GTPase	RsgA		Reviewed.]---[cd01854		YjeQ_EngC		Ribosomal	interacting	GTPase	YjeQ/EngC		a	circularly	permuted	subfamily	of	the	Ras	GTPases.	YjeQ	(YloQ
PSNMU-V1.4_AUG-EV-PASAV3_0072390.1	570305	test1607.tree	0.947	0.784842	high	122	2	actinobacteria;alphaproteobacteria;bacteroidetes;betaproteobacteria;chlorobi;cyanobacteria;deltaproteobacteria;epsilonproteobacteria;firmicutes;gammaproteobacteria;other;spirochaetes;tenericutes;thermotogae	0.939	0.788915	high	122	2	actinobacteria;alphaproteobacteria;bacteroidetes;betaproteobacteria;chlorobi;cyanobacteria;deltaproteobacteria;epsilonproteobacteria;firmicutes;gammaproteobacteria;other;spirochaetes;tenericutes;thermotogae	1619	O60121	Uncharacterized	protein	C16G5.07c	COG0330]---[cd08829]---[cd08826]---[smart00244]---[pfam01145]---[cd13434]---[cd03407]---[cd03404]---[cd13437]---[cd13775]---[cd13435]---[cd03403]---[TIGR01933]---[cd13438]---[cd03405]---[cd08828]---[cd03401]---[cd13436]---[cd02106]---[cd08827	COG0330		HflC		Membrane	protease	subunits		stomatin/prohibitin	homologs		Posttranslational	modification		protein	turnover		chaperones	.]---[cd08829		SPFH_paraslipin		Paraslipin	or	slipin-2	(SLP-2		a	subgroup
PSNMU-V1.4_AUG-EV-PASAV3_0072480.1	570313	test1492.tree	0.997	0.77656	high	11	8	bacteroidetes;chloroflexi;deltaproteobacteria;other	0.994	0.7993	high	11	8	bacteroidetes;chloroflexi;deltaproteobacteria;other	2106	Q92R32	L-aspartate	oxidase	COG0029]---[PRK07512]---[TIGR00551]---[PRK07804]---[PLN02815]---[PRK09077]---[PRK07395]---[PRK08071]---[PRK06175]---[TIGR01812]---[COG1053]---[PRK06263]---[PRK06069]---[pfam00890]---[PRK06452]---[TIGR01816]---[PRK08401]---[PRK05945]---[PRK09231]---[TIGR01176	COG0029		NadB		Aspartate	oxidase		Coenzyme	metabolism	.]---[PRK07512		PRK07512		L-aspartate	oxidase		Provisional.]---[TIGR00551		L-aspartate_oxidase		L-aspartate	oxidase.	L-aspartate	oxidase	is	the	B	protein		NadB
PSNMU-V1.4_AUG-EV-PASAV3_0073080.1	570360	test5663.tree	0.19	0.798457	medium	20	1	actinobacteria;bacteroidetes;chlorobi;chloroflexi;cyanobacteria;deltaproteobacteria;gammaproteobacteria;other	0.992	0.803109	high	20	1	actinobacteria;bacteroidetes;chlorobi;chloroflexi;cyanobacteria;deltaproteobacteria;gammaproteobacteria;other	1259	Q1H537	Divinyl	chlorophyllide	a	8-vinyl-reductase		chloroplastic	PLN02657]---[cd05243]---[pfam13460]---[cd05271]---[cd05269]---[pfam05368]---[cd05244]---[COG0702]---[cd05228]---[cd05226]---[cd05245]---[cd05259]---[cd05251]---[cd05263]---[PLN03209]---[pfam01370]---[cd05374]---[CHL00194]---[COG0451]---[COG0300	PLN02657		PLN02657		3	8-divinyl	protochlorophyllide	a	8-vinyl	reductase.]---[cd05243		SDR_a5		atypical	(a)	SDRs		subgroup	5	This	subgroup	contains	atypical	SDRs		some
PSNMU-V1.4_AUG-EV-PASAV3_0073330.1	570383	test23332.tree	1	0.756667	high	10	0	alphaproteobacteria;betaproteobacteria;cyanobacteria;deltaproteobacteria;epsilonproteobacteria;firmicutes;gammaproteobacteria;other	1	0.787167	high	10	0	alphaproteobacteria;betaproteobacteria;cyanobacteria;deltaproteobacteria;epsilonproteobacteria;firmicutes;gammaproteobacteria;other	2617	O67178	Uncharacterized	protein	aq_1088	pfam00685]---[sd00006]---[sd00006	pfam00685		Sulfotransfer_1		Sulfotransferase	domain.	]---[sd00006		TPR		Tetratricopeptide	repeat.	The	Tetratricopeptide	repeat	(TPR)	typically	contains	34	amino	acids	and	is	found	in	a	variety	of	organisms
PSNMU-V1.4_AUG-EV-PASAV3_0073560.1	570418	test2021.tree	0.771	0.79357	high	90	2	actinobacteria;alphaproteobacteria;bacteroidetes;betaproteobacteria;chlamydiae;chloroflexi;deltaproteobacteria;epsilonproteobacteria;firmicutes;gammaproteobacteria;other;spirochaetes	0.594	0.791211	high	90	2	actinobacteria;alphaproteobacteria;bacteroidetes;betaproteobacteria;chlamydiae;chloroflexi;deltaproteobacteria;epsilonproteobacteria;firmicutes;gammaproteobacteria;other;spirochaetes	2840	Q8BH82	N-acyl-phosphatidylethanolamine-hydrolyzing	phospholipase	D	COG2220]---[pfam12706	COG2220		COG2220		Predicted	Zn-dependent	hydrolases	of	the	beta-lactamase	fold		General	function	prediction	only	.]---[pfam12706		Lactamase_B_2		Beta-lactamase	superfamily	domain.		This	family	is	part	of
PSNMU-V1.4_AUG-EV-PASAV3_0073620.1	570422	test17683.tree	1	0.831	high	6	7	actinobacteria;betaproteobacteria;chlorobi;gammaproteobacteria	1	0.808875	high	6	7	actinobacteria;betaproteobacteria;chlorobi;gammaproteobacteria	3127	-	-	cd05562]---[cd05562	cd05562		Peptidases_S53_like		Peptidase	domain	in	the	S53	family.		Members	of	the	peptidase	S53	(sedolisin)	family	include	endopeptidases	and	exopeptidases.	The	S53	family	contains	a	catalytic	triad	Glu/Asp/Ser	with
PSNMU-V1.4_AUG-EV-PASAV3_0073660.1	570426	test1571.tree	0.875	0.767151	high	30	0	actinobacteria;chlamydiae;deltaproteobacteria;firmicutes;gammaproteobacteria;other	0.86	0.762935	high	30	0	actinobacteria;chlamydiae;deltaproteobacteria;firmicutes;gammaproteobacteria;other	2727	O32960	Epimerase	family	protein	ML0860	cd05242]---[TIGR01777]---[COG1090]---[pfam08338	cd05242		SDR_a8		atypical	(a)	SDRs		subgroup	8	This	subgroup	contains	atypical	SDRs	of	unknown	function.	Proteins	in	this	subgroup	have	a	glycine-rich	NAD(P)-binding	motif	consensus
PSNMU-V1.4_AUG-EV-PASAV3_0073740.1	570434	test3043.tree	1	0.817707	high	66	5	actinobacteria;alphaproteobacteria;bacteroidetes;betaproteobacteria;chlorobi;chloroflexi;cyanobacteria;deltaproteobacteria;epsilonproteobacteria;firmicutes;gammaproteobacteria;other	1	0.829756	high	66	5	actinobacteria;alphaproteobacteria;bacteroidetes;betaproteobacteria;chlorobi;chloroflexi;cyanobacteria;deltaproteobacteria;epsilonproteobacteria;firmicutes;gammaproteobacteria;other	2162	P16482	Citrate-proton	symporter	TIGR00883]---[PRK15075]---[PRK10406]---[PRK10642]---[cd06174]---[cd06174]---[PRK09952]---[pfam07690]---[pfam00083]---[COG0477]---[COG0477]---[TIGR00891]---[TIGR00895]---[PRK03893]---[COG2814]---[PRK12307]---[TIGR00893]---[TIGR00898]---[COG2271]---[TIGR00880]---[TIGR00886]---[TIGR00711	TIGR00883		Putative_metabolite_transport_protein		metabolite-proton	symporter.	This	model	represents	the	metabolite	H		symport	subfamily	of	the	major	facilitator	superfamily	(pfam00083)		including	citrate-H		symporters		dicarboxylate	H
PSNMU-V1.4_AUG-EV-PASAV3_0073880.1	570447	test2187.tree	0.815	0.798216	high	7	0	alphaproteobacteria;deltaproteobacteria;epsilonproteobacteria;firmicutes;gammaproteobacteria	0.892	0.813603	high	7	0	alphaproteobacteria;deltaproteobacteria;epsilonproteobacteria;firmicutes;gammaproteobacteria	1343	Q69ZF7	Metal	transporter	CNNM4	COG1253]---[TIGR03520]---[pfam01595]---[COG4536]---[COG4535]---[cd04590	COG1253		TlyC		Hemolysins	and	related	proteins	containing	CBS	domains		General	function	prediction	only	.]---[TIGR03520		GldE		gliding	motility-associated	protein	GldE.	Members	of	this	protein	family
PSNMU-V1.4_AUG-EV-PASAV3_0074280.1	570487	test1142.tree	0.872	0.765848	high	165	0	actinobacteria;alphaproteobacteria;bacteroidetes;betaproteobacteria;chloroflexi;cyanobacteria;deltaproteobacteria;firmicutes;gammaproteobacteria;other	0.922	0.759723	high	160	0	actinobacteria;alphaproteobacteria;bacteroidetes;betaproteobacteria;chloroflexi;cyanobacteria;deltaproteobacteria;firmicutes;gammaproteobacteria;other	1436	Q6LMA4	Maf-like	protein	PBPRA3267	cd00555]---[COG0424]---[PRK00032]---[PRK00148]---[PRK00648]---[pfam02545]---[PRK00078]---[PRK01839]---[TIGR00172]---[PRK01441]---[PRK14363]---[PRK14368]---[PRK14365]---[PRK04694]---[PRK14362]---[PRK14367]---[PRK14366]---[PRK14361]---[PRK01526]---[PRK14364	cd00555		Maf		Nucleotide	binding	protein	Maf.	Maf	has	been	implicated	in	inhibition	of	septum	formation	in	eukaryotes		bacteria	and	archaea		but	homologs	in	B.subtilis	and
PSNMU-V1.4_AUG-EV-PASAV3_0074690.1	570517	test1127.tree	0.954	0.784657	high	158	0	alphaproteobacteria;bacteroidetes;betaproteobacteria;chlorobi;chloroflexi;cyanobacteria;deltaproteobacteria;firmicutes;gammaproteobacteria;other	0.891	0.787438	high	166	3	alphaproteobacteria;bacteroidetes;betaproteobacteria;chlorobi;chloroflexi;cyanobacteria;deltaproteobacteria;firmicutes;gammaproteobacteria;other	1024	P22008	Pyrroline-5-carboxylate	reductase	PLN02688]---[PRK11880]---[COG0345]---[TIGR00112]---[pfam14748]---[PRK12491]---[PTZ00431]---[PRK07679]---[PRK07634]---[PRK07680	PLN02688		PLN02688		pyrroline-5-carboxylate	reductase.]---[PRK11880		PRK11880		pyrroline-5-carboxylate	reductase		Reviewed.]---[COG0345		ProC		Pyrroline-5-carboxylate	reductase		Amino	acid	transport	and	metabolism	.]---[TIGR00112		Pyrroline-5-carboxylate_reductase		pyrroline-5-carboxylate	reductase.
PSNMU-V1.4_AUG-EV-PASAV3_0075290.1	570584	test30427.tree	1	0.779111	high	6	0	actinobacteria;alphaproteobacteria;betaproteobacteria;cyanobacteria;gammaproteobacteria	1	0.770667	high	6	0	actinobacteria;alphaproteobacteria;betaproteobacteria;cyanobacteria;gammaproteobacteria	1629	B5B0J6	FAD-dependent	urate	hydroxylase	COG0654]---[PRK06847]---[PRK06753]---[PRK08163]---[PRK07538]---[TIGR03219]---[PRK07236]---[PRK07608]---[PRK06185	COG0654		UbiH		2-polyprenyl-6-methoxyphenol	hydroxylase	and	related	FAD-dependent	oxidoreductases		Coenzyme	metabolism	/	Energy	production	and	conversion	.]---[PRK06847		PRK06847		hypothetical	protein		Provisional.]---[PRK06753		PRK06753
PSNMU-V1.4_AUG-EV-PASAV3_0075310.1	570586	test5535.tree	1	0.83017	high	34	0	alphaproteobacteria;betaproteobacteria;cyanobacteria;deltaproteobacteria;gammaproteobacteria;other	1	0.833128	high	34	0	alphaproteobacteria;betaproteobacteria;cyanobacteria;deltaproteobacteria;gammaproteobacteria;other	1003	-	-	pfam04187]---[COG3016	pfam04187		DUF399		Protein	of	unknown	function		DUF399.	No	function	is	known	for	any	member	of	this	family.]---[COG3016		PhuW		Uncharacterized	iron-regulated	protein		Function	unknown	.
PSNMU-V1.4_AUG-EV-PASAV3_0075320.1	570587	test1453.tree	0.865	0.760111	high	73	8	actinobacteria;chloroflexi;deltaproteobacteria;epsilonproteobacteria;firmicutes;gammaproteobacteria;other;spirochaetes;tenericutes;thermotogae	0.085	0.773609	medium	74	8	actinobacteria;chloroflexi;deltaproteobacteria;epsilonproteobacteria;firmicutes;gammaproteobacteria;other;spirochaetes;tenericutes;thermotogae	2140	O66790	Thioredoxin	reductase	TIGR01292]---[COG0492]---[TIGR03143]---[TIGR03140]---[PRK15317]---[PRK10262]---[pfam07992]---[COG3634]---[COG1249]---[PRK06292]---[TIGR01350]---[TIGR04018]---[PRK12810]---[COG0644]---[COG1252]---[PRK11749]---[COG2072]---[pfam13738]---[PRK04176]---[PRK09853	TIGR01292		Thioredoxin_reductase		thioredoxin-disulfide	reductase.		This	model	describes	thioredoxin-disulfide	reductase		a	member	of	the	pyridine	nucleotide-disulphide	oxidoreductases	(pfam00070).		Energy	metabolism		Electron	transport	.]---[COG0492		TrxB
PSNMU-V1.4_AUG-EV-PASAV3_0075390.1	570594	test38519.tree	1	0.731857	high	5	0	actinobacteria;cyanobacteria;gammaproteobacteria	1	0.782571	high	5	0	actinobacteria;cyanobacteria;gammaproteobacteria	3514	-	-	COG0730	COG0730		COG0730		Predicted	permeases		General	function	prediction	only	.
PSNMU-V1.4_AUG-EV-PASAV3_0075450.1	570600	test2620.tree	1	0.762562	high	55	25	actinobacteria;alphaproteobacteria;bacteroidetes;betaproteobacteria;chlorobi;chloroflexi;cyanobacteria;deltaproteobacteria;epsilonproteobacteria;firmicutes;gammaproteobacteria;other	1	0.761333	high	55	25	actinobacteria;alphaproteobacteria;bacteroidetes;betaproteobacteria;chlorobi;chloroflexi;cyanobacteria;deltaproteobacteria;epsilonproteobacteria;firmicutes;gammaproteobacteria;other	823	-	-	COG1051]---[cd02883]---[PRK05379]---[pfam00293]---[cd04673]---[cd04690]---[cd04680]---[cd04677]---[cd04676	COG1051		COG1051		ADP-ribose	pyrophosphatase		Nucleotide	transport	and	metabolism	.]---[cd02883		Nudix_Hydrolase		Nudix	hydrolase	is	a	superfamily	of	enzymes	found	in	all	three	kingdoms	of	life		and
PSNMU-V1.4_AUG-EV-PASAV3_0075490.1	570604	test14220.tree	1	0.8559	high	16	3	actinobacteria;alphaproteobacteria;chloroflexi;firmicutes;other;thermotogae	1	0.85175	high	16	3	actinobacteria;alphaproteobacteria;chloroflexi;firmicutes;other;thermotogae	1645	Q50228	Formamidase	COG2421]---[pfam03069	COG2421		COG2421		Predicted	acetamidase/formamidase		Energy	production	and	conversion	.]---[pfam03069		FmdA_AmdA		Acetamidase/Formamidase	family.	This	family	includes	amidohydrolases	of	formamide	EC	3.5.1.49	and	acetamide.	Methylophilus	methylotrophus	fmdA	forms
PSNMU-V1.4_AUG-EV-PASAV3_0075580.1	570613	test6152.tree	1	0.781651	high	25	1	actinobacteria;alphaproteobacteria;bacteroidetes;betaproteobacteria;cyanobacteria;deltaproteobacteria;epsilonproteobacteria;firmicutes;gammaproteobacteria;other;spirochaetes	1	0.771233	high	25	1	actinobacteria;alphaproteobacteria;bacteroidetes;betaproteobacteria;cyanobacteria;deltaproteobacteria;epsilonproteobacteria;firmicutes;gammaproteobacteria;other;spirochaetes	1612	Q44473	Pyruvate	kinase	PRK06247]---[COG0469]---[PRK05826]---[PRK06354]---[TIGR01064]---[cd00288]---[pfam00224]---[PRK09206]---[PLN02461]---[PTZ00066]---[PLN02623]---[PRK06739]---[PLN02762]---[PTZ00300]---[PRK08187]---[PLN02765]---[PRK14725]---[PRK14725]---[pfam02887	PRK06247		PRK06247		pyruvate	kinase		Provisional.]---[COG0469		PykF		Pyruvate	kinase		Carbohydrate	transport	and	metabolism	.]---[PRK05826		PRK05826		pyruvate	kinase		Provisional.]---[PRK06354		PRK06354		pyruvate
PSNMU-V1.4_AUG-EV-PASAV3_0075810.1	570632	test9204.tree	0.738	0.843133	high	8	0	cyanobacteria	0.626	0.8497	high	8	0	cyanobacteria	3549	Q9ZPS7	Transmembrane	9	superfamily	member	3	PLN02818]---[pfam02990]---[pfam14249]---[pfam14249	PLN02818		PLN02818		tocopherol	cyclase.]---[pfam02990		EMP70		Endomembrane	protein	70	]---[pfam14249		Tocopherol_cycl		Tocopherol	cyclase.	This	family	contains	tocopherol	cyclases.	These	enzymes	are	involved
PSNMU-V1.4_AUG-EV-PASAV3_0075910.1	570642	test10237.tree	1	0.730963	high	21	0	alphaproteobacteria;betaproteobacteria;firmicutes;gammaproteobacteria	1	0.792074	high	21	0	alphaproteobacteria;betaproteobacteria;firmicutes;gammaproteobacteria	1592	Q9CK02	Ribosomal	large	subunit	pseudouridine	synthase	A	COG0564]---[cd02869]---[TIGR00005]---[PRK10158]---[pfam00849]---[cd02563]---[PRK11180]---[cd02557]---[cd02558]---[cd02550]---[TIGR01621	COG0564		RluA		Pseudouridylate	synthases		23S	RNA-specific		Translation		ribosomal	structure	and	biogenesis	.]---[cd02869		PseudoU_synth_RluCD_like		Pseudouridine	synthase		RsuA/RluD	family.	This
PSNMU-V1.4_AUG-EV-PASAV3_0076020.1	570653	test1951.tree	1	0.814664	high	127	0	actinobacteria;alphaproteobacteria;bacteroidetes;betaproteobacteria;cyanobacteria;deltaproteobacteria;epsilonproteobacteria;firmicutes;gammaproteobacteria;other;spirochaetes	1	0.801157	high	127	0	actinobacteria;alphaproteobacteria;bacteroidetes;betaproteobacteria;cyanobacteria;deltaproteobacteria;epsilonproteobacteria;firmicutes;gammaproteobacteria;other;spirochaetes	2138	Q9SVE7	MATE	efflux	family	protein	3		chloroplastic	cd13136]---[COG0534]---[COG0534]---[TIGR00797]---[cd12082]---[cd13137]---[cd13137]---[cd13137]---[cd13134]---[cd13138]---[pfam01554]---[pfam01554]---[cd13143]---[cd13142]---[cd13133]---[cd13133]---[cd13131]---[cd13131]---[cd13139]---[PRK10367]---[PRK00187]---[cd13147]---[cd13140]---[cd13145]---[cd13149]---[cd13144	cd13136		MATE_DinF_like		DinF	and	similar	proteins		a	subfamily	of	the	multidrug	and	toxic	compound	extrusion	(MATE)-like	proteins.	Escherichia	coli	DinF	is	a
PSNMU-V1.4_AUG-EV-PASAV3_0076290.1	570675	test1295.tree	0.634	0.820376	high	62	0	alphaproteobacteria;chlamydiae;deltaproteobacteria;epsilonproteobacteria;firmicutes;other;spirochaetes;tenericutes;thermotogae	0.976	0.81868	high	62	0	alphaproteobacteria;chlamydiae;deltaproteobacteria;epsilonproteobacteria;firmicutes;other;spirochaetes;tenericutes;thermotogae	2367	Q556J0	Transketolase	PLN02790]---[COG0021]---[PTZ00089]---[TIGR00232]---[PRK12753]---[PRK12754]---[PRK05899]---[PRK05899]---[pfam00456]---[cd02012]---[COG3959]---[cd07033]---[pfam02779]---[smart00861]---[COG3958]---[PRK05444]---[COG1154]---[pfam02780]---[COG2609]---[cd02007]---[cd02017	PLN02790		PLN02790		transketolase.]---[COG0021		TktA		Transketolase		Carbohydrate	transport	and	metabolism	.]---[PTZ00089		PTZ00089		transketolase		Provisional.]---[TIGR00232		Transketolase_2		transketolase		bacterial	and	yeast.		This
PSNMU-V1.4_AUG-EV-PASAV3_0076430.1	570689	test3153.tree	1	0.786304	high	74	0	actinobacteria;alphaproteobacteria;bacteroidetes;betaproteobacteria;deltaproteobacteria;epsilonproteobacteria;firmicutes;gammaproteobacteria;other;spirochaetes	1	0.775013	high	74	0	actinobacteria;alphaproteobacteria;bacteroidetes;betaproteobacteria;deltaproteobacteria;epsilonproteobacteria;firmicutes;gammaproteobacteria;other;spirochaetes	2215	O34849	Glutamate	synthase	large	subunit-like	protein	YerD	cd02808]---[COG0069]---[pfam01645]---[PRK11750	cd02808		GltS_FMN		Glutamate	synthase	(GltS)	FMN-binding	domain.		GltS	is	a	complex	iron-sulfur	flavoprotein	that	catalyzes	the	reductive	synthesis	of	L-glutamate	from	2-oxoglutarate	and
PSNMU-V1.4_AUG-EV-PASAV3_0076550.1	570703	test13489.tree	1	0.756857	high	19	0	actinobacteria;alphaproteobacteria;bacteroidetes;betaproteobacteria;cyanobacteria;deltaproteobacteria;firmicutes;gammaproteobacteria	1	0.764714	high	19	0	actinobacteria;alphaproteobacteria;bacteroidetes;betaproteobacteria;cyanobacteria;deltaproteobacteria;firmicutes;gammaproteobacteria	1190	Q9WVK3	Peroxisomal	trans-2-enoyl-CoA	reductase	PRK07041]---[cd05233]---[COG1028]---[cd05369]---[cd05344]---[PRK07231]---[PRK05653]---[PRK07576]---[cd08939]---[cd05352]---[cd11731]---[PRK12826]---[PRK05557]---[cd05359]---[PRK05565]---[cd05347]---[TIGR01830]---[cd05329]---[PRK09242]---[PRK12829	PRK07041		PRK07041		short	chain	dehydrogenase		Provisional.]---[cd05233		SDR_c		classical	(c)	SDRs.	SDRs	are	a	functionally	diverse	family	of	oxidoreductases	that	have	a	single	domain	with
PSNMU-V1.4_AUG-EV-PASAV3_0076920.1	570739	test1093.tree	0.5	0.791964	high	42	0	actinobacteria;chlamydiae;chloroflexi;other	0.868	0.797282	high	54	0	actinobacteria;chlamydiae;chloroflexi;cyanobacteria;other	2906	P50513	Ribosomal	large	subunit	pseudouridine	synthase	D	COG0564]---[TIGR00005]---[PRK11180]---[cd02869]---[cd02659]---[cd02659]---[cd02563]---[cd02557]---[COG5077]---[PRK11025]---[pfam00849]---[cd02257]---[pfam00443]---[PRK11112]---[cd02674]---[cd02660]---[cd02558]---[cd02661]---[cd02657]---[cd02657]---[PRK10158]---[cd02550	COG0564		RluA		Pseudouridylate	synthases		23S	RNA-specific		Translation		ribosomal	structure	and	biogenesis	.]---[TIGR00005		Ribosomal_large_subunit_pseudouridine_synthase_D		pseudouridine	synthase		RluA	family.	In
PSNMU-V1.4_AUG-EV-PASAV3_0077630.1	570795	test14147.tree	1	0.8513	high	17	0	actinobacteria;bacteroidetes;firmicutes;gammaproteobacteria	1	0.853	high	17	0	actinobacteria;bacteroidetes;firmicutes;gammaproteobacteria	2267	P44401	Xylulose	kinase	COG1070]---[cd07809]---[cd00366]---[TIGR01312]---[cd07805]---[cd07803]---[cd07778]---[cd07808]---[cd07804]---[pfam00370]---[cd07811]---[cd07810]---[PRK15027]---[cd07779]---[cd07770]---[cd07774]---[cd07802]---[cd07768]---[cd07783]---[COG1069	COG1070		XylB		Sugar	(pentulose	and	hexulose)	kinases		Carbohydrate	transport	and	metabolism	.]---[cd07809		FGGY_D-XK_1		D-xylulose	kinases		subgroup	1		members	of	the	FGGY	family	of
PSNMU-V1.4_AUG-EV-PASAV3_0077690.1	570801	test1494.tree	1	0.767095	high	198	1	actinobacteria;alphaproteobacteria;bacteroidetes;betaproteobacteria;chlorobi;chloroflexi;cyanobacteria;deltaproteobacteria;epsilonproteobacteria;firmicutes;gammaproteobacteria;other;spirochaetes;thermotogae	1	0.748215	high	198	1	actinobacteria;alphaproteobacteria;bacteroidetes;betaproteobacteria;chlorobi;chloroflexi;cyanobacteria;deltaproteobacteria;epsilonproteobacteria;firmicutes;gammaproteobacteria;other;spirochaetes;thermotogae	1116	P29931	Bifunctional	adenosylcobalamin	biosynthesis	protein	CobP	pfam02283]---[cd00544]---[PRK05800]---[COG2087]---[pfam14251]---[TIGR00284	pfam02283		CobU		Cobinamide	kinase	/	cobinamide	phosphate	guanyltransferase.		This	family	is	composed	of	a	group	of	bifunctional	cobalamin	biosynthesis	enzymes	which	display	cobinamide	kinase
PSNMU-V1.4_AUG-EV-PASAV3_0077960.1	570828	test1205.tree	0.964	0.77115	high	24	0	betaproteobacteria;gammaproteobacteria	0.91	0.775408	high	56	0	betaproteobacteria;firmicutes;gammaproteobacteria;tenericutes	1536	B8BVM7	Elongation	factor	Ts	1		mitochondrial	PRK09377]---[COG0264]---[TIGR00116]---[pfam00889]---[PRK12332]---[PRK12332]---[CHL00098]---[CHL00098]---[cd14275]---[pfam00627	PRK09377		tsf		elongation	factor	Ts		Provisional.]---[COG0264		Tsf		Translation	elongation	factor	Ts		Translation		ribosomal	structure	and	biogenesis	.]---[TIGR00116		Elongation_factor_Ts
PSNMU-V1.4_AUG-EV-PASAV3_0078120.1	570856	test3634.tree	1	0.866397	high	56	4	actinobacteria;alphaproteobacteria;betaproteobacteria;chlorobi;cyanobacteria;deltaproteobacteria;epsilonproteobacteria;firmicutes;gammaproteobacteria;other;tenericutes	1	0.866456	high	56	4	actinobacteria;alphaproteobacteria;betaproteobacteria;chlorobi;cyanobacteria;deltaproteobacteria;epsilonproteobacteria;firmicutes;gammaproteobacteria;other;tenericutes	3371	P9WPS9	Probable	cation-transporting	ATPase	F	TIGR01116]---[COG0474]---[COG0474]---[TIGR01523]---[TIGR01522]---[TIGR01522]---[TIGR01106]---[TIGR01106]---[TIGR01517]---[TIGR01517]---[TIGR01494]---[TIGR01494]---[pfam00122]---[TIGR01647]---[TIGR01647]---[PRK10517]---[PRK10517]---[TIGR01524]---[TIGR01524]---[PRK15122]---[PRK15122]---[COG2217]---[COG2217]---[pfam00689]---[TIGR01525]---[TIGR01525]---[TIGR01512]---[TIGR01512]---[TIGR01511]---[TIGR0…	TIGR01116		ATPase-IIA1_Ca		sarco/endoplasmic	reticulum	calcium-translocating	P-type	ATPase.	This	model	describes	the	P-type	ATPase	responsible	for	translocating	calcium	ions	across	the	endoplasmic	reticulum	membrane	of	eukaryotes
PSNMU-V1.4_AUG-EV-PASAV3_0078220.1	570866	test7084.tree	1	0.784737	high	19	0	actinobacteria;alphaproteobacteria;betaproteobacteria;cyanobacteria;gammaproteobacteria	1	0.7835	high	19	0	actinobacteria;alphaproteobacteria;betaproteobacteria;cyanobacteria;gammaproteobacteria	1845	-	-	COG4875]---[COG4875]---[COG4875]---[TIGR02246]---[TIGR02246]---[TIGR02246]---[pfam08332]---[pfam08332]---[pfam08332]---[pfam13474]---[pfam13474]---[pfam12680	COG4875		COG4875		Uncharacterized	protein	conserved	in	bacteria	with	a	cystatin-like	fold		Function	unknown	.]---[TIGR02246		hypothetical_protein		conserved	hypothetical	protein.		This	family	consists	of	uncharacterized	proteins	found
PSNMU-V1.4_AUG-EV-PASAV3_0079130.1	570942	test8559.tree	1	0.81225	high	21	0	actinobacteria;alphaproteobacteria;betaproteobacteria;deltaproteobacteria;firmicutes;gammaproteobacteria;spirochaetes	1	0.774281	high	21	0	actinobacteria;alphaproteobacteria;betaproteobacteria;deltaproteobacteria;firmicutes;gammaproteobacteria;spirochaetes	4415	P42593	2	4-dienoyl-CoA	reductase		NADPH		cd02930]---[COG1902]---[TIGR03997]---[cd02803]---[pfam00724]---[cd04734]---[cd02932]---[cd04735]---[cd02931]---[cd04733]---[TIGR03996]---[cd02933]---[cd04747]---[cd02929]---[PRK08255]---[PRK13523]---[PRK10605]---[PLN02411]---[COG0446]---[PRK12810	cd02930		DCR_FMN		2	4-dienoyl-CoA	reductase	(DCR)	FMN-binding	domain.	DCR	in	E.	coli	is	an	iron-sulfur	flavoenzyme	which	contains	FMN		FAD		and	a
PSNMU-V1.4_AUG-EV-PASAV3_0079190.1	570947	test18864.tree	1	0.820533	high	7	1	actinobacteria;alphaproteobacteria;cyanobacteria;deltaproteobacteria;gammaproteobacteria	1	0.7982	high	7	1	actinobacteria;alphaproteobacteria;cyanobacteria;deltaproteobacteria;gammaproteobacteria	1382	P39623	Spore	coat	polysaccharide	biosynthesis	protein	SpsC	cd00616]---[COG0399]---[pfam01041]---[TIGR04181]---[TIGR03588]---[PRK11658]---[TIGR04427]---[PRK11706]---[cd06454]---[PRK06939]---[COG0156]---[TIGR00858]---[PRK15407]---[TIGR01822	cd00616		AHBA_syn		3-amino-5-hydroxybenzoic	acid	synthase	family	(AHBA_syn).	AHBA_syn	family	belongs	to	pyridoxal	phosphate	(PLP)-dependent	aspartate	aminotransferase	superfamily	(fold	I).	The	members	of	this	CD
PSNMU-V1.4_AUG-EV-PASAV3_0079210.1	570949	test4758.tree	1	0.715623	high	37	1	actinobacteria;bacteroidetes;betaproteobacteria;cyanobacteria;deltaproteobacteria;gammaproteobacteria;other	1	0.767434	high	37	1	actinobacteria;bacteroidetes;betaproteobacteria;cyanobacteria;deltaproteobacteria;gammaproteobacteria;other	1373	-	-	COG0778]---[cd03370]---[cd02146]---[cd02137]---[cd02137]---[cd02149]---[cd02138]---[cd02136]---[pfam00881]---[pfam00881	COG0778		NfnB		Nitroreductase		Energy	production	and	conversion	.]---[cd03370		NADH_oxidase		NADPH_oxidase.	Nitroreductase	family	containing	NADH	oxidase	and	other		uncharacterized	proteins	that	are	similar	to	nitroreductase.	Nitroreductase
PSNMU-V1.4_AUG-EV-PASAV3_0079500.1	570988	test3598.tree	0.79	0.808275	high	10	0	actinobacteria;alphaproteobacteria;betaproteobacteria;chloroflexi;cyanobacteria;deltaproteobacteria;gammaproteobacteria	0.203	0.772087	medium	10	0	actinobacteria;alphaproteobacteria;betaproteobacteria;chloroflexi;cyanobacteria;deltaproteobacteria;gammaproteobacteria	1791	Q8VXV7	Lysine-specific	histone	demethylase	1	homolog	1	pfam01593]---[PLN02676]---[PLN02268]---[PLN02268]---[PLN02328]---[COG1231]---[PLN03000]---[PLN02529]---[PLN02976]---[PLN02976]---[PLN02568]---[PLN02568]---[pfam13450]---[COG3349]---[COG2072]---[COG1233]---[PRK11883]---[COG1232]---[TIGR02734	pfam01593		Amino_oxidase		Flavin	containing	amine	oxidoreductase.		This	family	consists	of	various	amine	oxidases		including	maze	polyamine	oxidase	(PAO)	and	various	flavin	containing
PSNMU-V1.4_AUG-EV-PASAV3_0079580.1	570996	test3488.tree	0.951	0.809197	high	42	0	bacteroidetes;betaproteobacteria;deltaproteobacteria;gammaproteobacteria;other;spirochaetes	0.623	0.827169	high	53	0	bacteroidetes;betaproteobacteria;cyanobacteria;deltaproteobacteria;gammaproteobacteria;other;spirochaetes	3096	P73177	Uncharacterized	ribonuclease	sll1290	pfam00773]---[smart00955]---[COG0557]---[TIGR00358]---[TIGR02063]---[PRK05054]---[PRK05054]---[TIGR02062]---[TIGR02062]---[COG4776]---[COG4776]---[PRK11642]---[PRK11642	pfam00773		RNB		RNB	domain.	This	domain	is	the	catalytic	domain	of	ribonuclease	II.]---[smart00955		RNB		This	domain	is	the	catalytic	domain	of	ribonuclease	II.	]---[COG0557
PSNMU-V1.4_AUG-EV-PASAV3_0080210.1	571172	test5682.tree	1	0.759217	high	45	0	actinobacteria;alphaproteobacteria;bacteroidetes;betaproteobacteria;cyanobacteria;deltaproteobacteria;firmicutes;gammaproteobacteria	1	0.788065	high	45	0	actinobacteria;alphaproteobacteria;bacteroidetes;betaproteobacteria;cyanobacteria;deltaproteobacteria;firmicutes;gammaproteobacteria	1469	-	-	cd08252]---[COG0604]---[cd05289]---[cd08267]---[cd08253]---[cd05188]---[cd08271]---[cd08249]---[cd08272]---[cd05276]---[cd05195]---[cd08290]---[cd05286]---[smart00829]---[cd08273]---[cd08241]---[COG1064]---[cd08296]---[cd08297]---[cd08276	cd08252		AL_MDR		Arginate	lyase	and	other	MDR	family	members.		This	group	contains	a	structure	identified	as	an	arginate	lyase.	Other	members	are	identified	quinone	reductases		alginate	lyases
PSNMU-V1.4_AUG-EV-PASAV3_0080360.1	571187	test16715.tree	1	0.827	high	10	0	alphaproteobacteria;bacteroidetes;deltaproteobacteria;firmicutes;gammaproteobacteria;other	1	0.855529	high	10	0	alphaproteobacteria;bacteroidetes;deltaproteobacteria;firmicutes;gammaproteobacteria;other	1759	-	-	COG0673]---[pfam01408]---[PRK10206]---[TIGR04380	COG0673		MviM		Predicted	dehydrogenases	and	related	proteins		General	function	prediction	only	.]---[pfam01408		GFO_IDH_MocA		Oxidoreductase	family		NAD-binding	Rossmann	fold.	This	family	of	enzymes	utilize	NADP	or
PSNMU-V1.4_AUG-EV-PASAV3_0080400.1	571191	test8291.tree	1	0.779758	high	21	0	actinobacteria;bacteroidetes;betaproteobacteria;chloroflexi;deltaproteobacteria;firmicutes;other;thermotogae	1	0.789152	high	21	0	actinobacteria;bacteroidetes;betaproteobacteria;chloroflexi;deltaproteobacteria;firmicutes;other;thermotogae	2159	-	-	cd07770]---[COG1070]---[cd00366]---[cd07804]---[cd07805]---[cd07803]---[TIGR01314]---[TIGR01312]---[cd07802]---[cd07808]---[pfam02782]---[pfam00370]---[cd07809]---[cd07783]---[cd07774]---[COG0554]---[PRK15027]---[cd07768	cd07770		FGGY_GntK		Gluconate	kinases		a	subfamily	of	the	FGGY	family	of	carbohydrate	kinases.	This	subfamily	is	composed	of	a	group	of	gluconate	kinases	(GntK		also	known	as
PSNMU-V1.4_AUG-EV-PASAV3_0080520.1	571200	test21607.tree	1	0.703538	high	8	0	actinobacteria;alphaproteobacteria;deltaproteobacteria;gammaproteobacteria;other	1	0.640308	high	8	0	actinobacteria;alphaproteobacteria;deltaproteobacteria;gammaproteobacteria;other	1732	Q7VMA9	Cysteine	desulfurase	IscS	COG0520]---[pfam00266]---[cd06453]---[TIGR01977]---[COG1104]---[TIGR03403]---[TIGR02006]---[cd01494]---[TIGR04343]---[TIGR03402]---[PRK14012	COG0520		csdA		Selenocysteine	lyase/Cysteine	desulfurase		Posttranslational	modification		protein	turnover		chaperones	.]---[pfam00266		Aminotran_5		Aminotransferase	class-V.	This	domain	is	found	in	amino	transferases
PSNMU-V1.4_AUG-EV-PASAV3_0080590.1	571207	test3112.tree	0.591	0.7828	high	49	0	alphaproteobacteria;bacteroidetes;betaproteobacteria;chlorobi;chloroflexi;cyanobacteria;deltaproteobacteria;epsilonproteobacteria;gammaproteobacteria;other;spirochaetes	0.888	0.772388	high	49	0	alphaproteobacteria;bacteroidetes;betaproteobacteria;chlorobi;chloroflexi;cyanobacteria;deltaproteobacteria;epsilonproteobacteria;gammaproteobacteria;other;spirochaetes	1296	P08466	Mitochondrial	nuclease	smart00892]---[COG1864]---[smart00477]---[pfam01223]---[cd00091]---[PTZ00259	smart00892		Endonuclease_NS		DNA/RNA	non-specific	endonuclease.		A	family	of	bacterial	and	eukaryotic	endonucleases	share	the	following	characteristics		they	act	on	both	DNA	and	RNA		cleave	double-stranded
PSNMU-V1.4_AUG-EV-PASAV3_0080900.1	571065	test5851.tree	1	0.701778	high	37	0	actinobacteria;bacteroidetes;other	1	0.699356	high	37	0	actinobacteria;bacteroidetes;other	2260	-	-	-	-
PSNMU-V1.4_AUG-EV-PASAV3_0081300.1	571104	test4311.tree	0.995	0.825534	high	27	0	actinobacteria;bacteroidetes;firmicutes;other	0.985	0.838569	high	27	0	actinobacteria;bacteroidetes;firmicutes;other	1398	P29108	Acyl-	acyl-carrier-protein		desaturase		chloroplastic	PLN00179]---[pfam03405]---[cd01050]---[cd00657	PLN00179		PLN00179		acyl-		acyl-carrier	protein		desaturase.]---[pfam03405		FA_desaturase_2		Fatty	acid	desaturase.	]---[cd01050		Acyl_ACP_Desat		Acyl	ACP	desaturase		ferritin-like	diiron-binding
PSNMU-V1.4_AUG-EV-PASAV3_0081710.1	571145	test1529.tree	1	0.785363	high	184	2	actinobacteria;alphaproteobacteria;bacteroidetes;betaproteobacteria;chlorobi;deltaproteobacteria;epsilonproteobacteria;firmicutes;gammaproteobacteria;other;spirochaetes;tenericutes	1	0.76242	high	184	2	actinobacteria;alphaproteobacteria;bacteroidetes;betaproteobacteria;chlorobi;deltaproteobacteria;epsilonproteobacteria;firmicutes;gammaproteobacteria;other;spirochaetes;tenericutes	940	Q55039	Phosphoglycolate	phosphatase	COG0546]---[pfam00702]---[COG1011]---[pfam13419]---[TIGR01449]---[COG0637]---[PRK13222]---[TIGR01509]---[PRK13225	COG0546		Gph		Predicted	phosphatases		General	function	prediction	only	.]---[pfam00702		Hydrolase		haloacid	dehalogenase-like	hydrolase.	This	family	is	structurally	different	from	the	alpha/beta	hydrolase	family	(pfam00561).	This
PSNMU-V1.4_AUG-EV-PASAV3_0081770.1	571151	test1063.tree	0.762	0.749164	high	31	0	alphaproteobacteria;chloroflexi;firmicutes;other;spirochaetes;tenericutes;thermotogae	0.961	0.741011	high	35	0	alphaproteobacteria;chloroflexi;epsilonproteobacteria;firmicutes;other;spirochaetes;tenericutes;thermotogae	1421	Q5WEG9	Dephospho-CoA	kinase	PRK00081]---[cd02022]---[COG0237]---[pfam01121]---[PRK14730]---[PRK03333]---[TIGR00152]---[PLN02422]---[PRK14734]---[PRK14731]---[PTZ00451]---[PRK14732	PRK00081		coaE		dephospho-CoA	kinase		Reviewed.]---[cd02022		DPCK		Dephospho-coenzyme	A	kinase	(DPCK		EC	2.7.1.24)	catalyzes	the	phosphorylation	of	dephosphocoenzyme	A	(dCoA)	to	yield	CoA		which
PSNMU-V1.4_AUG-EV-PASAV3_0082380.1	571265	test8871.tree	1	0.854968	high	25	0	actinobacteria;alphaproteobacteria;bacteroidetes;betaproteobacteria;deltaproteobacteria	1	0.861032	high	25	0	actinobacteria;alphaproteobacteria;bacteroidetes;betaproteobacteria;deltaproteobacteria	2225	P31447	Uncharacterized	sulfatase	YidJ	COG3119]---[PRK13759]---[pfam00884]---[TIGR03417]---[COG1368]---[COG3083	COG3119		AslA		Arylsulfatase	A	and	related	enzymes		Inorganic	ion	transport	and	metabolism	.]---[PRK13759		PRK13759		arylsulfatase		Provisional.]---[pfam00884		Sulfatase		Sulfatase.	]---[TIGR03417		chol_sulfatase
PSNMU-V1.4_AUG-EV-PASAV3_0082800.1	571298	test1756.tree	0.599	0.753155	high	8	9	deltaproteobacteria;firmicutes;other;thermotogae	0.744	0.739116	high	8	9	deltaproteobacteria;firmicutes;other;thermotogae	1972	Q0AFI1	Dihydroorotase	PRK05451]---[PRK05451]---[PLN02599]---[COG0418]---[COG0418]---[cd01294]---[cd01294]---[TIGR00856]---[PRK00431]---[cd02908]---[pfam01661]---[COG2110]---[smart00506]---[cd02907]---[cd02749]---[cd03330]---[PRK04143]---[cd02906]---[cd02905	PRK05451		PRK05451		dihydroorotase		Provisional.]---[PLN02599		PLN02599		dihydroorotase.]---[COG0418		PyrC		Dihydroorotase		Nucleotide	transport	and	metabolism	.]---[cd01294		DHOase		Dihydroorotase	(DHOase)	catalyzes	the	reversible	interconversion	of
PSNMU-V1.4_AUG-EV-PASAV3_0082830.1	571301	test1344.tree	0.787	0.745459	high	94	0	actinobacteria;alphaproteobacteria;betaproteobacteria;chlamydiae;cyanobacteria;deltaproteobacteria;gammaproteobacteria;other	0.751	0.747412	high	155	6	actinobacteria;bacteroidetes;betaproteobacteria;chlamydiae;cyanobacteria;deltaproteobacteria;epsilonproteobacteria;firmicutes;gammaproteobacteria;other;tenericutes;thermotogae	1076	Q6MAG7	Ribosomal	RNA	large	subunit	methyltransferase	H	pfam02590]---[PRK00103]---[COG1576]---[TIGR00246	pfam02590		SPOUT_MTase		Predicted	SPOUT	methyltransferase.	This	family	of	proteins	are	predicted	to	be	SPOUT	methyltransferases.]---[PRK00103		PRK00103		rRNA	large	subunit	methyltransferase		Provisional.]---[COG1576
PSNMU-V1.4_AUG-EV-PASAV3_0083450.1	571365	test1974.tree	0.877	0.824356	high	30	0	actinobacteria;alphaproteobacteria;bacteroidetes;chlamydiae;chlorobi;deltaproteobacteria;other	0.195	0.823894	medium	30	0	actinobacteria;alphaproteobacteria;bacteroidetes;chlamydiae;chlorobi;deltaproteobacteria;other	2026	A5FA31	Proline--tRNA	ligase	PRK08661]---[TIGR00408]---[cd00778]---[COG0442]---[cd00772]---[cd00862]---[cd00670]---[cd00768]---[PRK09194]---[PRK12325]---[TIGR00409]---[TIGR00409]---[pfam09180]---[pfam03129]---[smart00946]---[pfam00587]---[COG0441]---[cd00779]---[PRK12305]---[cd00738]---[TIGR00418	PRK08661		PRK08661		prolyl-tRNA	synthetase		Provisional.]---[TIGR00408		Proline--tRNA_ligase		prolyl-tRNA	synthetase		family	I.	Prolyl-tRNA	synthetase	is	a	class	II	tRNA	synthetase	and	is	recognized	by	pfam	model
PSNMU-V1.4_AUG-EV-PASAV3_0083630.1	571382	test1122.tree	0.89	0.762168	high	11	0	cyanobacteria	0.883	0.766347	high	11	0	cyanobacteria	1793	P29251	Folic	acid	synthesis	protein	fol1	cd00739]---[TIGR01496]---[cd00423]---[COG0294]---[pfam00809]---[PRK11613]---[cd00483]---[pfam01288]---[COG0801]---[TIGR01498]---[PRK13753]---[PRK10239]---[PRK14092	cd00739		DHPS		DHPS	subgroup	of	Pterin	binding	enzymes.	DHPS	(dihydropteroate	synthase)		a	functional	homodimer		catalyzes	the	condensation	of	p-aminobenzoic	acid	(pABA)	in	the
PSNMU-V1.4_AUG-EV-PASAV3_0083910.1	571399	test8569.tree	1	0.844469	high	17	5	actinobacteria;chloroflexi;cyanobacteria;deltaproteobacteria;firmicutes	1	0.860687	high	17	5	actinobacteria;chloroflexi;cyanobacteria;deltaproteobacteria;firmicutes	2161	-	-	pfam13434	pfam13434		K_oxygenase		L-lysine	6-monooxygenase	(NADPH-requiring).		This	is	family	of	Rossmann	fold	oxidoreductases	that	catalyses	the	NADPH-dependent	hydroxylation	of	lysine	at	the	N6	position		EC	1.14.13.59.
PSNMU-V1.4_AUG-EV-PASAV3_0084130.1	571421	test14998.tree	1	0.833105	high	16	0	actinobacteria;bacteroidetes;deltaproteobacteria;firmicutes;gammaproteobacteria;other	1	0.826842	high	16	0	actinobacteria;bacteroidetes;deltaproteobacteria;firmicutes;gammaproteobacteria;other	1269	B3EYM8	Intracellular	endo-alpha-(1-	5)-L-arabinanase	cd08998]---[cd08988]---[cd08999]---[pfam04616]---[COG3507]---[cd08978]---[cd08772]---[cd08991]---[cd09000]---[cd08982]---[cd09004	cd08998		GH43_ABN_1		Glycosyl	hydrolase	family	43	This	glycosyl	hydrolase	family	43	(GH43)	includes	mostly	enzymes	with	alpha-L-arabinofuranosidase	(AFN		EC	3.2.1.55)	and	endo-alpha-L-arabinanase	(ABN		EC	3.2.1.99)
PSNMU-V1.4_AUG-EV-PASAV3_0084160.1	571424	test2922.tree	0.839	0.826023	high	25	0	actinobacteria;bacteroidetes;betaproteobacteria;chloroflexi;gammaproteobacteria;other	0.867	0.833163	high	25	0	actinobacteria;bacteroidetes;betaproteobacteria;chloroflexi;gammaproteobacteria;other	2473	Q58321	Magnesium-chelatase	subunit	ChlI	homolog	TIGR02442]---[COG1239]---[TIGR02031]---[CHL00081]---[TIGR02030]---[PRK13407]---[COG1240]---[PRK13406]---[cd01451]---[smart00327]---[cd00198]---[COG0714]---[pfam13519]---[cd01465]---[COG0606]---[pfam00092]---[pfam01078]---[cd01454]---[PRK09862]---[cd01462	TIGR02442		Uncharacterized_protein_Rv2850c/MT2916		cobaltochelatase	subunit.	Cobaltochelatase	is	responsible	for	the	insertion	of	cobalt	into	the	corrin	ring	of	coenzyme	B12	during	its	biosynthesis.	Two	versions	have	been
PSNMU-V1.4_AUG-EV-PASAV3_0084290.1	571437	test5852.tree	1	0.804311	high	35	8	actinobacteria;alphaproteobacteria;betaproteobacteria;chlorobi;cyanobacteria;firmicutes;gammaproteobacteria;other	1	0.803733	high	35	8	actinobacteria;alphaproteobacteria;betaproteobacteria;chlorobi;cyanobacteria;firmicutes;gammaproteobacteria;other	1341	Q2RNG5	5	6-dimethylbenzimidazole	synthase	TIGR02476]---[cd02145]---[COG0778]---[cd02062]---[pfam00881]---[cd02135]---[cd02139]---[cd02150]---[cd03370]---[cd02149]---[cd02137	TIGR02476		BluB		5	6-dimethylbenzimidazole	synthase.	A	previously	published	hypothesis	that	BluB		involved	in	cobalamin	biosynthesis		is	EC	1.16.8.1	(cob(II)yrinic	acid	a	c-diamide	reductase)	is	now
PSNMU-V1.4_AUG-EV-PASAV3_0084410.1	571457	test1894.tree	0.218	0.798036	medium	11	0	alphaproteobacteria;cyanobacteria	0.812	0.769568	high	10	0	cyanobacteria;gammaproteobacteria;other	1692	A7N721	UPF0176	protein	VIBHAR_06657	COG1054]---[COG1054]---[PRK00142]---[PRK00142]---[PRK01415]---[cd01518]---[PRK05320]---[smart00450	COG1054		COG1054		Predicted	sulfurtransferase		General	function	prediction	only	.]---[PRK00142		PRK00142		putative	rhodanese-related	sulfurtransferase		Provisional.]---[PRK01415		PRK01415		hypothetical	protein		Validated.]---[cd01518		RHOD_YceA
PSNMU-V1.4_AUG-EV-PASAV3_0084970.1	571511	test7084.tree	1	0.784737	high	19	0	actinobacteria;alphaproteobacteria;betaproteobacteria;cyanobacteria;gammaproteobacteria	1	0.7835	high	19	0	actinobacteria;alphaproteobacteria;betaproteobacteria;cyanobacteria;gammaproteobacteria	2303	-	-	COG4875]---[COG4875]---[COG4875]---[COG4875]---[TIGR02246]---[TIGR02246]---[TIGR02246]---[TIGR02246]---[pfam08332]---[pfam08332]---[pfam08332]---[pfam08332]---[pfam13474]---[pfam13474]---[pfam12680]---[pfam12680]---[COG4319]---[pfam14534]---[pfam14534	COG4875		COG4875		Uncharacterized	protein	conserved	in	bacteria	with	a	cystatin-like	fold		Function	unknown	.]---[TIGR02246		hypothetical_protein		conserved	hypothetical	protein.		This	family	consists	of	uncharacterized	proteins	found
PSNMU-V1.4_AUG-EV-PASAV3_0085140.1	571524	test6865.tree	0.96	0.755462	high	7	0	cyanobacteria;gammaproteobacteria	0.97	0.754231	high	7	0	cyanobacteria;gammaproteobacteria	1676	-	-	pfam08241]---[COG2226]---[pfam13649]---[pfam08242]---[pfam12847]---[pfam13659]---[cd02440]---[PRK00216]---[pfam13847]---[PRK08317]---[TIGR01934]---[TIGR02072	pfam08241		Methyltransf_11		Methyltransferase	domain.	Members	of	this	family	are	SAM	dependent	methyltransferases.]---[COG2226		UbiE		Methylase	involved	in	ubiquinone/menaquinone	biosynthesis		Coenzyme	metabolism	.]---[pfam13649		Methyltransf_25		Methyltransferase	domain.
PSNMU-V1.4_AUG-EV-PASAV3_0085320.1	571543	test4302.tree	0.273	0.790103	medium	9	7	actinobacteria;chloroflexi;gammaproteobacteria;other	0.561	0.770121	high	9	7	actinobacteria;chloroflexi;gammaproteobacteria;other	1611	P37287	Phosphatidylinositol	N-acetylglucosaminyltransferase	subunit	A	cd03796]---[cd03801]---[cd03798]---[COG0438]---[cd03817]---[pfam08288]---[cd03811]---[cd03800]---[cd03814]---[cd03809]---[cd03808]---[cd03799]---[pfam00534]---[cd03795]---[cd03807]---[cd05844]---[cd03819]---[cd03821]---[cd03823]---[cd01635	cd03796		GT1_PIG-A_like		This	family	is	most	closely	related	to	the	GT1	family	of	glycosyltransferases.	Phosphatidylinositol	glycan-class	A	(PIG-A)		an	X-linked	gene	in	humans		is
PSNMU-V1.4_AUG-EV-PASAV3_0085450.1	571556	test25636.tree	1	0.812909	high	9	0	alphaproteobacteria;betaproteobacteria;cyanobacteria;gammaproteobacteria	1	0.811273	high	9	0	alphaproteobacteria;betaproteobacteria;cyanobacteria;gammaproteobacteria	1407	E1VBT6	Putative	glutathione-dependent	formaldehyde-activating	enzyme	COG3791]---[COG3791]---[pfam04828]---[pfam04828	COG3791		COG3791		Uncharacterized	conserved	protein		Function	unknown	.]---[pfam04828		GFA		Glutathione-dependent	formaldehyde-activating	enzyme.
PSNMU-V1.4_AUG-EV-PASAV3_0086100.1	571615	test1050.tree	0.73	0.79955	high	101	0	actinobacteria;bacteroidetes;chlorobi;other	0.94	0.81307	high	102	0	actinobacteria;bacteroidetes;chlorobi;other	3216	Q55669	Carboxyl-terminal-processing	protease	cd07560]---[cd07560]---[COG0793]---[COG0793]---[TIGR00225]---[cd06567]---[pfam03572]---[smart00245]---[PLN00049]---[TIGR03900]---[PRK11186]---[cd07561]---[cd07562]---[cd07563]---[cd00988]---[pfam13180	cd07560		Peptidase_S41_CPP		C-terminal	processing	peptidase		serine	protease	family	S41.	The	C-terminal	processing	peptidase	(CPP		EC	3.4.21.102)	also	known	as	tail-specific	protease	(tsp)		the	photosystem	II
PSNMU-V1.4_AUG-EV-PASAV3_0086730.1	571678	test2310.tree	1	0.792209	high	93	0	actinobacteria;alphaproteobacteria;bacteroidetes;betaproteobacteria;deltaproteobacteria;firmicutes;gammaproteobacteria;other	1	0.795782	high	93	0	actinobacteria;alphaproteobacteria;bacteroidetes;betaproteobacteria;deltaproteobacteria;firmicutes;gammaproteobacteria;other	1659	Q7WUM8	Flavohemoprotein	PRK13289]---[cd06184]---[cd08922]---[COG1017]---[COG1018]---[cd14782]---[cd14780]---[cd14783]---[cd14777]---[cd14779]---[cd06215]---[cd14781]---[cd06214]---[cd06216]---[cd14776]---[cd00322]---[cd14778]---[cd06217]---[TIGR02160]---[cd06191	PRK13289		PRK13289		bifunctional	nitric	oxide	dioxygenase/dihydropteridine	reductase	2		Provisional.]---[cd06184		flavohem_like_fad_nad_binding		FAD_NAD(P)H	binding	domain	of	flavohemoglobin.	Flavohemoglobins	have	a	globin	domain	containing	a	B-type	heme	fused	with
PSNMU-V1.4_AUG-EV-PASAV3_0087390.1	571732	test4092.tree	1	0.760459	high	40	4	actinobacteria;alphaproteobacteria;bacteroidetes;betaproteobacteria;chlorobi;cyanobacteria;deltaproteobacteria;epsilonproteobacteria;firmicutes;gammaproteobacteria;other;spirochaetes;thermotogae	1	0.774393	high	40	4	actinobacteria;alphaproteobacteria;bacteroidetes;betaproteobacteria;chlorobi;cyanobacteria;deltaproteobacteria;epsilonproteobacteria;firmicutes;gammaproteobacteria;other;spirochaetes;thermotogae	2530	Q7UUW9	Catalase-peroxidase	PRK15061]---[COG0376]---[TIGR00198]---[cd00649]---[cd00649]---[cd08200]---[cd08200]---[cd00314]---[cd00314]---[cd00691]---[cd00691]---[pfam00141]---[pfam00141]---[PLN02608]---[PLN02879]---[PLN02364	PRK15061		PRK15061		catalase/hydroperoxidase	HPI(I)		Provisional.]---[COG0376		KatG		Catalase	(peroxidase	I)		Inorganic	ion	transport	and	metabolism	.]---[TIGR00198		cat_per_HPI		catalase/peroxidase	HPI.	As	catalase		this	enzyme
PSNMU-V1.4_AUG-EV-PASAV3_0087730.1	571770	test11592.tree	0.983	0.911875	high	11	0	cyanobacteria;epsilonproteobacteria;other;spirochaetes	0.981	0.908167	high	11	0	cyanobacteria;epsilonproteobacteria;other;spirochaetes	2942	Q04533	Putative	cystathionine	gamma-synthase	YML082W	COG0626]---[pfam01053]---[cd00614]---[PRK06767]---[PRK07811]---[PRK07671]---[TIGR01326]---[COG2873]---[PRK06460]---[PRK05939]---[TIGR02080]---[PRK08249]---[PRK08064]---[PRK07503]---[TIGR01325]---[PRK08574]---[PRK06176]---[PRK07049]---[PRK06234]---[PRK05968	COG0626		MetC		Cystathionine	beta-lyases/cystathionine	gamma-synthases		Amino	acid	transport	and	metabolism	.]---[pfam01053		Cys_Met_Meta_PP		Cys/Met	metabolizm	PLP-dependent	enzyme.	This	family	includes	enzymes	involved	in	cysteine
PSNMU-V1.4_AUG-EV-PASAV3_0087790.1	571776	test3045.tree	0.423	0.721756	medium	5	0	cyanobacteria	0.201	0.709037	medium	5	0	cyanobacteria	713	P00110	Cytochrome	c6	CHL00183]---[PRK13697]---[pfam13442]---[COG2010]---[pfam00034]---[COG3245]---[TIGR00782]---[TIGR00782]---[TIGR04485]---[COG2863	CHL00183		petJ		cytochrome	c553		Provisional.]---[PRK13697		PRK13697		cytochrome	c6		Provisional.]---[pfam13442		Cytochrome_CBB3		Cytochrome	C	oxidase		cbb3-type		subunit	III.	]---[COG2010		CccA
PSNMU-V1.4_AUG-EV-PASAV3_0088180.1	571813	test4546.tree	1	0.713564	high	38	1	actinobacteria;alphaproteobacteria;bacteroidetes;chloroflexi;cyanobacteria;deltaproteobacteria;firmicutes;gammaproteobacteria	1	0.734273	high	38	1	actinobacteria;alphaproteobacteria;bacteroidetes;chloroflexi;cyanobacteria;deltaproteobacteria;firmicutes;gammaproteobacteria	1336	P40893	Regulation	of	enolase	protein	1	pfam07081]---[COG3506	pfam07081		DUF1349		Protein	of	unknown	function	(DUF1349).	This	family	consists	of	several	hypothetical	bacterial	proteins	but	contains	one	sequence	from	Saccharomyces	cerevisiae.	Members	of	this
PSNMU-V1.4_AUG-EV-PASAV3_0088400.1	571829	test10245.tree	1	0.830926	high	22	0	actinobacteria;alphaproteobacteria;bacteroidetes;betaproteobacteria;cyanobacteria;firmicutes;gammaproteobacteria	1	0.802407	high	22	0	actinobacteria;alphaproteobacteria;bacteroidetes;betaproteobacteria;cyanobacteria;firmicutes;gammaproteobacteria	3753	P45295	D-lactate	dehydrogenase	PRK11183]---[pfam09330]---[COG0277]---[pfam01565	PRK11183		PRK11183		D-lactate	dehydrogenase		Provisional.]---[pfam09330		Lact-deh-memb		D-lactate	dehydrogenase		membrane	binding.		Members	of	this	family	are	predominantly	found	in	prokaryotic	D-lactate	dehydrogenase		forming
PSNMU-V1.4_AUG-EV-PASAV3_0088990.1	571893	test30865.tree	1	0.798111	high	7	0	alphaproteobacteria;betaproteobacteria;chloroflexi;cyanobacteria;deltaproteobacteria	1	0.823333	high	7	0	alphaproteobacteria;betaproteobacteria;chloroflexi;cyanobacteria;deltaproteobacteria	2581	-	-	pfam13398]---[pfam11523	pfam13398		Peptidase_M50B		Peptidase	M50B-like.	This	is	a	family	of	bacterial	and	plant	peptidases	in	the	same	family	as	MEROPS	M50B.]---[pfam11523		DUF3223		Protein	of	unknown	function	(DUF3223).	This
PSNMU-V1.4_AUG-EV-PASAV3_0089190.1	571912	test2309.tree	0.841	0.752991	high	18	0	alphaproteobacteria;deltaproteobacteria	0.874	0.795555	high	18	0	alphaproteobacteria;deltaproteobacteria	1855	-	-	COG1403]---[pfam01844]---[cd00085]---[smart00507	COG1403		McrA		Restriction	endonuclease		Defense	mechanisms	.]---[pfam01844		HNH		HNH	endonuclease.	]---[cd00085		HNHc		HNH	nucleases		HNH	endonuclease	signature	which	is	found	in	viral
PSNMU-V1.4_AUG-EV-PASAV3_0090740.1	572060	test10662.tree	1	0.852846	high	19	0	actinobacteria;cyanobacteria;deltaproteobacteria	1	0.802231	high	19	0	actinobacteria;cyanobacteria;deltaproteobacteria	2025	Q76L36	NADPH-dependent	conjugated	polyketone	reductase	C2	COG1453]---[cd06660]---[pfam00248]---[COG0667]---[COG0656]---[PRK10625]---[PRK11172]---[PRK09912]---[PLN02587]---[PRK11565	COG1453		COG1453		Predicted	oxidoreductases	of	the	aldo/keto	reductase	family		General	function	prediction	only	.]---[cd06660		Aldo_ket_red		Aldo-keto	reductases	(AKRs)	are	a	superfamily	of
PSNMU-V1.4_AUG-EV-PASAV3_0090970.1	572076	test7307.tree	1	0.821297	high	30	1	actinobacteria;alphaproteobacteria;bacteroidetes;betaproteobacteria;chlamydiae;cyanobacteria;deltaproteobacteria;firmicutes;gammaproteobacteria;other	1	0.807189	high	30	1	actinobacteria;alphaproteobacteria;bacteroidetes;betaproteobacteria;chlamydiae;cyanobacteria;deltaproteobacteria;firmicutes;gammaproteobacteria;other	2143	P34422	Dipeptidyl	peptidase	family	member	6	COG1506]---[pfam00326]---[COG0412]---[COG1505]---[COG0657]---[pfam12695]---[pfam01738]---[pfam12697]---[COG1073]---[COG2936	COG1506		DAP2		Dipeptidyl	aminopeptidases/acylaminoacyl-peptidases		Amino	acid	transport	and	metabolism	.]---[pfam00326		Peptidase_S9		Prolyl	oligopeptidase	family.	]---[COG0412		COG0412		Dienelactone	hydrolase	and	related
PSNMU-V1.4_AUG-EV-PASAV3_0091280.1	572107	test23370.tree	1	0.811833	high	7	0	actinobacteria;alphaproteobacteria;cyanobacteria;gammaproteobacteria	1	0.767583	high	7	0	actinobacteria;alphaproteobacteria;cyanobacteria;gammaproteobacteria	3217	O74983	Ubiquitin-conjugating	enzyme	spm2	pfam05721]---[smart00212]---[COG5078	pfam05721		PhyH		Phytanoyl-CoA	dioxygenase	(PhyH).	This	family	is	made	up	of	several	eukaryotic	phytanoyl-CoA	dioxygenase	(PhyH)	proteins		ectoine	hydroxylases	and	a	number	of	bacterial	deoxygenases.	PhyH
PSNMU-V1.4_AUG-EV-PASAV3_0091460.1	572130	test14108.tree	1	0.81845	high	15	1	actinobacteria;alphaproteobacteria;betaproteobacteria;deltaproteobacteria;gammaproteobacteria	1	0.81575	high	15	1	actinobacteria;alphaproteobacteria;betaproteobacteria;deltaproteobacteria;gammaproteobacteria	1990	Q9I4V0	Nitronate	monooxygenase	cd04730]---[COG2070]---[pfam03060]---[TIGR03151]---[cd04743	cd04730		NPD_like		2-Nitropropane	dioxygenase	(NPD)		one	of	the	nitroalkane	oxidizing	enzyme	families		catalyzes	oxidative	denitrification	of	nitroalkanes	to	their	corresponding	carbonyl	compounds	and	nitrites.	NDP	is
PSNMU-V1.4_AUG-EV-PASAV3_0092310.1	572208	test6904.tree	1	0.802538	high	23	0	actinobacteria;alphaproteobacteria;betaproteobacteria;cyanobacteria;firmicutes;gammaproteobacteria;thermotogae	1	0.79559	high	23	0	actinobacteria;alphaproteobacteria;betaproteobacteria;cyanobacteria;firmicutes;gammaproteobacteria;thermotogae	2102	-	-	pfam10994]---[cd06233	pfam10994		DUF2817		Protein	of	unknown	function	(DUF2817).	This	family	of	proteins	has	no	known	function.]---[cd06233		M14-like_6		Peptidase	M14-like	domain		uncharacterized	subfamily.	Peptidase	M14-like	domain	of	a
PSNMU-V1.4_AUG-EV-PASAV3_0092340.1	572211	test5968.tree	1	0.798068	high	32	6	alphaproteobacteria;bacteroidetes;betaproteobacteria;chloroflexi;deltaproteobacteria;firmicutes;gammaproteobacteria;other;thermotogae	1	0.790045	high	32	6	alphaproteobacteria;bacteroidetes;betaproteobacteria;chloroflexi;deltaproteobacteria;firmicutes;gammaproteobacteria;other;thermotogae	3005	-	-	cd01994]---[COG2102]---[pfam01902]---[TIGR00290]---[TIGR03679]---[TIGR00289	cd01994		Alpha_ANH_like_IV		This	is	a	subfamily	of	Adenine	nucleotide	alpha	hydrolases	superfamily.Adeninosine	nucleotide	alpha	hydrolases	superfamily	includes	N	type	ATP	PPases	and	ATP	sulphurylases.	It	forms	a	apha/beta/apha	fold
PSNMU-V1.4_AUG-EV-PASAV3_0092470.1	572224	test1700.tree	0.69	0.825123	high	27	2	actinobacteria;bacteroidetes;chlorobi;cyanobacteria;deltaproteobacteria;firmicutes;other	0.639	0.804765	high	47	2	actinobacteria;bacteroidetes;betaproteobacteria;chlorobi;cyanobacteria;deltaproteobacteria;firmicutes;gammaproteobacteria;other	1934	Q6YP21	Kynurenine--oxoglutarate	transaminase	3	PRK07777]---[PRK08912]---[COG0436]---[cd00609]---[PLN00175]---[PRK09082]---[PRK05764]---[PRK12414]---[pfam00155]---[PRK07683]---[PRK06108]---[PRK07682]---[PRK06348]---[PRK08361]---[PRK08960]---[PRK07568]---[COG1167]---[PRK06836]---[PRK07337]---[PRK07309	PRK07777		PRK07777		aminotransferase		Validated.]---[PRK08912		PRK08912		hypothetical	protein		Provisional.]---[COG0436		COG0436		Aspartate/tyrosine/aromatic	aminotransferase		Amino	acid	transport	and	metabolism	.]---[cd00609		AAT_like
PSNMU-V1.4_AUG-EV-PASAV3_0092870.1	572266	test5090.tree	0.872	0.76942	high	29	0	actinobacteria;alphaproteobacteria;bacteroidetes;betaproteobacteria;chloroflexi;cyanobacteria;deltaproteobacteria;firmicutes;gammaproteobacteria;other;spirochaetes	0.911	0.74814	high	29	0	actinobacteria;alphaproteobacteria;bacteroidetes;betaproteobacteria;chloroflexi;cyanobacteria;deltaproteobacteria;firmicutes;gammaproteobacteria;other;spirochaetes	1583	Q99L04	Dehydrogenase/reductase	SDR	family	member	1	cd09763]---[PRK08303]---[cd05338]---[cd05233]---[PRK05653]---[COG1028]---[PRK12826]---[PRK05565]---[PRK12939]---[PRK12825]---[PRK07231]---[PRK05557]---[cd08944]---[TIGR03971]---[PRK12827]---[cd05347]---[COG0300]---[cd05364]---[cd05333]---[PRK12745	cd09763		DHRS1-like_SDR_c		human	dehydrogenase/reductase	(SDR	family)	member	1	(DHRS1)	-like		classical	(c)	SDRs.	This	subgroup	includes	human	DHRS1	and	related	proteins.	These	are	members
PSNMU-V1.4_AUG-EV-PASAV3_0093100.1	572346	test1587.tree	1	0.816127	high	159	2	actinobacteria;alphaproteobacteria;bacteroidetes;betaproteobacteria;chloroflexi;cyanobacteria;deltaproteobacteria;epsilonproteobacteria;firmicutes;gammaproteobacteria;other;spirochaetes;thermotogae	1	0.807912	high	159	2	actinobacteria;alphaproteobacteria;bacteroidetes;betaproteobacteria;chloroflexi;cyanobacteria;deltaproteobacteria;epsilonproteobacteria;firmicutes;gammaproteobacteria;other;spirochaetes;thermotogae	1556	P19582	Homoserine	dehydrogenase	PRK06349]---[COG0460]---[pfam00742]---[PRK06270]---[PRK08374]---[PRK06813]---[PRK06392]---[PRK09436]---[PLN02700]---[PRK09466]---[cd04881]---[pfam03447	PRK06349		PRK06349		homoserine	dehydrogenase		Provisional.]---[COG0460		ThrA		Homoserine	dehydrogenase		Amino	acid	transport	and	metabolism	.]---[pfam00742		Homoserine_dh		Homoserine	dehydrogenase.	]---[PRK06270		PRK06270		homoserine
PSNMU-V1.4_AUG-EV-PASAV3_0093160.1	572352	test5676.tree	1	0.794609	high	33	7	actinobacteria;alphaproteobacteria;betaproteobacteria;chlorobi;cyanobacteria;deltaproteobacteria;epsilonproteobacteria;firmicutes;gammaproteobacteria;other;spirochaetes;thermotogae	1	0.786022	high	33	7	actinobacteria;alphaproteobacteria;betaproteobacteria;chlorobi;cyanobacteria;deltaproteobacteria;epsilonproteobacteria;firmicutes;gammaproteobacteria;other;spirochaetes;thermotogae	2162	O67554	Putative	L-lysine	2	3-aminomutase	aq_1632	COG1509]---[TIGR03822]---[TIGR03821]---[TIGR00238]---[TIGR04468]---[TIGR03820]---[TIGR04368	COG1509		KamA		Lysine	2	3-aminomutase		Amino	acid	transport	and	metabolism	.]---[TIGR03822		AblA_like_2		lysine-2	3-aminomutase-related	protein.		Members	of	this	protein	form	a
PSNMU-V1.4_AUG-EV-PASAV3_0093270.1	572361	test5113.tree	1	0.79158	high	31	2	actinobacteria;alphaproteobacteria;bacteroidetes;betaproteobacteria;cyanobacteria;deltaproteobacteria;gammaproteobacteria;other	1	0.76716	high	31	2	actinobacteria;alphaproteobacteria;bacteroidetes;betaproteobacteria;cyanobacteria;deltaproteobacteria;gammaproteobacteria;other	908	-	-	pfam03358]---[COG0431	pfam03358		FMN_red		NADPH-dependent	FMN	reductase.	]---[COG0431		COG0431		Predicted	flavoprotein		General	function	prediction	only	.
PSNMU-V1.4_AUG-EV-PASAV3_0093440.1	572377	test30860.tree	1	0.746222	high	10	0	actinobacteria;alphaproteobacteria;deltaproteobacteria	1	0.752333	high	10	0	actinobacteria;alphaproteobacteria;deltaproteobacteria	1840	-	-	pfam12697]---[COG0596]---[PLN02679]---[PLN02824]---[PLN02578	pfam12697		Abhydrolase_6		Alpha/beta	hydrolase	family.	This	family	contains	alpha/beta	hydrolase	enzymes	of	diverse	specificity.]---[COG0596		MhpC		Predicted	hydrolases	or	acyltransferases	(alpha/beta	hydrolase	superfamily)		General	function	prediction	only
PSNMU-V1.4_AUG-EV-PASAV3_0093490.1	572382	test21629.tree	1	0.653846	high	9	1	actinobacteria;betaproteobacteria;other	1	0.712538	high	9	1	actinobacteria;betaproteobacteria;other	1375	O08437	FKBP-type	peptidyl-prolyl	cis-trans	isomerase	FkpA	COG0545]---[pfam00254]---[PRK10902]---[PRK11570]---[COG1047	COG0545		FkpA		FKBP-type	peptidyl-prolyl	cis-trans	isomerases	1		Posttranslational	modification		protein	turnover		chaperones	.]---[pfam00254		FKBP_C		FKBP-type	peptidyl-prolyl	cis-trans	isomerase.	]---[PRK10902
PSNMU-V1.4_AUG-EV-PASAV3_0093530.1	572386	test6667.tree	0.817	0.7687	high	19	0	cyanobacteria	0.835	0.813475	high	19	0	cyanobacteria	1310	P51273	Uncharacterized	protein	ycf36	pfam06799	pfam06799		DUF1230		Protein	of	unknown	function	(DUF1230).	This	family	consists	of	several	hypothetical	plant	and	photosynthetic	bacterial	proteins	of	around	160	residues	in	length.	The	function	of
PSNMU-V1.4_AUG-EV-PASAV3_0093610.1	572394	test1154.tree	0.622	0.731881	high	10	1	alphaproteobacteria;bacteroidetes;epsilonproteobacteria;gammaproteobacteria	0.741	0.736481	high	10	1	alphaproteobacteria;bacteroidetes;epsilonproteobacteria;gammaproteobacteria	842	-	-	pfam00583]---[COG0456]---[cd04301]---[TIGR01575]---[COG1670]---[pfam13673]---[TIGR03585]---[pfam13508	pfam00583		Acetyltransf_1		Acetyltransferase	(GNAT)	family.	This	family	contains	proteins	with	N-acetyltransferase	functions	such	as	Elp3-related	proteins.]---[COG0456		RimI		Acetyltransferases		General	function	prediction	only	.]---[cd04301		NAT_SF
PSNMU-V1.4_AUG-EV-PASAV3_0094020.1	572312	test1292.tree	0.831	0.791206	high	67	0	actinobacteria;alphaproteobacteria;betaproteobacteria;deltaproteobacteria;firmicutes;gammaproteobacteria;other;spirochaetes	0.699	0.78402	high	16	0	deltaproteobacteria;firmicutes;gammaproteobacteria;other;spirochaetes	1611	B8BVB6	Arginine	biosynthesis	bifunctional	protein	ArgJ		mitochondrial	cd02152]---[pfam01960]---[PRK05388]---[COG1364]---[TIGR00120]---[cd00123	cd02152		OAT		Ornithine	acetyltransferase	(OAT)	family		also	referred	to	as	ArgJ.	OAT	catalyzes	the	first	and	fifth	steps	in	arginine	biosynthesis
PSNMU-V1.4_AUG-EV-PASAV3_0095340.1	572499	test3071.tree	0.953	0.740012	high	31	0	actinobacteria;alphaproteobacteria;bacteroidetes;betaproteobacteria;cyanobacteria;deltaproteobacteria;gammaproteobacteria	0.99	0.713741	high	31	0	actinobacteria;alphaproteobacteria;bacteroidetes;betaproteobacteria;cyanobacteria;deltaproteobacteria;gammaproteobacteria	1403	Q497B8	Lysine-specific	demethylase	8	pfam13621	pfam13621		Cupin_8		Cupin-like	domain.	This	cupin	like	domain	shares	similarity	to	the	JmjC	domain.
PSNMU-V1.4_AUG-EV-PASAV3_0095880.1	572545	test2479.tree	0.69	0.7545	high	24	0	actinobacteria;bacteroidetes;chlamydiae;chloroflexi;deltaproteobacteria;firmicutes;other;spirochaetes	0.862	0.744794	high	37	0	alphaproteobacteria;betaproteobacteria;chloroflexi;cyanobacteria;deltaproteobacteria;firmicutes;gammaproteobacteria;other;spirochaetes;tenericutes;thermotogae	2400	B9LED5	Uridine	kinase	PRK05480]---[cd02023]---[COG0572]---[TIGR00235]---[PTZ00301]---[pfam00485]---[cd02028]---[pfam03798]---[smart00724]---[PLN02318]---[PRK07429	PRK05480		PRK05480		uridine/cytidine	kinase		Provisional.]---[cd02023		UMPK		Uridine	monophosphate	kinase	(UMPK		EC	2.7.1.48)		also	known	as	uridine	kinase	or	uridine-cytidine	kinase	(UCK)		catalyzes
PSNMU-V1.4_AUG-EV-PASAV3_0096070.1	572564	test4309.tree	1	0.763293	high	51	0	actinobacteria;firmicutes;gammaproteobacteria;other;thermotogae	1	0.792621	high	51	0	actinobacteria;firmicutes;gammaproteobacteria;other;thermotogae	1171	-	-	pfam04417]---[COG1507	pfam04417		DUF501		Protein	of	unknown	function	(DUF501).	Family	of	uncharacterized	bacterial	proteins.]---[COG1507		COG1507		Uncharacterized	conserved	protein		Function	unknown	.
PSNMU-V1.4_AUG-EV-PASAV3_0096220.1	572579	test15691.tree	1	0.750389	high	12	0	cyanobacteria	1	0.767222	high	12	0	cyanobacteria	2755	O58403	Aspartate	racemase	COG0642]---[COG1794]---[pfam01177]---[smart00387]---[TIGR00035]---[pfam02518]---[COG2205]---[cd00075]---[TIGR01386]---[PRK10815]---[TIGR02966	COG0642		BaeS		Signal	transduction	histidine	kinase		Signal	transduction	mechanisms	.]---[COG1794		RacX		Aspartate	racemase		Cell	envelope	biogenesis		outer	membrane	.]---[pfam01177		Asp_Glu_race		Asp/Glu/Hydantoin
PSNMU-V1.4_AUG-EV-PASAV3_0096250.1	572582	test19010.tree	1	0.861467	high	11	0	actinobacteria;alphaproteobacteria;bacteroidetes;cyanobacteria;deltaproteobacteria;firmicutes;gammaproteobacteria;other	1	0.829933	high	11	0	actinobacteria;alphaproteobacteria;bacteroidetes;cyanobacteria;deltaproteobacteria;firmicutes;gammaproteobacteria;other	1273	O69787	Choline-sulfatase	COG3119]---[TIGR03417]---[PRK13759]---[pfam00884]---[COG3083]---[COG1368	COG3119		AslA		Arylsulfatase	A	and	related	enzymes		Inorganic	ion	transport	and	metabolism	.]---[TIGR03417		chol_sulfatase		choline-sulfatase.	]---[PRK13759		PRK13759		arylsulfatase		Provisional.]---[pfam00884		Sulfatase		Sulfatase.
PSNMU-V1.4_AUG-EV-PASAV3_0096590.1	572618	test1329.tree	0.931	0.810655	high	74	1	actinobacteria;alphaproteobacteria;bacteroidetes;betaproteobacteria;chlorobi;chloroflexi;cyanobacteria;deltaproteobacteria;epsilonproteobacteria;gammaproteobacteria;other;spirochaetes	0.699	0.824437	high	53	3	actinobacteria;alphaproteobacteria;bacteroidetes;betaproteobacteria;chlorobi;chloroflexi;cyanobacteria;deltaproteobacteria;gammaproteobacteria;other;spirochaetes	4627	O05118	Pyruvate	kinase	PRK06247]---[COG0469]---[PRK05826]---[TIGR01064]---[PRK06354]---[cd00288]---[pfam00224]---[PRK09206]---[PTZ00066]---[PLN02461]---[PRK06739]---[PLN02623]---[PLN02762]---[PTZ00300]---[PRK08187]---[PLN02765]---[PRK14725]---[pfam02887]---[cd00127]---[smart00195	PRK06247		PRK06247		pyruvate	kinase		Provisional.]---[COG0469		PykF		Pyruvate	kinase		Carbohydrate	transport	and	metabolism	.]---[PRK05826		PRK05826		pyruvate	kinase		Provisional.]---[TIGR01064		Pyruvate_kinase		pyruvate
PSNMU-V1.4_AUG-EV-PASAV3_0096620.1	572621	test2984.tree	1	0.803881	high	57	2	actinobacteria;alphaproteobacteria;bacteroidetes;betaproteobacteria;chlorobi;cyanobacteria;deltaproteobacteria;epsilonproteobacteria;firmicutes;gammaproteobacteria;other	1	0.800417	high	57	2	actinobacteria;alphaproteobacteria;bacteroidetes;betaproteobacteria;chlorobi;cyanobacteria;deltaproteobacteria;epsilonproteobacteria;firmicutes;gammaproteobacteria;other	2530	P55189	Putative	sulfate	transporter	YbaR	COG0659]---[TIGR00815]---[pfam00916]---[PRK11660]---[pfam00860]---[pfam13792]---[TIGR03173]---[cd07042]---[COG2233	COG0659		SUL1		Sulfate	permease	and	related	transporters	(MFS	superfamily)		Inorganic	ion	transport	and	metabolism	.]---[TIGR00815		Sulfate_transporter		high	affinity	sulphate	transporter	1	The	SulP
PSNMU-V1.4_AUG-EV-PASAV3_0096870.1	572639	test21812.tree	1	0.718846	high	13	0	actinobacteria;alphaproteobacteria;betaproteobacteria;cyanobacteria;firmicutes	1	0.644154	high	13	0	actinobacteria;alphaproteobacteria;betaproteobacteria;cyanobacteria;firmicutes	1064	-	-	COG5500]---[pfam08592	COG5500		COG5500		Predicted	integral	membrane	protein		Function	unknown	.]---[pfam08592		DUF1772		Domain	of	unknown	function	(DUF1772).	This	domain	is	of	unknown	function.
PSNMU-V1.4_AUG-EV-PASAV3_0096930.1	572645	test1180.tree	0.999	0.73065	high	37	0	actinobacteria;alphaproteobacteria;chloroflexi;cyanobacteria;deltaproteobacteria;gammaproteobacteria	1	0.742195	high	37	0	actinobacteria;alphaproteobacteria;chloroflexi;cyanobacteria;deltaproteobacteria;gammaproteobacteria	1403	C3LRL2	Peptide	methionine	sulfoxide	reductase	MsrA	PRK00058]---[COG0225]---[pfam01625]---[PRK14054]---[TIGR00401]---[PRK05550]---[PRK13014]---[PRK14018]---[PRK05528	PRK00058		PRK00058		methionine	sulfoxide	reductase	A		Provisional.]---[COG0225		MsrA		Peptide	methionine	sulfoxide	reductase		Posttranslational	modification		protein	turnover		chaperones	.]---[pfam01625
PSNMU-V1.4_AUG-EV-PASAV3_0097290.1	572681	test5362.tree	0.633	0.748625	high	22	1	alphaproteobacteria;bacteroidetes;betaproteobacteria;chlorobi;chloroflexi;deltaproteobacteria;epsilonproteobacteria;firmicutes;gammaproteobacteria;other	0.88	0.730125	high	22	1	alphaproteobacteria;bacteroidetes;betaproteobacteria;chlorobi;chloroflexi;deltaproteobacteria;epsilonproteobacteria;firmicutes;gammaproteobacteria;other	1570	Q3HVN1	N-carbamoylputrescine	amidase	PLN02747]---[TIGR03381]---[cd07573]---[COG0388]---[cd07197]---[cd07577]---[cd07568]---[pfam00795]---[cd07580]---[cd07576]---[cd07572]---[cd07585]---[cd07586]---[cd07581]---[cd07584]---[cd07583]---[cd07569]---[cd07570]---[cd07574]---[cd07579	PLN02747		PLN02747		N-carbamolyputrescine	amidase.]---[TIGR03381		putative_carbon-nitrogen_hydrolase		N-carbamoylputrescine	amidase.	Members	of	this	family	are	N-carbamoylputrescine	amidase	(3.5.1.53).	Bacterial	genes	are	designated	AguB.	The	AguAB	pathway	replaces	SpeB	for
PSNMU-V1.4_AUG-EV-PASAV3_0097880.1	572737	test5531.tree	1	0.739362	high	36	4	actinobacteria;alphaproteobacteria;bacteroidetes;betaproteobacteria;chlorobi;cyanobacteria;deltaproteobacteria;firmicutes;gammaproteobacteria;other	1	0.664511	high	36	4	actinobacteria;alphaproteobacteria;bacteroidetes;betaproteobacteria;chlorobi;cyanobacteria;deltaproteobacteria;firmicutes;gammaproteobacteria;other	1855	Q54W24	ABC	transporter	B	family	member	4	cd03249]---[cd03249]---[cd03251]---[cd03251]---[cd03254]---[cd03254]---[COG1132]---[COG1132]---[cd03253]---[cd03253]---[TIGR02204]---[TIGR02204]---[COG2274]---[COG2274]---[TIGR00958]---[TIGR00958]---[PRK13657]---[PRK13657]---[cd03248]---[TIGR01846]---[TIGR01846]---[COG5265]---[COG5265]---[cd03228]---[cd03228]---[TIGR03375]---[cd03245]---[PRK11176]---[PRK11176]---[COG4987]---[TIGR02203]---[TIGR022…	cd03249		ABC_MTABC3_MDL1_MDL2		ATP-binding	cassette	domain	of	a	mitochondrial	protein	MTABC3	and	related	proteins.	MTABC3	(also	known	as	ABCB6)	is	a	mitochondrial	ATP-binding	cassette	protein
PSNMU-V1.4_AUG-EV-PASAV3_0097920.1	572739	test1006.tree	0.483	0.796953	medium	112	0	alphaproteobacteria;betaproteobacteria;gammaproteobacteria;other	0.746	0.798427	high	112	0	alphaproteobacteria;betaproteobacteria;gammaproteobacteria;other	1859	Q2NQQ2	Ribosomal	RNA	small	subunit	methyltransferase	B	PRK14902]---[PRK10901]---[COG0144]---[TIGR00563]---[PRK14904]---[PRK14901]---[pfam01189]---[TIGR00446]---[PRK14903]---[PRK11933]---[pfam01029]---[cd00620]---[cd00447	PRK14902		PRK14902		16S	rRNA	methyltransferase	B		Provisional.]---[PRK10901		PRK10901		16S	rRNA	methyltransferase	B		Provisional.]---[COG0144		Sun		tRNA	and	rRNA	cytosine-C5-methylases
PSNMU-V1.4_AUG-EV-PASAV3_0097930.2	572740	test14086.tree	1	0.8207	high	15	0	betaproteobacteria;gammaproteobacteria;other	1	0.834	high	15	0	betaproteobacteria;gammaproteobacteria;other	1645	-	-	-	-
PSNMU-V1.4_AUG-EV-PASAV3_0098020.1	572753	test1962.tree	0.402	0.745278	medium	45	2	actinobacteria;alphaproteobacteria;bacteroidetes;betaproteobacteria;chloroflexi;cyanobacteria;deltaproteobacteria;gammaproteobacteria;other;spirochaetes	0.91	0.754759	high	38	2	actinobacteria;alphaproteobacteria;bacteroidetes;betaproteobacteria;chloroflexi;cyanobacteria;deltaproteobacteria;gammaproteobacteria;other;spirochaetes	1385	P74615	Uncharacterized	protein	sll1483	COG2335]---[COG2335]---[pfam02469]---[pfam02469]---[smart00554]---[smart00554	COG2335		COG2335		Secreted	and	surface	protein	containing	fasciclin-like	repeats		Cell	envelope	biogenesis		outer	membrane	.]---[pfam02469		Fasciclin		Fasciclin	domain.	This	extracellular	domain	is	found
PSNMU-V1.4_AUG-EV-PASAV3_0098390.1	572786	test2532.tree	1	0.831444	high	64	2	actinobacteria;alphaproteobacteria;bacteroidetes;betaproteobacteria;chloroflexi;deltaproteobacteria;firmicutes;gammaproteobacteria;other;thermotogae	1	0.841192	high	64	2	actinobacteria;alphaproteobacteria;bacteroidetes;betaproteobacteria;chloroflexi;deltaproteobacteria;firmicutes;gammaproteobacteria;other;thermotogae	2369	Q23892	Lysosomal	beta	glucosidase	pfam00933]---[COG1472]---[PRK15098	pfam00933		Glyco_hydro_3		Glycosyl	hydrolase	family	3	N	terminal	domain.	]---[COG1472		BglX		Beta-glucosidase-related	glycosidases		Carbohydrate	transport	and	metabolism	.]---[PRK15098		PRK15098		beta-D-glucoside	glucohydrolase
PSNMU-V1.4_AUG-EV-PASAV3_0098500.1	572796	test1190.tree	0.703	0.787293	high	86	0	actinobacteria;betaproteobacteria;cyanobacteria;deltaproteobacteria;epsilonproteobacteria;firmicutes;gammaproteobacteria;other;spirochaetes	0.976	0.789087	high	93	0	actinobacteria;alphaproteobacteria;betaproteobacteria;cyanobacteria;firmicutes;gammaproteobacteria;spirochaetes	1247	P54752	Acetylornithine	aminotransferase	PRK02627]---[COG4992]---[TIGR00707]---[PRK01278]---[cd00610]---[PRK02936]---[PRK03244]---[COG0160]---[PRK05093]---[TIGR03246]---[PLN00144]---[PRK12381]---[PRK05769]---[PRK04612]---[pfam00202]---[PRK08117]---[PTZ00125]---[PRK03715]---[PRK04260]---[COG0161	PRK02627		PRK02627		acetylornithine	aminotransferase		Provisional.]---[COG4992		ArgD		Ornithine/acetylornithine	aminotransferase		Amino	acid	transport	and	metabolism	.]---[TIGR00707		Acetylornithine_aminotransferase		transaminase		acetylornithine/succinylornithine	family.	This	family	of
PSNMU-V1.4_AUG-EV-PASAV3_0099130.1	572855	test2224.tree	1	0.797895	high	66	41	actinobacteria;alphaproteobacteria;bacteroidetes;betaproteobacteria;chlorobi;chloroflexi;deltaproteobacteria;firmicutes;gammaproteobacteria;other;spirochaetes;tenericutes	1	0.775079	high	66	41	actinobacteria;alphaproteobacteria;bacteroidetes;betaproteobacteria;chlorobi;chloroflexi;deltaproteobacteria;firmicutes;gammaproteobacteria;other;spirochaetes;tenericutes	1319	A2RJT9	Dihydroorotate	dehydrogenase	A	(fumarate)	PRK02506]---[cd04741]---[COG0167]---[pfam01180]---[cd02810]---[PRK07259]---[cd04740]---[TIGR01037]---[cd02940]---[PLN02826]---[PRK08318]---[PRK05286]---[cd04738	PRK02506		PRK02506		dihydroorotate	dehydrogenase	1A		Reviewed.]---[cd04741		DHOD_1A_like		Dihydroorotate	dehydrogenase	(DHOD)	class	1A	FMN-binding	domain.	DHOD	catalyzes	the	oxidation	of	(S)-dihydroorotate	to	orotate.	This
PSNMU-V1.4_AUG-EV-PASAV3_0099360.1	572872	test2162.tree	1	0.796237	high	111	7	actinobacteria;alphaproteobacteria;bacteroidetes;betaproteobacteria;chlorobi;chloroflexi;deltaproteobacteria;epsilonproteobacteria;firmicutes;gammaproteobacteria;other;thermotogae	1	0.799653	high	111	7	actinobacteria;alphaproteobacteria;bacteroidetes;betaproteobacteria;chlorobi;chloroflexi;deltaproteobacteria;epsilonproteobacteria;firmicutes;gammaproteobacteria;other;thermotogae	2055	-	-	cd01148]---[TIGR03868]---[pfam01497]---[COG0614]---[cd01147]---[cd01144	cd01148		TroA_a		Metal	binding	protein	TroA_a.	These	proteins	are	predicted	to	function	as	initial	receptors	in	ABC	transport	of	metal	ions	in	eubacteria.	They	belong	to	the	TroA	superfamily
PSNMU-V1.4_AUG-EV-PASAV3_0099480.1	572884	test3884.tree	1	0.784141	high	48	7	actinobacteria;alphaproteobacteria;chloroflexi;cyanobacteria;deltaproteobacteria;epsilonproteobacteria;firmicutes;gammaproteobacteria;other;thermotogae	1	0.795078	high	48	7	actinobacteria;alphaproteobacteria;chloroflexi;cyanobacteria;deltaproteobacteria;epsilonproteobacteria;firmicutes;gammaproteobacteria;other;thermotogae	2256	P73846	Uncharacterized	protein	slr1717	cd01990]---[COG1606]---[TIGR00268	cd01990		Alpha_ANH_like_I		This	is	a	subfamily	of	Adenine	nucleotide	alpha	hydrolases	superfamily.	Adenine	nucleotide	alpha	hydrolases	superfamily	includes	N	type	ATP	PPases	and	ATP	sulphurylases.	It	forms
PSNMU-V1.4_AUG-EV-PASAV3_0099550.1	572891	test2450.tree	0.89	0.799689	high	13	0	actinobacteria;alphaproteobacteria;firmicutes;gammaproteobacteria;other;tenericutes	0.168	0.791184	medium	75	5	actinobacteria;alphaproteobacteria;bacteroidetes;betaproteobacteria;chlorobi;chloroflexi;cyanobacteria;deltaproteobacteria;epsilonproteobacteria;firmicutes;gammaproteobacteria;other;tenericutes	1933	A4XP44	Agmatine	deiminase	PLN02690]---[PRK13551]---[TIGR03380]---[pfam04371]---[COG2957	PLN02690		PLN02690		Agmatine	deiminase.]---[PRK13551		PRK13551		agmatine	deiminase		Provisional.]---[TIGR03380		Putative_agmatine_deiminase		agmatine	deiminase.	Members	of	this	family	are	agmatine	deiminase	(3.5.3.12)		as	characterized	in
PSNMU-V1.4_AUG-EV-PASAV3_0099780.1	572918	test5981.tree	0.902	0.813159	high	16	1	actinobacteria;alphaproteobacteria;betaproteobacteria;chlorobi;cyanobacteria;deltaproteobacteria;firmicutes;gammaproteobacteria	0.913	0.820318	high	16	1	actinobacteria;alphaproteobacteria;betaproteobacteria;chlorobi;cyanobacteria;deltaproteobacteria;firmicutes;gammaproteobacteria	1640	Q9KJ21	Sarcosine/dimethylglycine	N-methyltransferase	cd06456]---[cd09605]---[COG0339]---[pfam08241]---[pfam01432]---[PRK10911]---[cd06455]---[COG2226]---[pfam13847]---[COG2230]---[cd02440]---[pfam02353]---[PLN02244]---[PRK08317]---[pfam08242]---[COG0500]---[PRK11873]---[smart00828]---[TIGR01934]---[PLN02336	cd06456		M3A_DCP		Peptidase	family	M3	dipeptidyl	carboxypeptidase	(DCP).	Peptidase	family	M3	dipeptidyl	carboxypeptidase	(DCP		Dcp	II		peptidyl	dipeptidase		EC	3.4.15.5).	This	metal-binding	M3A	family	also
PSNMU-V1.4_AUG-EV-PASAV3_0100030.1	572937	test8911.tree	1	0.714484	high	20	3	betaproteobacteria;cyanobacteria;deltaproteobacteria;firmicutes;gammaproteobacteria	1	0.659355	high	20	3	betaproteobacteria;cyanobacteria;deltaproteobacteria;firmicutes;gammaproteobacteria	4221	Q2JVA4	Bifunctional	protein	GlmU	pfam03479]---[cd11378]---[COG1661	pfam03479		DUF296		Domain	of	unknown	function	(DUF296).	This	putative	domain	is	found	in	proteins	that	contain	AT-hook	motifs	pfam02178		which	strongly	suggests	a	DNA-binding	function	for
PSNMU-V1.4_AUG-EV-PASAV3_0101470.1	573076	test2933.tree	1	0.734674	high	76	5	actinobacteria;alphaproteobacteria;bacteroidetes;betaproteobacteria;chloroflexi;epsilonproteobacteria;firmicutes;gammaproteobacteria;other	1	0.751453	high	76	5	actinobacteria;alphaproteobacteria;bacteroidetes;betaproteobacteria;chloroflexi;epsilonproteobacteria;firmicutes;gammaproteobacteria;other	865	O05220	Uncharacterized	protein	YwrF	COG1853]---[smart00903]---[pfam01613	COG1853		COG1853		Conserved	protein/domain	typically	associated	with	flavoprotein	oxygenases		DIM6/NTAB	family		General	function	prediction	only	.]---[smart00903		Flavin_Reduct		Flavin	reductase	like	domain.	This	entry
PSNMU-V1.4_AUG-EV-PASAV3_0102030.1	573129	test20157.tree	1	0.832786	high	9	0	cyanobacteria	1	0.831071	high	9	0	cyanobacteria	2036	-	-	pfam13409]---[cd00570]---[pfam13417]---[COG0625]---[cd03055]---[PLN02378	pfam13409		GST_N_2		Glutathione	S-transferase		N-terminal	domain.		This	family	is	closely	related	to	pfam02798.]---[cd00570		GST_N_family		Glutathione	S-transferase	(GST)	family		N-terminal	domain		a	large
PSNMU-V1.4_AUG-EV-PASAV3_0102470.1	573134	test1845.tree	0.823	0.847434	high	5	0	cyanobacteria	0.849	0.850897	high	5	0	cyanobacteria	5223	P55038	Ferredoxin-dependent	glutamate	synthase	2	PRK11750]---[COG0069]---[cd00713]---[pfam01645]---[cd02808]---[cd00982]---[pfam04898]---[COG0067]---[COG0070]---[pfam01493]---[cd00504]---[pfam00310]---[cd00352]---[cd00981]---[cd00980]---[TIGR03122]---[cd04722	PRK11750		gltB		glutamate	synthase	subunit	alpha		Provisional.]---[COG0069		GltB		Glutamate	synthase	domain	2		Amino	acid	transport	and	metabolism	.]---[cd00713		GltS		Glutamine
PSNMU-V1.4_AUG-EV-PASAV3_0102840.1	573171	test20227.tree	1	0.806857	high	10	2	actinobacteria;cyanobacteria;firmicutes;tenericutes;thermotogae	1	0.8025	high	10	2	actinobacteria;cyanobacteria;firmicutes;tenericutes;thermotogae	1759	-	-	-	-
PSNMU-V1.4_AUG-EV-PASAV3_0103070.1	573193	test2148.tree	1	0.783202	high	89	19	actinobacteria;alphaproteobacteria;betaproteobacteria;chloroflexi;cyanobacteria;deltaproteobacteria;firmicutes;gammaproteobacteria;other;spirochaetes;tenericutes;thermotogae	1	0.804739	high	89	19	actinobacteria;alphaproteobacteria;betaproteobacteria;chloroflexi;cyanobacteria;deltaproteobacteria;firmicutes;gammaproteobacteria;other;spirochaetes;tenericutes;thermotogae	1274	P13982	Carbamate	kinase	PRK12354]---[cd04235]---[COG0549]---[PRK12454]---[TIGR00746]---[PRK12353]---[PRK09411]---[PRK12686]---[PRK12352]---[cd02115	PRK12354		PRK12354		carbamate	kinase		Reviewed.]---[cd04235		AAK_CK		AAK_CK		Carbamate	kinase	(CK)	catalyzes	both	the	ATP-phosphorylation	of	carbamate	and	carbamoyl	phosphate	(CP)	utilization	with	the	production
PSNMU-V1.4_AUG-EV-PASAV3_0103900.1	573304	test1164.tree	0.75	0.733344	high	39	0	alphaproteobacteria;bacteroidetes;betaproteobacteria;cyanobacteria;epsilonproteobacteria;gammaproteobacteria;other	0.757	0.744264	high	39	0	alphaproteobacteria;bacteroidetes;betaproteobacteria;cyanobacteria;epsilonproteobacteria;gammaproteobacteria;other	968	Q46EH1	Peptide	methionine	sulfoxide	reductase	MsrB	PRK00222]---[COG0229]---[pfam01641]---[TIGR00357]---[PRK05550]---[PRK05508]---[PRK14018	PRK00222		PRK00222		methionine	sulfoxide	reductase	B		Provisional.]---[COG0229		COG0229		Conserved	domain	frequently	associated	with	peptide	methionine	sulfoxide	reductase		Posttranslational	modification		protein
PSNMU-V1.4_AUG-EV-PASAV3_0104090.1	573323	test1469.tree	0.897	0.71	high	10	0	chlamydiae;cyanobacteria;deltaproteobacteria;other;spirochaetes	0.824	0.70198	high	15	0	alphaproteobacteria;chlamydiae;cyanobacteria;deltaproteobacteria;epsilonproteobacteria;gammaproteobacteria;other;spirochaetes	2375	Q8EXX4	Acyl	carrier	protein	PRK00982]---[TIGR00517]---[CHL00124]---[COG0236]---[PTZ00171	PRK00982		acpP		acyl	carrier	protein		Provisional.]---[TIGR00517		Acyl_carrier_protein		acyl	carrier	protein.	This	small	protein	has	phosphopantetheine	covalently	bound	to	a	Ser	residue.	It	acts	as
PSNMU-V1.4_AUG-EV-PASAV3_0104470.1	573360	test30427.tree	1	0.779111	high	6	0	actinobacteria;alphaproteobacteria;betaproteobacteria;cyanobacteria;gammaproteobacteria	1	0.770667	high	6	0	actinobacteria;alphaproteobacteria;betaproteobacteria;cyanobacteria;gammaproteobacteria	2118	B5B0J6	FAD-dependent	urate	hydroxylase	COG0654]---[PRK06847]---[PRK06753]---[PRK08163]---[PRK07538]---[TIGR03219]---[PRK07236]---[PRK07608	COG0654		UbiH		2-polyprenyl-6-methoxyphenol	hydroxylase	and	related	FAD-dependent	oxidoreductases		Coenzyme	metabolism	/	Energy	production	and	conversion	.]---[PRK06847		PRK06847		hypothetical	protein		Provisional.]---[PRK06753		PRK06753
PSNMU-V1.4_AUG-EV-PASAV3_0104490.1	573362	test5535.tree	1	0.83017	high	34	0	alphaproteobacteria;betaproteobacteria;cyanobacteria;deltaproteobacteria;gammaproteobacteria;other	1	0.833128	high	34	0	alphaproteobacteria;betaproteobacteria;cyanobacteria;deltaproteobacteria;gammaproteobacteria;other	1420	-	-	pfam04187]---[COG3016	pfam04187		DUF399		Protein	of	unknown	function		DUF399.	No	function	is	known	for	any	member	of	this	family.]---[COG3016		PhuW		Uncharacterized	iron-regulated	protein		Function	unknown	.
PSNMU-V1.4_AUG-EV-PASAV3_0105170.1	573425	test15757.tree	1	0.778722	high	14	0	actinobacteria;alphaproteobacteria;betaproteobacteria;deltaproteobacteria;gammaproteobacteria	1	0.7975	high	14	0	actinobacteria;alphaproteobacteria;betaproteobacteria;deltaproteobacteria;gammaproteobacteria	1307	-	-	pfam12973	pfam12973		Cupin_7		ChrR	Cupin-like	domain.	Members	of	this	family	are	part	of	the	cupin	superfamily.	This	family	includes	the	transcriptional	activator	ChrR.
PSNMU-V1.4_AUG-EV-PASAV3_0105410.1	573448	test50493.tree	1	0.6678	high	6	0	actinobacteria;alphaproteobacteria;chlorobi;firmicutes;gammaproteobacteria;other	1	0.6698	high	6	0	actinobacteria;alphaproteobacteria;chlorobi;firmicutes;gammaproteobacteria;other	1283	-	-	pfam12146	pfam12146		Hydrolase_4		Putative	lysophospholipase.	This	domain	is	found	in	bacteria	and	eukaryotes	and	is	approximately	110	amino	acids	in	length.	It	is	found	in	association	with	pfam00561.	Many	members
PSNMU-V1.4_AUG-EV-PASAV3_0105460.1	573453	test17658.tree	1	0.923312	high	6	1	firmicutes;other;tenericutes;thermotogae	1	0.924312	high	6	1	firmicutes;other;tenericutes;thermotogae	4547	-	-	-	-
PSNMU-V1.4_AUG-EV-PASAV3_0105630.1	573470	test6860.tree	1	0.815538	high	30	0	actinobacteria;bacteroidetes;betaproteobacteria;chlamydiae;chloroflexi;deltaproteobacteria;firmicutes;gammaproteobacteria;other;spirochaetes	1	0.782923	high	30	0	actinobacteria;bacteroidetes;betaproteobacteria;chlamydiae;chloroflexi;deltaproteobacteria;firmicutes;gammaproteobacteria;other;spirochaetes	3455	-	-	pfam13679]---[pfam13847	pfam13679		Methyltransf_32		Methyltransferase	domain.	This	family	appears	to	be	a	methyltransferase	domain.]---[pfam13847		Methyltransf_31		Methyltransferase	domain.	This	family	appears	to	be	have	methyltransferase	activity.
PSNMU-V1.4_AUG-EV-PASAV3_0105640.1	573471	test1470.tree	0.363	0.753926	medium	12	1	epsilonproteobacteria;thermotogae	0.887	0.748064	high	12	1	epsilonproteobacteria;thermotogae	1617	P34047	Imidazoleglycerol-phosphate	dehydratase	1		chloroplastic	PLN02800]---[cd07914]---[cd07914]---[PRK00951]---[PRK00951]---[COG0131]---[COG0131]---[pfam00475]---[pfam00475]---[PRK05446]---[PRK05446]---[PRK13598]---[PRK13598	PLN02800		PLN02800		imidazoleglycerol-phosphate	dehydratase.]---[cd07914		IGPD		Imidazoleglycerol-phosphate	dehydratase.	Imidazoleglycerol-phosphate	dehydratase	(IGPD		EC	4.2.1.19)	catalyzes	the	dehydration	of	imidazole	glycerol	phosphate	to	imidazole	acetol
PSNMU-V1.4_AUG-EV-PASAV3_0106000.1	573500	test8556.tree	1	0.719875	high	20	6	actinobacteria;alphaproteobacteria;bacteroidetes;betaproteobacteria;chloroflexi;cyanobacteria;firmicutes;gammaproteobacteria;spirochaetes	1	0.743563	high	20	6	actinobacteria;alphaproteobacteria;bacteroidetes;betaproteobacteria;chloroflexi;cyanobacteria;firmicutes;gammaproteobacteria;spirochaetes	974	P25052	Aminopyrimidine	aminohydrolase	COG0819]---[PRK14713]---[TIGR04306]---[pfam03070]---[PRK09517]---[PTZ00347	COG0819		TenA		Putative	transcription	activator		Transcription	.]---[PRK14713		PRK14713		multifunctional	hydroxymethylpyrimidine	phosphokinase/4-amino-5-aminomethyl-2-methylpyrimidine	hydrolase		Provisional.]---[TIGR04306		salvage_TenA		thiaminase	II.	The	TenA	protein	of	Bacillus	subtilis
PSNMU-V1.4_AUG-EV-PASAV3_0106200.1	573520	test7122.tree	1	0.796921	high	36	0	actinobacteria;alphaproteobacteria;betaproteobacteria;deltaproteobacteria;firmicutes;gammaproteobacteria;other	1	0.803868	high	36	0	actinobacteria;alphaproteobacteria;betaproteobacteria;deltaproteobacteria;firmicutes;gammaproteobacteria;other	1530	-	-	TIGR04025]---[COG3576	TIGR04025		hypothetical_protein		PPOX	class	probable	FMN-dependent	enzyme		DR_2398	family.	Members	of	the	PPOX	family	(see	pfam01243)	may	contain	either	FMN	or	F420	as	cofactor.	This	subfamily	consists	of
PSNMU-V1.4_AUG-EV-PASAV3_0106300.1	573530	test1294.tree	0.978	0.827372	high	74	0	actinobacteria;bacteroidetes;cyanobacteria;deltaproteobacteria;epsilonproteobacteria;gammaproteobacteria;other;spirochaetes	0.999	0.851288	high	68	0	actinobacteria;bacteroidetes;cyanobacteria;deltaproteobacteria;epsilonproteobacteria;gammaproteobacteria;other;spirochaetes	4334	P34185	DNA	topoisomerase	1	PRK07561]---[PRK06599]---[PRK05582]---[TIGR01051]---[COG0550]---[PRK08780]---[PRK08780]---[PRK06319]---[pfam01131]---[cd00186]---[cd00186]---[PRK09401]---[smart00437]---[TIGR01054]---[PRK07219]---[TIGR01057]---[PRK07220]---[PRK05776]---[PRK07726]---[PRK14973]---[TIGR01056]---[cd03363	PRK07561		PRK07561		DNA	topoisomerase	I	subunit	omega		Validated.]---[PRK06599		PRK06599		DNA	topoisomerase	I		Validated.]---[PRK05582		PRK05582		DNA	topoisomerase	I		Validated.]---[TIGR01051		DNA_topoisomerase_1
PSNMU-V1.4_AUG-EV-PASAV3_0106870.1	573577	test1643.tree	0.457	0.754765	medium	10	14	chloroflexi;gammaproteobacteria;other;thermotogae	0.919	0.780488	high	10	14	chloroflexi;gammaproteobacteria;other;thermotogae	2636	Q9SSE7	Arogenate	dehydratase/prephenate	dehydratase	2		chloroplastic	PLN02317]---[COG0077]---[cd13631]---[pfam00800]---[PRK11898]---[PRK11899]---[cd13532]---[PLN02256]---[cd13630]---[PLN02712]---[PLN02712]---[cd13633]---[PRK10622]---[cd04905]---[cd13632]---[cd04880]---[COG0287]---[pfam03807	PLN02317		PLN02317		arogenate	dehydratase.]---[COG0077		PheA		Prephenate	dehydratase		Amino	acid	transport	and	metabolism	.]---[cd13631		PBP2_Ct-PDT_like		Catalytic	domain	of	prephenate	dehydratase
PSNMU-V1.4_AUG-EV-PASAV3_0108830.1	573761	test4478.tree	1	0.801911	high	33	13	actinobacteria;alphaproteobacteria;bacteroidetes;chlorobi;chloroflexi;deltaproteobacteria;firmicutes;other	1	0.8315	high	33	13	actinobacteria;alphaproteobacteria;bacteroidetes;chlorobi;chloroflexi;deltaproteobacteria;firmicutes;other	2212	P21334	Phytoene	desaturase	TIGR02734]---[COG1233	TIGR02734		Phytoene_desaturase_lycopene-forming		phytoene	desaturase.		Phytoene	is	converted	to	lycopene	by	desaturation	at	four	(two	symmetrical	pairs	of)	sites.	This	is	achieved	by	two	enzymes	(crtP	and	crtQ)
PSNMU-V1.4_AUG-EV-PASAV3_0108990.1	573776	test14810.tree	0.824	0.858263	high	5	0	alphaproteobacteria;bacteroidetes	0.78	0.869632	high	5	0	alphaproteobacteria;bacteroidetes	2549	P70187	Hippocampus	abundant	transcript	1	protein	pfam07690]---[pfam07690]---[cd06174]---[cd06174]---[COG0477]---[COG0477]---[TIGR00880	pfam07690		MFS_1		Major	Facilitator	Superfamily.	]---[cd06174		MFS		The	Major	Facilitator	Superfamily	(MFS)	is	a	large	and	diverse	group	of	secondary	transporters	that	includes
PSNMU-V1.4_AUG-EV-PASAV3_0109200.1	573800	test7317.tree	1	0.849243	high	34	1	actinobacteria;alphaproteobacteria;betaproteobacteria;chloroflexi;cyanobacteria;firmicutes;gammaproteobacteria;other;spirochaetes	1	0.833135	high	34	1	actinobacteria;alphaproteobacteria;betaproteobacteria;chloroflexi;cyanobacteria;firmicutes;gammaproteobacteria;other;spirochaetes	1069	-	-	cd01148]---[TIGR03868]---[pfam01497]---[COG0614]---[cd01144]---[cd00636	cd01148		TroA_a		Metal	binding	protein	TroA_a.	These	proteins	are	predicted	to	function	as	initial	receptors	in	ABC	transport	of	metal	ions	in	eubacteria.	They	belong	to	the	TroA	superfamily
PSNMU-V1.4_AUG-EV-PASAV3_0109890.1	573958	test1257.tree	0.952	0.754056	high	67	9	bacteroidetes;betaproteobacteria;chlorobi;cyanobacteria;deltaproteobacteria;firmicutes;gammaproteobacteria;other;spirochaetes;tenericutes	0.96	0.763007	high	67	9	bacteroidetes;betaproteobacteria;chlorobi;cyanobacteria;deltaproteobacteria;firmicutes;gammaproteobacteria;other;spirochaetes;tenericutes	878	P42693	Peptidyl-prolyl	cis-trans	isomerase	COG0652]---[pfam00160]---[cd00317]---[cd01920]---[PRK10903]---[cd01927]---[cd01923]---[cd01922]---[cd01926]---[cd01925]---[PRK10791]---[cd01928]---[cd01924]---[cd01921	COG0652		PpiB		Peptidyl-prolyl	cis-trans	isomerase	(rotamase)	-	cyclophilin	family		Posttranslational	modification		protein	turnover		chaperones	.]---[pfam00160		Pro_isomerase		Cyclophilin	type	peptidyl-prolyl	cis-trans	isomerase/CLD.	The
PSNMU-V1.4_AUG-EV-PASAV3_0110280.1	573858	test1889.tree	0.763	0.830964	high	56	2	actinobacteria;alphaproteobacteria;bacteroidetes;betaproteobacteria;cyanobacteria;epsilonproteobacteria;firmicutes;gammaproteobacteria;other	0.882	0.836457	high	56	2	actinobacteria;alphaproteobacteria;bacteroidetes;betaproteobacteria;cyanobacteria;epsilonproteobacteria;firmicutes;gammaproteobacteria;other	1516	P05414	Peroxisomal	(S)-2-hydroxy-acid	oxidase	pfam01070]---[cd02922]---[PLN02535]---[COG1304]---[cd03332]---[PLN02493]---[cd04737]---[PRK11197]---[cd04736]---[PLN02979]---[cd02809]---[cd02809]---[TIGR02708]---[TIGR03966]---[TIGR03966]---[PRK05437]---[cd02811]---[TIGR02151]---[cd00381]---[cd02808]---[cd04730]---[cd04722	pfam01070		FMN_dh		FMN-dependent	dehydrogenase.	]---[cd02922		FCB2_FMN		Flavocytochrome	b2	(FCB2)	FMN-binding	domain.		FCB2	(AKA	L-lactate	cytochrome	c	oxidoreductase)	is	a	respiratory	enzyme	located	in	the
PSNMU-V1.4_AUG-EV-PASAV3_0110370.1	573867	test2125.tree	0.839	0.78875	high	87	0	alphaproteobacteria;bacteroidetes;betaproteobacteria;chlamydiae;chlorobi;cyanobacteria;deltaproteobacteria;epsilonproteobacteria;firmicutes;gammaproteobacteria;other;spirochaetes	0.243	0.7859	medium	90	4	alphaproteobacteria;bacteroidetes;betaproteobacteria;chlamydiae;chlorobi;cyanobacteria;deltaproteobacteria;epsilonproteobacteria;firmicutes;gammaproteobacteria;other;spirochaetes	1779	Q65ML1	Putative	8-amino-7-oxononanoate	synthase	COG0156]---[PRK05958]---[cd06454]---[TIGR00858]---[TIGR01821]---[PRK09064]---[TIGR01825]---[PRK05937]---[PRK13393]---[PRK13392]---[PRK06939]---[TIGR01822]---[PLN02955]---[pfam00155]---[PRK07179]---[PLN02483]---[PLN02822]---[PRK07505]---[PLN03227	COG0156		BioF		7-keto-8-aminopelargonate	synthetase	and	related	enzymes		Coenzyme	metabolism	.]---[PRK05958		PRK05958		8-amino-7-oxononanoate	synthase		Reviewed.]---[cd06454		KBL_like		KBL_like		this	family	belongs	to
PSNMU-V1.4_AUG-EV-PASAV3_0110560.1	573886	test2946.tree	0.85	0.805635	high	42	1	actinobacteria;alphaproteobacteria;bacteroidetes;betaproteobacteria;chloroflexi;cyanobacteria;deltaproteobacteria;firmicutes;gammaproteobacteria;other;spirochaetes	0.93	0.807824	high	42	1	actinobacteria;alphaproteobacteria;bacteroidetes;betaproteobacteria;chloroflexi;cyanobacteria;deltaproteobacteria;firmicutes;gammaproteobacteria;other;spirochaetes	3515	P07001	NAD(P)	transhydrogenase	subunit	alpha	PRK09424]---[cd05304]---[pfam02233]---[COG1282]---[PRK09444]---[TIGR00561]---[COG3288]---[COG3288]---[cd01620]---[pfam05222]---[cd05305]---[smart01003]---[pfam12769]---[pfam01262]---[smart01002]---[cd12154]---[COG0686]---[TIGR00518]---[COG0531	PRK09424		pntA		NAD(P)	transhydrogenase	subunit	alpha		Provisional.]---[cd05304		Rubrum_tdh		Rubrum	transdehydrogenase	NAD-binding	and	catalytic	domains.	Transhydrogenases	found	in	bacterial	and	inner	mitochondrial	membranes	link
PSNMU-V1.4_AUG-EV-PASAV3_0111130.1	573980	test23348.tree	1	0.762	high	7	0	actinobacteria;alphaproteobacteria;betaproteobacteria;gammaproteobacteria	1	0.736583	high	7	0	actinobacteria;alphaproteobacteria;betaproteobacteria;gammaproteobacteria	1896	P9WJX1	Uncharacterized	MFS-type	transporter	Rv2456c	pfam07690]---[pfam07690]---[cd06174]---[cd06174]---[cd06174]---[cd06174]---[COG0477]---[COG0477]---[TIGR00899]---[COG2814]---[TIGR00880	pfam07690		MFS_1		Major	Facilitator	Superfamily.	]---[cd06174		MFS		The	Major	Facilitator	Superfamily	(MFS)	is	a	large	and	diverse	group	of	secondary	transporters	that	includes	uniporters
PSNMU-V1.4_AUG-EV-PASAV3_0112690.1	574123	test6159.tree	0.964	0.805256	high	15	0	chlorobi;chloroflexi;cyanobacteria	0.969	0.836581	high	15	0	chlorobi;chloroflexi;cyanobacteria	1399	-	-	COG1075	COG1075		LipA		Predicted	acetyltransferases	and	hydrolases	with	the	alpha/beta	hydrolase	fold		General	function	prediction	only	.
PSNMU-V1.4_AUG-EV-PASAV3_0112970.1	574182	test3306.tree	0.477	0.855227	medium	37	1	actinobacteria;alphaproteobacteria;deltaproteobacteria;firmicutes;gammaproteobacteria	0.991	0.846013	high	37	1	actinobacteria;alphaproteobacteria;deltaproteobacteria;firmicutes;gammaproteobacteria	2230	P70683	Platelet-activating	factor	acetylhydrolase	COG4188]---[pfam03403]---[COG1506]---[pfam12695]---[COG0412	COG4188		COG4188		Predicted	dienelactone	hydrolase		General	function	prediction	only	.]---[pfam03403		PAF-AH_p_II		Platelet-activating	factor	acetylhydrolase		isoform	II.	Platelet-activating	factor	acetylhydrolase	(PAF-AH)	is	a	subfamily
PSNMU-V1.4_AUG-EV-PASAV3_0112980.1	574183	test2786.tree	1	0.7658	high	69	0	actinobacteria;alphaproteobacteria;bacteroidetes;betaproteobacteria;chlamydiae;cyanobacteria;deltaproteobacteria;firmicutes;gammaproteobacteria;other;spirochaetes;tenericutes	1	0.760167	high	69	0	actinobacteria;alphaproteobacteria;bacteroidetes;betaproteobacteria;chlamydiae;cyanobacteria;deltaproteobacteria;firmicutes;gammaproteobacteria;other;spirochaetes;tenericutes	2186	O32068	Uncharacterized	RNA	pseudouridine	synthase	YtzG	COG1187]---[cd02553]---[cd02554]---[cd02870]---[PRK10475]---[TIGR00093]---[cd02566]---[cd02556]---[cd02550]---[PRK10839]---[pfam00849]---[PRK10700]---[cd02555]---[PRK11394]---[cd02869]---[TIGR00005	COG1187		RsuA		16S	rRNA	uridine-516	pseudouridylate	synthase	and	related	pseudouridylate	synthases		Translation		ribosomal	structure	and	biogenesis	.]---[cd02553		PseudoU_synth_RsuA		Pseudouridine	synthase
PSNMU-V1.4_AUG-EV-PASAV3_0113120.1	574162	test2036.tree	0.856	0.695488	high	67	9	actinobacteria;alphaproteobacteria;bacteroidetes;betaproteobacteria;chlorobi;chloroflexi;cyanobacteria;deltaproteobacteria;epsilonproteobacteria;firmicutes;gammaproteobacteria;other;spirochaetes	0.69	0.687315	high	15	0	bacteroidetes;cyanobacteria;firmicutes;gammaproteobacteria;spirochaetes	1121	P54433	UPF0033	protein	YrkF	cd00158]---[smart00450]---[pfam00581]---[COG0607]---[PRK07411]---[cd01526]---[PRK08762]---[PRK07878]---[cd01519]---[cd01449]---[cd01521]---[PRK05597]---[cd01447]---[COG2897	cd00158		RHOD		Rhodanese	Homology	Domain	(RHOD)		an	alpha	beta	fold	domain	found	duplicated	in	the	rhodanese	protein.	The	cysteine	containing	enzymatically	active	version	of	the	domain
PSNMU-V1.4_AUG-EV-PASAV3_0113510.1	574197	test14851.tree	1	0.851947	high	12	0	alphaproteobacteria;bacteroidetes;epsilonproteobacteria;gammaproteobacteria	1	0.866947	high	12	0	alphaproteobacteria;bacteroidetes;epsilonproteobacteria;gammaproteobacteria	1421	-	-	-	-
PSNMU-V1.4_AUG-EV-PASAV3_0113530.1	574199	test34243.tree	1	0.801875	high	5	0	cyanobacteria	1	0.779125	high	5	0	cyanobacteria	1233	-	-	pfam04755	pfam04755		PAP_fibrillin		PAP_fibrillin.	This	family	identifies	a	conserved	region	found	in	a	number	of	plastid	lipid-associated	proteins	(PAPs)		and	in	a	number	of	putative	fibrillin	proteins.
PSNMU-V1.4_AUG-EV-PASAV3_0113550.1	574201	test1164.tree	0.75	0.733344	high	39	0	alphaproteobacteria;bacteroidetes;betaproteobacteria;cyanobacteria;epsilonproteobacteria;gammaproteobacteria;other	0.757	0.744264	high	39	0	alphaproteobacteria;bacteroidetes;betaproteobacteria;cyanobacteria;epsilonproteobacteria;gammaproteobacteria;other	1153	Q8F7W8	Peptide	methionine	sulfoxide	reductase	MsrB	PRK00222]---[COG0229]---[pfam01641]---[TIGR00357]---[PRK05550]---[PRK14018]---[PRK05508	PRK00222		PRK00222		methionine	sulfoxide	reductase	B		Provisional.]---[COG0229		COG0229		Conserved	domain	frequently	associated	with	peptide	methionine	sulfoxide	reductase		Posttranslational	modification		protein
PSNMU-V1.4_AUG-EV-PASAV3_0113750.1	574221	test2144.tree	1	0.779992	high	107	0	alphaproteobacteria;bacteroidetes;betaproteobacteria;chlamydiae;cyanobacteria;deltaproteobacteria;epsilonproteobacteria;firmicutes;gammaproteobacteria;other;spirochaetes;tenericutes;thermotogae	1	0.790092	high	107	0	alphaproteobacteria;bacteroidetes;betaproteobacteria;chlamydiae;cyanobacteria;deltaproteobacteria;epsilonproteobacteria;firmicutes;gammaproteobacteria;other;spirochaetes;tenericutes;thermotogae	1315	Q15U56	tRNA	2-thiocytidine	biosynthesis	protein	TtcA	PRK10696]---[cd01993]---[COG0037]---[cd01992]---[TIGR02432]---[pfam01171	PRK10696		PRK10696		tRNA	2-thiocytidine	biosynthesis	protein	TtcA		Provisional.]---[cd01993		Alpha_ANH_like_II		This	is	a	subfamily	of	Adenine	nucleotide	alpha	hydrolases	superfamily.Adeninosine	nucleotide	alpha	hydrolases
PSNMU-V1.4_AUG-EV-PASAV3_0114090.1	574246	test8003.tree	0.875	0.677824	high	8	0	cyanobacteria	0.793	0.648118	high	8	0	cyanobacteria	797	Q9ZFU3	Photosystem	I	reaction	center	subunit	IV	pfam02427]---[PRK02749]---[CHL00125]---[PLN00045	pfam02427		PSI_PsaE		Photosystem	I	reaction	centre	subunit	IV	/	PsaE.	PsaE	is	a	69	amino	acid	polypeptide	from	photosystem	I	present	on	the	stromal
PSNMU-V1.4_AUG-EV-PASAV3_0114100.1	574247	test3490.tree	0.848	0.83662	high	6	0	actinobacteria;bacteroidetes;cyanobacteria;deltaproteobacteria	0.881	0.817479	high	6	0	actinobacteria;bacteroidetes;cyanobacteria;deltaproteobacteria	1426	Q10S58	Probable	serine	acetyltransferase	2	PRK11132]---[PLN02739]---[TIGR01172]---[COG1045]---[PLN02357]---[PLN02694]---[cd03354]---[cd04647]---[cd03349]---[COG0110]---[cd03358]---[PRK10191]---[cd00208]---[TIGR03532]---[TIGR04016]---[cd04645]---[TIGR03570]---[TIGR03308]---[COG0663]---[PRK09527	PRK11132		cysE		serine	acetyltransferase		Provisional.]---[PLN02739		PLN02739		serine	acetyltransferase.]---[TIGR01172		Serine_acetyltransferase		serine	O-acetyltransferase.		Cysteine	biosynthesis		Amino	acid	biosynthesis		Serine	family
PSNMU-V1.4_AUG-EV-PASAV3_0114140.1	574251	test13468.tree	1	0.733857	high	21	0	cyanobacteria	1	0.707476	high	21	0	cyanobacteria	1026	A4XKA5	Chaperone	protein	DnaJ	TIGR02349]---[COG0484]---[PRK10767]---[pfam00226]---[PRK14278]---[PRK14277]---[PRK14291]---[PRK14280]---[PRK14290]---[PRK14293]---[PRK14294]---[smart00271]---[PRK14284]---[PRK14297]---[PRK14298]---[PRK14276]---[PRK14283]---[PRK14281]---[cd06257]---[PRK14295	TIGR02349		Chaperone_protein_DnaJ		chaperone	protein	DnaJ.	This	model	represents	bacterial	forms	of	DnaJ		part	of	the	DnaK-DnaJ-GrpE	chaperone	system.	The	three	components	typically	are	encoded	by	consecutive
PSNMU-V1.4_AUG-EV-PASAV3_0114330.1	574269	test20183.tree	1	0.766429	high	12	1	actinobacteria;alphaproteobacteria;betaproteobacteria;firmicutes;gammaproteobacteria	1	0.703571	high	12	1	actinobacteria;alphaproteobacteria;betaproteobacteria;firmicutes;gammaproteobacteria	1380	P55665	Uncharacterized	cyclodeaminase	y4tK	PRK08291]---[COG2423]---[TIGR02992]---[PRK06823]---[PRK06046]---[pfam02423]---[PRK08618]---[TIGR02371]---[TIGR03944]---[PRK06141]---[PRK07589]---[PRK06199]---[PRK07340]---[PRK06407	PRK08291		PRK08291		ectoine	utilization	protein	EutC		Validated.]---[COG2423		COG2423		Predicted	ornithine	cyclodeaminase		mu-crystallin	homolog		Amino	acid	transport	and	metabolism	.]---[TIGR02992		ectoine_eutC
PSNMU-V1.4_AUG-EV-PASAV3_0114550.1	574288	test3651.tree	1	0.759456	high	54	0	actinobacteria;alphaproteobacteria;bacteroidetes;betaproteobacteria;cyanobacteria;deltaproteobacteria;epsilonproteobacteria;firmicutes;gammaproteobacteria;spirochaetes	1	0.766176	high	54	0	actinobacteria;alphaproteobacteria;bacteroidetes;betaproteobacteria;cyanobacteria;deltaproteobacteria;epsilonproteobacteria;firmicutes;gammaproteobacteria;spirochaetes	1350	-	-	pfam04982]---[COG3448	pfam04982		HPP		HPP	family.	These	proteins	are	integral	membrane	proteins	with	four	transmembrane	spanning	helices.	The	most	conserved	region	of	the	alignment	is	a	motif	HPP.	The	function	of
PSNMU-V1.4_AUG-EV-PASAV3_0115390.1	574458	test6339.tree	0.561	0.820214	high	19	0	alphaproteobacteria;betaproteobacteria;gammaproteobacteria	0.924	0.82	high	19	0	alphaproteobacteria;betaproteobacteria;gammaproteobacteria	2430	O95822	Malonyl-CoA	decarboxylase		mitochondrial	pfam05292]---[pfam05292	pfam05292		MCD		Malonyl-CoA	decarboxylase	(MCD).	This	family	consists	of	several	eukaryotic	malonyl-CoA	decarboxylase	(MLYCD)	proteins.	Malonyl-CoA		in	addition	to	being	an	intermediate	in	the	de
PSNMU-V1.4_AUG-EV-PASAV3_0115530.1	574472	test1889.tree	0.763	0.830964	high	56	2	actinobacteria;alphaproteobacteria;bacteroidetes;betaproteobacteria;cyanobacteria;epsilonproteobacteria;firmicutes;gammaproteobacteria;other	0.882	0.836457	high	56	2	actinobacteria;alphaproteobacteria;bacteroidetes;betaproteobacteria;cyanobacteria;epsilonproteobacteria;firmicutes;gammaproteobacteria;other	1580	P9WND5	Putative	L-lactate	dehydrogenase	pfam01070]---[COG1304]---[cd02922]---[cd04737]---[cd04736]---[PLN02535]---[cd03332]---[PRK11197]---[PLN02493]---[TIGR03966]---[cd02809]---[cd02809]---[TIGR02708]---[PLN02979]---[PRK05437]---[cd02811]---[TIGR02151]---[PRK08649]---[cd04730]---[cd04722]---[cd02808	pfam01070		FMN_dh		FMN-dependent	dehydrogenase.	]---[COG1304		idi		Isopentenyl	diphosphate	isomerase	(BS_ypgA		MTH48	and	related	proteins)		Coenzyme	transport	and	metabolism	.]---[cd02922		FCB2_FMN		Flavocytochrome
PSNMU-V1.4_AUG-EV-PASAV3_0116320.1	574411	test3263.tree	0.247	0.772618	medium	5	0	bacteroidetes;deltaproteobacteria;gammaproteobacteria	0.945	0.794184	high	5	0	bacteroidetes;deltaproteobacteria;gammaproteobacteria	1836	Q4HXF6	Peptidyl-prolyl	cis-trans	isomerase	D	cd01926]---[PLN03149]---[PTZ00060]---[cd00317]---[COG0652]---[pfam00160]---[cd01923]---[cd01928]---[cd01927]---[COG0545]---[pfam00254]---[cd01922]---[cd01921]---[PTZ00221]---[cd01925]---[PRK11570]---[PRK10902]---[cd01920]---[PRK10791]---[COG1047	cd01926		cyclophilin_ABH_like		cyclophilin_ABH_like		Cyclophilin		A		B	and	H-like	cyclophilin-type	peptidylprolyl	cis-	trans	isomerase	(PPIase)	domain.	This	family	represents	the	archetypal	cystolic	cyclophilin	similar
PSNMU-V1.4_AUG-EV-PASAV3_0116340.1	574413	test7460.tree	1	0.814889	high	18	8	actinobacteria;alphaproteobacteria;betaproteobacteria;deltaproteobacteria;firmicutes;gammaproteobacteria;other;spirochaetes	1	0.760083	high	18	8	actinobacteria;alphaproteobacteria;betaproteobacteria;deltaproteobacteria;firmicutes;gammaproteobacteria;other;spirochaetes	1614	E0IWI3	Diaminopimelate	decarboxylase	cd06828]---[PRK11165]---[COG0019]---[TIGR01048]---[cd06810]---[PRK08961]---[cd06839]---[cd06840]---[TIGR03099]---[cd00622]---[PLN02537]---[cd06841]---[cd06836]---[pfam00278]---[pfam02784]---[cd06843]---[cd06829]---[cd06842]---[TIGR01047]---[cd06808	cd06828		PLPDE_III_DapDC		Type	III	Pyridoxal	5-phosphate	(PLP)-Dependent	Enzyme	Diaminopimelate	Decarboxylase.	Diaminopimelate	decarboxylase	(DapDC		EC	4.1.1.20)	participates	in	the	last	step	of	lysine	biosynthesis.	It	converts	meso-2	6-diaminoheptanedioate
PSNMU-V1.4_AUG-EV-PASAV3_0116490.1	574428	test1182.tree	0.735	0.773908	high	116	1	actinobacteria;alphaproteobacteria;bacteroidetes;betaproteobacteria;chlamydiae;chloroflexi;deltaproteobacteria;gammaproteobacteria;other	0.306	0.788776	medium	37	1	bacteroidetes;chlamydiae;chloroflexi;deltaproteobacteria;other	1399	O67893	Uncharacterized	protein	aq_2135	COG0491]---[smart00849]---[TIGR03413]---[pfam00753]---[PLN02469]---[PLN02398	COG0491		GloB		Zn-dependent	hydrolases		including	glyoxylases		General	function	prediction	only	.]---[smart00849		Lactamase_B		Metallo-beta-lactamase	superfamily.		Apart	from	the	beta-lactamases	a	number	of	other
PSNMU-V1.4_AUG-EV-PASAV3_0116970.1	574516	test25467.tree	1	0.749364	high	8	0	alphaproteobacteria;chlorobi;gammaproteobacteria	1	0.775818	high	8	0	alphaproteobacteria;chlorobi;gammaproteobacteria	1497	-	-	pfam08547	pfam08547		CIA30		Complex	I	intermediate-associated	protein	30	(CIA30).	This	protein	is	associated	with	mitochondrial	Complex	I	intermediate-associated	protein	30	(CIA30)	in	human	and	mouse.	The	family	is	also	present
PSNMU-V1.4_AUG-EV-PASAV3_0117020.1	574521	test9511.tree	1	0.80231	high	20	0	actinobacteria;alphaproteobacteria;bacteroidetes;betaproteobacteria;deltaproteobacteria;gammaproteobacteria	1	0.788138	high	20	0	actinobacteria;alphaproteobacteria;bacteroidetes;betaproteobacteria;deltaproteobacteria;gammaproteobacteria	1469	-	-	PRK09485]---[COG2040]---[pfam02574]---[COG0646]---[PRK08645]---[PLN02489	PRK09485		mmuM		homocysteine	methyltransferase		Provisional.]---[COG2040		MHT1		Homocysteine/selenocysteine	methylase	(S-methylmethionine-dependent)		Amino	acid	transport	and	metabolism	.]---[pfam02574		S-methyl_trans		Homocysteine	S-methyltransferase.		This	is	a	family
PSNMU-V1.4_AUG-EV-PASAV3_0117300.1	574541	test30862.tree	1	0.722222	high	9	0	actinobacteria;alphaproteobacteria;chloroflexi;deltaproteobacteria;firmicutes;other	1	0.703333	high	9	0	actinobacteria;alphaproteobacteria;chloroflexi;deltaproteobacteria;firmicutes;other	2015	Q981V0	Argininosuccinate	lyase	2	PRK07206]---[pfam13535]---[PRK02186]---[COG0439]---[COG0151]---[TIGR00877]---[pfam01071]---[PRK00885]---[PRK12767]---[pfam02655]---[COG0189	PRK07206		PRK07206		hypothetical	protein		Provisional.]---[pfam13535		ATP-grasp_4		ATP-grasp	domain.	This	family	includes	a	diverse	set	of	enzymes	that	possess	ATP-dependent	carboxylate-amine	ligase	activity.]---[PRK02186		PRK02186
PSNMU-V1.4_AUG-EV-PASAV3_0117550.1	574565	test8823.tree	0.804	0.738065	high	9	0	actinobacteria;cyanobacteria;firmicutes;gammaproteobacteria	0.803	0.689484	high	9	0	actinobacteria;cyanobacteria;firmicutes;gammaproteobacteria	561	-	-	PRK12866]---[pfam03795	PRK12866		PRK12866		YciI-like	protein		Reviewed.]---[pfam03795		YCII		YCII-related	domain.	The	majority	of	proteins	in	this	family	consist	of	a	single	copy	of	this	domain		though	it
PSNMU-V1.4_AUG-EV-PASAV3_0117760.1	574585	test20185.tree	1	0.702071	high	10	0	actinobacteria;alphaproteobacteria;firmicutes;gammaproteobacteria	1	0.684286	high	10	0	actinobacteria;alphaproteobacteria;firmicutes;gammaproteobacteria	904	O34305	Uncharacterized	protein	YtoQ	pfam11071]---[TIGR03646	pfam11071		DUF2872		Protein	of	unknown	function	(DUF2872).	This	bacterial	family	of	proteins	has	no	known	function.]---[TIGR03646		YtoQ_fam		YtoQ	family	protein.	Members	of	this	family	are
PSNMU-V1.4_AUG-EV-PASAV3_0117840.1	574593	test4157.tree	0.896	0.851117	high	28	0	actinobacteria;alphaproteobacteria;betaproteobacteria;chlorobi;chloroflexi;firmicutes;gammaproteobacteria;other	0.867	0.8425	high	28	0	actinobacteria;alphaproteobacteria;betaproteobacteria;chlorobi;chloroflexi;firmicutes;gammaproteobacteria;other	2106	Q40406	Phytoene	dehydrogenase		chloroplastic/chromoplastic	PLN02612]---[TIGR02731]---[COG3349]---[TIGR02732]---[pfam01593]---[PLN02487]---[TIGR03467]---[PRK07233]---[COG1232]---[pfam13450]---[COG1233]---[TIGR00562]---[PRK11749]---[PRK12771]---[COG2907]---[PRK12810]---[PRK11883]---[PRK07208]---[TIGR02734]---[PRK09853	PLN02612		PLN02612		phytoene	desaturase.]---[TIGR02731		Phytoene_dehydrogenase_chloroplastic/chromoplastic		phytoene	desaturase.	Plants	and	cyanobacteria	(and		supposedly		Chlorobium	tepidum)	have	a	conserved	pathway	from	two	molecules	geranylgeranyl-PP
PSNMU-V1.4_AUG-EV-PASAV3_0117850.1	574594	test7740.tree	1	0.8252	high	27	2	actinobacteria;alphaproteobacteria;bacteroidetes;betaproteobacteria;chlamydiae;cyanobacteria;deltaproteobacteria;firmicutes;gammaproteobacteria;other	1	0.875057	high	27	2	actinobacteria;alphaproteobacteria;bacteroidetes;betaproteobacteria;chlamydiae;cyanobacteria;deltaproteobacteria;firmicutes;gammaproteobacteria;other	2599	O24457	Pyruvate	dehydrogenase	E1	component	subunit	alpha-3		chloroplastic	TIGR03182]---[cd02000]---[COG1071]---[COG0022]---[PLN02374]---[CHL00144]---[CHL00149]---[PTZ00182]---[PRK09212]---[pfam00676]---[PLN02683]---[PLN02269]---[PRK11892]---[cd07036]---[TIGR03181]---[pfam02780]---[pfam02779]---[TIGR00204]---[smart00861]---[COG1154	TIGR03182		Pyruvate_dehydrogenase_E1_component_subunit_alpha		pyruvate	dehydrogenase	E1	component		alpha	subunit.	Members	of	this	protein	family	are	the	alpha	subunit	of	the	E1	component
PSNMU-V1.4_AUG-EV-PASAV3_0118130.1	574622	test4082.tree	1	0.786131	high	51	0	actinobacteria;alphaproteobacteria;betaproteobacteria;deltaproteobacteria;epsilonproteobacteria;gammaproteobacteria;spirochaetes	1	0.748918	high	51	0	actinobacteria;alphaproteobacteria;betaproteobacteria;deltaproteobacteria;epsilonproteobacteria;gammaproteobacteria;spirochaetes	1404	-	-	pfam07103]---[COG3496	pfam07103		DUF1365		Protein	of	unknown	function	(DUF1365).	This	family	consists	of	several	bacterial	and	plant	proteins	of	around	250	residues	in	length.	The	function	of	this	family	is	unknown.]---[COG3496
PSNMU-V1.4_AUG-EV-PASAV3_0118770.1	574678	test8027.tree	1	0.726912	high	28	0	alphaproteobacteria;bacteroidetes;betaproteobacteria;chlorobi;cyanobacteria;gammaproteobacteria	1	0.738588	high	28	0	alphaproteobacteria;bacteroidetes;betaproteobacteria;chlorobi;cyanobacteria;gammaproteobacteria	1184	-	-	pfam09980]---[COG3556	pfam09980		DUF2214		Predicted	membrane	protein	(DUF2214).	This	domain		found	in	various	hypothetical	bacterial	proteins		has	no	known	function.]---[COG3556		COG3556		Predicted	membrane	protein		Function	unknown
PSNMU-V1.4_AUG-EV-PASAV3_0118830.1	574684	test5106.tree	1	0.7811	high	41	0	actinobacteria;bacteroidetes;betaproteobacteria;deltaproteobacteria;epsilonproteobacteria;firmicutes;gammaproteobacteria;other;spirochaetes	1	0.76142	high	41	0	actinobacteria;bacteroidetes;betaproteobacteria;deltaproteobacteria;epsilonproteobacteria;firmicutes;gammaproteobacteria;other;spirochaetes	1260	Q8DBG5	tRNA	pseudouridine	synthase	C	COG0564]---[cd02869]---[TIGR00005]---[cd02563]---[pfam00849]---[PRK11112]---[cd02557]---[PRK11180]---[PRK10158]---[cd02550]---[PRK11025]---[TIGR01621]---[COG1187]---[cd02870]---[cd02553	COG0564		RluA		Pseudouridylate	synthases		23S	RNA-specific		Translation		ribosomal	structure	and	biogenesis	.]---[cd02869		PseudoU_synth_RluCD_like		Pseudouridine	synthase		RsuA/RluD	family.	This	group	is
PSNMU-V1.4_AUG-EV-PASAV3_0119050.1	574706	test4310.tree	1	0.859241	high	22	3	actinobacteria;bacteroidetes;deltaproteobacteria;epsilonproteobacteria;gammaproteobacteria	1	0.887103	high	22	3	actinobacteria;bacteroidetes;deltaproteobacteria;epsilonproteobacteria;gammaproteobacteria	2446	Q9A0M0	Probable	dipeptidase	A	COG4690]---[pfam03577	COG4690		PepD		Dipeptidase		Amino	acid	transport	and	metabolism	.]---[pfam03577		Peptidase_C69		Peptidase	family	C69.
PSNMU-V1.4_AUG-EV-PASAV3_0119790.1	574778	test5352.tree	0.219	0.742917	medium	9	1	actinobacteria;alphaproteobacteria;betaproteobacteria;chlorobi;deltaproteobacteria;firmicutes;gammaproteobacteria	0.657	0.748875	high	9	1	actinobacteria;alphaproteobacteria;betaproteobacteria;chlorobi;deltaproteobacteria;firmicutes;gammaproteobacteria	1867	Q9DBE8	Alpha-1	2016-03-01	6-mannosyltransferase	ALG2	cd03805]---[cd03801]---[cd03800]---[COG0438]---[pfam00534]---[cd03804]---[cd03806]---[cd03809]---[cd03811]---[cd01635]---[cd03817]---[cd03798]---[cd05844]---[cd03808]---[cd03821]---[cd03795]---[cd03814]---[cd03802]---[cd03792]---[PLN02949	cd03805		GT1_ALG2_like		This	family	is	most	closely	related	to	the	GT1	family	of	glycosyltransferases.	ALG2		a	1	3-mannosyltransferase		in	yeast	catalyzes	the	mannosylation	of
PSNMU-V1.4_AUG-EV-PASAV3_0120980.1	574960	test13441.tree	1	0.768952	high	19	0	actinobacteria;alphaproteobacteria;betaproteobacteria;cyanobacteria;firmicutes;gammaproteobacteria;other	1	0.776286	high	19	0	actinobacteria;alphaproteobacteria;betaproteobacteria;cyanobacteria;firmicutes;gammaproteobacteria;other	1919	H8ZPX2	3-succinoylsemialdehyde-pyridine	dehydrogenase	cd07138]---[pfam00171]---[COG1012]---[cd07089]---[cd07139]---[cd07078]---[cd07091]---[cd07093]---[cd07114]---[cd07109]---[cd07119]---[cd07103]---[cd07112]---[cd07115]---[cd07144]---[cd07092]---[cd07106]---[cd07088]---[TIGR01804]---[cd07110	cd07138		ALDH_CddD_SSP0762		Rhodococcus	ruber	6-oxolauric	acid	dehydrogenase-like.	The	6-oxolauric	acid	dehydrogenase	(CddD)	from	Rhodococcus	ruber	SC1	which	converts	6-oxolauric	acid	to	dodecanedioic	acid		and	the	aldehyde	dehydrogenase
PSNMU-V1.4_AUG-EV-PASAV3_0121030.1	574965	test8887.tree	1	0.852097	high	18	3	actinobacteria;alphaproteobacteria;bacteroidetes;chloroflexi;firmicutes;other	1	0.844548	high	18	3	actinobacteria;alphaproteobacteria;bacteroidetes;chloroflexi;firmicutes;other	2293	-	-	pfam05592]---[pfam05592]---[pfam08531	pfam05592		Bac_rhamnosid		Bacterial	alpha-L-rhamnosidase.	This	family	consists	of	bacterial	rhamnosidase	A	and	B	enzymes.	L-Rhamnose	is	abundant	in	biomass	as	a	common	constituent	of	glycolipids	and	glycosides		such
PSNMU-V1.4_AUG-EV-PASAV3_0121920.1	574976	test5119.tree	0.948	0.75922	high	7	0	alphaproteobacteria;betaproteobacteria;gammaproteobacteria	0.938	0.75134	high	7	0	alphaproteobacteria;betaproteobacteria;gammaproteobacteria	1534	Q8VHT6	Arsenite	methyltransferase	PRK11873]---[pfam13847]---[pfam08241]---[COG2226]---[COG0500]---[cd02440]---[pfam01209]---[pfam08242]---[TIGR02072]---[COG2227]---[PRK00216]---[TIGR01983]---[TIGR01934]---[PRK05134]---[PRK08317]---[pfam12847]---[pfam13489]---[TIGR03534]---[COG2264]---[PLN02336	PRK11873		arsM		arsenite	S-adenosylmethyltransferase		Reviewed.]---[pfam13847		Methyltransf_31		Methyltransferase	domain.	This	family	appears	to	be	have	methyltransferase	activity.]---[pfam08241		Methyltransf_11		Methyltransferase	domain.	Members	of	this	family
PSNMU-V1.4_AUG-EV-PASAV3_0121980.1	574981	test1616.tree	0.96	0.809017	high	133	0	actinobacteria;alphaproteobacteria;bacteroidetes;betaproteobacteria;chloroflexi;deltaproteobacteria;firmicutes;gammaproteobacteria;other;spirochaetes;tenericutes	0.969	0.7998	high	133	0	actinobacteria;alphaproteobacteria;bacteroidetes;betaproteobacteria;chloroflexi;deltaproteobacteria;firmicutes;gammaproteobacteria;other;spirochaetes;tenericutes	1864	Q2W2T6	Tyrosine--tRNA	ligase	PRK05912]---[PRK13354]---[COG0162]---[TIGR00234]---[cd00805]---[pfam00579]---[cd00395]---[cd00802	PRK05912		PRK05912		tyrosyl-tRNA	synthetase		Validated.]---[PRK13354		PRK13354		tyrosyl-tRNA	synthetase		Provisional.]---[COG0162		TyrS		Tyrosyl-tRNA	synthetase		Translation		ribosomal	structure	and	biogenesis	.]---[TIGR00234		Tyrosine--tRNA_ligase
PSNMU-V1.4_AUG-EV-PASAV3_0122430.1	575026	test1205.tree	0.964	0.77115	high	24	0	betaproteobacteria;gammaproteobacteria	0.91	0.775408	high	56	0	betaproteobacteria;firmicutes;gammaproteobacteria;tenericutes	1300	B8BVM7	Elongation	factor	Ts	1		mitochondrial	PRK09377]---[COG0264]---[TIGR00116]---[pfam00889]---[PRK12332]---[PRK12332]---[CHL00098]---[CHL00098]---[cd14275	PRK09377		tsf		elongation	factor	Ts		Provisional.]---[COG0264		Tsf		Translation	elongation	factor	Ts		Translation		ribosomal	structure	and	biogenesis	.]---[TIGR00116		Elongation_factor_Ts
PSNMU-V1.4_AUG-EV-PASAV3_0122550.1	575035	test5610.tree	1	0.838152	high	30	0	actinobacteria;betaproteobacteria;chloroflexi;cyanobacteria;firmicutes;gammaproteobacteria;other	1	0.824326	high	30	0	actinobacteria;betaproteobacteria;chloroflexi;cyanobacteria;firmicutes;gammaproteobacteria;other	2032	-	-	-	-
PSNMU-V1.4_AUG-EV-PASAV3_0122590.1	575039	test1010.tree	0.263	0.765559	medium	13	0	bacteroidetes;chlorobi;chloroflexi;deltaproteobacteria;epsilonproteobacteria;firmicutes;gammaproteobacteria;other;spirochaetes	0.852	0.775359	high	13	0	bacteroidetes;chlorobi;chloroflexi;deltaproteobacteria;epsilonproteobacteria;firmicutes;gammaproteobacteria;other;spirochaetes	3487	Q5F485	ATP-dependent	RNA	helicase	DDX42	COG0513]---[PRK11776]---[PTZ00110]---[PRK11192]---[PRK10590]---[PTZ00424]---[PLN00206]---[PRK01297]---[cd00268]---[PRK04537]---[PRK04837]---[PRK11634]---[pfam00270]---[TIGR00990]---[TIGR00990]---[smart00487]---[cd00079]---[pfam00271]---[TIGR02917]---[TIGR02917]---[TIGR02917]---[TIGR02917]---[TIGR02917]---[TIGR02917]---[TIGR02917]---[TIGR02917]---[TIGR02917]---[TIGR02917]---[smart00490]---[cd00046	COG0513		SrmB		Superfamily	II	DNA	and	RNA	helicases		DNA	replication		recombination		and	repair	/	Transcription	/	Translation		ribosomal	structure	and	biogenesis	.]---[PRK11776
PSNMU-V1.4_AUG-EV-PASAV3_0123080.1	575087	test1568.tree	0.836	0.781349	high	48	0	actinobacteria;chloroflexi;firmicutes;other	0.335	0.790419	medium	48	0	actinobacteria;chloroflexi;firmicutes;other	1733	Q24XU1	Homoserine	kinase	PRK01212]---[PTZ00299]---[COG0083]---[TIGR00191]---[PLN02451	PRK01212		PRK01212		homoserine	kinase		Provisional.]---[PTZ00299		PTZ00299		homoserine	kinase		Provisional.]---[COG0083		ThrB		Homoserine	kinase		Amino	acid	transport	and	metabolism	.]---[TIGR00191		Homoserine_kinase
PSNMU-V1.4_AUG-EV-PASAV3_0123130.1	575088	test8301.tree	0.934	0.787727	high	8	2	bacteroidetes;deltaproteobacteria;firmicutes;gammaproteobacteria;other	0.924	0.800212	high	8	2	bacteroidetes;deltaproteobacteria;firmicutes;gammaproteobacteria;other	1750	Q01292	Ketol-acid	reductoisomerase		chloroplastic	TIGR00465]---[COG0059]---[PRK05479]---[pfam07991]---[PRK13403]---[PRK05225]---[pfam01450]---[pfam01450	TIGR00465		Ketol-acid_reductoisomerase		ketol-acid	reductoisomerase.		This	is	the	second	enzyme	in	the	parallel	isoleucine-valine	biosynthetic	pathway		Amino	acid	biosynthesis		Pyruvate	family	.]---[COG0059		IlvC
PSNMU-V1.4_AUG-EV-PASAV3_0123370.1	575111	test1713.tree	0.815	0.773906	high	11	3	bacteroidetes;chlorobi;chloroflexi;deltaproteobacteria;firmicutes;other;spirochaetes	0.889	0.776531	high	11	3	bacteroidetes;chlorobi;chloroflexi;deltaproteobacteria;firmicutes;other;spirochaetes	1519	Q58455	Uncharacterized	protein	MJ1055	cd05253]---[cd05256]---[COG0451]---[cd05247]---[cd05246]---[COG1087]---[pfam01370]---[TIGR01179]---[cd05264]---[cd08946]---[cd05230]---[TIGR01181]---[COG1088]---[cd05258]---[PLN02240]---[cd05234]---[cd05260]---[cd05257]---[PRK10675]---[cd05273	cd05253		UDP_GE_SDE_e		UDP	glucuronic	acid	epimerase		extended	(e)	SDRs.	This	subgroup	contains	UDP-D-glucuronic	acid	4-epimerase		an	extended	SDR		which	catalyzes	the	conversion	of	UDP-alpha-D-glucuronic
PSNMU-V1.4_AUG-EV-PASAV3_0123560.1	575124	test38506.tree	1	0.683571	high	5	1	actinobacteria;alphaproteobacteria;betaproteobacteria	1	0.756143	high	5	1	actinobacteria;alphaproteobacteria;betaproteobacteria	3619	C9DQ21	N	N-dimethylformamidase	beta	subunit	-	-
PSNMU-V1.4_AUG-EV-PASAV3_0123690.1	575137	test5981.tree	0.902	0.813159	high	16	1	actinobacteria;alphaproteobacteria;betaproteobacteria;chlorobi;cyanobacteria;deltaproteobacteria;firmicutes;gammaproteobacteria	0.913	0.820318	high	16	1	actinobacteria;alphaproteobacteria;betaproteobacteria;chlorobi;cyanobacteria;deltaproteobacteria;firmicutes;gammaproteobacteria	2429	Q9KJ21	Sarcosine/dimethylglycine	N-methyltransferase	pfam08241]---[PLN02244]---[cd02440]---[PRK08317]---[COG0500]---[pfam12847]---[pfam13659]---[pfam13847	pfam08241		Methyltransf_11		Methyltransferase	domain.	Members	of	this	family	are	SAM	dependent	methyltransferases.]---[PLN02244		PLN02244		tocopherol	O-methyltransferase.]---[cd02440		AdoMet_MTases		S-adenosylmethionine-dependent	methyltransferases	(SAM	or	AdoMet-MTase)		class	I
PSNMU-V1.4_AUG-EV-PASAV3_0124170.1	575181	test14142.tree	1	0.7094	high	11	1	actinobacteria;alphaproteobacteria;betaproteobacteria;chloroflexi;deltaproteobacteria;gammaproteobacteria	1	0.7613	high	11	1	actinobacteria;alphaproteobacteria;betaproteobacteria;chloroflexi;deltaproteobacteria;gammaproteobacteria	823	-	-	pfam01242]---[COG0720]---[TIGR00039]---[TIGR03367	pfam01242		PTPS		6-pyruvoyl	tetrahydropterin	synthase.	6-Pyruvoyl	tetrahydrobiopterin	synthase	catalyses	the	conversion	of	dihydroneopterin	triphosphate	to	6-pyruvoyl	tetrahydropterin		the	second	of	three	enzymatic	steps	in	the	synthesis	of	tetrahydrobiopterin
PSNMU-V1.4_AUG-EV-PASAV3_0124430.1	575206	test5395.tree	0.773	0.777562	high	23	1	actinobacteria;cyanobacteria;deltaproteobacteria;firmicutes;other	0.341	0.7485	medium	23	1	actinobacteria;cyanobacteria;deltaproteobacteria;firmicutes;other	1484	-	-	COG0501]---[pfam01435]---[PRK02391]---[PRK03982	COG0501		HtpX		Zn-dependent	protease	with	chaperone	function		Posttranslational	modification		protein	turnover		chaperones	.]---[pfam01435		Peptidase_M48		Peptidase	family	M48.	]---[PRK02391		PRK02391		heat	shock	protein
PSNMU-V1.4_AUG-EV-PASAV3_0124760.1	575238	test10281.tree	1	0.774778	high	23	2	alphaproteobacteria;bacteroidetes;betaproteobacteria;deltaproteobacteria;firmicutes;gammaproteobacteria;other	1	0.742481	high	23	2	alphaproteobacteria;bacteroidetes;betaproteobacteria;deltaproteobacteria;firmicutes;gammaproteobacteria;other	1718	Q54P92	Methionine	synthase	PRK09490]---[TIGR02082]---[COG0646]---[cd00740]---[COG1410]---[pfam02574]---[PRK08645]---[pfam00809]---[cd00423]---[PRK07535]---[PRK07534]---[COG2040]---[PRK09485]---[PLN02489	PRK09490		metH		B12-dependent	methionine	synthase		Provisional.]---[TIGR02082		Methionine_synthase		5-methyltetrahydrofolate--homocysteine	methyltransferase.	This	family	represents	5-methyltetrahydrofolate--homocysteine	methyltransferase	(EC	2.1.1.13)		one	of	at	least	three	different	enzymes	able
PSNMU-V1.4_AUG-EV-PASAV3_0124820.1	575243	test9828.tree	1	0.767143	high	18	2	actinobacteria;alphaproteobacteria;bacteroidetes;betaproteobacteria;deltaproteobacteria;firmicutes;gammaproteobacteria;other;tenericutes	1	0.775607	high	18	2	actinobacteria;alphaproteobacteria;bacteroidetes;betaproteobacteria;deltaproteobacteria;firmicutes;gammaproteobacteria;other;tenericutes	2565	Q8TD30	Alanine	aminotransferase	2	PTZ00377]---[PLN02231]---[PLN02368]---[TIGR01250]---[COG0436]---[PRK09265]---[PRK08363]---[cd00609]---[PRK05764]---[PRK13355]---[PRK06855]---[PRK06108]---[pfam00155]---[TIGR03540]---[PRK09276	PTZ00377		PTZ00377		alanine	aminotransferase		Provisional.]---[PLN02231		PLN02231		alanine	transaminase.]---[PLN02368		PLN02368		alanine	transaminase.]---[TIGR01250		Proline_iminopeptidase		proline-specific	peptidase		Bacillus	coagulans-type	subfamily.	This	model
PSNMU-V1.4_AUG-EV-PASAV3_0125080.1	575269	test18848.tree	1	0.822533	high	6	9	actinobacteria;alphaproteobacteria;firmicutes	1	0.823733	high	6	9	actinobacteria;alphaproteobacteria;firmicutes	1574	Q88RC0	Glutarate-semialdehyde	dehydrogenase	DavD	pfam00171]---[COG1012]---[cd07078]---[cd07106]---[cd07099]---[cd07103]---[cd07102]---[cd07088]---[cd07100]---[cd07138]---[cd07114]---[cd07093]---[cd07104]---[cd07089]---[cd07145]---[cd07091]---[PRK09407]---[cd07101]---[cd07150]---[PLN02278	pfam00171		Aldedh		Aldehyde	dehydrogenase	family.	This	family	of	dehydrogenases	act	on	aldehyde	substrates.	Members	use	NADP	as	a	cofactor.	The	family	includes	the	following	members		The
PSNMU-V1.4_AUG-EV-PASAV3_0125420.1	575301	test5668.tree	1	0.76063	high	23	2	actinobacteria;alphaproteobacteria;bacteroidetes;chloroflexi;cyanobacteria;firmicutes;other	1	0.711326	high	23	2	actinobacteria;alphaproteobacteria;bacteroidetes;chloroflexi;cyanobacteria;firmicutes;other	1115	-	-	-	-
[truncated: 200 more columns]

## Sheet: Stramenopile_specific
idf	Row.names	tree	bootstrapJTT	av.bootstrapJTT	classJTT	no.bacterialJTT	no.archaealJTT	groupJTT	bootstrapWAG	av.bootstrapWAG	classWAG	no.bacterialWAG	no.archaealWAG	groupWAG	TransLength	HSPNameSP	DescriptionSP	CDName	CDDesc
PSNMU-V1.4_AUG-EV-PASAV3_0000130.1	563579	test9192.tree	0.779	0.766567	high	22	0	actinobacteria;alphaproteobacteria;bacteroidetes;betaproteobacteria;chloroflexi;cyanobacteria;gammaproteobacteria;other	0.789	0.7823	high	22	0	actinobacteria;alphaproteobacteria;bacteroidetes;betaproteobacteria;chloroflexi;cyanobacteria;gammaproteobacteria;other	2065	Q83A83	Cystathionine beta-lyase	COG0626]---[cd00614]---[pfam01053]---[PRK07811]---[PRK08064]---[PRK07582]---[PRK07671]---[PRK08249]---[PRK08574]---[TIGR01329]---[PRK06176]---[TIGR01328]---[PRK07503]---[TIGR02080]---[PRK08247]---[PRK06234]---[PRK08133]---[COG2873]---[TIGR01326]---[TIGR01325	COG0626 MetC Cystathionine beta-lyases/cystathionine gamma-synthases Amino acid transport and metabolism .]---[cd00614 CGS_like CGS_like Cystathionine gamma-synthase is a PLP dependent enzyme and catalyzes the committed step of methionine biosynthesis. This pathway is unique to microorganisms and plants rendering the enzyme an attractive target for the development of antimicrobials and herbicides…
PSNMU-V1.4_AUG-EV-PASAV3_0000160.1	563582	test1621.tree	0.914	0.761845	high	49	26	alphaproteobacteria;chloroflexi;cyanobacteria;deltaproteobacteria;firmicutes;other	0.902	0.760971	high	49	26	alphaproteobacteria;chloroflexi;cyanobacteria;deltaproteobacteria;firmicutes;other	1304	A4W577	Glyoxylate/hydroxypyruvate reductase B	cd05300]---[COG0111]---[cd12155]---[pfam02826]---[cd05198]---[cd12165]---[cd12172]---[cd12173]---[COG1052]---[cd12175]---[cd12159]---[cd05301]---[cd12180]---[cd12163]---[cd12178]---[cd12171]---[cd05299]---[cd12167]---[cd12169]---[cd12166	cd05300 2-Hacid_dh_1 Putative D-isomer specific 2-hydroxyacid dehydrogenase. 2-Hydroxyacid dehydrogenases catalyze the conversion of a wide variety of D-2-hydroxy acids to their corresponding keto acids. The general mechanism is (R)-lactate acceptor to pyruvate reduced acceptor. Formate/glycerate and related dehydrogenases of the D-specific 2-hydroxyacid dehydrogenase superfamily include groups s…
PSNMU-V1.4_AUG-EV-PASAV3_0000590.1	563509	test1277.tree	0.812	0.784705	high	87	0	actinobacteria;alphaproteobacteria;betaproteobacteria;chloroflexi;deltaproteobacteria;firmicutes;gammaproteobacteria;other	0.23	0.772527	medium	88	0	actinobacteria;alphaproteobacteria;betaproteobacteria;chloroflexi;deltaproteobacteria;firmicutes;gammaproteobacteria;other	1300	Q8EFT7	4-hydroxy-tetrahydrodipicolinate synthase	PRK03170]---[cd00950]---[PLN02417]---[cd00408]---[COG0329]---[TIGR00674]---[pfam00701]---[TIGR02313]---[cd00954]---[PRK04147]---[TIGR00683]---[cd00951]---[PRK03620]---[cd00953]---[TIGR03249]---[cd00952]---[cd00945	PRK03170 PRK03170 dihydrodipicolinate synthase Provisional.]---[cd00950 DHDPS Dihydrodipicolinate synthase (DHDPS). Dihydrodipicolinate synthase (DHDPS) is a key enzyme in lysine biosynthesis. It catalyzes the aldol condensation of L-aspartate-beta- semialdehyde and pyruvate to dihydropicolinic acid via a Schiff base formation between pyruvate and a lysine residue. The functional enzyme is a homo…
PSNMU-V1.4_AUG-EV-PASAV3_0000670.1	563517	test20097.tree	1	0.842286	high	9	0	actinobacteria	1	0.850857	high	9	0	actinobacteria	3155	-	-	COG3211]---[pfam06218	COG3211 PhoX Predicted phosphatase General function prediction only .]---[pfam06218 NPR2 Nitrogen permease regulator 2. This family of regulators are involved in post-translational control of nitrogen permease.
PSNMU-V1.4_AUG-EV-PASAV3_0000880.1	563538	test25386.tree	1	0.646364	high	6	0	cyanobacteria	1	0.688909	high	6	0	cyanobacteria	1136	-	-	pfam07386]---[COG4446	pfam07386 DUF1499 Protein of unknown function (DUF1499). This family consists of several hypothetical bacterial and plant proteins of around 125 residues in length. The function of this family is unknown.]---[COG4446 COG4446 Uncharacterized protein conserved in bacteria Function unknown .
PSNMU-V1.4_AUG-EV-PASAV3_0001350.1	563329	test1072.tree	0.987	0.774864	high	12	0	bacteroidetes;chlorobi	0.324	0.775512	medium	56	0	actinobacteria;bacteroidetes;chlorobi;other	1955	Q2S535	Ribosomal RNA small subunit methyltransferase H	PRK00050]---[COG0275]---[pfam01795]---[TIGR00006	PRK00050 PRK00050 16S rRNA m(4)C1402 methyltranserfase Provisional.]---[COG0275 COG0275 Predicted S-adenosylmethionine-dependent methyltransferase involved in cell envelope biogenesis Cell envelope biogenesis outer membrane .]---[pfam01795 Methyltransf_5 MraW methylase family. Members of this family are probably SAM dependent methyltransferases based on Escherichia coli rsmH. This family appears …
PSNMU-V1.4_AUG-EV-PASAV3_0001750.1	563369	test1761.tree	0.881	0.732812	high	25	0	alphaproteobacteria;betaproteobacteria;deltaproteobacteria;gammaproteobacteria	0.888	0.717987	high	25	0	alphaproteobacteria;betaproteobacteria;deltaproteobacteria;gammaproteobacteria	628	Q9HDW8	Monothiol glutaredoxin-5	TIGR00365]---[cd03028]---[COG0278]---[PRK10824]---[PTZ00062]---[cd02066]---[pfam00462]---[cd03418	TIGR00365 TIGR00365 monothiol glutaredoxin Grx4 family. The gene for the member of this glutaredoxin family in E. coli originally designated ydhD is now designated grxD. Its protein Grx4 is a monothiol glutaredoxin similar to Grx5 of yeast which is involved in iron-sulfur cluster formation. Energy metabolism Electron transport .]---[cd03028 GRX_PICOT_like Glutaredoxin (GRX) family PKC-interacting…
PSNMU-V1.4_AUG-EV-PASAV3_0001860.1	563378	test27738.tree	1	0.6777	high	6	0	bacteroidetes;cyanobacteria;deltaproteobacteria;firmicutes;gammaproteobacteria	1	0.713	high	6	0	bacteroidetes;cyanobacteria;deltaproteobacteria;firmicutes;gammaproteobacteria	3647	P40330	Virulence sensor protein BvgS	COG0642]---[TIGR02956]---[PRK11091]---[PRK09959]---[COG2205]---[smart00387]---[PRK11107]---[PRK11107]---[pfam02518]---[cd00075]---[PRK15347]---[COG0784]---[PRK11466]---[cd00156]---[TIGR02966]---[COG4191]---[COG4251]---[pfam00072]---[PRK10490]---[COG5002]---[COG3706	COG0642 BaeS Signal transduction histidine kinase Signal transduction mechanisms .]---[TIGR02956 sensor_protein_TorS TMAO reductase sytem sensor TorS. This protein TorS is part of a regulatory system for the torCAD operon that encodes the pterin molybdenum cofactor-containing enzyme trimethylamine-N-oxide (TMAO) reductase (TorA) a cognate chaperone (TorD) and a penta-haem cytochrome (TorC). TorS …
PSNMU-V1.4_AUG-EV-PASAV3_0002020.1	563394	test4774.tree	1	0.739396	high	41	1	actinobacteria;alphaproteobacteria;bacteroidetes;betaproteobacteria;cyanobacteria;deltaproteobacteria;firmicutes;gammaproteobacteria;other	1	0.728698	high	41	1	actinobacteria;alphaproteobacteria;bacteroidetes;betaproteobacteria;cyanobacteria;deltaproteobacteria;firmicutes;gammaproteobacteria;other	2830	P52878	Phosphoserine aminotransferase	PRK03080]---[TIGR01365]---[COG1932]---[cd01494]---[TIGR01366]---[COG0075]---[cd06451	PRK03080 PRK03080 phosphoserine aminotransferase Provisional.]---[TIGR01365 Phosphoserine_aminotransferase phosphoserine aminotransferase Methanosarcina type. This model represents a variant form of the serine biosynthesis enzyme phosphoserine aminotransferase as found in a small number of distantly related species including Caulobacter crescentus Mesorhizobium loti and the archaeon Methanosarcin…
PSNMU-V1.4_AUG-EV-PASAV3_0002050.1	563397	test4995.tree	0.993	0.859686	high	6	0	actinobacteria;gammaproteobacteria	0.99	0.844804	high	6	0	actinobacteria;gammaproteobacteria	1685	P30268	Uncharacterized aminotransferase BpOF4_10225	PRK08117]---[COG0160]---[cd00610]---[COG4992]---[PRK05769]---[PRK02627]---[PRK07495]---[pfam00202]---[TIGR00707]---[TIGR00700]---[PRK06058]---[COG0161]---[PRK06777]---[PRK06918]---[PRK03244]---[PRK08360]---[PRK02936]---[PRK08088]---[TIGR00508]---[PRK09792	PRK08117 PRK08117 4-aminobutyrate aminotransferase Provisional.]---[COG0160 GabT 4-aminobutyrate aminotransferase and related aminotransferases Amino acid transport and metabolism .]---[cd00610 OAT_like Acetyl ornithine aminotransferase family. This family belongs to pyridoxal phosphate (PLP)-dependent aspartate aminotransferase superfamily (fold I). The major groups in this CD correspond to orni…
PSNMU-V1.4_AUG-EV-PASAV3_0002260.1	563418	test2885.tree	1	0.753805	high	82	0	alphaproteobacteria;bacteroidetes;betaproteobacteria;cyanobacteria;deltaproteobacteria;firmicutes;gammaproteobacteria;other;thermotogae	1	0.713563	high	82	0	alphaproteobacteria;bacteroidetes;betaproteobacteria;cyanobacteria;deltaproteobacteria;firmicutes;gammaproteobacteria;other;thermotogae	1203	P72581	Uncharacterized RNA pseudouridine synthase slr0612	COG1187]---[cd02553]---[TIGR00093]---[cd02870]---[cd02566]---[cd02554]---[PRK10839]---[cd02556]---[PRK10700]---[PRK11394]---[cd02550]---[PRK10475	COG1187 RsuA 16S rRNA uridine-516 pseudouridylate synthase and related pseudouridylate synthases Translation ribosomal structure and biogenesis .]---[cd02553 PseudoU_synth_RsuA Pseudouridine synthase Escherichia coli RsuA like. This group is comprised of eukaryotic and bacterial proteins similar to Escherichia coli RsuA. Pseudouridine synthases catalyze the isomerization of specific uridines in a…
PSNMU-V1.4_AUG-EV-PASAV3_0002620.1	563454	test1090.tree	0.113	0.765382	medium	76	0	actinobacteria;alphaproteobacteria;bacteroidetes;chloroflexi;cyanobacteria;deltaproteobacteria;firmicutes;gammaproteobacteria;other	0.955	0.768061	high	74	0	actinobacteria;alphaproteobacteria;bacteroidetes;chloroflexi;cyanobacteria;deltaproteobacteria;firmicutes;gammaproteobacteria;other	1048	Q3AFD0	Triosephosphate isomerase	PRK00042]---[cd00311]---[pfam00121]---[PRK13962]---[COG0149]---[PTZ00333]---[PLN02561]---[PRK14566]---[PRK14567]---[PRK14905]---[PLN02429]---[PRK15492]---[TIGR00419]---[PRK14565]---[PRK04302	PRK00042 tpiA triosephosphate isomerase Provisional.]---[cd00311 TIM Triosephosphate isomerase (TIM) is a glycolytic enzyme that catalyzes the interconversion of dihydroxyacetone phosphate and D-glyceraldehyde-3-phosphate. The reaction is very efficient and requires neither cofactors nor metal ions. TIM usually homodimeric but in some organisms tetrameric is ubiqitous and conserved in function ac…
PSNMU-V1.4_AUG-EV-PASAV3_0003180.1	563622	test20322.tree	1	0.702929	high	7	5	alphaproteobacteria;bacteroidetes;betaproteobacteria;chloroflexi;cyanobacteria;gammaproteobacteria	1	0.748929	high	7	5	alphaproteobacteria;bacteroidetes;betaproteobacteria;chloroflexi;cyanobacteria;gammaproteobacteria	1413	B2U092	5-keto-4-deoxy-D-glucarate aldolase	COG3836]---[TIGR03239]---[PRK10558]---[TIGR02311]---[pfam03328]---[PRK10128	COG3836 HpcH 2 4-dihydroxyhept-2-ene-1 7-dioic acid aldolase Carbohydrate transport and metabolism .]---[TIGR03239 GarL 2-dehydro-3-deoxyglucarate aldolase. In E. coli this enzyme (GarL) 2-dehydro-3-deoxyglucarate aldolase acts in the catabolism of several sugars including D-galactarate D-glucarate and L-idarate. In fact 5-dehydro-4-deoxy-D-glucarate aldolase is a synonym for this enzyme as it is…
PSNMU-V1.4_AUG-EV-PASAV3_0004080.1	563709	test7084.tree	1	0.784737	high	19	0	actinobacteria;alphaproteobacteria;betaproteobacteria;cyanobacteria;gammaproteobacteria	1	0.7835	high	19	0	actinobacteria;alphaproteobacteria;betaproteobacteria;cyanobacteria;gammaproteobacteria	1608	-	-	COG4875]---[COG4875]---[COG4875]---[TIGR02246]---[TIGR02246]---[TIGR02246]---[pfam08332]---[pfam08332]---[pfam08332]---[pfam13474]---[pfam13474]---[pfam12680	COG4875 COG4875 Uncharacterized protein conserved in bacteria with a cystatin-like fold Function unknown .]---[TIGR02246 hypothetical_protein conserved hypothetical protein. This family consists of uncharacterized proteins found in a number of genera and species including Streptomyces Xanthomonas Oceanobacillus iheyensis Caulobacter crescentus CB15 and Xylella fastidiosa. The function is unknown.…
PSNMU-V1.4_AUG-EV-PASAV3_0004110.1	563712	test15688.tree	1	0.8935	high	7	0	chlamydiae;deltaproteobacteria	1	0.882278	high	7	0	chlamydiae;deltaproteobacteria	3753	P00365	NAD-specific glutamate dehydrogenase	PTZ00324]---[COG2902]---[pfam00208]---[COG0334]---[smart00839]---[cd01076]---[pfam05088]---[PLN02477	PTZ00324 PTZ00324 glutamate dehydrogenase 2 Provisional.]---[COG2902 COG2902 NAD-specific glutamate dehydrogenase Amino acid transport and metabolism .]---[pfam00208 ELFV_dehydrog Glutamate/Leucine/Phenylalanine/Valine dehydrogenase. ]---[COG0334 GdhA Glutamate dehydrogenase/leucine dehydrogenase Amino acid transport and metabolism .]---[smart00839 ELFV_dehydrog Glutamate/Leucine/Phenylalanine/Va…
PSNMU-V1.4_AUG-EV-PASAV3_0004300.1	563731	test2007.tree	0.132	0.780938	medium	7	1	actinobacteria;other;spirochaetes	0.486	0.764535	medium	7	1	actinobacteria;other;spirochaetes	1847	O67716	Aspartate-semialdehyde dehydrogenase	PLN02383]---[PRK14874]---[COG0136]---[TIGR01296]---[PRK06728]---[PRK08664]---[TIGR00978]---[pfam02774]---[PRK06598]---[PRK08040]---[TIGR01745]---[PRK05671]---[pfam01118]---[smart00859]---[COG0002]---[PRK00436]---[TIGR01850]---[PLN02968]---[TIGR01851]---[PRK11863	PLN02383 PLN02383 aspartate semialdehyde dehydrogenase.]---[PRK14874 PRK14874 aspartate-semialdehyde dehydrogenase Provisional.]---[COG0136 Asd Aspartate-semialdehyde dehydrogenase Amino acid transport and metabolism .]---[TIGR01296 Aspartate-semialdehyde_dehydrogenase aspartate-semialdehyde dehydrogenase (peptidoglycan organisms). Two closely related families of aspartate-semialdehyde dehydrogen…
PSNMU-V1.4_AUG-EV-PASAV3_0004980.1	563797	test1212.tree	0.866	0.755572	high	73	1	bacteroidetes;chlorobi;chloroflexi;deltaproteobacteria;epsilonproteobacteria;other;thermotogae	0.838	0.760183	high	73	1	bacteroidetes;chlorobi;chloroflexi;deltaproteobacteria;epsilonproteobacteria;other;thermotogae	1215	A5GA37	Ubiquinone/menaquinone biosynthesis C-methyltransferase UbiE	PRK00216]---[TIGR01934]---[COG2226]---[pfam01209]---[TIGR02752]---[pfam08241]---[PLN02233]---[pfam12847]---[PRK08317]---[pfam13847]---[cd02440]---[pfam08242]---[PLN02232]---[pfam13649]---[COG0500	PRK00216 ubiE ubiquinone/menaquinone biosynthesis methyltransferase Reviewed.]---[TIGR01934 methylase_mitochondrial ubiquinone/menaquinone biosynthesis methyltransferases. This model represents a family of methyltransferases involved in the biosynthesis of menaquinone and ubiqinone. Some members such as the UbiE enzyme from E. coli are believed to act in both pathways while others may act in only…
PSNMU-V1.4_AUG-EV-PASAV3_0005530.1	563850	test3229.tree	0.209	0.790091	medium	40	6	actinobacteria;alphaproteobacteria;bacteroidetes;betaproteobacteria;chloroflexi;deltaproteobacteria;firmicutes;gammaproteobacteria	0.949	0.758649	high	40	6	actinobacteria;alphaproteobacteria;bacteroidetes;betaproteobacteria;chloroflexi;deltaproteobacteria;firmicutes;gammaproteobacteria	1945	Q6PAY8	Hydroxysteroid dehydrogenase-like protein 2	pfam02036]---[COG3255	pfam02036 SCP2 SCP-2 sterol transfer family. This domain is involved in binding sterols. It is found in the SCP2 protein as well as the C terminus of the enzyme estradiol 17 beta-dehydrogenase EC 1.1.1.62. The UNC-24 protein contains an SPFH domain pfam01145.]---[COG3255 COG3255 Putative sterol carrier protein Lipid metabolism .
PSNMU-V1.4_AUG-EV-PASAV3_0006040.1	563998	test1201.tree	0.849	0.733676	high	5	0	alphaproteobacteria	0.965	0.730372	high	5	0	alphaproteobacteria	3783	Q8RY89	Phosphatidylinositol 4-phosphate 5-kinase 8	PLN03185]---[PLN03185]---[PLN03185]---[PLN03185]---[PLN03185]---[PLN03185]---[COG4642]---[COG4642]---[COG4642]---[COG4642]---[COG4642	PLN03185 PLN03185 phosphatidylinositol phosphate kinase Provisional.]---[COG4642 COG4642 Uncharacterized protein conserved in bacteria Function unknown .
PSNMU-V1.4_AUG-EV-PASAV3_0006240.1	564016	test30649.tree	1	0.821222	high	5	0	actinobacteria;firmicutes;gammaproteobacteria	1	0.828889	high	5	0	actinobacteria;firmicutes;gammaproteobacteria	3183	O34593	Uncharacterized protein YjqA	pfam08000]---[pfam08000]---[pfam08000]---[pfam08000]---[pfam08000]---[cd13225]---[cd13225]---[cd13225]---[cd13225]---[cd13225	pfam08000 bPH_1 Bacterial PH domain. This family contains many bacterial hypothetical proteins. The structures of PDB 3HSA and PDB 3DCX show similarities to the PH or pleckstrin homology domain. First evidence of PH-like domains in bacteria suggests role in cell envelope stress response.]---[cd13225 PH-like_bacteria Pleckstrin homology (PH)-like domains in bacteria (PHb). Pleckstrin homology (PH)…
PSNMU-V1.4_AUG-EV-PASAV3_0006430.1	563899	test8300.tree	1	0.831939	high	25	0	actinobacteria;alphaproteobacteria;bacteroidetes;betaproteobacteria;deltaproteobacteria;gammaproteobacteria;other	1	0.835242	high	25	0	actinobacteria;alphaproteobacteria;bacteroidetes;betaproteobacteria;deltaproteobacteria;gammaproteobacteria;other	2446	P55577	Uncharacterized peptidase y4nA	COG1505]---[COG1770]---[pfam00326]---[PRK10115]---[pfam02897]---[COG1506]---[PHA03307	COG1505 COG1505 Serine proteases of the peptidase family S9A Amino acid transport and metabolism .]---[COG1770 PtrB Protease II Amino acid transport and metabolism .]---[pfam00326 Peptidase_S9 Prolyl oligopeptidase family. ]---[PRK10115 PRK10115 protease 2 Provisional.]---[pfam02897 Peptidase_S9_N Prolyl oligopeptidase N-terminal beta-propeller domain. This unusual 7-stranded beta-propeller domai…
PSNMU-V1.4_AUG-EV-PASAV3_0007110.1	563967	test3949.tree	1	0.739127	high	56	1	actinobacteria;bacteroidetes;chloroflexi;cyanobacteria;deltaproteobacteria;other;spirochaetes	1	0.74273	high	56	1	actinobacteria;bacteroidetes;chloroflexi;cyanobacteria;deltaproteobacteria;other;spirochaetes	2022	-	-	pfam12705	pfam12705 PDDEXK_1 PD-(D/E)XK nuclease superfamily. Members of this family belong to the PD-(D/E)XK nuclease superfamily.
PSNMU-V1.4_AUG-EV-PASAV3_0007150.1	563971	test1109.tree	0.419	0.780934	medium	145	1	actinobacteria;alphaproteobacteria;betaproteobacteria;cyanobacteria;deltaproteobacteria;firmicutes;gammaproteobacteria;other;spirochaetes;tenericutes	0.795	0.798029	high	79	0	actinobacteria;alphaproteobacteria;betaproteobacteria;cyanobacteria;deltaproteobacteria;gammaproteobacteria;spirochaetes	2540	Q5R0B0	Serine--tRNA ligase	PRK05431]---[COG0172]---[TIGR00414]---[cd00770]---[PLN02678]---[PLN02320]---[pfam00587]---[cd00670]---[pfam02403]---[cd00768]---[TIGR00415	PRK05431 PRK05431 seryl-tRNA synthetase Provisional.]---[COG0172 SerS Seryl-tRNA synthetase Translation ribosomal structure and biogenesis .]---[TIGR00414 Serine--tRNA_ligase seryl-tRNA synthetase. This model represents the seryl-tRNA synthetase found in most organisms. This protein is a class II tRNA synthetase and is recognized by the pfam model tRNA-synt_2b. The seryl-tRNA synthetases of two a…
PSNMU-V1.4_AUG-EV-PASAV3_0007240.1	563980	test33934.tree	1	0.822125	high	7	0	alphaproteobacteria;gammaproteobacteria	1	0.833	high	7	0	alphaproteobacteria;gammaproteobacteria	2231	Q07ZR3	Ribosomal RNA large subunit methyltransferase K/L	PRK11783]---[COG0116]---[cd11715]---[pfam01170	PRK11783 rlmL 23S rRNA m(2)G2445 methyltransferase Provisional.]---[COG0116 COG0116 Predicted N6-adenine-specific DNA methylase DNA replication recombination and repair .]---[cd11715 THUMP_AdoMetMT THUMP domain associated with S-adenosylmethionine-dependent methyltransferases. Proteins of this family contain an N-terminal THUMP domain and a C-terminal S-adenosylmethionine-dependent methyltransfer…
PSNMU-V1.4_AUG-EV-PASAV3_0007420.1	564035	test2821.tree	1	0.833629	high	73	3	actinobacteria;alphaproteobacteria;bacteroidetes;chloroflexi;cyanobacteria;deltaproteobacteria;firmicutes;gammaproteobacteria;other;thermotogae	1	0.799393	high	73	3	actinobacteria;alphaproteobacteria;bacteroidetes;chloroflexi;cyanobacteria;deltaproteobacteria;firmicutes;gammaproteobacteria;other;thermotogae	1954	Q60041	Endo-1 4-beta-xylanase B	pfam00331]---[smart00633]---[COG3693	pfam00331 Glyco_hydro_10 Glycosyl hydrolase family 10. ]---[smart00633 Glyco_10 Glycosyl hydrolase family 10. ]---[COG3693 XynA Beta-1 4-xylanase Carbohydrate transport and metabolism .
PSNMU-V1.4_AUG-EV-PASAV3_0007490.1	564042	test2786.tree	1	0.7658	high	69	0	actinobacteria;alphaproteobacteria;bacteroidetes;betaproteobacteria;chlamydiae;cyanobacteria;deltaproteobacteria;firmicutes;gammaproteobacteria;other;spirochaetes;tenericutes	1	0.760167	high	69	0	actinobacteria;alphaproteobacteria;bacteroidetes;betaproteobacteria;chlamydiae;cyanobacteria;deltaproteobacteria;firmicutes;gammaproteobacteria;other;spirochaetes;tenericutes	1519	P32684	Ribosomal large subunit pseudouridine synthase F	COG1187]---[cd02555]---[cd02870]---[cd02553]---[TIGR00093]---[cd02550]---[PRK10475]---[PRK10839]---[cd02554]---[pfam00849]---[cd02566	COG1187 RsuA 16S rRNA uridine-516 pseudouridylate synthase and related pseudouridylate synthases Translation ribosomal structure and biogenesis .]---[cd02555 PSSA_1 Pseudouridine synthase a subgroup of the RsuA family. This group is comprised of bacterial proteins assigned to the RsuA family of pseudouridine synthases. Pseudouridine synthases catalyze the isomerization of specific uridines in an …
PSNMU-V1.4_AUG-EV-PASAV3_0007500.1	564043	test43288.tree	1	0.8055	high	7	0	betaproteobacteria	1	0.810167	high	7	0	betaproteobacteria	2145	P00781	Subtilisin DY	cd07477]---[cd00306]---[cd07473]---[cd07484]---[pfam00082]---[cd07498]---[cd07489]---[cd07496]---[cd07485]---[TIGR03921]---[cd07487]---[cd04077]---[cd07474]---[cd07475]---[cd04848]---[COG1404]---[cd07481]---[cd07482]---[cd07490]---[cd07480	cd07477 Peptidases_S8_Subtilisin_subset Peptidase S8 family domain in Subtilisin proteins. This group is composed of many different subtilisins Pro-TK-subtilisin subtilisin Carlsberg serine protease Pb92 subtilisin and BPN subtilisins just to name a few. Pro-TK-subtilisin is a serine protease from the hyperthermophilic archaeon Thermococcus kodakaraensis and consists of a signal peptide a propept…
PSNMU-V1.4_AUG-EV-PASAV3_0007760.1	564068	test8870.tree	1	0.821161	high	14	0	alphaproteobacteria;betaproteobacteria;gammaproteobacteria	1	0.809194	high	14	0	alphaproteobacteria;betaproteobacteria;gammaproteobacteria	1527	P0AC59	Glutaredoxin-2	PRK10387]---[TIGR02182]---[COG2999]---[cd03199]---[pfam04399]---[cd03037]---[pfam13417]---[cd00570]---[pfam13409	PRK10387 PRK10387 glutaredoxin 2 Provisional.]---[TIGR02182 Glutaredoxin-2_Grx2. Glutaredoxin GrxB family. Glutaredoxins are thioltransferases (disulfide reductases) which utilize glutathione and NADPH as cofactors. Oxidized glutathione is regenerated by glutathione reductase. Together these components compose the glutathione system. Glutaredoxins utilize the CXXC motif common to thioredoxins and…
PSNMU-V1.4_AUG-EV-PASAV3_0008570.1	564147	test9878.tree	1	0.738	high	20	0	alphaproteobacteria;deltaproteobacteria;gammaproteobacteria	1	0.684321	high	20	0	alphaproteobacteria;deltaproteobacteria;gammaproteobacteria	1785	-	-	cd06231]---[pfam00246]---[smart00631]---[cd00596]---[cd06904]---[cd03862]---[cd06239]---[cd03857]---[cd06242	cd06231 M14-like_4 Peptidase M14-like domain uncharacterized subfamily. A functionally uncharacterized subgroup of the M14 family of metallocarboxypeptidases (MCPs). The M14 family are zinc-binding carboxypeptidases (CPs) which hydrolyze single C-terminal amino acids from polypeptide chains and have a recognition site for the free C-terminal carboxyl group which is a key determinant of specificit…
PSNMU-V1.4_AUG-EV-PASAV3_0008620.1	564152	test11600.tree	1	0.72325	high	18	0	actinobacteria;alphaproteobacteria;bacteroidetes;betaproteobacteria;cyanobacteria;firmicutes;gammaproteobacteria;other;spirochaetes	1	0.728208	high	18	0	actinobacteria;alphaproteobacteria;bacteroidetes;betaproteobacteria;cyanobacteria;firmicutes;gammaproteobacteria;other;spirochaetes	1192	P74309	Fructose-bisphosphate aldolase class 1	PRK05377]---[cd00949]---[COG3588]---[cd00344]---[pfam00274]---[cd00948]---[PTZ00019]---[PLN02227	PRK05377 PRK05377 fructose-1 6-bisphosphate aldolase Reviewed.]---[cd00949 FBP_aldolase_I_bact Fructose-1.6-bisphosphate aldolase found in gram /- bacteria. Fructose-1.6-bisphosphate aldolase found in gram /- bacteria. The enzyme catalyzes the cleavage of fructose 1 6-bisphosphate to glyceraldehyde 3-phosphate and dihydroxyacetone phosphate (DHAP). The enzyme is member of the class I aldolase fam…
PSNMU-V1.4_AUG-EV-PASAV3_0009370.1	564223	test2211.tree	0.806	0.715922	high	9	0	alphaproteobacteria;bacteroidetes;betaproteobacteria;other	0.279	0.729113	medium	5	0	alphaproteobacteria;bacteroidetes;betaproteobacteria	886	Q9LEV3	CBS domain-containing protein CBSX3 mitochondrial	cd04623]---[cd02205]---[cd02205]---[cd02205]---[cd04802]---[cd04624]---[cd04800]---[cd04622]---[COG0517]---[COG0517]---[cd04611]---[cd04611]---[cd04637]---[cd04637]---[cd04629]---[cd04586]---[COG2905]---[cd04642]---[cd04630]---[cd04625]---[cd04626]---[cd04601]---[cd04613]---[cd04636]---[cd04604]---[cd04604	cd04623 CBS_pair_10 The CBS domain named after human CBS is a small domain originally identified in cystathionine beta-synthase and is subsequently found in a wide range of different proteins. CBS domains usually occur in tandem repeats. They associate to form a so-called Bateman domain or a CBS pair based on crystallographic studies in bacteria. The CBS pair was used as a basis for this cd hiera…
PSNMU-V1.4_AUG-EV-PASAV3_0009620.1	564245	test2455.tree	1	0.78765	high	51	1	actinobacteria;alphaproteobacteria;bacteroidetes;betaproteobacteria;chlorobi;chloroflexi;cyanobacteria;deltaproteobacteria;epsilonproteobacteria;firmicutes;gammaproteobacteria;other;spirochaetes	0.706	0.787922	high	52	1	actinobacteria;alphaproteobacteria;bacteroidetes;betaproteobacteria;chlorobi;chloroflexi;cyanobacteria;deltaproteobacteria;epsilonproteobacteria;firmicutes;gammaproteobacteria;other;spirochaetes	1835	P9WMN7	Probable adenylyltransferase/sulfurtransferase MoeZ	PRK07411]---[PRK07878]---[cd00757]---[PRK08762]---[PRK05690]---[COG0476]---[PRK05597]---[TIGR02356]---[PRK05600]---[pfam00899]---[TIGR02355]---[PRK08328]---[PRK07688]---[cd01483]---[cd00755]---[PRK12475]---[pfam05237]---[COG1179]---[PRK08223]---[PRK08644	PRK07411 PRK07411 hypothetical protein Validated.]---[PRK07878 PRK07878 molybdopterin biosynthesis-like protein MoeZ Validated.]---[cd00757 ThiF_MoeB_HesA_family ThiF_MoeB_HesA. Family of E1-like enzymes involved in molybdopterin and thiamine biosynthesis family. The common reaction mechanism catalyzed by MoeB and ThiF like other E1 enzymes begins with a nucleophilic attack of the C-terminal carb…
PSNMU-V1.4_AUG-EV-PASAV3_0009650.1	564248	test2584.tree	0.923	0.777515	high	9	0	betaproteobacteria;chloroflexi;deltaproteobacteria;firmicutes;spirochaetes	0.927	0.756031	high	9	0	betaproteobacteria;chloroflexi;deltaproteobacteria;firmicutes;spirochaetes	2818	Q9V3H2	26S proteasome non-ATPase regulatory subunit 14	cd08069]---[cd08058]---[smart00232]---[pfam01398]---[COG0484]---[PRK10767]---[TIGR02349]---[TIGR02349]---[PTZ00037]---[pfam13012]---[pfam00226]---[PRK14276]---[PRK14281]---[PRK14293]---[PRK14291]---[PRK14291]---[PRK14283]---[PRK14298]---[COG1310]---[smart00271]---[PRK14294]---[PRK14280	cd08069 MPN_RPN11_CSN5 Mov34/MPN/PAD-1 family proteasomal regulatory protein Rpn11 and signalosome complex subunit CSN5. This family contains proteasomal regulatory protein Rpn11 (26S proteasome regulatory subunit rpn11 PAD1 POH1 RPN11 PSMD14 Rpn11 subunit of the 19S-proteasome regulatory particle number 11) and signalosomal CSN5 (COP9 signalosome complex subunit 5 COP9 complex homolog subunit 5 …
PSNMU-V1.4_AUG-EV-PASAV3_0009760.1	564259	test2211.tree	0.806	0.715922	high	9	0	alphaproteobacteria;bacteroidetes;betaproteobacteria;other	0.279	0.729113	medium	5	0	alphaproteobacteria;bacteroidetes;betaproteobacteria	1314	Q9LEV3	CBS domain-containing protein CBSX3 mitochondrial	cd04623]---[cd02205]---[cd02205]---[cd04802]---[cd04624]---[cd04800]---[cd04622]---[COG0517]---[cd04630]---[cd04611]---[cd04587]---[cd04625]---[cd04642]---[cd04637]---[COG2905]---[PRK05567]---[cd04586]---[cd04585]---[cd04638]---[cd04626]---[cd04633	cd04623 CBS_pair_10 The CBS domain named after human CBS is a small domain originally identified in cystathionine beta-synthase and is subsequently found in a wide range of different proteins. CBS domains usually occur in tandem repeats. They associate to form a so-called Bateman domain or a CBS pair based on crystallographic studies in bacteria. The CBS pair was used as a basis for this cd hiera…
PSNMU-V1.4_AUG-EV-PASAV3_0009940.1	564277	test2478.tree	1	0.780637	high	88	1	alphaproteobacteria;bacteroidetes;betaproteobacteria;chlorobi;chloroflexi;cyanobacteria;deltaproteobacteria;epsilonproteobacteria;firmicutes;gammaproteobacteria;other;tenericutes	1	0.770412	high	88	1	alphaproteobacteria;bacteroidetes;betaproteobacteria;chlorobi;chloroflexi;cyanobacteria;deltaproteobacteria;epsilonproteobacteria;firmicutes;gammaproteobacteria;other;tenericutes	1252	P14070	Flavodoxin	PRK09267]---[TIGR01752]---[PRK12359]---[COG0716]---[pfam00258]---[TIGR01753]---[PRK06703]---[PRK06756]---[pfam12641]---[PRK05568]---[PRK07308	PRK09267 PRK09267 flavodoxin FldA Validated.]---[TIGR01752 Flavodoxin_1. flavodoxin long chain. Flavodoxins are small redox-active proteins with a flavin mononucleotide (FMN) prosthetic group. They can act in nitrogen fixation by nitrogenase in sulfite reduction and light-dependent NADP reduction in during photosynthesis among other roles. This model describes the long chain type typical for nitr…
PSNMU-V1.4_AUG-EV-PASAV3_0010160.1	564298	test5113.tree	1	0.79158	high	31	2	actinobacteria;alphaproteobacteria;bacteroidetes;betaproteobacteria;cyanobacteria;deltaproteobacteria;gammaproteobacteria;other	1	0.76716	high	31	2	actinobacteria;alphaproteobacteria;bacteroidetes;betaproteobacteria;cyanobacteria;deltaproteobacteria;gammaproteobacteria;other	2791	Q9LF97	CBS domain-containing protein CBSCBSPB3	cd04587]---[cd04587]---[pfam03358]---[cd04800]---[cd04800]---[COG0431]---[cd04623]---[cd04623]---[cd04604]---[cd04604]---[cd04622]---[cd04622]---[cd02205]---[cd02205]---[cd02205]---[COG0517]---[COG0517]---[COG0517]---[COG0517]---[COG2905]---[COG2905]---[COG2524]---[COG2524]---[cd04585]---[cd04585]---[cd04624]---[cd04624]---[cd04802]---[cd04802]---[cd04607]---[cd04607]---[PRK05567]---[PRK05567]---…	cd04587 CBS_pair_CAP-ED_DUF294_PBI_assoc This cd contains two tandem repeats of the cystathionine beta-synthase (CBS pair) domains associated with either the CAP_ED (cAMP receptor protein effector domain) family of transcription factors and the DUF294 domain or the PB1 (Phox and Bem1p) domain. Members of CAP_ED include CAP which binds cAMP FNR (fumarate and nitrate reductase) which uses an iron-s…
PSNMU-V1.4_AUG-EV-PASAV3_0010470.1	564411	test1191.tree	0.564	0.788383	high	40	1	actinobacteria;chloroflexi;deltaproteobacteria;firmicutes;other	0.82	0.790293	high	40	1	actinobacteria;chloroflexi;deltaproteobacteria;firmicutes;other	2380	Q1DCU1	Dual-specificity RNA methyltransferase RlmN 1	COG0820]---[PRK14454]---[PRK14459]---[TIGR00048]---[PRK14457]---[PRK14461]---[PRK14469]---[PRK14467]---[PRK14455]---[PRK14460]---[PRK14462]---[PRK11194]---[TIGR04432]---[PRK14453]---[PRK14468]---[PRK14463]---[PRK14456]---[PRK14466]---[PRK14470]---[PRK14465	COG0820 COG0820 Predicted Fe-S-cluster redox enzyme General function prediction only .]---[PRK14454 PRK14454 ribosomal RNA large subunit methyltransferase N Provisional.]---[PRK14459 PRK14459 ribosomal RNA large subunit methyltransferase N Provisional.]---[TIGR00048 Dual-specificity_RNA_methyltransferase_RlmN 23S rRNA (adenine(2503)-C(2))-methyltransferase. Members of this family are RlmN a 23S r…
PSNMU-V1.4_AUG-EV-PASAV3_0011010.1	564354	test5946.tree	1	0.848159	high	28	0	actinobacteria;alphaproteobacteria;chlamydiae;cyanobacteria;deltaproteobacteria;gammaproteobacteria;other;spirochaetes	1	0.83875	high	28	0	actinobacteria;alphaproteobacteria;chlamydiae;cyanobacteria;deltaproteobacteria;gammaproteobacteria;other;spirochaetes	2090	A1U1Y5	Soluble pyridine nucleotide transhydrogenase	COG1249]---[PRK05249]---[TIGR01350]---[PRK06416]---[PRK06292]---[TIGR02053]---[PRK06327]---[PRK06370]---[PRK06467]---[PRK06116]---[TIGR01424]---[pfam07992]---[PRK14727]---[PRK05976]---[PRK06912]---[PRK07845]---[PRK07846]---[PTZ00153]---[PRK13748]---[TIGR03452	COG1249 Lpd Pyruvate/2-oxoglutarate dehydrogenase complex dihydrolipoamide dehydrogenase (E3) component and related enzymes Energy production and conversion .]---[PRK05249 PRK05249 soluble pyridine nucleotide transhydrogenase Provisional.]---[TIGR01350 Dihydrolipoyl_dehydrogenase dihydrolipoamide dehydrogenase. This model describes dihydrolipoamide dehydrogenase a flavoprotein that acts in a numb…
PSNMU-V1.4_AUG-EV-PASAV3_0011070.1	564360	test17648.tree	1	0.640062	high	10	0	cyanobacteria;deltaproteobacteria	1	0.700313	high	10	0	cyanobacteria;deltaproteobacteria	2713	O78438	Uncharacterized protein ycf35	pfam06868]---[CHL00193]---[pfam00447]---[smart00415]---[COG5169	pfam06868 DUF1257 Protein of unknown function (DUF1257). This family contains hypothetical proteins of unknown function that are approximately 120 residues long. Family members include eukaryotic and bacterial proteins.]---[CHL00193 ycf35 Ycf35 Provisional.]---[pfam00447 HSF_DNA-bind HSF-type DNA-binding. ]---[smart00415 HSF heat shock factor. ]---[COG5169 HSF1 Heat shock transcription factor Tra…
PSNMU-V1.4_AUG-EV-PASAV3_0011600.1	564437	test15826.tree	1	0.823556	high	16	0	actinobacteria;betaproteobacteria;cyanobacteria;firmicutes;gammaproteobacteria;other	1	0.818278	high	16	0	actinobacteria;betaproteobacteria;cyanobacteria;firmicutes;gammaproteobacteria;other	2909	-	-	PLN02858]---[COG3395]---[pfam07005	PLN02858 PLN02858 fructose-bisphosphate aldolase.]---[COG3395 COG3395 Uncharacterized protein conserved in bacteria Function unknown .]---[pfam07005 DUF1537 Protein of unknown function DUF1537. This conserved region is found in proteins of unknown function in a range of Proteobacteria as well as the Gram-positive Oceanobacillus iheyensis.
PSNMU-V1.4_AUG-EV-PASAV3_0012030.1	564479	test33995.tree	1	0.811375	high	5	0	alphaproteobacteria;betaproteobacteria;firmicutes;gammaproteobacteria	1	0.82225	high	5	0	alphaproteobacteria;betaproteobacteria;firmicutes;gammaproteobacteria	1757	-	-	pfam02317	pfam02317 Octopine_DH NAD/NADP octopine/nopaline dehydrogenase alpha-helical domain. This group of enzymes act on the CH-NH substrate bond using NAD( ) or NADP( ) as an acceptor. The Pfam family consists mainly of octopine and nopaline dehydrogenases from Ti plasmids.
PSNMU-V1.4_AUG-EV-PASAV3_0012780.1	564551	test7960.tree	1	0.786324	high	26	2	actinobacteria;alphaproteobacteria;bacteroidetes;betaproteobacteria;chloroflexi;deltaproteobacteria;firmicutes;gammaproteobacteria;other;spirochaetes	1	0.730353	high	26	2	actinobacteria;alphaproteobacteria;bacteroidetes;betaproteobacteria;chloroflexi;deltaproteobacteria;firmicutes;gammaproteobacteria;other;spirochaetes	4673	P14002	Thermostable beta-glucosidase B	pfam00933]---[PRK15098]---[COG1472]---[PLN03080]---[pfam01915]---[pfam14310]---[pfam00160]---[cd00317	pfam00933 Glyco_hydro_3 Glycosyl hydrolase family 3 N terminal domain. ]---[PRK15098 PRK15098 beta-D-glucoside glucohydrolase Provisional.]---[COG1472 BglX Beta-glucosidase-related glycosidases Carbohydrate transport and metabolism .]---[PLN03080 PLN03080 Probable beta-xylosidase Provisional.]---[pfam01915 Glyco_hydro_3_C Glycosyl hydrolase family 3 C-terminal domain. This domain is involved in c…
PSNMU-V1.4_AUG-EV-PASAV3_0013690.1	564640	test2852.tree	0.866	0.773955	high	43	5	actinobacteria;alphaproteobacteria;bacteroidetes;chloroflexi;deltaproteobacteria;firmicutes;gammaproteobacteria;other	0.836	0.780148	high	43	5	actinobacteria;alphaproteobacteria;bacteroidetes;chloroflexi;deltaproteobacteria;firmicutes;gammaproteobacteria;other	2575	Q6JQN1	Acyl-CoA dehydrogenase family member 10	cd05154]---[PLN02876]---[cd03758]---[COG3173]---[pfam01636]---[cd01912]---[cd01906]---[pfam00227]---[COG0638]---[cd01901]---[cd05120]---[cd05120]---[cd03764]---[TIGR03634]---[cd05153	cd05154 ACAD10_11_N-like N-terminal domain of Acyl-CoA dehydrogenase (ACAD) 10 and 11 and similar proteins. This subfamily is composed of the N-terminal domains of vertebrate ACAD10 and ACAD11 and similar uncharacterized bacterial and eukaryotic proteins. ACADs are a family of flavoproteins that are involved in the beta-oxidation of fatty acyl-CoA derivatives. ACAD deficiency can cause metabolic …
PSNMU-V1.4_AUG-EV-PASAV3_0014170.1	564769	test9509.tree	1	0.777172	high	21	1	actinobacteria;alphaproteobacteria;bacteroidetes;betaproteobacteria;chlorobi;cyanobacteria;deltaproteobacteria;firmicutes;gammaproteobacteria	1	0.75269	high	21	1	actinobacteria;alphaproteobacteria;bacteroidetes;betaproteobacteria;chlorobi;cyanobacteria;deltaproteobacteria;firmicutes;gammaproteobacteria	2476	P17044	Modification methylase BsuFI	cd00315]---[TIGR00675]---[pfam00145]---[COG0270]---[PRK10458	cd00315 Cyt_C5_DNA_methylase Cytosine-C5 specific DNA methylases Methyl transfer reactions play an important role in many aspects of biology. Cytosine-specific DNA methylases are found both in prokaryotes and eukaryotes. DNA methylation or the covalent addition of a methyl group to cytosine within the context of the CpG dinucleotide has profound effects on the mammalian genome. These effects incl…
PSNMU-V1.4_AUG-EV-PASAV3_0014410.1	564695	test4005.tree	1	0.737855	high	44	6	actinobacteria;alphaproteobacteria;bacteroidetes;betaproteobacteria;chloroflexi;cyanobacteria;deltaproteobacteria;gammaproteobacteria;other;spirochaetes	1	0.729903	high	44	6	actinobacteria;alphaproteobacteria;bacteroidetes;betaproteobacteria;chloroflexi;cyanobacteria;deltaproteobacteria;gammaproteobacteria;other;spirochaetes	799	-	-	pfam09996]---[COG3651	pfam09996 DUF2237 Uncharacterized protein conserved in bacteria (DUF2237). This domain found in various hypothetical bacterial proteins has no known function.]---[COG3651 COG3651 Uncharacterized protein conserved in bacteria Function unknown .
PSNMU-V1.4_AUG-EV-PASAV3_0014740.1	564728	test1805.tree	0.844	0.807133	high	71	0	actinobacteria;alphaproteobacteria;betaproteobacteria;chloroflexi;deltaproteobacteria;gammaproteobacteria;other	0.477	0.78296	medium	13	0	chloroflexi;deltaproteobacteria	1647	B1HTI4	Putative pyruvate phosphate dikinase regulatory protein	pfam03618]---[PRK05339]---[COG1806	pfam03618 Kinase-PPPase Kinase/pyrophosphorylase. This family of regulatory proteins has ADP-dependent kinase and inorganic phosphate-dependent pyrophosphorylase activity.]---[PRK05339 PRK05339 PEP synthetase regulatory protein Provisional.]---[COG1806 COG1806 Uncharacterized protein conserved in bacteria Function unknown .
PSNMU-V1.4_AUG-EV-PASAV3_0015300.1	564794	test27966.tree	1	0.6518	high	8	3	actinobacteria;firmicutes;other	1	0.6257	high	8	3	actinobacteria;firmicutes;other	1082	-	-	pfam00932	pfam00932 LTD Lamin Tail Domain. The lamin-tail domain (LTD) which has an immunoglobulin (Ig) fold is found in Nuclear Lamins Chlo1887 from Chloroflexus and several bacterial proteins where it occurs with membrane associated hydrolases of the metallo-beta-lactamase synaptojanin and calcineurin-like phosphoesterase superfamilies.
PSNMU-V1.4_AUG-EV-PASAV3_0015410.1	564805	test1452.tree	0.919	0.789087	high	17	0	actinobacteria;alphaproteobacteria;betaproteobacteria;gammaproteobacteria	0.897	0.798058	high	17	0	actinobacteria;alphaproteobacteria;betaproteobacteria;gammaproteobacteria	2892	Q8NQ52	Riboflavin biosynthesis protein RibBA	PRK09311]---[PRK09311]---[pfam00926]---[PLN02831]---[PLN02831]---[COG0108]---[PRK09319]---[PRK09319]---[cd00641]---[PRK14019]---[TIGR00506]---[PRK00393]---[PRK03353]---[PRK09314]---[COG0807]---[PRK01792]---[pfam00925]---[TIGR00505]---[PRK12485]---[PRK09318]---[PRK09318]---[PRK00910]---[PRK00014]---[PRK08815	PRK09311 PRK09311 bifunctional 3 4-dihydroxy-2-butanone 4-phosphate synthase/GTP cyclohydrolase II protein Provisional.]---[pfam00926 DHBP_synthase 3 4-dihydroxy-2-butanone 4-phosphate synthase. 3 4-Dihydroxy-2-butanone 4-phosphate is biosynthesized from ribulose 5-phosphate and serves as the biosynthetic precursor for the xylene ring of riboflavin. Sometimes found as a bifunctional enzyme with p…
PSNMU-V1.4_AUG-EV-PASAV3_0015540.1	564818	test7517.tree	1	0.771306	high	29	0	actinobacteria;alphaproteobacteria;bacteroidetes;betaproteobacteria;chlorobi;cyanobacteria;deltaproteobacteria;epsilonproteobacteria;firmicutes;gammaproteobacteria;other	1	0.753333	high	29	0	actinobacteria;alphaproteobacteria;bacteroidetes;betaproteobacteria;chlorobi;cyanobacteria;deltaproteobacteria;epsilonproteobacteria;firmicutes;gammaproteobacteria;other	2556	E1WTS4	Biotin biosynthesis bifunctional protein BioAB	TIGR00508]---[PRK07986]---[PRK06173]---[PRK05964]---[COG0161]---[PRK05630]---[cd00610]---[pfam00202]---[PRK07030]---[PRK06916]---[PRK08742]---[COG4992]---[COG0160]---[PRK07481]---[PRK06943]---[PRK02627]---[PRK09221]---[PRK13360]---[PRK06105]---[PRK05769	TIGR00508 hypothetical_protein_DESPIG_00326 adenosylmethionine-8-amino-7-oxononanoate transaminase. All members of the seed alignment have been demonstrated experimentally to act as EC 2.6.1.62 an enzyme in the biotin biosynthetic pathway. Alternate names include 7 8-diaminopelargonic acid aminotransferase DAPA aminotransferase and adenosylmethionine-8-amino-7-oxononanoate aminotransferase. The g…
PSNMU-V1.4_AUG-EV-PASAV3_0016250.1	564886	test1043.tree	0.941	0.772524	high	377	0	actinobacteria;alphaproteobacteria;bacteroidetes;betaproteobacteria;chlorobi;cyanobacteria;deltaproteobacteria;epsilonproteobacteria;firmicutes;gammaproteobacteria;other;spirochaetes;tenericutes;thermotogae	0.955	0.772522	high	377	0	actinobacteria;alphaproteobacteria;bacteroidetes;betaproteobacteria;chlorobi;cyanobacteria;deltaproteobacteria;epsilonproteobacteria;firmicutes;gammaproteobacteria;other;spirochaetes;tenericutes;thermotogae	1597	A6GWQ2	Ribosomal RNA small subunit methyltransferase G	PRK00107]---[COG0357]---[TIGR00138]---[pfam02527]---[pfam13847	PRK00107 gidB 16S rRNA methyltransferase GidB Reviewed.]---[COG0357 GidB Predicted S-adenosylmethionine-dependent methyltransferase involved in bacterial cell division Cell envelope biogenesis outer membrane .]---[TIGR00138 Ribosomal_RNA_small_subunit_methyltransferase_G 16S rRNA (guanine(527)-N(7))-methyltransferase RsmG. RsmG was previously called GidB (glucose-inhibited division protein B). It…
PSNMU-V1.4_AUG-EV-PASAV3_0016440.1	564905	test1056.tree	0.995	0.802616	high	22	2	chlamydiae;deltaproteobacteria;other;spirochaetes	0.998	0.806504	high	22	2	chlamydiae;deltaproteobacteria;other;spirochaetes	1920	A3DH43	Cysteine--tRNA ligase	PRK00260]---[COG0215]---[TIGR00435]---[pfam01406]---[PTZ00399]---[PRK14536]---[PLN02946]---[PRK14535]---[PRK14534]---[TIGR03447]---[PRK12418]---[cd00672]---[cd00672]---[cd00802]---[cd00802]---[cd07963]---[PRK12300	PRK00260 cysS cysteinyl-tRNA synthetase Validated.]---[COG0215 CysS Cysteinyl-tRNA synthetase Translation ribosomal structure and biogenesis .]---[TIGR00435 Cysteine--tRNA_ligase cysteinyl-tRNA synthetase. This model finds the cysteinyl-tRNA synthetase from most but not from all species. The enzyme from one archaeal species Archaeoglobus fulgidus is found but the equivalent enzymes from some othe…
PSNMU-V1.4_AUG-EV-PASAV3_0016780.1	564939	test7073.tree	1	0.851789	high	29	0	actinobacteria;alphaproteobacteria;bacteroidetes;betaproteobacteria;cyanobacteria;deltaproteobacteria;gammaproteobacteria;other;spirochaetes	1	0.812947	high	29	0	actinobacteria;alphaproteobacteria;bacteroidetes;betaproteobacteria;cyanobacteria;deltaproteobacteria;gammaproteobacteria;other;spirochaetes	3887	P22944	Nitrite reductase NAD(P)H	PRK14989]---[COG1251]---[TIGR02374]---[pfam07992]---[cd03529]---[TIGR02378]---[COG0446]---[PRK09564]---[pfam13806]---[pfam01077]---[TIGR03385]---[COG1249]---[COG2221]---[cd03530]---[COG2146]---[TIGR01350]---[COG1252]---[PRK06370]---[PRK09511]---[cd03528	PRK14989 PRK14989 nitrite reductase subunit NirD Provisional.]---[COG1251 NirB NAD(P)H-nitrite reductase Energy production and conversion .]---[TIGR02374 Nitrite_reductase_NADH_large_subunit nitrite reductase NAD(P)H large subunit. Central intermediary metabolism Nitrogen metabolism .]---[pfam07992 Pyr_redox_2 Pyridine nucleotide-disulphide oxidoreductase. This family includes both class I and cl…
PSNMU-V1.4_AUG-EV-PASAV3_0016940.1	564955	test49961.tree	1	0.5654	high	6	0	bacteroidetes	1	0.5988	high	6	0	bacteroidetes	1538	O14077	Putative zinc protease mug138	COG1025]---[PRK15101]---[COG0612]---[pfam00675]---[TIGR02110]---[pfam05193	COG1025 Ptr Secreted/periplasmic Zn-dependent peptidases insulinase-like Posttranslational modification protein turnover chaperones .]---[PRK15101 PRK15101 protease3 Provisional.]---[COG0612 PqqL Predicted Zn-dependent peptidases General function prediction only .]---[pfam00675 Peptidase_M16 Insulinase (Peptidase family M16). ]---[TIGR02110 Coenzyme_PQQ_synthesis_protein_F coenzyme PQQ biosynthes…
PSNMU-V1.4_AUG-EV-PASAV3_0016990.1	564958	test1516.tree	0.864	0.809561	high	68	20	alphaproteobacteria;bacteroidetes;deltaproteobacteria;firmicutes;other;spirochaetes;thermotogae	0.863	0.786418	high	68	20	alphaproteobacteria;bacteroidetes;deltaproteobacteria;firmicutes;other;spirochaetes;thermotogae	1563	A6VW36	Ribosomal RNA large subunit methyltransferase K/L	PRK11783]---[COG0116]---[cd11715]---[pfam01170	PRK11783 rlmL 23S rRNA m(2)G2445 methyltransferase Provisional.]---[COG0116 COG0116 Predicted N6-adenine-specific DNA methylase DNA replication recombination and repair .]---[cd11715 THUMP_AdoMetMT THUMP domain associated with S-adenosylmethionine-dependent methyltransferases. Proteins of this family contain an N-terminal THUMP domain and a C-terminal S-adenosylmethionine-dependent methyltransfer…
PSNMU-V1.4_AUG-EV-PASAV3_0017570.1	565016	test33966.tree	1	0.697125	high	5	0	deltaproteobacteria;gammaproteobacteria;other;spirochaetes	1	0.6385	high	5	0	deltaproteobacteria;gammaproteobacteria;other;spirochaetes	1473	O83075	Ribosomal RNA small subunit methyltransferase E	PRK11713]---[pfam04452]---[COG1385]---[TIGR00046	PRK11713 PRK11713 16S ribosomal RNA methyltransferase RsmE Provisional.]---[pfam04452 Methyltrans_RNA RNA methyltransferase. RNA methyltransferases modify nucleotides during ribosomal RNA maturation in a site-specific manner. The Escherichia coli member is specific for U1498 methylation.]---[COG1385 COG1385 Uncharacterized protein conserved in bacteria Function unknown .]---[TIGR00046 Ribosomal_R…
PSNMU-V1.4_AUG-EV-PASAV3_0017620.1	565021	test9117.tree	1	0.842033	high	22	0	actinobacteria;alphaproteobacteria;bacteroidetes;betaproteobacteria;deltaproteobacteria;gammaproteobacteria	1	0.836533	high	22	0	actinobacteria;alphaproteobacteria;bacteroidetes;betaproteobacteria;deltaproteobacteria;gammaproteobacteria	2691	P24171	Peptidyl-dipeptidase dcp	cd06456]---[COG0339]---[cd09605]---[cd09605]---[PRK10280]---[cd06455]---[pfam01432]---[PRK10911]---[cd06457]---[cd06258	cd06456 M3A_DCP Peptidase family M3 dipeptidyl carboxypeptidase (DCP). Peptidase family M3 dipeptidyl carboxypeptidase (DCP Dcp II peptidyl dipeptidase EC 3.4.15.5). This metal-binding M3A family also includes oligopeptidase A (OpdA EC 3.4.24.70) enzyme. DCP cleaves dipeptides off the C-termini of various peptides and proteins the smallest substrate being N-blocked tripeptides and unblocked tetra…
PSNMU-V1.4_AUG-EV-PASAV3_0017710.1	565030	test9876.tree	1	0.747	high	27	0	alphaproteobacteria;bacteroidetes;betaproteobacteria;deltaproteobacteria;epsilonproteobacteria;firmicutes;gammaproteobacteria;spirochaetes	1	0.759786	high	27	0	alphaproteobacteria;bacteroidetes;betaproteobacteria;deltaproteobacteria;epsilonproteobacteria;firmicutes;gammaproteobacteria;spirochaetes	589	A9FFI1	UPF0345 protein sce4830	pfam06865]---[COG3123]---[PRK10579	pfam06865 DUF1255 Protein of unknown function (DUF1255). This family consists of several conserved hypothetical bacterial proteins of around 95 residues in length. The function of this family is unknown.]---[COG3123 COG3123 Uncharacterized protein conserved in bacteria Function unknown .]---[PRK10579 PRK10579 hypothetical protein Provisional.
PSNMU-V1.4_AUG-EV-PASAV3_0017820.1	565041	test8514.tree	0.975	0.770594	high	17	1	actinobacteria;alphaproteobacteria;betaproteobacteria;deltaproteobacteria;firmicutes	0.985	0.746812	high	17	1	actinobacteria;alphaproteobacteria;betaproteobacteria;deltaproteobacteria;firmicutes	1466	Q60317	Probable aspartate aminotransferase 1	COG0436]---[PRK07324]---[cd00609]---[PRK06108]---[TIGR03947]---[pfam00155]---[COG1167]---[PRK05764]---[TIGR01265]---[PRK07568]---[PRK07777]---[PRK06836]---[PRK08361]---[COG1168]---[PRK09265]---[PRK06348]---[TIGR04544]---[PLN00175]---[TIGR04350]---[PRK09082	COG0436 COG0436 Aspartate/tyrosine/aromatic aminotransferase Amino acid transport and metabolism .]---[PRK07324 PRK07324 transaminase Validated.]---[cd00609 AAT_like Aspartate aminotransferase family. This family belongs to pyridoxal phosphate (PLP)-dependent aspartate aminotransferase superfamily (fold I). Pyridoxal phosphate combines with an alpha-amino acid to form a compound called a Schiff b…
PSNMU-V1.4_AUG-EV-PASAV3_0017980.1	565129	test9828.tree	1	0.767143	high	18	2	actinobacteria;alphaproteobacteria;bacteroidetes;betaproteobacteria;deltaproteobacteria;firmicutes;gammaproteobacteria;other;tenericutes	1	0.775607	high	18	2	actinobacteria;alphaproteobacteria;bacteroidetes;betaproteobacteria;deltaproteobacteria;firmicutes;gammaproteobacteria;other;tenericutes	1357	Q97UA2	Proline iminopeptidase	TIGR01250]---[pfam12697]---[COG0596]---[pfam00561]---[TIGR03611]---[TIGR01249]---[COG2267]---[PRK03592]---[TIGR02427	TIGR01250 Proline_iminopeptidase proline-specific peptidase Bacillus coagulans-type subfamily. This model describes a subfamily of the alpha/beta fold family of hydrolases. Characterized members include prolinases (Pro-Xaa dipeptidase EC 3.4.13.8) prolyl aminopeptidases (EC 3.4.11.5) and a leucyl aminopeptidase.]---[pfam12697 Abhydrolase_6 Alpha/beta hydrolase family. This family contains alpha/b…
PSNMU-V1.4_AUG-EV-PASAV3_0018080.1	565043	test2783.tree	0.322	0.780367	medium	20	0	actinobacteria;chlamydiae;firmicutes;gammaproteobacteria	0.525	0.771667	high	20	0	actinobacteria;chlamydiae;firmicutes;gammaproteobacteria	939	-	-	COG3823]---[pfam05096	COG3823 COG3823 Glutamine cyclotransferase Posttranslational modification protein turnover chaperones .]---[pfam05096 Glu_cyclase_2 Glutamine cyclotransferase. This family of enzymes EC 2.3.2.5 catalyse the cyclization of free L-glutamine and N-terminal glutaminyl residues in proteins to pyroglutamate (5-oxoproline) and pyroglutamyl residues respectively. This family includes plant and bacterial …
PSNMU-V1.4_AUG-EV-PASAV3_0018320.1	565067	test43158.tree	1	0.643	high	5	0	betaproteobacteria;gammaproteobacteria	1	0.645333	high	5	0	betaproteobacteria;gammaproteobacteria	2138	P43930	Uncharacterized RNA pseudouridine synthase HI_0042	TIGR01621]---[pfam03959]---[COG0564]---[cd02869]---[TIGR00005]---[cd02557]---[cd02563]---[cd02558]---[pfam00849]---[PRK10158	TIGR01621 Uncharacterized_RNA_pseudouridine_synthase_HI_0042 pseudouridine synthase Rlu family protein TIGR01621. This model represents a clade of sequences within the pseudouridine synthase superfamily (pfam00849). The superfamily includes E. coli proteins RluA RluB RluC RluD and RsuA. The sequences modeled here are most closely related to RluA. Neisseria among those species hitting this model d…
PSNMU-V1.4_AUG-EV-PASAV3_0019020.1	565153	test27969.tree	1	0.7089	high	10	1	bacteroidetes	1	0.7121	high	10	1	bacteroidetes	1259	Q9LYU8	Aspartokinase 1 chloroplastic	PLN02551]---[PLN02551]---[cd04244]---[cd04244]---[PRK06291]---[PRK06291]---[COG0527]---[COG0527]---[cd04243]---[cd04243]---[cd04257]---[cd04257]---[TIGR00657]---[TIGR00657]---[PRK09436]---[PRK09436]---[PRK06635]---[PRK06635]---[PRK09084]---[PRK09084]---[cd04246]---[cd04246]---[cd04261]---[cd04261]---[cd04258]---[TIGR00656]---[TIGR00656]---[cd04234]---[cd04234]---[cd04234]---[PRK08210]---[PRK08210…	PLN02551 PLN02551 aspartokinase.]---[cd04244 AAK_AK-LysC-like AAK_AK-LysC-like Amino Acid Kinase Superfamily (AAK) AK-LysC-like this CD includes the N-terminal catalytic aspartokinase (AK) domain of the lysine-sensitive AK isoenzyme found in higher plants. The lysine-sensitive AK isoenzyme is a monofunctional protein. It is involved in the overall regulation of the aspartate pathway and can be sy…
PSNMU-V1.4_AUG-EV-PASAV3_0019380.1	565187	test4226.tree	1	0.715746	high	42	8	actinobacteria;alphaproteobacteria;chloroflexi;cyanobacteria;deltaproteobacteria;epsilonproteobacteria;firmicutes;other;thermotogae	1	0.759186	high	42	8	actinobacteria;alphaproteobacteria;chloroflexi;cyanobacteria;deltaproteobacteria;epsilonproteobacteria;firmicutes;other;thermotogae	1131	Q57629	Uncharacterized protein MJ0165	COG1691]---[smart01001]---[pfam00731	COG1691 COG1691 NCAIR mutase (PurE)-related proteins General function prediction only .]---[smart01001 AIRC AIR carboxylase. Members of this family catalyse the decarboxylation of 1-(5-phosphoribosyl)-5-amino-4-imidazole-carboxylate (AIR). This family catalyse the sixth step of de novo purine biosynthesis. Some members of this family contain two copies of this domain.]---[pfam00731 AIRC AIR carbo…
PSNMU-V1.4_AUG-EV-PASAV3_0019470.1	565196	test11102.tree	1	0.74696	high	6	7	actinobacteria;alphaproteobacteria;bacteroidetes;betaproteobacteria;gammaproteobacteria;other	1	0.70344	high	6	7	actinobacteria;alphaproteobacteria;bacteroidetes;betaproteobacteria;gammaproteobacteria;other	1180	Q9C9Z1	Putative zinc transporter At3g08650	COG0428]---[pfam02535]---[PRK04201	COG0428 COG0428 Predicted divalent heavy-metal cations transporter Inorganic ion transport and metabolism .]---[pfam02535 Zip ZIP Zinc transporter. The ZIP family consists of zinc transport proteins and many putative metal transporters. The main contribution to this family is from the Arabidopsis thaliana ZIP protein family these proteins are responsible for zinc uptake in the plant. Also found w…
PSNMU-V1.4_AUG-EV-PASAV3_0019530.1	565202	test3447.tree	1	0.768681	high	64	0	actinobacteria;bacteroidetes;betaproteobacteria;deltaproteobacteria;epsilonproteobacteria;firmicutes;gammaproteobacteria;other	1	0.77275	high	64	0	actinobacteria;bacteroidetes;betaproteobacteria;deltaproteobacteria;epsilonproteobacteria;firmicutes;gammaproteobacteria;other	2574	Q57097	tRNA threonylcarbamoyladenosine dehydratase	cd00755]---[COG1179]---[PRK15116]---[pfam00899]---[cd01483]---[cd00757]---[COG0476]---[PRK08644]---[cd01487]---[PRK05690]---[TIGR02355]---[PRK08223]---[TIGR02356]---[TIGR02354]---[PRK08762]---[PRK05600]---[PRK05597]---[PRK07688]---[PRK07411]---[PRK14851	cd00755 YgdL_like Family of activating enzymes (E1) of ubiquitin-like proteins related to the E.coli hypothetical protein ygdL. The common reaction mechanism catalyzed by E1-like enzymes begins with a nucleophilic attack of the C-terminal carboxylate of the ubiquitin-like substrate on the alpha-phosphate of an ATP molecule bound at the active site of the activating enzymes leading to the formatio…
PSNMU-V1.4_AUG-EV-PASAV3_0019600.1	565209	test2852.tree	0.866	0.773955	high	43	5	actinobacteria;alphaproteobacteria;bacteroidetes;chloroflexi;deltaproteobacteria;firmicutes;gammaproteobacteria;other	0.836	0.780148	high	43	5	actinobacteria;alphaproteobacteria;bacteroidetes;chloroflexi;deltaproteobacteria;firmicutes;gammaproteobacteria;other	2580	Q6JQN1	Acyl-CoA dehydrogenase family member 10	cd05154]---[PLN02876]---[cd03758]---[COG3173]---[cd01912]---[pfam01636]---[cd01906]---[pfam00227]---[COG0638]---[cd01901]---[cd03764]---[TIGR03634]---[cd05120]---[cd05120]---[cd05153	cd05154 ACAD10_11_N-like N-terminal domain of Acyl-CoA dehydrogenase (ACAD) 10 and 11 and similar proteins. This subfamily is composed of the N-terminal domains of vertebrate ACAD10 and ACAD11 and similar uncharacterized bacterial and eukaryotic proteins. ACADs are a family of flavoproteins that are involved in the beta-oxidation of fatty acyl-CoA derivatives. ACAD deficiency can cause metabolic …
PSNMU-V1.4_AUG-EV-PASAV3_0019780.1	565226	test6864.tree	1	0.831179	high	29	0	alphaproteobacteria;betaproteobacteria;cyanobacteria;deltaproteobacteria;firmicutes;gammaproteobacteria;other	1	0.801	high	29	0	alphaproteobacteria;betaproteobacteria;cyanobacteria;deltaproteobacteria;firmicutes;gammaproteobacteria;other	857	-	-	cd02135]---[pfam00881]---[cd02062]---[cd02150]---[cd02139]---[cd02136]---[COG0778	cd02135 Arsenite_oxidase Nitroreductase-like family which includes NADH oxidase and arsenite oxidiase. NADH oxidase catalyses the oxidation of NAD(P)H and accepts a wide broad range of compounds as electron acceptors such as nitrocompound. Arsenite oxidase in a beta-proteobacterial strain is able to oxidize arsenite to arsenate.]---[pfam00881 Nitroreductase Nitroreductase family. The nitroreducta…
PSNMU-V1.4_AUG-EV-PASAV3_0019910.1	565239	test2304.tree	0.791	0.756936	high	73	0	actinobacteria;alphaproteobacteria;bacteroidetes;betaproteobacteria;cyanobacteria;deltaproteobacteria;firmicutes;gammaproteobacteria;other;tenericutes	0.925	0.798236	high	73	0	actinobacteria;alphaproteobacteria;bacteroidetes;betaproteobacteria;cyanobacteria;deltaproteobacteria;firmicutes;gammaproteobacteria;other;tenericutes	1688	B0CDQ3	UPF0246 protein AM1_4276	pfam03883]---[PRK02101]---[COG3022	pfam03883 DUF328 Protein of unknown function (DUF328). Members of this family are functionally uncharacterized. They are about 250 amino acids in length.]---[PRK02101 PRK02101 hypothetical protein Validated.]---[COG3022 COG3022 Uncharacterized protein conserved in bacteria Function unknown .
PSNMU-V1.4_AUG-EV-PASAV3_0020380.1	565284	test2921.tree	1	0.715151	high	81	1	actinobacteria;alphaproteobacteria;bacteroidetes;betaproteobacteria;chlorobi;chloroflexi;cyanobacteria;deltaproteobacteria;epsilonproteobacteria;firmicutes;gammaproteobacteria;other;spirochaetes	1	0.718372	high	81	1	actinobacteria;alphaproteobacteria;bacteroidetes;betaproteobacteria;chlorobi;chloroflexi;cyanobacteria;deltaproteobacteria;epsilonproteobacteria;firmicutes;gammaproteobacteria;other;spirochaetes	1883	-	-	TIGR04282]---[COG3222]---[pfam09837	TIGR04282 hypothetical_protein transferase 1 rSAM/selenodomain-associated. Members of this protein family show strongly correlated phylogenetic distribution and in most cases co-clustering with an unusual radical SAM enzyme (TIGR04167) whose C-terminal pfam12345 domain often contains a selenocysteine residue. Other members of the conserved gene neighborhood include another putative glycosyltransf…
PSNMU-V1.4_AUG-EV-PASAV3_0021000.1	565344	test6864.tree	1	0.831179	high	29	0	alphaproteobacteria;betaproteobacteria;cyanobacteria;deltaproteobacteria;firmicutes;gammaproteobacteria;other	1	0.801	high	29	0	alphaproteobacteria;betaproteobacteria;cyanobacteria;deltaproteobacteria;firmicutes;gammaproteobacteria;other	3061	Q50KB1	Protein disulfide-isomerase-like protein EhSep2	cd02135]---[cd03005]---[cd02961]---[COG0778]---[TIGR01126]---[cd02062]---[pfam00881]---[cd02998]---[TIGR01130]---[TIGR01130]---[pfam00085]---[cd02144]---[cd02995]---[PTZ00102]---[PTZ00443]---[cd03004]---[cd03002]---[cd02992]---[TIGR02476]---[cd02145]---[cd02994	cd02135 Arsenite_oxidase Nitroreductase-like family which includes NADH oxidase and arsenite oxidiase. NADH oxidase catalyses the oxidation of NAD(P)H and accepts a wide broad range of compounds as electron acceptors such as nitrocompound. Arsenite oxidase in a beta-proteobacterial strain is able to oxidize arsenite to arsenate.]---[cd03005 PDI_a_ERp46 PDIa family endoplasmic reticulum protein 46…
PSNMU-V1.4_AUG-EV-PASAV3_0021850.1	565513	test3714.tree	1	0.770179	high	17	43	alphaproteobacteria;betaproteobacteria;gammaproteobacteria;spirochaetes	1	0.789373	high	17	43	alphaproteobacteria;betaproteobacteria;gammaproteobacteria;spirochaetes	2494	Q58709	Uncharacterized protein MJ1313	pfam04412]---[cd01355]---[COG1679]---[cd01356]---[pfam01989]---[COG1786]---[PRK03955	pfam04412 DUF521 Protein of unknown function (DUF521). Family of hypothetical proteins.]---[cd01355 AcnX Putative Aconitase X catalytic domain. Putative Aconitase X catalytic domain. It is predicted by comparative genomic analysis. The proteins are mainly found in archaea and proteobacteria. They are distantly related to Aconitase family of proteins by sequence similarity and seconary structure p…
PSNMU-V1.4_AUG-EV-PASAV3_0022530.1	565456	test21667.tree	1	0.854923	high	11	1	bacteroidetes;firmicutes;other	1	0.820077	high	11	1	bacteroidetes;firmicutes;other	1587	A7PZL3	Probable polygalacturonase	COG5434]---[pfam00295]---[PLN03003]---[PLN02218	COG5434 PGU1 Endopygalactorunase Cell envelope biogenesis outer membrane .]---[pfam00295 Glyco_hydro_28 Glycosyl hydrolases family 28. Glycosyl hydrolase family 28 includes polygalacturonase EC 3.2.1.15 as well as rhamnogalacturonase A(RGase A) EC 3.2.1.-. These enzymes is important in cell wall metabolizm.]---[PLN03003 PLN03003 Probable polygalacturonase At3g15720.]---[PLN02218 PLN02218 polygala…
PSNMU-V1.4_AUG-EV-PASAV3_0023760.1	565609	test1906.tree	1	0.720609	high	100	27	actinobacteria;alphaproteobacteria;bacteroidetes;betaproteobacteria;chlorobi;chloroflexi;cyanobacteria;deltaproteobacteria;epsilonproteobacteria;firmicutes;gammaproteobacteria;other;spirochaetes	1	0.721065	high	100	27	actinobacteria;alphaproteobacteria;bacteroidetes;betaproteobacteria;chlorobi;chloroflexi;cyanobacteria;deltaproteobacteria;epsilonproteobacteria;firmicutes;gammaproteobacteria;other;spirochaetes	1190	P75874	Uncharacterized protein YccU	COG1832]---[pfam13380]---[smart00881]---[TIGR02717]---[COG1042]---[pfam02629	COG1832 COG1832 Predicted CoA-binding protein General function prediction only .]---[pfam13380 CoA_binding_2 CoA binding domain. This domain has a Rossmann fold and is found in a number of proteins including succinyl CoA synthetases malate and ATP-citrate ligases.]---[smart00881 CoA_binding CoA binding domain. This domain has a Rossmann fold and is found in a number of proteins including succinyl…
PSNMU-V1.4_AUG-EV-PASAV3_0024880.1	565719	test27775.tree	1	0.7529	high	6	0	actinobacteria;alphaproteobacteria;betaproteobacteria;cyanobacteria	1	0.7697	high	6	0	actinobacteria;alphaproteobacteria;betaproteobacteria;cyanobacteria	1635	-	-	PRK00216]---[COG2226]---[pfam08241]---[TIGR01934	PRK00216 ubiE ubiquinone/menaquinone biosynthesis methyltransferase Reviewed.]---[COG2226 UbiE Methylase involved in ubiquinone/menaquinone biosynthesis Coenzyme metabolism .]---[pfam08241 Methyltransf_11 Methyltransferase domain. Members of this family are SAM dependent methyltransferases.]---[TIGR01934 methylase_mitochondrial ubiquinone/menaquinone biosynthesis methyltransferases. This model re…
PSNMU-V1.4_AUG-EV-PASAV3_0025250.1	565756	test17658.tree	1	0.923312	high	6	1	firmicutes;other;tenericutes;thermotogae	1	0.924312	high	6	1	firmicutes;other;tenericutes;thermotogae	4038	-	-	-	-
PSNMU-V1.4_AUG-EV-PASAV3_0025530.1	565860	test1610.tree	0.928	0.797955	high	53	57	actinobacteria;bacteroidetes;chlorobi;chloroflexi;deltaproteobacteria;firmicutes;gammaproteobacteria;other;spirochaetes;tenericutes	0.474	0.777949	medium	53	57	actinobacteria;bacteroidetes;chlorobi;chloroflexi;deltaproteobacteria;firmicutes;gammaproteobacteria;other;spirochaetes;tenericutes	1848	B9DNL1	Glycine--tRNA ligase	PRK04173]---[COG0423]---[TIGR00389]---[TIGR00389]---[cd00774]---[cd00774]---[PRK14894]---[PRK14894]---[PRK14894]---[PLN02734]---[PLN02734]---[cd00858]---[cd00670]---[pfam00587]---[cd00768]---[pfam03129]---[cd00738]---[PRK09194]---[PRK08661]---[TIGR00408	PRK04173 PRK04173 glycyl-tRNA synthetase Provisional.]---[COG0423 GRS1 Glycyl-tRNA synthetase (class II) Translation ribosomal structure and biogenesis .]---[TIGR00389 Glycine--tRNA_ligase glycyl-tRNA synthetase dimeric type. This model describes a glycyl-tRNA synthetase distinct from the two alpha and two beta chains of the tetrameric E. coli glycyl-tRNA synthetase. This enzyme is a homodimeric …
PSNMU-V1.4_AUG-EV-PASAV3_0025570.1	565864	test7463.tree	1	0.744639	high	34	0	actinobacteria;alphaproteobacteria;bacteroidetes;betaproteobacteria;chlorobi;chloroflexi;cyanobacteria;deltaproteobacteria;epsilonproteobacteria;firmicutes;gammaproteobacteria;other	1	0.771472	high	34	0	actinobacteria;alphaproteobacteria;bacteroidetes;betaproteobacteria;chlorobi;chloroflexi;cyanobacteria;deltaproteobacteria;epsilonproteobacteria;firmicutes;gammaproteobacteria;other	1632	P26646	Probable acrylyl-CoA reductase AcuI	cd05280]---[TIGR02823]---[cd08289]---[cd08288]---[COG0604]---[cd05188]---[cd05289]---[COG1064]---[cd08267]---[cd08241]---[cd08259]---[cd08270]---[cd08266]---[cd08276]---[cd05282]---[cd08271]---[cd08249]---[cd08274]---[PRK13771]---[cd08253	cd05280 MDR_yhdh_yhfp Yhdh and yhfp-like putative quinone oxidoreductases. Yhdh and yhfp-like putative quinone oxidoreductases (QOR). QOR catalyzes the conversion of a quinone NAD(P)H to a hydroquinone NAD(P) . Quinones are cyclic diones derived from aromatic compounds. Membrane bound QOR actin the respiratory chains of bacteria and mitochondria while soluble QOR acts to protect from toxic quinon…
PSNMU-V1.4_AUG-EV-PASAV3_0025880.1	565793	test14107.tree	1	0.7304	high	15	0	actinobacteria;alphaproteobacteria;bacteroidetes;betaproteobacteria;cyanobacteria;deltaproteobacteria;firmicutes;gammaproteobacteria;other	1	0.6919	high	15	0	actinobacteria;alphaproteobacteria;bacteroidetes;betaproteobacteria;cyanobacteria;deltaproteobacteria;firmicutes;gammaproteobacteria;other	3545	P55474	Nodulation protein NolNO	COG2192]---[pfam02543]---[PRK05626]---[TIGR00952]---[cd00353]---[COG0184]---[pfam00312]---[PTZ00119]---[CHL00027	COG2192 COG2192 Predicted carbamoyl transferase NodU family Posttranslational modification protein turnover chaperones .]---[pfam02543 CmcH_NodU Carbamoyltransferase. This family consists of NodU from Rhizobium and CmcH from Nocardia lactamdurans. NodU a Rhizobium nodulation protein involved in the synthesis of nodulation factors has 6-O-carbamoyltransferase-like activity. CmcH is involved in cep…
PSNMU-V1.4_AUG-EV-PASAV3_0026120.1	565815	test14092.tree	1	0.73765	high	15	0	actinobacteria;alphaproteobacteria;betaproteobacteria;chloroflexi;deltaproteobacteria;gammaproteobacteria	1	0.7701	high	15	0	actinobacteria;alphaproteobacteria;betaproteobacteria;chloroflexi;deltaproteobacteria;gammaproteobacteria	1194	B5RGA4	Carnitinyl-CoA dehydratase	PRK07509]---[cd06558]---[COG1024]---[PRK06688]---[pfam00378]---[PRK06142]---[PRK07657]---[TIGR02280]---[PRK08258]---[PRK08140]---[PRK08260]---[PRK06210]---[PRK06190]---[PRK09245]---[PRK06127]---[PLN02664]---[PRK07468]---[PRK07658]---[PRK07659]---[PRK03580	PRK07509 PRK07509 enoyl-CoA hydratase Provisional.]---[cd06558 crotonase-like Crotonase/Enoyl-Coenzyme A (CoA) hydratase superfamily. This superfamily contains a diverse set of enzymes including enoyl-CoA hydratase napthoate synthase methylmalonyl-CoA decarboxylase 3-hydoxybutyryl-CoA dehydratase and dienoyl-CoA isomerase. Many of these play important roles in fatty acid metabolism. In addition t…
PSNMU-V1.4_AUG-EV-PASAV3_0026460.1	565849	test4773.tree	1	0.721264	high	47	0	actinobacteria;bacteroidetes;deltaproteobacteria;firmicutes;other	1	0.69834	high	47	0	actinobacteria;bacteroidetes;deltaproteobacteria;firmicutes;other	1769	P9WNB9	Endonuclease 8 1	COG0266]---[PRK01103]---[cd08970]---[pfam06831]---[PRK10445]---[TIGR00577]---[PRK14810]---[PRK13945]---[PRK14811]---[smart00898]---[pfam01149]---[cd08773]---[cd12935]---[cd12935]---[cd08976]---[pfam12949	COG0266 Nei Formamidopyrimidine-DNA glycosylase DNA replication recombination and repair .]---[PRK01103 PRK01103 formamidopyrimidine/5-formyluracil/ 5-hydroxymethyluracil DNA glycosylase Validated.]---[cd08970 AcNei1_N N-terminal domain of the actinomycetal Nei1 and related DNA glycosylases. This family contains the N-terminal domain of the actinomycetal Nei1 and related DNA glycosylases. It belo…
PSNMU-V1.4_AUG-EV-PASAV3_0027360.1	565963	test1076.tree	0.999	0.801128	high	20	0	actinobacteria;alphaproteobacteria	1	0.812962	high	20	0	actinobacteria;alphaproteobacteria	2094	Q1RJZ5	Methionine--tRNA ligase	PRK11893]---[PRK12267]---[COG0143]---[TIGR00398]---[cd00814]---[pfam09334]---[PRK12268]---[PLN02224]---[PRK00133]---[cd00668]---[cd00817]---[PLN02610]---[cd07957]---[cd00812]---[COG0525]---[COG0525]---[cd00818]---[TIGR00422]---[TIGR00422]---[PRK13208]---[PRK13208]---[COG0495]---[COG0495]---[pfam00133]---[pfam00133	PRK11893 PRK11893 methionyl-tRNA synthetase Reviewed.]---[PRK12267 PRK12267 methionyl-tRNA synthetase Reviewed.]---[COG0143 MetG Methionyl-tRNA synthetase Translation ribosomal structure and biogenesis .]---[TIGR00398 Methionine--tRNA_ligase methionine--tRNA ligase. The methionyl-tRNA synthetase (metG) is a class I amino acyl-tRNA ligase. This model appears to recognize the methionyl-tRNA synthet…
PSNMU-V1.4_AUG-EV-PASAV3_0027380.1	565965	test20138.tree	1	0.784714	high	10	1	deltaproteobacteria;firmicutes;thermotogae	1	0.769786	high	10	1	deltaproteobacteria;firmicutes;thermotogae	966	P43269	Thermonuclease	smart00318]---[cd00175]---[pfam00565]---[COG1525	smart00318 SNc Staphylococcal nuclease homologues. ]---[cd00175 SNc Staphylococcal nuclease homologues. SNase homologues are found in bacteria archaea and eukaryotes. They contain no disufide bonds.]---[pfam00565 SNase Staphylococcal nuclease homologue. Present in all three domains of cellular life. Four copies in the transcriptional coactivator p100 these however appear to lack the active site r…
PSNMU-V1.4_AUG-EV-PASAV3_0027500.1	565977	test1937.tree	0.833	0.715185	high	32	0	actinobacteria;betaproteobacteria;cyanobacteria;tenericutes	0.865	0.686941	high	63	0	actinobacteria;alphaproteobacteria;betaproteobacteria;chloroflexi;cyanobacteria;firmicutes;gammaproteobacteria;other;tenericutes;thermotogae	760	P68574	DNA-binding protein HU 2	cd13831]---[pfam00216]---[COG0776]---[smart00411]---[cd00591]---[cd13832]---[cd14435]---[cd13836]---[cd13835]---[PRK00199]---[PRK00285]---[PRK10664]---[TIGR00988]---[PRK10753]---[TIGR00987]---[cd13834	cd13831 HU histone-like DNA-binding protein HU. This subfamily includes HU and HU-like domains. HU is a conserved nucleoid-associated protein (NAP) which binds non-specifically to duplex DNA with a particular preference for targeting nicked and bent DNA. It is highly basic and contributes to chromosomal compaction and maintenance of negative supercoiling thus often referred to as histone-like pro…
PSNMU-V1.4_AUG-EV-PASAV3_0028050.1	566032	test9506.tree	1	0.746483	high	25	0	actinobacteria;alphaproteobacteria;bacteroidetes;betaproteobacteria;deltaproteobacteria;gammaproteobacteria;other;spirochaetes	1	0.763138	high	25	0	actinobacteria;alphaproteobacteria;bacteroidetes;betaproteobacteria;deltaproteobacteria;gammaproteobacteria;other;spirochaetes	1649	-	-	COG0412]---[pfam01738	COG0412 COG0412 Dienelactone hydrolase and related enzymes Secondary metabolites biosynthesis transport and catabolism .]---[pfam01738 DLH Dienelactone hydrolase family.
PSNMU-V1.4_AUG-EV-PASAV3_0028150.1	566042	test2061.tree	1	0.839608	high	76	1	actinobacteria;alphaproteobacteria;bacteroidetes;betaproteobacteria;cyanobacteria;deltaproteobacteria;firmicutes;spirochaetes	1	0.863608	high	76	1	actinobacteria;alphaproteobacteria;bacteroidetes;betaproteobacteria;cyanobacteria;deltaproteobacteria;firmicutes;spirochaetes	4157	-	-	COG3899]---[COG3899]---[pfam13191	COG3899 COG3899 Predicted ATPase General function prediction only .]---[pfam13191 AAA_16 AAA ATPase domain. This family of domains contain a P-loop motif that is characteristic of the AAA superfamily.
PSNMU-V1.4_AUG-EV-PASAV3_0028300.1	566057	test9502.tree	1	0.729	high	14	11	actinobacteria;alphaproteobacteria;bacteroidetes;betaproteobacteria;chloroflexi;firmicutes;gammaproteobacteria;other	1	0.733793	high	14	11	actinobacteria;alphaproteobacteria;bacteroidetes;betaproteobacteria;chloroflexi;firmicutes;gammaproteobacteria;other	1615	P12311	Alcohol dehydrogenase	cd08260]---[COG1064]---[cd05284]---[cd05188]---[cd08254]---[cd08236]---[COG1063]---[cd05278]---[cd08263]---[cd08235]---[cd08279]---[cd08297]---[cd08233]---[cd08284]---[cd05285]---[cd08231]---[COG1062]---[cd08261]---[cd08259]---[cd08240	cd08260 Zn_ADH6 Alcohol dehydrogenases of the MDR family. NAD(P)(H)-dependent oxidoreductases are the major enzymes in the interconversion of alcohols and aldehydes or ketones. This group has the characteristic catalytic and structural zinc sites of the zinc-dependent alcohol dehydrogenases. Alcohol dehydrogenase in the liver converts ethanol and NAD to acetaldehyde and NADH while in yeast and so…
PSNMU-V1.4_AUG-EV-PASAV3_0028630.1	566089	test1708.tree	0.864	0.785702	high	108	0	actinobacteria;alphaproteobacteria;bacteroidetes;betaproteobacteria;chlamydiae;chlorobi;chloroflexi;deltaproteobacteria;epsilonproteobacteria;gammaproteobacteria;other;spirochaetes	0.931	0.805366	high	108	0	actinobacteria;alphaproteobacteria;bacteroidetes;betaproteobacteria;chlamydiae;chlorobi;chloroflexi;deltaproteobacteria;epsilonproteobacteria;gammaproteobacteria;other;spirochaetes	3483	Q6MBU9	Ribosomal protein S12 methylthiotransferase RimO	COG0621]---[TIGR01125]---[TIGR01125]---[TIGR00089]---[TIGR00089]---[PRK14862]---[PRK14862]---[TIGR01579]---[TIGR01579]---[PRK14328]---[PRK14328]---[PRK14335]---[PRK14335]---[TIGR01574]---[TIGR01574]---[PRK14326]---[PRK14337]---[PRK14337]---[PRK14325]---[PRK14325]---[smart00729]---[smart00729]---[pfam00919]---[PRK14330]---[PRK14330]---[PRK14327]---[PRK14327]---[PRK14338]---[PRK14338]---[PRK14334]-…	COG0621 MiaB 2-methylthioadenine synthetase Translation ribosomal structure and biogenesis .]---[TIGR01125 Ribosomal_protein_S12_methylthiotransferase_RimO ribosomal protein S12 methylthiotransferase RimO. Members of this protein are the methylthiotransferase RimO which modifies a conserved Asp residue in ribosomal protein S12. This clade of radical SAM family proteins is closely related to the t…
PSNMU-V1.4_AUG-EV-PASAV3_0028650.1	566091	test13382.tree	0.295	0.649667	medium	9	0	chlorobi;chloroflexi;cyanobacteria;deltaproteobacteria;epsilonproteobacteria;firmicutes;gammaproteobacteria	0.233	0.697952	medium	9	0	chlorobi;chloroflexi;cyanobacteria;deltaproteobacteria;epsilonproteobacteria;firmicutes;gammaproteobacteria	1190	A1KG37	Uncharacterized protein BCG_0605c	pfam08242]---[pfam12847]---[pfam08241	pfam08242 Methyltransf_12 Methyltransferase domain. Members of this family are SAM dependent methyltransferases.]---[pfam12847 Methyltransf_18 Methyltransferase domain. Protein in this family function as methyltransferases.]---[pfam08241 Methyltransf_11 Methyltransferase domain. Members of this family are SAM dependent methyltransferases.
PSNMU-V1.4_AUG-EV-PASAV3_0029210.1	566219	test23537.tree	1	0.823333	high	6	1	actinobacteria;firmicutes	1	0.835083	high	6	1	actinobacteria;firmicutes	1060	-	-	COG4894	COG4894 COG4894 Uncharacterized conserved protein Function unknown .
PSNMU-V1.4_AUG-EV-PASAV3_0029400.1	566238	test1090.tree	0.113	0.765382	medium	76	0	actinobacteria;alphaproteobacteria;bacteroidetes;chloroflexi;cyanobacteria;deltaproteobacteria;firmicutes;gammaproteobacteria;other	0.955	0.768061	high	74	0	actinobacteria;alphaproteobacteria;bacteroidetes;chloroflexi;cyanobacteria;deltaproteobacteria;firmicutes;gammaproteobacteria;other	1101	B2UY22	Triosephosphate isomerase	PRK00042]---[cd00311]---[PRK13962]---[pfam00121]---[COG0149]---[PTZ00333]---[PRK14566]---[PRK14567]---[PLN02561]---[PRK14905]---[PLN02429]---[PRK14565]---[PRK15492]---[TIGR00419]---[PRK04302	PRK00042 tpiA triosephosphate isomerase Provisional.]---[cd00311 TIM Triosephosphate isomerase (TIM) is a glycolytic enzyme that catalyzes the interconversion of dihydroxyacetone phosphate and D-glyceraldehyde-3-phosphate. The reaction is very efficient and requires neither cofactors nor metal ions. TIM usually homodimeric but in some organisms tetrameric is ubiqitous and conserved in function ac…
PSNMU-V1.4_AUG-EV-PASAV3_0029890.2	566178	test8797.tree	1	0.724548	high	27	4	actinobacteria;alphaproteobacteria;betaproteobacteria;chloroflexi;firmicutes;gammaproteobacteria	1	0.748903	high	27	4	actinobacteria;alphaproteobacteria;betaproteobacteria;chloroflexi;firmicutes;gammaproteobacteria	3372	Q92506	Estradiol 17-beta-dehydrogenase 8	PRK05653]---[cd05333]---[PRK05557]---[TIGR01830]---[cd05233]---[PRK12825]---[COG1028]---[PRK12826]---[PRK12824]---[PRK05565]---[TIGR01829]---[PRK07231]---[cd05347]---[PRK08217]---[cd05358]---[PRK12829]---[PRK12936]---[cd05369]---[PRK12939]---[PRK06138	PRK05653 fabG 3-ketoacyl-(acyl-carrier-protein) reductase Validated.]---[cd05333 BKR_SDR_c beta-Keto acyl carrier protein reductase (BKR) involved in Type II FAS classical (c) SDRs. This subgroup includes the Escherichai coli K12 BKR FabG. BKR catalyzes the NADPH-dependent reduction of ACP in the first reductive step of de novo fatty acid synthesis (FAS). FAS consists of four elongation steps whi…
PSNMU-V1.4_AUG-EV-PASAV3_0029910.1	566180	test1197.tree	0.611	0.756603	high	62	0	actinobacteria;alphaproteobacteria;betaproteobacteria;chlorobi;deltaproteobacteria;gammaproteobacteria;other;spirochaetes	0.626	0.753054	high	62	0	actinobacteria;alphaproteobacteria;betaproteobacteria;chlorobi;deltaproteobacteria;gammaproteobacteria;other;spirochaetes	1443	P0AG10	Ribulose-phosphate 3-epimerase	PRK05581]---[TIGR01163]---[PRK08883]---[PLN02334]---[COG0036]---[cd00429]---[pfam00834]---[PRK08745]---[PTZ00170]---[PRK09722]---[PRK08005]---[PRK08091]---[PRK14057	PRK05581 PRK05581 ribulose-phosphate 3-epimerase Validated.]---[TIGR01163 Ribulose-phosphate_3-epimerase ribulose-phosphate 3-epimerase. This family consists of Ribulose-phosphate 3-epimerase also known as pentose-5-phosphate 3-epimerase (PPE). PPE converts D-ribulose 5-phosphate into D-xylulose 5-phosphate in Calvin's reductive pentose phosphate cycle. It has been found in a wide range of bacter…
PSNMU-V1.4_AUG-EV-PASAV3_0030000.1	566189	test15725.tree	1	0.758333	high	9	0	actinobacteria;alphaproteobacteria;cyanobacteria;deltaproteobacteria;firmicutes;gammaproteobacteria;other	1	0.699333	high	9	0	actinobacteria;alphaproteobacteria;cyanobacteria;deltaproteobacteria;firmicutes;gammaproteobacteria;other	2739	P50872	Anthranilate synthase	PRK13566]---[TIGR01815]---[COG0147]---[COG0512]---[cd01743]---[TIGR00564]---[pfam00425]---[TIGR01820]---[PRK05670]---[PRK13570]---[PRK13571]---[TIGR00565]---[PRK13565]---[PRK13569]---[PRK13564]---[pfam00117]---[PRK13573]---[TIGR01824]---[PRK13572]---[TIGR00553	PRK13566 PRK13566 anthranilate synthase Provisional.]---[TIGR01815 Includes _Glutamine_amidotransferase anthranilate synthase alpha proteobacterial clade. This model represents a small clade of anthranilate synthases from alpha proteobacteria and Nostoc (a cyanobacterium). This enzyme is the first step in the pathway for the biosynthesis of tryprophan from chorismate. Amino acid biosynthesis Arom…
PSNMU-V1.4_AUG-EV-PASAV3_0030440.1	566264	test3598.tree	0.79	0.808275	high	10	0	actinobacteria;alphaproteobacteria;betaproteobacteria;chloroflexi;cyanobacteria;deltaproteobacteria;gammaproteobacteria	0.203	0.772087	medium	10	0	actinobacteria;alphaproteobacteria;betaproteobacteria;chloroflexi;cyanobacteria;deltaproteobacteria;gammaproteobacteria	1805	Q8VXV7	Lysine-specific histone demethylase 1 homolog 1	pfam01593]---[PLN02676]---[PLN02268]---[PLN02268]---[PLN02529]---[PLN02328]---[COG1231]---[PLN03000]---[PLN03000]---[pfam13450]---[PLN02568]---[PLN02568]---[COG3349]---[COG1233]---[COG2072]---[COG1232]---[PRK11883]---[PLN02976]---[PLN02976]---[TIGR00562]---[PRK04176]---[TIGR01373]---[COG0562]---[COG0644	pfam01593 Amino_oxidase Flavin containing amine oxidoreductase. This family consists of various amine oxidases including maze polyamine oxidase (PAO) and various flavin containing monoamine oxidases (MAO). The aligned region includes the flavin binding site of these enzymes. The family also contains phytoene dehydrogenases and related enzymes. In vertebrates MAO plays an important role regulating…
PSNMU-V1.4_AUG-EV-PASAV3_0030580.1	566277	test8268.tree	1	0.841091	high	23	0	bacteroidetes;epsilonproteobacteria;gammaproteobacteria	1	0.815636	high	23	0	bacteroidetes;epsilonproteobacteria;gammaproteobacteria	2518	-	-	COG2515	COG2515 Acd 1-aminocyclopropane-1-carboxylate deaminase Amino acid transport and metabolism .
PSNMU-V1.4_AUG-EV-PASAV3_0030840.1	566302	test2517.tree	1	0.78195	high	88	5	actinobacteria;alphaproteobacteria;bacteroidetes;betaproteobacteria;chlamydiae;chlorobi;chloroflexi;deltaproteobacteria;firmicutes;gammaproteobacteria;other	1	0.78446	high	88	5	actinobacteria;alphaproteobacteria;bacteroidetes;betaproteobacteria;chlamydiae;chlorobi;chloroflexi;deltaproteobacteria;firmicutes;gammaproteobacteria;other	1289	O07134	1 4-dihydroxy-2-naphthoate octaprenyltransferase	cd13962]---[TIGR00751]---[PRK06080]---[PRK06080]---[COG1575]---[COG1575]---[pfam01040]---[cd13956]---[TIGR02235	cd13962 PT_UbiA_UBIAD1 1 4-Dihydroxy-2-naphthoate octaprenyltransferase. Human UBIAD1 is an enzyme involved in the synthesis of MK-4. Menaquinones (MKs also called bacterial forms) are one of the two forms of natural vitamin K the other being the plant form phylloquinone (PK). All forms of vitamin K have a 2-methyl-1 4-naphthoquinone (menadione K3) ring structure in common. At the 3-position of t…
PSNMU-V1.4_AUG-EV-PASAV3_0031530.1	566370	test12221.tree	0.755	0.770478	high	10	0	alphaproteobacteria;cyanobacteria;gammaproteobacteria	0.609	0.822174	high	10	0	alphaproteobacteria;cyanobacteria;gammaproteobacteria	1199	-	-	COG4337	COG4337 COG4337 Uncharacterized protein conserved in bacteria Function unknown .
PSNMU-V1.4_AUG-EV-PASAV3_0031580.1	566375	test10713.tree	1	0.694154	high	23	0	actinobacteria;alphaproteobacteria;bacteroidetes;betaproteobacteria;chlorobi;deltaproteobacteria;epsilonproteobacteria;gammaproteobacteria;other	1	0.696038	high	23	0	actinobacteria;alphaproteobacteria;bacteroidetes;betaproteobacteria;chlorobi;deltaproteobacteria;epsilonproteobacteria;gammaproteobacteria;other	919	P38986	L-asparaginase 1	COG0252]---[smart00870]---[pfam00710]---[cd08963]---[cd08964]---[cd08962]---[PRK04183]---[cd00411]---[TIGR00520]---[TIGR02153]---[PRK11096]---[TIGR00519	COG0252 AnsB L-asparaginase/archaeal Glu-tRNAGln amidotransferase subunit D Amino acid transport and metabolism / Translation ribosomal structure and biogenesis .]---[smart00870 Asparaginase Asparaginase found in various plant animal and bacterial cells. Asparaginase catalyses the deamination of asparagine to yield aspartic acid and an ammonium ion resulting in a depletion of free circulatory asp…
PSNMU-V1.4_AUG-EV-PASAV3_0031680.1	566385	test13436.tree	1	0.779857	high	19	0	actinobacteria;alphaproteobacteria;bacteroidetes;betaproteobacteria;cyanobacteria;deltaproteobacteria;epsilonproteobacteria;firmicutes;gammaproteobacteria;other	1	0.778	high	19	0	actinobacteria;alphaproteobacteria;bacteroidetes;betaproteobacteria;cyanobacteria;deltaproteobacteria;epsilonproteobacteria;firmicutes;gammaproteobacteria;other	2162	-	-	pfam07510	pfam07510 DUF1524 Protein of unknown function (DUF1524). This family of uncharacterized proteins contain a conserved HXXP motif. A similar motif is seen in protein families in the His-Me finger endonuclease superfamily which suggests this family of proteins may also act as endonucleases.
PSNMU-V1.4_AUG-EV-PASAV3_0031690.1	566386	test1289.tree	0.78	0.780588	high	52	11	actinobacteria;alphaproteobacteria;bacteroidetes;betaproteobacteria;chlorobi;cyanobacteria;firmicutes;gammaproteobacteria;other	0.233	0.776263	medium	52	11	actinobacteria;alphaproteobacteria;bacteroidetes;betaproteobacteria;chlorobi;cyanobacteria;firmicutes;gammaproteobacteria;other	1869	Q8TC12	Retinol dehydrogenase 11	cd05327]---[PRK06197]---[cd09807]---[PRK05854]---[PRK06196]---[cd09809]---[COG1028]---[cd05233]---[cd09810]---[COG4221]---[COG0300]---[cd05324]---[PRK07231]---[cd05374]---[cd05344]---[cd05346]---[cd08939]---[cd05332]---[cd05370]---[PRK05653	cd05327 retinol-DH_like_SDR_c_like retinol dehydrogenase (retinol-DH) Light dependent Protochlorophyllide (Pchlide) OxidoReductase (LPOR) and related proteins classical (c) SDRs. Classical SDR subgroup containing retinol-DHs LPORs and related proteins. Retinol is processed by a medium chain alcohol dehydrogenase followed by retinol-DHs. Pchlide reductases act in chlorophyll biosynthesis. There ar…
PSNMU-V1.4_AUG-EV-PASAV3_0032480.1	566516	test4571.tree	1	0.783636	high	41	7	actinobacteria;alphaproteobacteria;betaproteobacteria;cyanobacteria;deltaproteobacteria;gammaproteobacteria;spirochaetes;thermotogae	1	0.793891	high	41	7	actinobacteria;alphaproteobacteria;betaproteobacteria;cyanobacteria;deltaproteobacteria;gammaproteobacteria;spirochaetes;thermotogae	1818	P44098	Putative glutamine amidotransferase HI_1037	pfam13230]---[COG0121]---[cd01908]---[COG4976]---[cd00352]---[pfam00310]---[pfam08241]---[pfam08242]---[cd02440]---[pfam13649]---[pfam13847]---[pfam12847]---[TIGR02072]---[pfam13489]---[COG0500]---[PRK10258]---[PRK08317	pfam13230 GATase_4 Glutamine amidotransferases class-II. This family captures members that are not found in pfam00310.]---[COG0121 COG0121 Predicted glutamine amidotransferase General function prediction only .]---[cd01908 YafJ Glutamine amidotransferases class-II (Gn-AT)_YafJ-type. YafJ is a glutamine amidotransferase-like protein of unknown function found in prokaryotes eukaryotes and archaea. …
PSNMU-V1.4_AUG-EV-PASAV3_0032970.1	566486	test10618.tree	1	0.750692	high	11	7	actinobacteria;alphaproteobacteria;betaproteobacteria;firmicutes;gammaproteobacteria	1	0.790231	high	11	7	actinobacteria;alphaproteobacteria;betaproteobacteria;firmicutes;gammaproteobacteria	926	-	-	COG0819]---[pfam03070]---[TIGR04306	COG0819 TenA Putative transcription activator Transcription .]---[pfam03070 TENA_THI-4 TENA/THI-4/PQQC family. Members of this family are found in all the three major phyla of life archaebacteria eubacteria and eukaryotes. In Bacillus subtilis TENA is one of a number of proteins that enhance the expression of extracellular enzymes such as alkaline protease neutral protease and levansucrase. The T…
PSNMU-V1.4_AUG-EV-PASAV3_0033040.1	566492	test8569.tree	1	0.844469	high	17	5	actinobacteria;chloroflexi;cyanobacteria;deltaproteobacteria;firmicutes	1	0.860687	high	17	5	actinobacteria;chloroflexi;cyanobacteria;deltaproteobacteria;firmicutes	1911	-	-	-	-
PSNMU-V1.4_AUG-EV-PASAV3_0033550.1	566568	test4780.tree	1	0.797321	high	44	1	actinobacteria;betaproteobacteria;deltaproteobacteria;epsilonproteobacteria;firmicutes;gammaproteobacteria;other	1	0.820604	high	44	1	actinobacteria;betaproteobacteria;deltaproteobacteria;epsilonproteobacteria;firmicutes;gammaproteobacteria;other	2099	P24920	Tryptophan biosynthesis protein TRP1	PRK09427]---[cd00331]---[PRK00278]---[pfam00218]---[COG0134]---[PLN02363]---[cd00405]---[PRK01222]---[COG0135]---[pfam00697]---[PLN02460]---[PRK13802]---[PRK13957]---[PRK13803]---[PRK13958	PRK09427 PRK09427 bifunctional indole-3-glycerol phosphate synthase/phosphoribosylanthranilate isomerase Provisional.]---[cd00331 IGPS Indole-3-glycerol phosphate synthase (IGPS) an enzyme in the tryptophan biosynthetic pathway catalyzing the ring closure reaction of 1-(o-carboxyphenylamino)-1-deoxyribulose-5-phosphate (CdRP) to indole-3-glycerol phosphate (IGP) accompanied by the release of carb…
PSNMU-V1.4_AUG-EV-PASAV3_0033910.1	566600	test2495.tree	0.793	0.756634	high	23	45	deltaproteobacteria;gammaproteobacteria;other	0.902	0.744851	high	23	45	deltaproteobacteria;gammaproteobacteria;other	678	B5FAQ4	Non-canonical purine NTP phosphatase	pfam01931]---[COG1986]---[PRK05074]---[TIGR00258]---[PRK03941]---[PRK03114]---[PRK01170	pfam01931 NTPase_I-T Protein of unknown function DUF84. The function of this prokaryotic protein family is unknown.]---[COG1986 COG1986 Inosine/xanthosine triphosphatase Nucleotide transport and metabolism .]---[PRK05074 PRK05074 inosine/xanthosine triphosphatase Reviewed.]---[TIGR00258 Probable_non-canonical_purine_NTP_phosphatase inosine/xanthosine triphosphatase. Purines pyrimidines nucleoside…
PSNMU-V1.4_AUG-EV-PASAV3_0033970.1	566606	test15713.tree	1	0.763944	high	11	5	alphaproteobacteria;bacteroidetes;betaproteobacteria;deltaproteobacteria;epsilonproteobacteria;other	1	0.765333	high	11	5	alphaproteobacteria;bacteroidetes;betaproteobacteria;deltaproteobacteria;epsilonproteobacteria;other	3197	Q9FMV1	Gamma carbonic anhydrase-like 1 mitochondrial	PLN02472]---[cd04645]---[PLN02296]---[COG0663]---[cd04650]---[cd03359]---[pfam09834]---[cd00710]---[cd04745]---[cd03352]---[cd03360]---[COG1044	PLN02472 PLN02472 uncharacterized protein.]---[cd04645 LbH_gamma_CA_like Gamma carbonic anhydrase-like This family is composed of gamma carbonic anhydrase (CA) Ferripyochelin Binding Protein (FBP) E. coli paaY protein and similar proteins. CAs are zinc-containing enzymes that catalyze the reversible hydration of carbon dioxide in a two-step mechanism involving the nucleophilic attack of a zinc-bo…
PSNMU-V1.4_AUG-EV-PASAV3_0034070.1	566616	test2783.tree	0.322	0.780367	medium	20	0	actinobacteria;chlamydiae;firmicutes;gammaproteobacteria	0.525	0.771667	high	20	0	actinobacteria;chlamydiae;firmicutes;gammaproteobacteria	1475	-	-	COG3823]---[pfam05096	COG3823 COG3823 Glutamine cyclotransferase Posttranslational modification protein turnover chaperones .]---[pfam05096 Glu_cyclase_2 Glutamine cyclotransferase. This family of enzymes EC 2.3.2.5 catalyse the cyclization of free L-glutamine and N-terminal glutaminyl residues in proteins to pyroglutamate (5-oxoproline) and pyroglutamyl residues respectively. This family includes plant and bacterial …
PSNMU-V1.4_AUG-EV-PASAV3_0034340.1	566643	test6864.tree	1	0.831179	high	29	0	alphaproteobacteria;betaproteobacteria;cyanobacteria;deltaproteobacteria;firmicutes;gammaproteobacteria;other	1	0.801	high	29	0	alphaproteobacteria;betaproteobacteria;cyanobacteria;deltaproteobacteria;firmicutes;gammaproteobacteria;other	1615	-	-	cd02135]---[pfam00881]---[cd02150]---[cd02062]---[COG0778]---[PRK13294]---[TIGR03553	cd02135 Arsenite_oxidase Nitroreductase-like family which includes NADH oxidase and arsenite oxidiase. NADH oxidase catalyses the oxidation of NAD(P)H and accepts a wide broad range of compounds as electron acceptors such as nitrocompound. Arsenite oxidase in a beta-proteobacterial strain is able to oxidize arsenite to arsenate.]---[pfam00881 Nitroreductase Nitroreductase family. The nitroreducta…
PSNMU-V1.4_AUG-EV-PASAV3_0034510.1	566660	test20224.tree	1	0.800214	high	14	0	actinobacteria;betaproteobacteria;deltaproteobacteria;firmicutes;gammaproteobacteria;other	1	0.765286	high	14	0	actinobacteria;betaproteobacteria;deltaproteobacteria;firmicutes;gammaproteobacteria;other	2339	H8ZPX2	3-succinoylsemialdehyde-pyridine dehydrogenase	cd07138]---[cd07138]---[cd07139]---[cd07089]---[cd07089]---[pfam00171]---[pfam00171]---[COG1012]---[COG1012]---[cd07078]---[cd07078]---[cd07093]---[cd07091]---[cd07091]---[cd07114]---[cd07119]---[cd07119]---[cd07088]---[cd07112]---[cd07103]---[cd07097]---[cd07109]---[cd07106]---[cd07106]---[cd07110]---[PRK13473]---[TIGR01804]---[cd07107	cd07138 ALDH_CddD_SSP0762 Rhodococcus ruber 6-oxolauric acid dehydrogenase-like. The 6-oxolauric acid dehydrogenase (CddD) from Rhodococcus ruber SC1 which converts 6-oxolauric acid to dodecanedioic acid and the aldehyde dehydrogenase (locus SSP0762) from Staphylococcus saprophyticus subsp. saprophyticus ATCC 15305 and other similar sequences are included in this CD.]---[cd07139 ALDH_AldA-Rv0768 …
PSNMU-V1.4_AUG-EV-PASAV3_0035730.1	566766	test10621.tree	0.341	0.754885	medium	17	0	actinobacteria;alphaproteobacteria;bacteroidetes;betaproteobacteria;firmicutes;gammaproteobacteria;other	0.66	0.801538	high	17	0	actinobacteria;alphaproteobacteria;bacteroidetes;betaproteobacteria;firmicutes;gammaproteobacteria;other	1382	Q54IT3	Probable flavin-containing monoamine oxidase A	pfam01593]---[COG1231]---[COG1231]---[PLN02268]---[TIGR01988]---[PRK11883]---[PLN02676	pfam01593 Amino_oxidase Flavin containing amine oxidoreductase. This family consists of various amine oxidases including maze polyamine oxidase (PAO) and various flavin containing monoamine oxidases (MAO). The aligned region includes the flavin binding site of these enzymes. The family also contains phytoene dehydrogenases and related enzymes. In vertebrates MAO plays an important role regulating…
PSNMU-V1.4_AUG-EV-PASAV3_0036050.1	566810	test14888.tree	1	0.810684	high	12	1	bacteroidetes;betaproteobacteria;deltaproteobacteria;firmicutes;gammaproteobacteria;spirochaetes	1	0.846632	high	12	1	bacteroidetes;betaproteobacteria;deltaproteobacteria;firmicutes;gammaproteobacteria;spirochaetes	2048	Q9I163	Putative quercetin 2 3-dioxygenase PA2418	COG1741]---[pfam02678]---[pfam05726	COG1741 COG1741 Pirin-related protein General function prediction only .]---[pfam02678 Pirin Pirin. This family consists of Pirin proteins from both eukaryotes and prokaryotes. The function of Pirin is unknown but the gene coding for this protein is known to be expressed in all tissues in the human body although it is expressed most strongly in the liver and heart. Pirin is known to be a nuclear …
PSNMU-V1.4_AUG-EV-PASAV3_0037770.1	566974	test4883.tree	1	0.828731	high	46	5	alphaproteobacteria;bacteroidetes;betaproteobacteria;chlorobi;cyanobacteria;deltaproteobacteria;gammaproteobacteria;other	1	0.860923	high	46	5	alphaproteobacteria;bacteroidetes;betaproteobacteria;chlorobi;cyanobacteria;deltaproteobacteria;gammaproteobacteria;other	1335	Q96JK4	HHIP-like protein 1	pfam07995]---[COG2133]---[TIGR03606	pfam07995 GSDH Glucose / Sorbosone dehydrogenase. Members of this family are glucose/sorbosone dehydrogenases that possess a beta-propeller fold.]---[COG2133 COG2133 Glucose/sorbosone dehydrogenases Carbohydrate transport and metabolism .]---[TIGR03606 Quinoprotein_glucose_dehydrogenase_B dehydrogenase PQQ-dependent s-GDH family. PQQ or pyrroloquinoline-quinone serves as a cofactor for a number o…
PSNMU-V1.4_AUG-EV-PASAV3_0038010.1	566996	test14857.tree	1	0.806053	high	14	0	actinobacteria;alphaproteobacteria;bacteroidetes;betaproteobacteria;firmicutes;gammaproteobacteria;other	1	0.841421	high	14	0	actinobacteria;alphaproteobacteria;bacteroidetes;betaproteobacteria;firmicutes;gammaproteobacteria;other	1921	P72332	Nodulation protein G	cd05347]---[cd05233]---[COG1028]---[PRK06124]---[PRK05557]---[TIGR01963]---[PRK08213]---[TIGR01832]---[PRK12429]---[PRK12939]---[cd05333]---[PRK07523]---[PRK12826]---[PRK06935]---[PRK06841]---[PRK12825]---[PRK08993]---[cd05352]---[PRK07231]---[PRK05653	cd05347 Ga5DH-like_SDR_c gluconate 5-dehydrogenase (Ga5DH)-like classical (c) SDRs. Ga5DH catalyzes the NADP-dependent conversion of carbon source D-gluconate and 5-keto-D-gluconate. This SDR subgroup has a classical Gly-rich NAD(P)-binding motif and a conserved active site tetrad pattern. However it has been proposed that Arg104 (Streptococcus suis Ga5DH numbering) as well as an active site Ca2 …
PSNMU-V1.4_AUG-EV-PASAV3_0038540.1	567134	test8275.tree	1	0.827273	high	26	0	actinobacteria;alphaproteobacteria;bacteroidetes;betaproteobacteria;chlorobi;cyanobacteria;deltaproteobacteria;epsilonproteobacteria;gammaproteobacteria;other	1	0.82297	high	26	0	actinobacteria;alphaproteobacteria;bacteroidetes;betaproteobacteria;chlorobi;cyanobacteria;deltaproteobacteria;epsilonproteobacteria;gammaproteobacteria;other	2576	P16100	Isocitrate dehydrogenase NADP	COG2838]---[pfam03971]---[TIGR00178	COG2838 Icd Monomeric isocitrate dehydrogenase Energy production and conversion .]---[pfam03971 IDH Monomeric isocitrate dehydrogenase. NADP( )-dependent isocitrate dehydrogenase (ICD) is an important enzyme of the intermediary metabolizm as it controls the carbon flux within the citric acid cycle and supplies the cell with 2-oxoglutarate EC 1.1.1.42 and NADPH for biosynthetic purposes.]---[TIGR0…
PSNMU-V1.4_AUG-EV-PASAV3_0038700.1	567150	test15705.tree	1	0.851889	high	15	0	actinobacteria;alphaproteobacteria;cyanobacteria;gammaproteobacteria	1	0.833833	high	15	0	actinobacteria;alphaproteobacteria;cyanobacteria;gammaproteobacteria	2685	-	-	pfam13449]---[COG4222	pfam13449 Phytase-like Esterase-like activity of phytase. This is a repeated domain that carries several highly conserved Glu and Asp residues indicating the likelihood that the domain incorporates the enzymic activity of the PLC-like phospho-diesterase part of the proteins.]---[COG4222 COG4222 Uncharacterized protein conserved in bacteria Function unknown .
PSNMU-V1.4_AUG-EV-PASAV3_0038930.1	567172	test14874.tree	1	0.820579	high	13	1	alphaproteobacteria;betaproteobacteria;deltaproteobacteria;epsilonproteobacteria;firmicutes;gammaproteobacteria;other	1	0.803158	high	13	1	alphaproteobacteria;betaproteobacteria;deltaproteobacteria;epsilonproteobacteria;firmicutes;gammaproteobacteria;other	2195	P33590	Nickel-binding periplasmic protein	cd08489]---[cd08489]---[TIGR02294]---[TIGR02294]---[cd00995]---[cd00995]---[COG0747]---[COG0747]---[cd08494]---[cd08493]---[cd08492]---[cd08492]---[cd08498]---[cd08490]---[pfam00496]---[cd08516]---[cd08512]---[cd08512]---[cd08513]---[cd08513]---[cd08499]---[cd08495]---[cd08496]---[cd08503]---[cd08514]---[cd08515]---[cd08517	cd08489 PBP2_NikA The substrate-binding component of an ABC-type nickel import system contains the type 2 periplasmic binding fold. This family represents the periplasmic substrate-binding domain of nickel transport system which functions in the import of nickel and in the control of chemotactic response away from nickel. The ATP-binding cassette (ABC) type nickel transport system is comprised of…
PSNMU-V1.4_AUG-EV-PASAV3_0039550.1	567054	test9851.tree	1	0.778036	high	11	0	deltaproteobacteria	1	0.81325	high	11	0	deltaproteobacteria	1447	Q9I5A5	Phosphate acetyltransferase	pfam13500]---[PRK05632]---[COG0857]---[COG0132]---[PRK00090]---[TIGR00347]---[cd03109	pfam13500 AAA_26 AAA domain. This domain is found in a number of proteins involved in cofactor biosynthesis such as dethiobiotin synthase and cobyric acid synthase. This domain contains a P-loop motif.]---[PRK05632 PRK05632 phosphate acetyltransferase Reviewed.]---[COG0857 Pta BioD-like N-terminal domain of phosphotransacetylase General function prediction only .]---[COG0132 BioD Dethiobiotin syn…
PSNMU-V1.4_AUG-EV-PASAV3_0040420.1	567220	test58756.tree	1	0.70875	high	5	0	deltaproteobacteria;gammaproteobacteria;other	1	0.71325	high	5	0	deltaproteobacteria;gammaproteobacteria;other	2090	O17732	Pyruvate carboxylase 1	PRK12999]---[PRK12999]---[COG1038]---[COG1038]---[TIGR01235]---[PRK08591]---[COG4770]---[PRK08654]---[COG0439]---[PRK07178]---[PRK06111]---[TIGR00514]---[PRK05586]---[PRK08462]---[PRK12833]---[TIGR02712]---[PRK08463]---[pfam02786]---[smart00878]---[pfam02785]---[pfam00289]---[PRK12815	PRK12999 PRK12999 pyruvate carboxylase Reviewed.]---[COG1038 PycA Pyruvate carboxylase Energy production and conversion .]---[TIGR01235 Pyruvate_carboxylase_1 pyruvate carboxylase. This enzyme plays a role in gluconeogensis but not glycolysis. Energy metabolism Glycolysis/gluconeogenesis .]---[PRK08591 PRK08591 acetyl-CoA carboxylase biotin carboxylase subunit Validated.]---[COG4770 COG4770 Acety…
PSNMU-V1.4_AUG-EV-PASAV3_0040970.1	567273	test11584.tree	0.948	0.732125	high	12	0	alphaproteobacteria;betaproteobacteria;gammaproteobacteria;other	0.915	0.714375	high	12	0	alphaproteobacteria;betaproteobacteria;gammaproteobacteria;other	1736	D2WKD9	Farnesol dehydrogenase	cd05233]---[PRK05557]---[COG1028]---[COG4221]---[PRK07231]---[PRK05653]---[COG0300]---[PRK12826]---[PRK07454]---[cd08939]---[PRK07326]---[PRK08324]---[TIGR03971]---[PRK12429]---[cd05358]---[cd08929]---[cd05374]---[PRK05565]---[PRK07666]---[PRK12939	cd05233 SDR_c classical (c) SDRs. SDRs are a functionally diverse family of oxidoreductases that have a single domain with a structurally conserved Rossmann fold (alpha/beta folding pattern with a central beta-sheet) an NAD(P)(H)-binding region and a structurally diverse C-terminal region. Classical SDRs are typically about 250 residues long while extended SDRs are approximately 350 residues. Seq…
PSNMU-V1.4_AUG-EV-PASAV3_0041560.1	567331	test9470.tree	1	0.897724	high	27	0	actinobacteria;alphaproteobacteria;betaproteobacteria;chlorobi;deltaproteobacteria;firmicutes;gammaproteobacteria;other	1	0.903172	high	27	0	actinobacteria;alphaproteobacteria;betaproteobacteria;chlorobi;deltaproteobacteria;firmicutes;gammaproteobacteria;other	5300	-	-	COG1112]---[TIGR00376]---[pfam13087]---[pfam13245]---[pfam13086	COG1112 COG1112 Superfamily I DNA and RNA helicases and helicase subunits DNA replication recombination and repair .]---[TIGR00376 DNA-binding_protein_SMUBP-2 DNA helicase putative. The gene product may represent a DNA helicase. Eukaryotic members of this family have been characterized as binding certain single-stranded G-rich DNA sequences (GGGGT and GGGCT). A number of related proteins are char…
PSNMU-V1.4_AUG-EV-PASAV3_0041610.1	567336	test2765.tree	0.931	0.824538	high	41	0	actinobacteria;alphaproteobacteria;chloroflexi;cyanobacteria;deltaproteobacteria;firmicutes;gammaproteobacteria;other;spirochaetes	0.919	0.801275	high	41	0	actinobacteria;alphaproteobacteria;chloroflexi;cyanobacteria;deltaproteobacteria;firmicutes;gammaproteobacteria;other;spirochaetes	1455	Q15738	Sterol-4-alpha-carboxylate 3-dehydrogenase decarboxylating	cd05241]---[cd09813]---[COG0451]---[cd09811]---[pfam01073]---[cd09812]---[pfam01370]---[cd08946]---[cd05256]---[cd05232]---[cd05253]---[cd05263]---[cd05228]---[cd05228]---[TIGR04180]---[cd05247]---[cd05271]---[cd05254]---[PLN02240]---[COG1087]---[pfam07993	cd05241 3b-HSD-like_SDR_e 3beta-hydroxysteroid dehydrogenases (3b-HSD)-like extended (e) SDRs. Extended SDR family domains belonging to this subgroup have the characteristic active site tetrad and a fairly well-conserved NAD(P)-binding motif. 3b-HSD catalyzes the NAD-dependent conversion of various steroids such as pregnenolone to progesterone or androstenediol to testosterone. This subgroup incl…
PSNMU-V1.4_AUG-EV-PASAV3_0041680.1	567343	test9834.tree	1	0.720179	high	21	4	betaproteobacteria;cyanobacteria;deltaproteobacteria;epsilonproteobacteria;gammaproteobacteria	1	0.716143	high	21	4	betaproteobacteria;cyanobacteria;deltaproteobacteria;epsilonproteobacteria;gammaproteobacteria	984	D4GU73	Low-salt glycan biosynthesis protein Agl8	cd03430]---[cd02883]---[pfam00293]---[cd04673]---[COG1051]---[PRK15434]---[cd04699]---[cd04677]---[cd03427]---[cd04680]---[cd04679]---[cd04676]---[cd04694]---[cd04671]---[COG0494]---[cd04667]---[cd03428	cd03430 GDPMH GDP-mannose glycosyl hydrolase (AKA GDP-mannose mannosyl hydrolase (GDPMH)) is a member of the Nudix hydrolase superfamily. This class of enzymes is unique from other members of the superfamily in two aspects. First it contains a modified Nudix signature sequence. The slight changes to the conserved sequence motif GX5EX7REUXEEXGU where U I L or V) are believed to contribute to the r…
[truncated: 231 more rows]

## Sheet: Diatom_specific
idf	Row.names	tree	bootstrapJTT	av.bootstrapJTT	classJTT	no.bacterialJTT	no.archaealJTT	groupJTT	bootstrapWAG	av.bootstrapWAG	classWAG	no.bacterialWAG	no.archaealWAG	groupWAG	TransLength	HSPNameSP	DescriptionSP	CDName	CDDesc
[truncated: 252 more rows]

## Sheet: Pseudo-nitzschia specific
idf	Row.names	tree	bootstrapJTT	av.bootstrapJTT	classJTT	no.bacterialJTT	no.archaealJTT	groupJTT	bootstrapWAG	av.bootstrapWAG	classWAG	no.bacterialWAG	no.archaealWAG	groupWAG	TransLength	HSPNameSP	DescriptionSP	CDName	CDDesc
[truncated: 30 more rows]
