# Supplementary material for: Finding a partner in the ocean: molecular and evolutionary bases of the response to sexual cues in a planktonic diatom
Source: New Phytol. 2017 Apr 21;215(1):140–56. doi: 10.1111/nph.14557 (PMC5485032; doi:10.1111/nph.14557)
Supplement: Supplementary file 8 — Table S10 Differential expression analyses of all sexualized samples vs all control samples, MT+ sexualized samples against MT+ controls, and MT− sexualized samples against MT− controls, at two different time points [file NPH-215-140-s008.xlsx]

## Sheet: T1_sexualised
Table S10. Differential expression analyses of i) all sexualized samples versus all control samples, ii) MT+ sexualized samples against MT+ controls and iii) MT- sexualized samples against MT- controls, at two different time points.
*NA indicates absence of ID mapping. Columns G to V contain normalized expression values for the different samples.
TranscriptName	logFC	logCPM	LR	PValue	FDR	B938_C_T1	B938_Sex_T1	B857_C_T1	B857_Sex_T1	B856_C_T1	B856_Sex_T1	B939_C_T1	B939_Sex_T1	B938_C_T2	B938_Sex_T2	B857_C_T2	B857_Sex_T2	B856_C_T2	B856_Sex_T2	B939_C_T2	B939_Sex_T2	TransLength	HSPNameSP	HSPLengthSP	HSPEvalueSP	HITLengthSP	QCoverageSP	HCoverageSP	StrandSP	FrameSP	DescriptionSP	EnzymeIds	EnzymeDescs	PwLev1	PwLev2	PwLev3	HSPNameUf	HSPLengthUf	HSPEvalueUf	HITLengthUf	QCoverageUf	HCoverageUf	StrandUf	FrameUf	DescriptionUf	Taxonomy	BPId	BPDesc	MFId
PSNMU-V1.4_AUG-EV-PASAV3_0013680.1	9.10021	2.43982	44.0587	3.18666e-11	8.46388e-08	0	0.0519469	0.0460605	0.0543682	0	0.328767	0	43.4825	0.221831	4.46119	0.176652	12.6188	0.480575	406.359	2.37076	204.419	918	-	-	-	-	-	-	-	-	-	-	-	-	-	-	UniRef90_K0RBD8	597	8e-42	209	65.0327	99.5215	1	1	Uncharacterized protein	Thalassiosira oceanica	-	-	-
PSNMU-V1.4_AUG-EV-PASAV3_0019590.1	9.0928	2.43279	43.9481	3.37193e-11	8.46388e-08	0	0.0519469	0.0460605	0.0543682	0	0.328767	0	43.2628	0.221831	4.46119	0.176652	12.5722	0.480575	406.198	2.37076	204.351	916	-	-	-	-	-	-	-	-	-	-	-	-	-	-	UniRef90_K0RBD8	597	7e-42	209	65.1747	99.5215	1	2	Uncharacterized protein	Thalassiosira oceanica	-	-	-
PSNMU-V1.4_AUG-EV-PASAV3_0011090.1	7.26859	6.48967	58.8399	1.71033e-14	2.0784e-10	0.269084	0.155841	0.230303	0.326209	0.238704	0.131507	0.225974	747.327	6.69929	6.27091	5.75884	1230.59	10.3324	6.66427	32.2961	17524.2	1497	-	-	-	-	-	-	-	-	-	-	-	-	-	-	-	-	-	-	-	-	-	-	-	-	-	-	-
PSNMU-V1.4_AUG-EV-PASAV3_0041490.1	5.21286	3.90472	35.1939	2.98456e-09	4.02982e-06	0.430534	0.571415	0.138182	0.163105	0.119352	0.789041	0.112987	121.224	3.50492	41.3712	1.41321	129.307	13.9367	867.376	10.333	749.652	559	-	-	-	-	-	-	-	-	-	-	-	-	-	-	-	-	-	-	-	-	-	-	-	-	-	-	-
PSNMU-V1.4_AUG-EV-PASAV3_0098700.1	4.81722	7.41012	25.3572	4.76376e-07	0.00030468	5.16641	5.09079	0.690908	1.57668	0.477409	0.131507	0.677923	1404.83	31.988	31.7754	23.1413	2362.04	34.7216	20.9602	112.142	68600.9	1606	-	-	-	-	-	-	-	-	-	-	-	-	-	-	-	-	-	-	-	-	-	-	-	-	-	-	-
PSNMU-V1.4_AUG-EV-PASAV3_0024130.1	4.79933	5.86608	43.3696	4.53176e-11	9.17833e-08	3.33664	4.41548	0.0921211	0.380577	0.0596761	0.131507	0.395455	476.715	8.119	11.3634	1.05991	426.244	1.02122	1.45109	23.0814	2393.56	2145	E1C7T6	315	1e-09	318	14.6853	31.4465	1	2	tRNA wybutosine-synthesizing protein 5	1.14.11.42	tRNA(Phe) (7-(3-amino-3-carboxypropyl)wyosine(37)-C(2))-hydroxylase.	tRNA modification	wybutosine-tRNA(Phe) biosynthesis.	-	UniRef90_B5YN19	1110	2e-58	520	51.7483	71.3462	1	2	Predicted protein	Thalassiosira pseudonana	-	-	-
PSNMU-V1.4_AUG-EV-PASAV3_0020420.1	4.65736	6.66834	36.2935	1.69731e-09	2.94653e-06	2.2603	2.80513	0.644847	2.3922	0.716113	0.986302	1.07338	836.763	3.32746	3.91406	4.52228	777.241	2.76331	1.77355	56.2274	4042.88	1186	-	-	-	-	-	-	-	-	-	-	-	-	-	-	UniRef90_B5Y5H3	906	2e-74	715	76.3912	40.6993	1	1	Predicted protein	Phaeodactylum tricornutum (strain CCAP 1055/1)	-	-	-
PSNMU-V1.4_AUG-EV-PASAV3_0119530.1	4.53983	-0.798136	14.6106	0.000132172	0.0349164	0	0	0	0.108736	0.0596761	0.657535	0.0564936	2.96471	0.221831	4.25075	0.953918	11.315	2.82338	4.83697	15.2534	25.253	1292	-	-	-	-	-	-	-	-	-	-	-	-	-	-	-	-	-	-	-	-	-	-	-	-	-	-	-
PSNMU-V1.4_AUG-EV-PASAV3_0048090.1	4.40412	4.4188	32.04	1.51032e-08	1.52945e-05	1.23779	1.71425	0.368484	0.380577	0.358056	0.789041	0.112987	172.008	6.69929	44.9485	1.37788	108.261	10.9331	582.317	10.154	511.767	2832	Q8N8A2	549	2e-06	993	19.3856	20.9466	1	0	Serine/threonine-protein phosphatase 6 regulatory ankyrin repeat subunit B	-	-	-	-	-	UniRef90_B7G9C3	2535	0	853	89.5127	92.1454	1	0	Predicted protein	Phaeodactylum tricornutum (strain CCAP 1055/1)	-	-	GO:0005216
PSNMU-V1.4_AUG-EV-PASAV3_0064380.1	4.35217	4.16236	29.5414	5.47348e-08	4.15711e-05	0.430534	1.09088	0.368484	0.59805	0.537085	0.591781	0.338961	143.953	10.2929	56.354	1.02458	179.969	11.8342	406.359	8.63316	934.567	2179	-	-	-	-	-	-	-	-	-	-	-	-	-	-	UniRef90_B7FYC3	819	2e-30	409	37.586	60.6357	1	2	Predicted protein	Phaeodactylum tricornutum (strain CCAP 1055/1)	-	-	-
PSNMU-V1.4_AUG-EV-PASAV3_0027780.1	3.99658	3.78375	22.6476	1.94602e-06	0.00090954	1.07634	1.40257	0.368484	0.434946	0.417733	1.11781	0.282468	108.267	2.97253	17.2134	1.76652	49.73	2.70324	665.567	9.2594	455.649	3269	-	-	-	-	-	-	-	-	-	-	-	-	-	-	UniRef90_B7FWM7	1377	7e-51	1055	42.123	39.1469	1	1	Predicted protein	Phaeodactylum tricornutum (strain CCAP 1055/1)	-	-	-
PSNMU-V1.4_AUG-EV-PASAV3_0103000.1	3.93498	6.49391	26.4687	2.67849e-07	0.000191465	1.6145	0.467522	1.65818	7.1766	0.477409	0.920548	1.92078	736.951	1.81901	2.5252	7.77267	1839.64	2.76331	3.86957	74.2989	4814.63	1858	O93428	1011	4e-63	396	54.4133	83.0808	1	1	Cathepsin D	3.4.23.5	Cathepsin D.	-	-	-	UniRef90_B7GBN2	1032	5e-97	344	55.5436	97.093	1	1	Predicted protein (Fragment)	Phaeodactylum tricornutum (strain CCAP 1055/1)	GO:0009267]---[GO:0016237]---[GO:0051603	cellular response to starvation]---[microautophagy]---[proteolysis involved in cellular protein catabolic process	GO:0004190
PSNMU-V1.4_AUG-EV-PASAV3_0095810.1	3.76981	2.99301	19.3904	1.0654e-05	0.00455001	1.88359	7.27256	0	0.271841	1.2532	1.90685	0.621429	51.4433	8.16337	32.2384	0.565285	53.4551	17.7212	324.99	6.03874	193.538	1642	-	-	-	-	-	-	-	-	-	-	-	-	-	-	-	-	-	-	-	-	-	-	-	-	-	-	-
PSNMU-V1.4_AUG-EV-PASAV3_0051110.1	3.6224	3.77668	23.8566	1.03785e-06	0.000525498	1.99122	4.15575	0.184242	0.108736	0.0596761	0.526028	1.41234	104.588	16.9479	44.4435	1.1659	64.1648	2.88345	1269.44	8.45424	869.758	3408	Q8INF0	582	8e-33	947	17.0775	19.641	1	0	Soluble guanylate cyclase 88E	4.6.1.2	Guanylate cyclase.	-	-	-	UniRef90_B7S3Y3	1890	8e-116	737	55.4577	85.6174	1	0	Predicted protein	Phaeodactylum tricornutum (strain CCAP 1055/1)	GO:0009190]---[GO:0035556	cyclic nucleotide biosynthetic process]---[intracellular signal transduction	GO:0004114]---[GO:0016810]---[GO:0016849
PSNMU-V1.4_AUG-EV-PASAV3_0077510.1	3.2025	7.4335	43.885	3.48251e-11	8.46388e-08	14.4767	83.6344	20.4969	325.176	35.5669	508.734	62.8209	336.44	9.18379	294.48	30.0308	450.504	390.588	337.513	180.268	257.731	2091	Q9P7P8	915	8e-84	332	43.759	91.5663	1	0	2-hydroxyacid dehydrogenase homolog 1	-	-	-	-	-	UniRef90_K0RKT1	1473	2e-157	608	70.4448	82.7303	1	0	Uncharacterized protein	Thalassiosira oceanica	-	-	GO:0051287]---[GO:0016616
PSNMU-V1.4_AUG-EV-PASAV3_0009830.1	3.1051	2.98168	17.5974	2.72958e-05	0.00975584	0.699618	5.40247	0	1.14173	0.238704	19.0685	9.20845	28.055	13.4873	52.7767	5.93549	15.2263	23.1878	35.2024	80.2929	105.734	1606	-	-	-	-	-	-	-	-	-	-	-	-	-	-	UniRef90_UPI0005C782BB	438	7e-08	702	27.2727	18.9459	1	2	hypothetical protein	Flammeovirga pacifica	-	-	-
PSNMU-V1.4_AUG-EV-PASAV3_0102250.1	2.90863	5.89179	48.0335	4.19009e-12	2.5459e-08	25.1863	101.764	1.01333	9.94938	15.6948	181.743	14.6883	121.169	7.14295	122.725	1.83718	12.0134	200.52	107.811	129.855	124.417	1252	Q9S9V0	318	3e-07	484	25.3994	21.6942	1	2	Calcium-dependent protein kinase 31	2.7.11.1	Non-specific serine/threonine protein kinase.	-	-	-	UniRef90_K0RGP1	951	6e-160	663	75.9585	47.813	1	2	Uncharacterized protein	Thalassiosira oceanica	-	-	GO:0005524]---[GO:0005509]---[GO:0004672
PSNMU-V1.4_AUG-EV-PASAV3_0034530.1	2.75193	5.88983	24.7701	6.45931e-07	0.000356789	35.4653	61.1415	1.33576	10.33	37.5959	27.6165	5.64936	298.667	113.489	190.063	6.00615	248.184	264.376	1600.18	48.623	999.65	2099	-	-	-	-	-	-	-	-	-	-	-	-	-	-	UniRef90_A0A097KHV5	384	2e-19	1004	18.2944	12.8486	1	0	Chlamydia muridarum strain Nigg3-28 complete genome	Chlamydia muridarum	-	-	GO:0005524]---[GO:0003677]---[GO:0004386]---[GO:0004518
PSNMU-V1.4_AUG-EV-PASAV3_0114410.1	2.70556	5.22518	23.4209	1.30155e-06	0.000632658	23.4641	39.7913	0.736968	7.33971	24.2285	18.6082	3.78507	182.824	74.3576	124.324	4.48695	157.339	169.343	1081.38	27.8677	607.783	1575	-	-	-	-	-	-	-	-	-	-	-	-	-	-	UniRef90_A0A097KHV5	243	3e-09	1004	15.4286	8.16733	1	1	Chlamydia muridarum strain Nigg3-28 complete genome	Chlamydia muridarum	-	-	GO:0004386
PSNMU-V1.4_AUG-EV-PASAV3_0031700.1	2.51002	5.00489	32.6448	1.10636e-08	1.22223e-05	16.0374	46.5963	1.28969	14.1901	11.9949	82.9809	10.3948	71.757	14.1084	56.2699	11.341	27.6588	44.5133	47.456	24.2892	43.3887	2589	-	-	-	-	-	-	-	-	-	-	-	-	-	-	-	-	-	-	-	-	-	-	-	-	-	-	-
PSNMU-V1.4_AUG-EV-PASAV3_0120330.2	2.41209	6.52499	29.9319	4.47479e-08	3.76742e-05	28.8996	121.452	15.7527	88.6202	5.96761	211.069	81.5767	197.757	158.298	242.335	122.419	206.277	129.575	108.133	325.779	205.172	4751	Q7PC88	1548	0	1426	32.5826	35.9046	1	0	ABC transporter G family member 31	-	-	-	-	-	UniRef90_B7FRP7	2028	0	1164	42.6858	56.0997	1	2	Predicted protein (Fragment)	Phaeodactylum tricornutum (strain CCAP 1055/1)	-	-	GO:0005524]---[GO:0016887
PSNMU-V1.4_AUG-EV-PASAV3_0120330.1	2.41168	6.53623	29.8573	4.65037e-08	3.76742e-05	29.1687	122.231	15.9369	89.7075	5.96761	212.515	82.2546	199.24	159.94	244.776	124.08	208.047	130.656	109.262	328.239	207.088	4627	Q7PC88	3597	0	1426	77.7394	84.0112	1	2	ABC transporter G family member 31	-	-	-	-	-	UniRef90_B7FRP7	3558	0	1164	76.8965	100	1	2	Predicted protein (Fragment)	Phaeodactylum tricornutum (strain CCAP 1055/1)	-	-	GO:0005524]---[GO:0016887
PSNMU-V1.4_AUG-EV-PASAV3_0061950.1	2.37867	4.20816	13.8389	0.000199165	0.0484051	0.699618	1.6623	2.80969	3.37083	1.13385	0.591781	4.51949	138.079	7.49788	26.9355	5.8295	23.5147	12.9755	1091.22	24.8707	996.912	2647	Q6VTH5	333	3e-13	218	12.5803	50	1	1	Radial spoke head 1 homolog	-	-	-	-	-	UniRef90_B8BQ76	666	4e-28	241	25.1606	78.0083	1	1	Uncharacterized protein	Thalassiosira pseudonana	-	-	-
PSNMU-V1.4_AUG-EV-PASAV3_0036800.1	2.33923	5.24861	31.3348	2.17153e-08	2.02988e-05	15.6607	44.3626	3.40848	25.7705	11.0401	107.77	18.5299	76.4786	11.0915	71.5473	7.24271	36.925	37.5449	34.7724	110.8	52.9697	3665	P31178	303	3e-06	638	8.26739	15.5172	1	1	Autolysin	3.4.24.38	Gametolysin.	-	-	-	UniRef90_B5Y4D2	645	1e-25	507	17.5989	39.4477	1	1	Predicted protein	Phaeodactylum tricornutum (strain CCAP 1055/1)	-	-	-
PSNMU-V1.4_AUG-EV-PASAV3_0063520.1	2.29618	5.65486	15.8463	6.87011e-05	0.0219699	4.95114	5.40247	3.54666	2.17473	27.3913	20.0548	5.98832	338.691	6.29999	6.98638	2.47312	273.515	25.2302	76.2091	12.8826	1654.93	1498	-	-	-	-	-	-	-	-	-	-	-	-	-	-	UniRef90_F0Y980	249	2e-10	358	16.6222	24.581	1	1	Putative uncharacterized protein	Aureococcus anophagefferens	-	-	GO:0008233
PSNMU-V1.4_AUG-EV-PASAV3_0071160.1	2.11752	6.5158	24.9076	6.01462e-07	0.000348046	26.2088	90.2836	17.7333	90.0881	21.1253	139.529	74.2891	288.73	67.614	206.561	27.4163	163.392	185.502	200.627	128.2	317.887	1315	-	-	-	-	-	-	-	-	-	-	-	-	-	-	-	-	-	-	-	-	-	-	-	-	-	-	-
PSNMU-V1.4_AUG-EV-PASAV3_0016780.1	2.02645	6.42309	19.9688	7.87173e-06	0.00354286	17.6519	283.474	19.9442	82.3678	7.63854	12.9534	137.618	165.255	23.9133	46.1691	157.467	184.485	6.60791	11.9312	89.105	101.081	3887	P22944	3174	0	1104	81.6568	93.4783	1	2	Nitrite reductase NAD(P)H	1.7.1.4	Nitrite reductase (NAD(P)H).	Nitrogen metabolism	nitrate reduction (assimilation).	-	UniRef90_K0R3Q2	3162	0	1122	81.3481	92.3351	1	2	Uncharacterized protein	Thalassiosira oceanica	GO:0042128	nitrate assimilation	GO:0051537]---[GO:0050660]---[GO:0020037]---[GO:0050661]---[GO:0008942
PSNMU-V1.4_AUG-EV-PASAV3_0011820.1	2.01108	9.46434	17.7494	2.52001e-05	0.00951848	469.928	4190.09	70.4726	407.707	295.695	276.033	69.7696	49.4119	6.25562	15.1933	53.9847	44.3286	7.56906	7.47043	15.6113	5.68022	2443	Q9LPV5	1428	4e-73	502	58.4527	95.0199	1	0	High affinity nitrate transporter 2.5	-	-	-	-	-	UniRef90_B7FTV6	1407	0	478	57.5931	97.6987	1	0	Predicted protein	Phaeodactylum tricornutum (strain CCAP 1055/1)	-	-	GO:0015112]---[GO:0015113
PSNMU-V1.4_AUG-EV-PASAV3_0059280.1	2.00302	8.163	17.701	2.58484e-05	0.00951848	99.561	210.489	78.4871	285.705	85.3965	729.732	192.813	617.978	41.1274	249.49	84.1921	224.67	169.283	788.426	183.846	516.626	2104	Q57251	705	1e-31	532	33.5076	43.609	-1	1	Putative L-lactate permease	-	-	-	-	-	UniRef90_B7G958	2025	0	689	96.2452	97.9681	-1	1	LCTP l-lactate permease	Phaeodactylum tricornutum (strain CCAP 1055/1)	-	-	GO:0015129
PSNMU-V1.4_AUG-EV-PASAV3_0115770.1	1.98202	4.54177	14.797	0.000119725	0.0326905	39.2324	70.0763	0.138182	0.108736	18.0819	27.0904	2.37273	26.6275	20.5415	34.3427	0.141321	1.67629	58.2698	14.4034	41.2424	55.7756	1018	-	-	-	-	-	-	-	-	-	-	-	-	-	-	-	-	-	-	-	-	-	-	-	-	-	-	-
PSNMU-V1.4_AUG-EV-PASAV3_0022950.1	1.80039	5.27006	19.3541	1.08583e-05	0.00455001	20.7195	33.3499	1.70424	10.33	9.9659	70.0932	36.9468	129.349	7.80844	59.8051	0.635945	27.426	44.9939	172.787	104.716	115.863	1195	-	-	-	-	-	-	-	-	-	-	-	-	-	-	-	-	-	-	-	-	-	-	-	-	-	-	-
PSNMU-V1.4_AUG-EV-PASAV3_0080830.1	-1.56924	5.33669	15.1078	0.000101545	0.0300971	98.3232	64.3622	27.2218	15.8211	66.3598	2.95891	33.1052	3.73334	332.081	144.568	196.825	259.267	119.723	609.082	109.995	495	1713	-	-	-	-	-	-	-	-	-	-	-	-	-	-	-	-	-	-	-	-	-	-	-	-	-	-	-
PSNMU-V1.4_AUG-EV-PASAV3_0091450.1	-1.70379	6.17019	14.8323	0.000117508	0.0326905	60.7053	33.1421	79.2702	65.1875	238.287	13.1507	17.287	10.102	48.6696	57.9954	136.022	158.549	50.7608	57.1837	9.66198	25.1161	1115	-	-	-	-	-	-	-	-	-	-	-	-	-	-	-	-	-	-	-	-	-	-	-	-	-	-	-
PSNMU-V1.4_AUG-EV-PASAV3_0049450.1	-1.76941	6.43697	16.6042	4.60488e-05	0.015544	76.958	56.7779	27.7745	20.4968	360.682	30.8384	16.3831	3.67844	113.71	48.3997	65.5377	52.4307	125.37	24.2386	25.2285	14.1663	2795	-	-	-	-	-	-	-	-	-	-	-	-	-	-	-	-	-	-	-	-	-	-	-	-	-	-	-
PSNMU-V1.4_AUG-EV-PASAV3_0078900.1	-1.79109	7.11186	15.7167	7.35727e-05	0.0223514	34.7118	39.7393	127.588	61.4904	511.006	96	77.8481	23.6079	224.404	81.7323	339.524	142.857	295.494	86.5817	272.593	41.8146	989	-	-	-	-	-	-	-	-	-	-	-	-	-	-	-	-	-	-	-	-	-	-	-	-	-	-	-
PSNMU-V1.4_AUG-EV-PASAV3_0089030.1	-1.8097	5.02891	17.8358	2.40806e-05	0.00951848	50.5878	25.402	35.789	17.0172	89.3948	8.87672	10.2818	1.97648	27.6401	11.4476	43.4209	13.9225	18.9827	3.33213	6.88864	1.64247	770	-	-	-	-	-	-	-	-	-	-	-	-	-	-	-	-	-	-	-	-	-	-	-	-	-	-	-
PSNMU-V1.4_AUG-EV-PASAV3_0004750.1	-1.82618	6.81457	14.3331	0.000153146	0.0380532	42.0309	14.5971	61.7672	47.4091	473.47	48.7891	46.8897	37.553	86.5583	82.3215	91.7528	165.161	98.3978	272.966	64.5922	153.503	1496	P55143	297	2e-10	102	19.8529	91.1765	1	0	Glutaredoxin	-	-	-	-	-	UniRef90_B5Y4Y1	384	2e-15	144	25.6684	89.5833	1	0	Predicted protein	Phaeodactylum tricornutum (strain CCAP 1055/1)	GO:0045454	cell redox homeostasis	GO:0009055]---[GO:0015035
PSNMU-V1.4_AUG-EV-PASAV3_0004750.2	-1.83114	6.86023	14.3399	0.000152597	0.0380532	45.0985	15.2724	68.5841	53.1721	481.705	49.9726	48.641	37.3334	90.7287	85.2255	100.444	177.128	109.511	276.943	67.276	149.876	2004	Q8LBS4	273	1e-09	179	13.6228	48.0447	1	1	Monothiol glutaredoxin-S12 chloroplastic	-	-	-	-	-	UniRef90_M1W0Q0	288	1e-11	106	14.3713	84.9057	1	1	Probable glutaredoxin	Claviceps purpurea (strain 20.1)	GO:0045454	cell redox homeostasis	GO:0009055]---[GO:0015035
PSNMU-V1.4_AUG-EV-PASAV3_0029480.1	-2.05355	4.97865	16.3811	5.18001e-05	0.0170128	0.376717	0.259734	20.6351	10.7105	136.897	10.1918	15.8747	21.9059	0.79859	0.168347	50.7343	9.3593	8.65035	0.698673	9.08048	2.12153	1425	-	-	-	-	-	-	-	-	-	-	-	-	-	-	UniRef90_B5Y449	324	3e-15	122	22.7368	77.8689	-1	2	Predicted protein	Phaeodactylum tricornutum (strain CCAP 1055/1)	-	-	-
PSNMU-V1.4_AUG-EV-PASAV3_0084030.1	-2.1005	7.40246	14.7762	0.000121056	0.0326905	79.1645	42.4925	38.5987	28.9239	841.134	29.7863	27.1169	28.7687	218.237	161.865	120.794	187.465	128.073	90.2363	117.823	69.2576	2867	-	-	-	-	-	-	-	-	-	-	-	-	-	-	-	-	-	-	-	-	-	-	-	-	-	-	-
PSNMU-V1.4_AUG-EV-PASAV3_0049240.1	-2.11805	7.27987	14.3295	0.00015344	0.0380532	26.2088	25.8695	40.2569	46.3761	740.819	26.0384	73.4416	63.5766	41.7929	55.8069	59.4256	185.556	41.0291	68.7924	42.8527	81.234	3545	-	-	-	-	-	-	-	-	-	-	-	-	-	-	UniRef90_B7FRU1	1323	1e-32	476	37.3202	96.2185	-1	2	Predicted protein	Phaeodactylum tricornutum (strain CCAP 1055/1)	-	-	GO:0016772
PSNMU-V1.4_AUG-EV-PASAV3_0063730.1	-2.27302	7.12931	17.7977	2.45679e-05	0.00951848	24.2175	18.2333	33.7624	51.976	712.234	30.7069	41.8617	8.61963	19.9204	22.5584	22.8587	67.4708	50.6406	151.935	3.89163	7.73331	1629	-	-	-	-	-	-	-	-	-	-	-	-	-	-	-	-	-	-	-	-	-	-	-	-	-	-	-
PSNMU-V1.4_AUG-EV-PASAV3_0090480.1	-2.27462	8.3913	15.7766	7.12787e-05	0.0222097	204.181	79.0112	152.184	149.186	1554.5	39.3863	55.3637	21.1373	381.682	248.48	269.924	746.695	306.307	353.152	75.6408	111.483	1451	-	-	-	-	-	-	-	-	-	-	-	-	-	-	-	-	-	-	-	-	-	-	-	-	-	-	-
PSNMU-V1.4_AUG-EV-PASAV3_0091480.1	-2.29029	8.11879	15.0059	0.000107176	0.0310096	79.4874	25.1423	123.304	137.878	1306.31	52.1425	85.8137	55.4511	155.015	134.256	165.628	478.256	212.534	89.3227	36.7692	6.09084	1187	-	-	-	-	-	-	-	-	-	-	-	-	-	-	UniRef90_R1FQ97	492	2e-06	191	41.449	73.822	1	2	Uncharacterized protein	Emiliania huxleyi CCMP1516	-	-	-
PSNMU-V1.4_AUG-EV-PASAV3_0105410.1	-2.69722	3.27063	17.3579	3.09606e-05	0.0107495	1.72214	2.18177	2.16484	1.25047	19.9915	1.31507	41.0143	6.31374	3.15	10.1429	7.27804	11.6875	6.00719	4.62199	5.50196	30.8648	1283	-	-	-	-	-	-	-	-	-	-	-	-	-	-	UniRef90_UPI00056E2552	966	4e-49	332	75.2923	87.6506	1	1	lysophospholipase	Vibrio pacinii	-	-	-
PSNMU-V1.4_AUG-EV-PASAV3_0125570.1	-2.88854	6.41154	25.7756	3.83502e-07	0.000258907	30.4065	9.9738	14.2788	13.9183	466.488	3.74795	5.98832	3.78824	65.4844	69.9059	28.2996	116.968	14.4773	49.8208	5.68089	25.0477	2023	-	-	-	-	-	-	-	-	-	-	-	-	-	-	UniRef90_K0TN49	1587	2e-140	559	78.4478	83.8998	1	1	Uncharacterized protein	Thalassiosira oceanica	-	-	-
PSNMU-V1.4_AUG-EV-PASAV3_0032780.1	-2.91598	5.2029	24.9556	5.86668e-07	0.000348046	6.24275	3.27265	7.0012	7.61155	204.987	1.51233	4.06754	3.23922	20.8964	16.7926	11.4823	52.617	3.24388	15.4783	2.997	3.14807	2434	-	-	-	-	-	-	-	-	-	-	-	-	-	-	-	-	-	-	-	-	-	-	-	-	-	-	-
PSNMU-V1.4_AUG-EV-PASAV3_0061390.1	-4.11818	3.33175	35.6042	2.41768e-09	3.67246e-06	0.16145	0	2.21091	1.08736	16.5303	1.51233	58.5838	1.53726	2.79507	3.11441	3.39171	2.65413	5.58669	0.913649	6.70971	1.71091	1200	Q8K2T1	714	1e-13	309	59.5	79.6117	1	2	NmrA-like family domain-containing protein 1	-	-	-	-	-	UniRef90_F0Y6C6	873	7e-35	919	72.75	34.1676	1	2	Putative uncharacterized protein	Aureococcus anophagefferens	GO:0006810	transport	-
PSNMU-V1.4_AUG-EV-PASAV3_0038780.1	-4.12628	5.29366	33.4492	7.31505e-09	8.88925e-06	1.99122	0.363628	1.42788	1.84852	239.361	0.526028	0.338961	0.27451	20.5859	14.8987	2.79109	38.7876	1.08129	3.92332	1.16302	0.342182	1815	O57321	1413	4e-31	543	77.8512	85.8195	-1	2	Excitatory amino acid transporter 1	-	-	-	-	-	UniRef90_B7GD43	1530	8e-131	535	84.2975	92.3364	-1	2	Amino acid transporter	Phaeodactylum tricornutum (strain CCAP 1055/1)	-	-	GO:0017153
PSNMU-V1.4_AUG-EV-PASAV3_0096870.1	-4.80578	1.18708	24.2222	8.58369e-07	0.000453517	0.0538168	0.0519469	0.322424	0.217473	9.78688	0.19726	5.64936	0.109804	0.0887323	0.547127	0.282642	0.88471	1.74209	0.107488	0.134194	0.0684364	1064	-	-	-	-	-	-	-	-	-	-	-	-	-	-	UniRef90_K0SHD5	486	5e-63	223	45.6767	72.6457	1	1	Uncharacterized protein	Thalassiosira oceanica	-	-	-
[truncated: 26 more columns]

## Sheet: T1 MT+
TranscriptName	logFC	logCPM	LR	PValue	FDR	B938_C_T1	B938_Sex_T1	B857_C_T1	B857_Sex_T1	B856_C_T1	B856_Sex_T1	B939_C_T1	B939_Sex_T1	B938_C_T2	B938_Sex_T2	B857_C_T2	B857_Sex_T2	B856_C_T2	B856_Sex_T2	B939_C_T2	B939_Sex_T2	TransLength	HSPNameSP	HSPLengthSP	HSPEvalueSP	HITLengthSP	QCoverageSP	HCoverageSP	StrandSP	FrameSP	DescriptionSP	EnzymeIds	EnzymeDescs	PwLev1	PwLev2	PwLev3	HSPNameUf	HSPLengthUf	HSPEvalueUf	HITLengthUf	QCoverageUf	HCoverageUf	StrandUf	FrameUf	DescriptionUf	Taxonomy	BPId	BPDesc	MFId
PSNMU-V1.4_AUG-EV-PASAV3_0009830.1	4.20137	2.62964	34.4517	4.36955e-09	4.82717e-06	0.699618	5.40247	0	1.14173	0.238704	19.0685	9.20845	28.055	13.4873	52.7767	5.93549	15.2263	23.1878	35.2024	80.2929	105.734	1606	-	-	-	-	-	-	-	-	-	-	-	-	-	-	UniRef90_UPI0005C782BB	438	7e-08	702	27.2727	18.9459	1	2	hypothetical protein	Flammeovirga pacifica	-	-	-
PSNMU-V1.4_AUG-EV-PASAV3_0120330.1	3.35132	6.45355	37.2162	1.0573e-09	1.28483e-06	29.1687	122.231	15.9369	89.7075	5.96761	212.515	82.2546	199.24	159.94	244.776	124.08	208.047	130.656	109.262	328.239	207.088	4627	Q7PC88	3597	0	1426	77.7394	84.0112	1	2	ABC transporter G family member 31	-	-	-	-	-	UniRef90_B7FRP7	3558	0	1164	76.8965	100	1	2	Predicted protein (Fragment)	Phaeodactylum tricornutum (strain CCAP 1055/1)	-	-	GO:0005524]---[GO:0016887
PSNMU-V1.4_AUG-EV-PASAV3_0120330.2	3.3486	6.44383	37.2624	1.03257e-09	1.28483e-06	28.8996	121.452	15.7527	88.6202	5.96761	211.069	81.5767	197.757	158.298	242.335	122.419	206.277	129.575	108.133	325.779	205.172	4751	Q7PC88	1548	0	1426	32.5826	35.9046	1	0	ABC transporter G family member 31	-	-	-	-	-	UniRef90_B7FRP7	2028	0	1164	42.6858	56.0997	1	2	Predicted protein (Fragment)	Phaeodactylum tricornutum (strain CCAP 1055/1)	-	-	GO:0005524]---[GO:0016887
PSNMU-V1.4_AUG-EV-PASAV3_0077510.1	2.95284	7.30689	31.0605	2.50106e-08	2.53274e-05	14.4767	83.6344	20.4969	325.176	35.5669	508.734	62.8209	336.44	9.18379	294.48	30.0308	450.504	390.588	337.513	180.268	257.731	2091	Q9P7P8	915	8e-84	332	43.759	91.5663	1	0	2-hydroxyacid dehydrogenase homolog 1	-	-	-	-	-	UniRef90_K0RKT1	1473	2e-157	608	70.4448	82.7303	1	0	Uncharacterized protein	Thalassiosira oceanica	-	-	GO:0051287]---[GO:0016616
PSNMU-V1.4_AUG-EV-PASAV3_0097110.1	2.81828	2.01845	16.7804	4.19636e-05	0.0106238	2.58321	7.48035	0.0460605	0.326209	0.119352	6.57535	2.93767	13.451	72.8936	160.182	31.8326	47.8209	200.4	80.8848	327.166	153.092	1212	-	-	-	-	-	-	-	-	-	-	-	-	-	-	-	-	-	-	-	-	-	-	-	-	-	-	-
PSNMU-V1.4_AUG-EV-PASAV3_0116940.1	2.73557	0.25793	12.3387	0.000443675	0.0450795	0.645801	2.80513	1.52	3.4252	0	1.05206	10.0559	13.8353	5.7676	2.98815	32.7159	36.3197	13.396	7.73915	9.03574	12.2501	1901	-	-	-	-	-	-	-	-	-	-	-	-	-	-	UniRef90_B8BYE3	837	4e-25	449	44.0295	51.6704	1	2	Uncharacterized protein	Thalassiosira pseudonana	-	-	GO:0005524]---[GO:0004386]---[GO:0046872]---[GO:0003676
PSNMU-V1.4_AUG-EV-PASAV3_0009840.1	2.67268	2.07375	13.4815	0.000240927	0.0325305	0.269084	0.727256	3.22424	3.31646	1.01449	14.7945	17.4565	14.4392	3.72676	3.95615	31.8679	25.0978	20.5446	2.57972	67.0077	13.4135	4409	-	-	-	-	-	-	-	-	-	-	-	-	-	-	UniRef90_F8KRT7	2712	2e-171	886	61.5105	93.4537	1	0	Main chromosome complete genome	Helicobacter bizzozeronii (strain CIII-1)	-	-	-
PSNMU-V1.4_AUG-EV-PASAV3_0102250.1	2.5373	6.28063	26.028	3.36497e-07	0.000280913	25.1863	101.764	1.01333	9.94938	15.6948	181.743	14.6883	121.169	7.14295	122.725	1.83718	12.0134	200.52	107.811	129.855	124.417	1252	Q9S9V0	318	3e-07	484	25.3994	21.6942	1	2	Calcium-dependent protein kinase 31	2.7.11.1	Non-specific serine/threonine protein kinase.	-	-	-	UniRef90_K0RGP1	951	6e-160	663	75.9585	47.813	1	2	Uncharacterized protein	Thalassiosira oceanica	-	-	GO:0005524]---[GO:0005509]---[GO:0004672
PSNMU-V1.4_AUG-EV-PASAV3_0049400.1	2.5141	3.72925	17.0786	3.58636e-05	0.00968478	12.8622	31.324	1.10545	9.46007	0.477409	12.6247	32.9922	64.1256	64.7746	89.7708	75.7128	82.1384	139.367	37.7821	69.11	25.1846	1676	-	-	-	-	-	-	-	-	-	-	-	-	-	-	UniRef90_K0T4S6	462	1e-07	309	27.5656	48.8673	1	2	Uncharacterized protein	Thalassiosira oceanica	-	-	-
PSNMU-V1.4_AUG-EV-PASAV3_0087510.1	2.4284	1.61656	14.1112	0.000172317	0.0282972	1.23779	6.07778	3.68484	5.87177	0.537085	4.60274	19.4903	53.5844	47.0725	61.8253	51.1936	57.3199	65.4183	33.4288	171.455	142.279	1681	P14909	825	8e-15	402	49.0779	62.6866	1	1	Aspartate aminotransferase	2.6.1.1	Aspartate transaminase.	-	-	-	UniRef90_B7G7T4	1584	0	552	94.2296	95.2899	1	1	Predicted protein	Phaeodactylum tricornutum (strain CCAP 1055/1)	GO:0009058	biosynthetic process	GO:0003824]---[GO:0030170
PSNMU-V1.4_AUG-EV-PASAV3_0064550.1	2.42767	2.88197	13.9853	0.000184244	0.0287042	6.51183	15.688	12.8509	12.6134	0.358056	8.67946	19.1513	17.404	23.6915	29.5027	36.4962	39.486	12.0745	22.25	48.2652	26.6902	806	Q5BK26	381	2e-16	1349	47.2705	10.9711	1	2	Patatin-like phospholipase domain-containing protein 7	-	-	-	-	-	UniRef90_B8CAS6	441	2e-39	677	54.7146	22.0089	1	2	Uncharacterized protein (Fragment)	Thalassiosira pseudonana	GO:0046470	phosphatidylcholine metabolic process	GO:0004622
PSNMU-V1.4_AUG-EV-PASAV3_0043360.1	2.32068	3.13745	12.5432	0.000397643	0.0427625	6.67328	11.8958	9.85695	16.3648	0.716113	17.4247	16.8351	21.0275	41.1718	42.8442	61.4747	55.1314	21.0252	41.4904	86.0185	49.6164	1574	-	-	-	-	-	-	-	-	-	-	-	-	-	-	UniRef90_B7GAM9	681	9e-42	1084	43.2656	22.417	-1	2	Predicted protein	Phaeodactylum tricornutum (strain CCAP 1055/1)	-	-	-
PSNMU-V1.4_AUG-EV-PASAV3_0084010.1	2.20196	3.7775	15.7706	7.15036e-05	0.0152441	5.16641	18.597	8.65938	11.1455	3.58056	29.3918	36.1559	30.1412	22.4936	29.7974	17.1352	28.6832	14.0568	30.8491	94.2938	37.9137	1175	-	-	-	-	-	-	-	-	-	-	-	-	-	-	-	-	-	-	-	-	-	-	-	-	-	-	-
PSNMU-V1.4_AUG-EV-PASAV3_0061080.1	2.19929	2.71721	12.1509	0.000490636	0.0467146	5.75839	16.3113	7.69211	13.1571	0.417733	5.45754	39.3195	40.5726	58.0309	57.6587	62.0047	66.1204	63.4359	23.4324	63.1608	46.263	2050	-	-	-	-	-	-	-	-	-	-	-	-	-	-	UniRef90_K0T016	1272	2e-102	1080	62.0488	36.0185	1	1	Uncharacterized protein	Thalassiosira oceanica	-	-	GO:0016491
PSNMU-V1.4_AUG-EV-PASAV3_0016780.1	2.18649	6.14992	15.7843	7.09883e-05	0.0152441	17.6519	283.474	19.9442	82.3678	7.63854	12.9534	137.618	165.255	23.9133	46.1691	157.467	184.485	6.60791	11.9312	89.105	101.081	3887	P22944	3174	0	1104	81.6568	93.4783	1	2	Nitrite reductase NAD(P)H	1.7.1.4	Nitrite reductase (NAD(P)H).	Nitrogen metabolism	nitrate reduction (assimilation).	-	UniRef90_K0R3Q2	3162	0	1122	81.3481	92.3351	1	2	Uncharacterized protein	Thalassiosira oceanica	GO:0042128	nitrate assimilation	GO:0051537]---[GO:0050660]---[GO:0020037]---[GO:0050661]---[GO:0008942
PSNMU-V1.4_AUG-EV-PASAV3_0010980.1	2.16003	4.24739	17.0822	3.57953e-05	0.00968478	13.4004	55.1156	23.6751	24.0307	1.84996	12.7562	64.2897	55.5609	28.0394	24.4103	67.4102	70.1715	21.6259	33.8588	17.3558	47.358	5483	-	-	-	-	-	-	-	-	-	-	-	-	-	-	UniRef90_B7FUZ5	2208	5e-156	1453	40.2699	48.6579	1	1	Predicted protein	Phaeodactylum tricornutum (strain CCAP 1055/1)	-	-	GO:0022857
PSNMU-V1.4_AUG-EV-PASAV3_0036800.1	2.1574	5.43959	20.4601	6.08884e-06	0.00274043	15.6607	44.3626	3.40848	25.7705	11.0401	107.77	18.5299	76.4786	11.0915	71.5473	7.24271	36.925	37.5449	34.7724	110.8	52.9697	3665	P31178	303	3e-06	638	8.26739	15.5172	1	1	Autolysin	3.4.24.38	Gametolysin.	-	-	-	UniRef90_B5Y4D2	645	1e-25	507	17.5989	39.4477	1	1	Predicted protein	Phaeodactylum tricornutum (strain CCAP 1055/1)	-	-	-
PSNMU-V1.4_AUG-EV-PASAV3_0017620.1	2.11378	2.62908	11.9969	0.00053288	0.0479976	1.82977	12.3114	20.7272	31.751	2.32737	9.00822	38.1332	63.2472	38.8204	47.8104	78.4333	78.227	41.0892	104.102	53.7224	52.4223	2691	P24171	2085	2e-114	681	77.4805	99.4126	1	2	Peptidyl-dipeptidase dcp	3.4.15.5	Peptidyl-dipeptidase Dcp.	-	-	-	UniRef90_B7G6A3	2130	0	780	79.1527	90.1282	1	2	Predicted protein	Phaeodactylum tricornutum (strain CCAP 1055/1)	-	-	GO:0046872]---[GO:0004222
PSNMU-V1.4_AUG-EV-PASAV3_0048670.1	2.07199	5.07664	18.9261	1.35878e-05	0.00480061	21.6343	65.505	63.4714	108.9	6.14664	50.4987	76.4923	123.31	42.1478	123.735	83.4502	165.068	40.3083	150.215	81.2322	193.675	968	-	-	-	-	-	-	-	-	-	-	-	-	-	-	-	-	-	-	-	-	-	-	-	-	-	-	-
PSNMU-V1.4_AUG-EV-PASAV3_0068380.1	2.04533	6.74397	13.3237	0.000262067	0.0338791	88.3671	127.27	39.2896	54.2051	13.3078	221.786	349.639	220.157	256.303	425.875	470.423	488.779	73.1075	193.479	1032.62	279.836	4734	Q54FB7	4344	0	1358	91.7617	98.38	1	2	Xanthine dehydrogenase	1.17.1.4	Xanthine dehydrogenase.	-	-	-	UniRef90_B7GAV1	4284	0	1387	90.4943	99.8558	1	2	Predicted protein (Fragment)	Phaeodactylum tricornutum (strain CCAP 1055/1)	-	-	GO:0051537]---[GO:0009055]---[GO:0050660]---[GO:0005506]---[GO:0008762
PSNMU-V1.4_AUG-EV-PASAV3_0071160.1	2.01907	6.06144	18.0796	2.1186e-05	0.00677507	26.2088	90.2836	17.7333	90.0881	21.1253	139.529	74.2891	288.73	67.614	206.561	27.4163	163.392	185.502	200.627	128.2	317.887	1315	-	-	-	-	-	-	-	-	-	-	-	-	-	-	-	-	-	-	-	-	-	-	-	-	-	-	-
PSNMU-V1.4_AUG-EV-PASAV3_0114040.1	2.00711	3.50668	12.2106	0.000475193	0.0465689	6.67328	18.1295	21.0497	25.1725	2.38704	20.2521	48.1325	44.0315	28.5274	26.4304	46.6713	44.608	15.7989	16.5532	31.4014	29.2908	4247	Q8RXY0	816	4e-37	376	19.2136	70.2128	1	0	Probable inactive protein kinase At3g63330	-	-	-	-	-	UniRef90_K0SQI8	1497	2e-121	459	35.2484	99.1285	1	0	Uncharacterized protein	Thalassiosira oceanica	-	-	GO:0005524]---[GO:0046872]---[GO:0004672
PSNMU-V1.4_AUG-EV-PASAV3_0114050.1	1.98663	4.73796	13.1281	0.000290897	0.0368227	25.4015	33.8174	37.3551	46.4848	2.80478	50.3014	65.7585	107.828	318.859	339.218	332.564	409.993	301.14	513.74	470.172	813.366	1148	Q5ZL43	555	1e-65	180	48.3449	94.4444	1	1	1 2-dihydroxy-3-keto-5-methylthiopentene dioxygenase	1.13.11.54	Acireductone dioxygenase (Fe(2 )-requiring).	Amino-acid biosynthesis	L-methionine biosynthesis via salvage pathway	L-methionine from S-methyl-5-thio-alpha-D-ribose 1-phosphate: step 5/6.	UniRef90_B7FQT4	606	2e-94	221	52.7875	90.4977	1	1	Predicted protein (Fragment)	Phaeodactylum tricornutum (strain CCAP 1055/1)	GO:0019509	L-methionine salvage from methylthioadenosine	GO:0010309]---[GO:0005506
PSNMU-V1.4_AUG-EV-PASAV3_0014720.1	1.95685	5.18632	16.451	4.99249e-05	0.0121337	15.553	117.66	22.8	31.8054	7.34016	19.7918	80.4469	44.1413	333.589	434.376	220.708	226.253	83.3197	266.786	453.979	344.851	2293	O23404	2229	0	963	97.2089	76.5317	-1	1	Pyruvate phosphate dikinase 1 chloroplastic	2.7.9.1	Pyruvate phosphate dikinase.	-	-	-	UniRef90_O23404	2229	0	963	97.2089	76.5317	-1	1	Pyruvate phosphate dikinase 1 chloroplastic	Brassicaceae	GO:0006090	pyruvate metabolic process	GO:0005524]---[GO:0016301]---[GO:0046872]---[GO:0050242
PSNMU-V1.4_AUG-EV-PASAV3_0031700.1	1.9284	5.25384	17.0185	3.70171e-05	0.00977894	16.0374	46.5963	1.28969	14.1901	11.9949	82.9809	10.3948	71.757	14.1084	56.2699	11.341	27.6588	44.5133	47.456	24.2892	43.3887	2589	-	-	-	-	-	-	-	-	-	-	-	-	-	-	-	-	-	-	-	-	-	-	-	-	-	-	-
PSNMU-V1.4_AUG-EV-PASAV3_0031150.1	1.90235	5.53382	15.2998	9.17282e-05	0.018578	27.608	52.778	227.263	232.913	9.9659	102.247	288.626	374.762	270.367	347.383	807.827	958.84	226.471	1588.89	659.654	1775.03	1665	Q9LD57	627	2e-73	481	37.6577	41.9958	-1	2	Phosphoglycerate kinase 1 chloroplastic	2.7.2.3	Phosphoglycerate kinase.	Carbohydrate biosynthesis	Calvin cycle.	-	UniRef90_Q5ENR4	636	2e-149	442	38.1982	47.9638	-1	2	Phosphoglycerate kinase (Fragment)	Kryptoperidinium foliaceum	GO:0006096	glycolysis	GO:0005524]---[GO:0004618
PSNMU-V1.4_AUG-EV-PASAV3_0048930.1	1.86292	7.1292	13.7821	0.000205286	0.0307979	90.5736	415.887	8.61332	16.9629	22.4382	89.2932	108.355	209.891	1791.9	582.648	1276.98	736.545	274.108	31.5478	2188.26	273.814	2478	P37758	675	3e-23	462	27.2397	46.7532	1	1	Nitrate/nitrite transporter NarU	-	-	-	-	-	UniRef90_K0T707	1839	0	673	74.2131	99.4056	1	1	Uncharacterized protein	Thalassiosira oceanica	GO:0055085	transmembrane transport	-
PSNMU-V1.4_AUG-EV-PASAV3_0059280.1	1.85347	8.1077	13.5986	0.000226348	0.0321309	99.561	210.489	78.4871	285.705	85.3965	729.732	192.813	617.978	41.1274	249.49	84.1921	224.67	169.283	788.426	183.846	516.626	2104	Q57251	705	1e-31	532	33.5076	43.609	-1	1	Putative L-lactate permease	-	-	-	-	-	UniRef90_B7G958	2025	0	689	96.2452	97.9681	-1	1	LCTP l-lactate permease	Phaeodactylum tricornutum (strain CCAP 1055/1)	-	-	GO:0015129
PSNMU-V1.4_AUG-EV-PASAV3_0048810.1	1.71713	4.86058	11.7903	0.000595405	0.0499695	25.8321	42.6484	24.6424	30.5006	5.19182	48.7233	58.0754	70.1649	66.5492	83.2474	58.719	97.7372	40.2482	150.053	51.7095	125.718	3935	-	-	-	-	-	-	-	-	-	-	-	-	-	-	-	-	-	-	-	-	-	-	-	-	-	-	-
PSNMU-V1.4_AUG-EV-PASAV3_0112320.1	1.71361	6.27647	12.1023	0.000503589	0.0467146	98.4309	200.619	20.2666	38.7102	5.07247	38.3343	46.3812	54.1884	997.395	306.685	588.179	276.728	293.391	81.906	1132.91	212.563	1163	Q50568	735	8e-44	274	63.1986	94.8905	1	0	Probable formate transporter	-	-	-	-	-	UniRef90_B7G163	939	1e-131	315	80.7395	99.0476	1	0	Predicted protein	Phaeodactylum tricornutum (strain CCAP 1055/1)	-	-	GO:0005215
PSNMU-V1.4_AUG-EV-PASAV3_0029310.1	1.52002	9.06303	12.1522	0.000490298	0.0467146	317.411	555.312	59.5102	325.339	177.417	1154.37	693.063	1158.76	165.619	524.694	87.9371	394.255	368.842	592.528	1457.35	616.612	4227	Q54BT3	1395	5e-49	1397	33.0021	32.0687	-1	0	ABC transporter B family member 2	-	-	-	-	-	UniRef90_K0R015	1623	5e-164	1364	38.396	40.1026	-1	0	Uncharacterized protein	Thalassiosira oceanica	-	-	GO:0005524]---[GO:0042626
PSNMU-V1.4_AUG-EV-PASAV3_0067000.1	1.30095	9.96686	13.8415	0.000198892	0.0302118	617.87	1154.73	305.473	1202.79	426.505	1916.71	931.975	1644.59	254.218	1076.83	354.116	1447.57	1383.4	800.679	2033.67	1044.54	1145	-	-	-	-	-	-	-	-	-	-	-	-	-	-	-	-	-	-	-	-	-	-	-	-	-	-	-
PSNMU-V1.4_AUG-EV-PASAV3_0083590.1	-1.25192	10.7582	18.8929	1.38266e-05	0.00480061	2930.48	2409.61	28.3733	33.1102	1363.6	403.858	3581.47	3105.92	878.183	458.029	193.08	106.631	835.72	100.125	501.663	75.4169	3457	Q28620	1101	2e-63	642	31.8484	60.2804	1	2	Sodium-dependent phosphate transport protein 2A	-	-	-	-	-	UniRef90_B5Y4T7	1626	1e-170	586	47.035	93.686	1	2	Predicted protein	Phaeodactylum tricornutum (strain CCAP 1055/1)	-	-	GO:0015321
PSNMU-V1.4_AUG-EV-PASAV3_0003300.1	-1.28078	10.2502	15.8753	6.76552e-05	0.0152249	1274.11	679.932	798.091	682.375	1830.15	803.507	251.566	235.475	2.39577	0.799646	3.92166	3.81822	2.22266	1.93479	1.52087	0.7528	4864	P20054	4515	0	2225	92.8248	64.6742	1	0	Protein PYR1-3	2.1.3.2]---[3.5.2.3]---[6.3.5.5	Aspartate carbamoyltransferase.]---[Dihydroorotase.]---[Carbamoyl-phosphate synthase (glutamine-hydrolyzing).	Pyrimidine metabolism]---[Pyrimidine metabolism]---[Pyrimidine metabolism	UMP biosynthesis via de novo pathway]---[ UMP biosynthesis via de novo pathway]---[ UMP biosynthesis via de novo pathway	(S)-dihydroorotate from bicarbonate: step 1/3.]---[ (S)-dihydroorotate from bicarbonate: step 2/3.]---[ (S)-dihydroorotate from bicarbonate: step 3/3.	UniRef90_B7G8W8	4527	0	1542	93.0715	97.406	1	0	Predicted protein	Phaeodactylum tricornutum (strain CCAP 1055/1)	GO:0070409]---[GO:0006543	carbamoyl phosphate biosynthetic process]---[glutamine catabolic process	GO:0005524]---[GO:0003824]---[GO:0046872]---[GO:0016740
PSNMU-V1.4_AUG-EV-PASAV3_0025170.1	-1.28146	9.73415	12.2952	0.000454133	0.0456085	731.478	392.303	582.021	552.544	1412.59	616.57	158.295	136.102	1.68591	0.841733	3.17973	1.62973	1.44173	1.07488	0.581508	0.342182	3735	Q167K4	981	9e-110	348	26.2651	93.1034	1	2	Phosphoribosylformylglycinamidine cyclo-ligase	6.3.3.1	Phosphoribosylformylglycinamidine cyclo-ligase.	Purine metabolism	IMP biosynthesis via de novo pathway	5-amino-1-(5-phospho-D-ribosyl)imidazole from N(2)-formyl-N(1)-(5-phospho-D-ribosyl)glycinamide: step 2/2.	UniRef90_B7G2B9	3333	0	1237	89.2369	90.7033	1	2	Predicted protein	Phaeodactylum tricornutum (strain CCAP 1055/1)	GO:0006189]---[GO:0009113	'de novo' IMP biosynthetic process]---[purine base biosynthetic process	GO:0005524]---[GO:0003937]---[GO:0046872]---[GO:0008168]---[GO:0004637]---[GO:0004643]---[GO:0004641]---[GO:0004644
PSNMU-V1.4_AUG-EV-PASAV3_0044870.1	-1.36531	9.71243	13.7229	0.000211858	0.031018	897.933	469.963	268.717	339.421	1279.28	509.326	74.402	92.5649	17.4359	9.63784	11.3764	7.12425	6.36762	5.91185	1.92345	3.21651	2191	P72749	1794	3e-174	597	81.8804	97.8224	1	1	GTP-binding protein TypA/BipA homolog	-	-	-	-	-	UniRef90_B7GBQ5	1890	0	676	86.262	93.3432	1	1	Predicted protein	Phaeodactylum tricornutum (strain CCAP 1055/1)	-	-	GO:0005525]---[GO:0003924
PSNMU-V1.4_AUG-EV-PASAV3_0057100.1	-1.46765	9.37763	13.4383	0.000246545	0.0329232	681.105	376.043	451.393	458.813	1075.6	352.241	92.706	129.185	2.35141	1.68347	2.50845	1.95568	2.52302	1.61232	1.29721	1.30029	2102	Q9LYJ9	1299	1e-128	645	61.7983	62.1705	1	0	DEAD-box ATP-dependent RNA helicase 46	3.6.4.13	RNA helicase.	-	-	-	UniRef90_B7S475	1452	0	575	69.0771	79.8261	1	0	Predicted protein	Phaeodactylum tricornutum (strain CCAP 1055/1)	-	-	GO:0005524]---[GO:0004386]---[GO:0003676
PSNMU-V1.4_AUG-EV-PASAV3_0064310.1	-1.60307	8.41469	11.798	0.000592958	0.0499695	365.093	163.009	293.774	233.566	555.942	186.608	69.0916	80.2668	0.976055	0.799646	1.09524	0.651892	1.14137	0.537441	0.670971	0.479055	7526	Q9H583	321	5e-14	2144	4.26521	5.17724	1	0	HEAT repeat-containing protein 1	-	-	-	-	-	UniRef90_B7FZI1	5298	8e-175	2229	70.396	79.1835	1	0	Predicted protein	Phaeodactylum tricornutum (strain CCAP 1055/1)	-	-	-
PSNMU-V1.4_AUG-EV-PASAV3_0115950.1	-1.61043	5.04359	11.8803	0.000567317	0.0488939	47.4664	23.7917	52.509	44.4732	43.1458	12.6904	18.4169	15.8667	2.52887	1.47303	3.851	2.51444	0.660791	3.92332	0.268388	0.889673	1887	O34614	504	3e-08	194	26.7091	70.6186	1	0	Putative rRNA methylase YtqB	-	-	-	-	-	UniRef90_B7FRA7	801	2e-54	475	42.4483	54.1053	1	0	Predicted protein	Phaeodactylum tricornutum (strain CCAP 1055/1)	-	-	GO:0008168
PSNMU-V1.4_AUG-EV-PASAV3_0063650.1	-1.61335	5.58556	12.3324	0.000445157	0.0450795	41.8156	19.4281	64.6229	56.3798	86.769	27.6165	16.0442	13.5059	1.41972	2.31477	10.9524	10.4768	7.02841	13.4898	6.1282	11.6342	3699	Q6DHJ1	702	3e-21	251	18.9781	70.9163	1	1	tRNA wybutosine-synthesizing protein 3 homolog	2.1.1.282	tRNA(Phe) 7-((3-amino-3-carboxypropyl)-4-demethylwyosine(37)-N(4))- methyltransferase.	tRNA modification	wybutosine-tRNA(Phe) biosynthesis.	-	UniRef90_B5Y5P7	1785	4e-50	797	48.2563	62.3588	1	1	Predicted protein	Phaeodactylum tricornutum (strain CCAP 1055/1)	-	-	GO:0016740
PSNMU-V1.4_AUG-EV-PASAV3_0008890.1	-1.62599	5.48724	12.2477	0.00046584	0.0460234	45.4214	24.8825	45.0472	41.7004	76.087	20.1206	13.1065	12.2432	0.221831	0.12626	0.883258	0.279382	0.180216	0	0.0447314	0.0684364	1301	Q13868	801	1e-40	293	61.568	76.1092	1	1	Exosome complex component RRP4	-	-	-	-	-	UniRef90_B7S458	969	3e-100	308	74.4812	98.3766	1	1	Predicted protein	Phaeodactylum tricornutum (strain CCAP 1055/1)	-	-	GO:0003723
PSNMU-V1.4_AUG-EV-PASAV3_0004730.1	-1.62861	5.64578	12.5007	0.000406809	0.0432463	108.818	49.2456	37.0787	35.6655	35.2686	11.1781	18.3039	15.3177	0.133098	0.336693	6.11214	2.70069	1.14137	4.35327	1.16302	2.66902	1918	O74955	606	2e-12	231	31.5954	89.6104	1	1	Translin-associated protein X homolog	-	-	-	-	-	UniRef90_B5Y4Y7	1332	4e-114	492	69.4473	90.2439	1	1	Predicted protein	Phaeodactylum tricornutum (strain CCAP 1055/1)	-	-	GO:0043565
PSNMU-V1.4_AUG-EV-PASAV3_0023060.1	-1.64808	5.08135	12.2685	0.000460667	0.0458855	26.7469	14.3373	15.6606	15.3862	64.7485	17.0301	6.83572	8.0157	0.310563	0.294607	0.671276	0.791583	4.26511	0.376209	0.492046	0.342182	1466	Q12068	1053	1e-23	342	71.8281	98.2456	1	2	NADPH-dependent methylglyoxal reductase GRE2	1.1.1.265]---[1.1.1.283	3-methylbutanal reductase.]---[Methylglyoxal reductase (NADPH).	-	-	-	UniRef90_B7G3W3	1125	2e-129	397	76.7394	95.2141	1	2	Predicted protein	Phaeodactylum tricornutum (strain CCAP 1055/1)	-	-	GO:0003824]---[GO:0050662
PSNMU-V1.4_AUG-EV-PASAV3_0013330.1	-1.67874	5.86353	11.8638	0.00057236	0.0489811	48.1122	33.9732	95.2532	85.5756	109.864	20.9096	10.4513	7.851	79.1048	95.2421	92.7067	67.8433	20.845	43.264	8.45424	14.6454	1837	-	-	-	-	-	-	-	-	-	-	-	-	-	-	UniRef90_B7G967	264	8e-15	274	14.3713	32.8467	1	2	Predicted protein	Phaeodactylum tricornutum (strain CCAP 1055/1)	-	-	-
PSNMU-V1.4_AUG-EV-PASAV3_0073430.1	-1.68679	5.54655	12.3727	0.000435653	0.0448649	37.5641	25.402	59.7866	48.0071	89.6335	17.6219	17.6825	19.5451	2.21831	1.2626	4.76959	4.19073	4.08489	1.3436	2.46023	2.18996	1255	A6TVX6	201	1e-14	111	16.0159	59.4595	1	1	Putative pterin-4-alpha-carbinolamine dehydratase	4.2.1.96	4a-hydroxytetrahydrobiopterin dehydratase.	-	-	-	UniRef90_K8Z8Y7	249	8e-28	178	19.8406	46.0674	1	1	Transcriptional coactivator pterin dehydratase	Nannochloropsis gaditana	GO:0006729	tetrahydrobiopterin biosynthetic process	GO:0008124
PSNMU-V1.4_AUG-EV-PASAV3_0005000.1	-1.69346	4.84839	12.1128	0.000500758	0.0467146	20.6118	12.2075	42.2375	34.6869	57.9455	12.9534	11.4117	11.6392	1.81901	0.336693	10.8464	5.44795	0.0600719	2.52597	2.01291	3.07964	1205	Q54NK8	888	6e-75	285	73.6929	91.2281	1	1	GPN-loop GTPase 3	-	-	-	-	-	UniRef90_K0R8J1	894	3e-108	307	74.1909	96.4169	1	1	Uncharacterized protein	Thalassiosira oceanica	-	-	-
PSNMU-V1.4_AUG-EV-PASAV3_0005950.1	-1.70393	7.76906	11.7842	0.000597342	0.0499695	230.282	100.725	111.144	78.7795	367.724	109.545	94.1183	62.0394	185.539	155.594	212.83	102.58	56.9482	288.122	268.523	392.414	1937	-	-	-	-	-	-	-	-	-	-	-	-	-	-	UniRef90_D8UC54	429	9e-13	240	22.1477	51.25	-1	2	Putative uncharacterized protein	Volvox carteri	-	-	-
PSNMU-V1.4_AUG-EV-PASAV3_0079450.1	-1.70477	5.97464	11.9541	0.000545281	0.0480164	72.0607	51.6352	67.4787	63.6652	97.272	17.4904	17.965	25.7491	0.532394	0.462953	0.176652	0.512201	0.240288	13.7585	0.0447314	2.73745	1268	Q2T9Y1	501	5e-10	279	39.511	60.5735	1	0	Uncharacterized protein C3orf26 homolog	-	-	-	-	-	UniRef90_K0RD87	405	3e-15	304	31.9401	50	1	0	Uncharacterized protein	Thalassiosira oceanica	GO:0006511	ubiquitin-dependent protein catabolic process	GO:0004843
PSNMU-V1.4_AUG-EV-PASAV3_0076190.1	-1.70801	8.10623	12.5969	0.000386383	0.0420562	296.423	106.127	196.264	151.959	454.374	164.449	46.4377	57.4276	3.41619	2.65146	2.79109	1.58317	0.780935	0.859905	0.670971	0.889673	9099	O75691	1242	2e-31	2785	13.6499	14.614	1	2	Small subunit processome component 20 homolog	-	-	-	-	-	UniRef90_B7FSB3	8742	0	2890	96.0765	98.1661	1	2	Predicted protein	Phaeodactylum tricornutum (strain CCAP 1055/1)	-	-	-
PSNMU-V1.4_AUG-EV-PASAV3_0002610.1	-1.70852	8.4105	11.8994	0.000561515	0.0487395	350.724	250.955	354.942	328.982	569.19	102.838	71.2949	104.259	0.79859	1.01008	1.34255	0.651892	0.901079	1.07488	0.581508	0.479055	1639	Q54KS4	1308	1e-87	615	79.8048	68.7805	1	1	Guanine nucleotide-binding protein-like 3 homolog	-	-	-	-	-	UniRef90_B7FSQ2	1155	2e-176	360	70.4698	100	1	1	Predicted protein (Fragment)	Phaeodactylum tricornutum (strain CCAP 1055/1)	-	-	GO:0005525
PSNMU-V1.4_AUG-EV-PASAV3_0016430.1	-1.72008	8.54939	13.4006	0.00025155	0.0332264	264.348	142.698	357.844	284.128	757.468	178.849	91.3501	102.283	1.15352	0.75756	1.1659	0.651892	0.961151	1.02114	0.31312	0.273745	5450	O35134	3951	0	1717	72.4954	73.7333	1	0	DNA-directed RNA polymerase I subunit RPA1	2.7.7.6	DNA-directed RNA polymerase.	-	-	-	UniRef90_K0R909	4323	0	1952	79.3211	80.3279	1	0	DNA-directed RNA polymerase	Thalassiosira oceanica	GO:0006351	transcription, DNA-dependent	GO:0003677]---[GO:0003899]---[GO:0008270
PSNMU-V1.4_AUG-EV-PASAV3_0013880.1	-1.73151	5.53517	13.1903	0.000281409	0.0359967	56.5076	35.3239	47.0739	48.877	70.2387	13.9397	10.2818	8.67453	0.57676	0.547127	1.5192	0.977838	0.240288	0.698673	0.178926	0.410618	2448	-	-	-	-	-	-	-	-	-	-	-	-	-	-	UniRef90_B7G4L4	1911	2e-129	719	78.0637	82.1975	1	0	Predicted protein	Phaeodactylum tricornutum (strain CCAP 1055/1)	-	-	GO:0016706
PSNMU-V1.4_AUG-EV-PASAV3_0060890.1	-1.74922	5.03731	12.7937	0.000347793	0.0406382	34.2275	22.9086	50.7126	46.213	55.4391	9.99453	17.1176	17.1295	0.842957	0.75756	2.36713	1.72286	0.360431	8.27659	0.357851	2.39527	1259	Q6P0I8	819	1e-18	271	65.0516	83.3948	1	2	Exosome complex component MTR3	-	-	-	-	-	UniRef90_B7FYW1	474	7e-29	212	37.6489	67.4528	1	2	Predicted protein (Fragment)	Phaeodactylum tricornutum (strain CCAP 1055/1)	GO:0006470	protein dephosphorylation	GO:0008138
PSNMU-V1.4_AUG-EV-PASAV3_0060170.1	-1.75424	6.82594	11.9683	0.000541119	0.0479976	46.5515	25.402	44.0799	35.7199	263.112	58.8493	41.0143	29.8667	46.5401	41.8762	66.8096	87.5397	67.5809	79.4875	50.0544	130.508	1509	-	-	-	-	-	-	-	-	-	-	-	-	-	-	UniRef90_B7FP18	1002	4e-95	389	66.4016	84.5758	1	2	Predicted protein	Phaeodactylum tricornutum (strain CCAP 1055/1)	GO:0006457	protein folding	GO:0003755
PSNMU-V1.4_AUG-EV-PASAV3_0086400.1	-1.75697	6.19468	12.8863	0.000330994	0.0402224	91.8114	53.765	83.4156	71.0592	110.043	22.6192	18.5299	21.9608	1.10915	1.51512	1.66052	1.62973	0.600719	4.67573	0.93936	1.91622	1400	Q9Y3B2	681	8e-24	195	48.6429	94.8718	1	0	Exosome complex component CSL4	-	-	-	-	-	UniRef90_B7G2P0	684	5e-46	248	48.8571	91.129	1	0	Predicted protein	Phaeodactylum tricornutum (strain CCAP 1055/1)	-	-	GO:0003723
PSNMU-V1.4_AUG-EV-PASAV3_0087820.1	-1.75768	6.81825	12.708	0.000364102	0.0417412	63.2347	22.5449	14.3248	16.9085	234.348	79.5617	3.33312	3.18432	0.0887323	0.0420867	0.105991	0.0465637	0	0.214976	0	0.0684364	2287	P31521	972	1e-39	419	42.5011	64.6778	1	0	47 kDa protein	-	-	-	-	-	UniRef90_A4S6R6	726	3e-52	415	31.7446	56.1446	1	0	Uncharacterized protein (Fragment)	Ostreococcus lucimarinus (strain CCE9901)	-	-	-
PSNMU-V1.4_AUG-EV-PASAV3_0074250.1	-1.75819	5.05615	12.9628	0.000317739	0.0393996	49.1885	32.4668	21.8327	20.225	40.9975	7.29863	19.3208	16.0863	2.70633	3.99823	3.21506	6.14641	1.9223	0.698673	0.760434	0.479055	1179	-	-	-	-	-	-	-	-	-	-	-	-	-	-	UniRef90_K0RGA1	753	3e-26	262	63.8677	77.8626	1	0	Uncharacterized protein	Thalassiosira oceanica	-	-	-
PSNMU-V1.4_AUG-EV-PASAV3_0038170.1	-1.76142	8.75196	15.391	8.74041e-05	0.0180023	593.707	248.514	470.877	430.868	619.796	178.126	92.6495	107.663	1.50845	0.799646	1.48387	0.558764	1.14137	0.752417	0.536777	0.410618	3039	Q15269	2748	0	919	90.4245	94.8857	1	1	Periodic tryptophan protein 2 homolog	-	-	-	-	-	UniRef90_B5Y4T9	2754	0	885	90.6219	97.5141	1	1	Predicted protein	Phaeodactylum tricornutum (strain CCAP 1055/1)	GO:0000480]---[GO:0000447]---[GO:0000472]---[GO:0030010	endonucleolytic cleavage in 5'-ETS of tricistronic rRNA transcript (SSU-rRNA, 5.8S rRNA, LSU-rRNA)]---[endonucleolytic cleavage in ITS1 to separate SSU-rRNA from 5.8S rRNA and LSU-rRNA from tricistronic rRNA transcript (SSU-rRNA, 5.8S rRNA, LSU-rRNA)]---[endonucleolytic cleavage to generate mature 5'-end of SSU-rRNA from (SSU-rRNA, 5.8S rRNA, LSU-rRNA)]---[establishment of cell polarity	GO:0030515
PSNMU-V1.4_AUG-EV-PASAV3_0058530.1	-1.77797	6.10816	12.1062	0.00050255	0.0467146	70.5	55.9468	90.1865	84.1076	115.414	16.8986	23.8403	30.4158	2.12957	1.51512	1.83718	1.44347	0.540647	11.8774	1.43141	3.14807	1648	-	-	-	-	-	-	-	-	-	-	-	-	-	-	UniRef90_B7GAM4	1203	3e-64	342	72.9976	97.3684	1	1	Predicted protein	Phaeodactylum tricornutum (strain CCAP 1055/1)	-	-	GO:0000166
PSNMU-V1.4_AUG-EV-PASAV3_0094550.1	-1.79783	5.91673	14.0137	0.000181484	0.0287042	83.6313	46.6483	77.6581	70.733	84.382	17.1617	24.8572	21.7412	3.23873	5.76587	3.53303	4.33042	3.54424	12.2536	0.715703	1.77935	1359	-	-	-	-	-	-	-	-	-	-	-	-	-	-	UniRef90_B7FXC4	1212	1e-57	399	89.1832	98.7469	1	1	Predicted protein	Phaeodactylum tricornutum (strain CCAP 1055/1)	GO:0051726	regulation of cell cycle	-
PSNMU-V1.4_AUG-EV-PASAV3_0106150.1	-1.80434	4.77472	12.1407	0.000493321	0.0467146	25.5092	20.1554	59.0496	63.2846	48.9344	6.83836	10.3948	11.2	1.06479	1.01008	4.38096	2.561	0.841007	7.47043	0.402583	6.09084	2769	-	-	-	-	-	-	-	-	-	-	-	-	-	-	UniRef90_B7FVE4	1374	4e-54	723	49.6208	59.8893	1	1	Predicted protein	Phaeodactylum tricornutum (strain CCAP 1055/1)	-	-	-
PSNMU-V1.4_AUG-EV-PASAV3_0005620.1	-1.80661	6.38732	12.591	0.000387615	0.0420562	59.8443	40.3627	94.0556	78.7795	171.807	28.7343	18.1344	15.7569	1.46408	0.799646	2.08449	2.23506	1.38165	1.66607	0.849897	0.889673	4486	-	-	-	-	-	-	-	-	-	-	-	-	-	-	UniRef90_B5Y4K5	3768	2e-148	1224	83.9947	89.3791	1	0	Predicted protein	Phaeodactylum tricornutum (strain CCAP 1055/1)	-	-	GO:0016740
PSNMU-V1.4_AUG-EV-PASAV3_0083990.1	-1.80705	6.28751	13.5522	0.000232025	0.0321309	47.6278	25.6098	26.8993	33.2733	168.048	35.3754	22.9929	23.1138	81.7224	79.9646	57.5884	74.8744	54.9658	66.6964	52.2016	46.9473	2012	-	-	-	-	-	-	-	-	-	-	-	-	-	-	-	-	-	-	-	-	-	-	-	-	-	-	-
PSNMU-V1.4_AUG-EV-PASAV3_0070420.1	-1.80796	6.9592	12.3883	0.000432036	0.0448649	166.132	92.5693	139.057	134.072	180.222	36.3617	23.2189	29.2628	0.709858	0.462953	2.61444	1.81598	0.600719	1.55858	0.31312	1.84778	2025	Q9H0S4	1191	0	455	58.8148	86.8132	1	0	Probable ATP-dependent RNA helicase DDX47	3.6.4.13	RNA helicase.	-	-	-	UniRef90_B7G4L8	1200	0	433	59.2593	92.1478	1	0	Predicted protein (Fragment)	Phaeodactylum tricornutum (strain CCAP 1055/1)	-	-	GO:0005524]---[GO:0004386]---[GO:0003676
PSNMU-V1.4_AUG-EV-PASAV3_0076780.1	-1.81454	4.41697	12.9353	0.000322439	0.0395785	37.4565	17.1425	21.5103	11.1455	23.572	5.6548	22.2585	10.8157	58.8739	14.9828	49.957	20.9071	8.7705	1.66607	29.7911	33.3285	2035	-	-	-	-	-	-	-	-	-	-	-	-	-	-	UniRef90_B7FNT5	372	3e-21	461	18.2801	26.4642	1	1	Predicted protein	Phaeodactylum tricornutum (strain CCAP 1055/1)	-	-	-
PSNMU-V1.4_AUG-EV-PASAV3_0112590.1	-1.81525	8.05246	12.6524	0.000375081	0.0420562	300.082	188.255	306.164	299.949	432.234	76.8	55.1942	72.4708	4.48098	7.07056	2.72043	2.42131	1.98237	1.61232	0.402583	0.821236	2763	Q55DE2	1380	6e-68	756	49.9457	54.1005	1	2	Protein SDA1 homolog	-	-	-	-	-	UniRef90_B7FYT8	2412	0	805	87.2964	93.913	1	2	Predicted protein	Phaeodactylum tricornutum (strain CCAP 1055/1)	GO:0030036]---[GO:0042273]---[GO:0000055	actin cytoskeleton organization]---[ribosomal large subunit biogenesis]---[ribosomal large subunit export from nucleus	-
PSNMU-V1.4_AUG-EV-PASAV3_0017010.1	-1.82354	8.93467	12.4894	0.00040926	0.0432463	286.305	329.135	627.344	582.61	1040.87	99.6822	172.362	241.13	1.24225	1.2626	2.19048	1.81598	1.74209	1.77355	0.894628	2.18996	3479	O60100	3114	3e-81	1067	89.5085	95.5014	1	1	Probable importin subunit beta-4	-	-	-	-	-	UniRef90_K0RCI5	3120	0	1075	89.6809	97.3023	1	1	Uncharacterized protein	Thalassiosira oceanica	GO:0006886	intracellular protein transport	-
PSNMU-V1.4_AUG-EV-PASAV3_0060290.1	-1.82902	4.88995	14.4968	0.000140401	0.0251601	38.479	18.545	42.7902	43.5489	44.9361	10.126	10.7338	11.9138	5.72323	2.5252	8.86791	10.8028	1.98237	1.66607	11.4065	10.6761	2578	-	-	-	-	-	-	-	-	-	-	-	-	-	-	-	-	-	-	-	-	-	-	-	-	-	-	-
PSNMU-V1.4_AUG-EV-PASAV3_0035070.1	-1.83033	8.09739	12.8648	0.000334818	0.0402843	282.161	179.373	304.368	272.493	474.723	81.5343	54.1773	69.3413	1.06479	0.715473	0.918588	0.419073	0.480575	0.429953	0.134194	0.0684364	1907	Q9SH88	828	1e-18	318	43.419	70.4403	1	0	Ribosome biogenesis regulatory protein homolog	-	-	-	-	-	UniRef90_K0SLW2	1095	4e-81	432	57.42	84.4907	1	0	Uncharacterized protein (Fragment)	Thalassiosira oceanica	GO:0042254	ribosome biogenesis	-
PSNMU-V1.4_AUG-EV-PASAV3_0082660.1	-1.85107	4.8525	13.0168	0.000308711	0.0386748	24.379	18.3892	38.1842	36.9704	55.26	7.6274	7.9091	9.60786	0.0887323	0.294607	0.706606	0.325946	0.180216	0.26872	0.134194	0.205309	1300	-	-	-	-	-	-	-	-	-	-	-	-	-	-	UniRef90_B8BZV6	843	4e-46	706	64.8462	38.2436	1	1	Uncharacterized protein	Thalassiosira pseudonana	GO:0001522	pseudouridine synthesis	GO:0009982]---[GO:0003723
PSNMU-V1.4_AUG-EV-PASAV3_0076160.1	-1.85276	4.40172	11.9119	0.00055777	0.0487395	29.8683	21.5579	4.28363	2.2291	27.0333	3.74795	18.8124	7.35688	86.2034	30.8074	13.4962	35.3418	18.5021	73.5219	72.286	198.329	2421	P48066	732	4e-43	632	30.2354	40.8228	1	0	Sodium- and chloride-dependent GABA transporter 3	-	-	-	-	-	UniRef90_B7G4F6	639	7e-113	1166	26.3941	17.0669	1	0	Transporter	Phaeodactylum tricornutum (strain CCAP 1055/1)	-	-	GO:0005328
PSNMU-V1.4_AUG-EV-PASAV3_0072090.1	-1.86237	6.29064	13.619	0.000223905	0.0321309	82.824	52.7261	108.979	96.7754	134.152	21.8959	21.1286	23.8824	0.354929	0.25252	0.883258	0.139691	0.30036	0	0.0447314	0.0684364	1064	-	-	-	-	-	-	-	-	-	-	-	-	-	-	-	-	-	-	-	-	-	-	-	-	-	-	-
PSNMU-V1.4_AUG-EV-PASAV3_0091020.1	-1.86378	5.60878	13.5763	0.000229057	0.0321309	47.1973	37.8693	65.8205	58.5546	85.6352	10.9151	22.9364	24.7059	0.399295	0.336693	1.80185	1.16409	0	0.698673	0.178926	0.547491	1353	-	-	-	-	-	-	-	-	-	-	-	-	-	-	-	-	-	-	-	-	-	-	-	-	-	-	-
PSNMU-V1.4_AUG-EV-PASAV3_0012970.1	-1.86537	4.17698	12.0371	0.000521532	0.0476516	21.3114	12.727	33.0715	26.8579	29.0026	4.93151	6.55325	6.75296	0.177465	0.0841733	0.317973	0.232818	0.0600719	3.60085	0	0.547491	1705	-	-	-	-	-	-	-	-	-	-	-	-	-	-	-	-	-	-	-	-	-	-	-	-	-	-	-
PSNMU-V1.4_AUG-EV-PASAV3_0077420.1	-1.87088	8.05626	12.4592	0.000415948	0.0435741	226.3	171.165	335.459	296.307	507.247	69.1726	64.9111	83.1767	0.976055	0.799646	1.62519	1.30378	1.62194	0.644929	0.93936	0.479055	3176	P78316	1284	5e-22	857	40.4282	46.7911	1	0	Nucleolar protein 14	-	-	-	-	-	UniRef90_B5Y3X7	2799	0	997	88.1297	95.6871	1	0	Predicted protein	Phaeodactylum tricornutum (strain CCAP 1055/1)	-	-	-
PSNMU-V1.4_AUG-EV-PASAV3_0057340.1	-1.88486	6.5021	12.6143	0.000382808	0.0420562	85.3534	65.7128	122.383	108.138	163.214	21.3041	25.5351	32.3922	1.19789	1.13634	1.94317	0.931274	0.0600719	0.591185	1.92345	0.889673	1535	-	-	-	-	-	-	-	-	-	-	-	-	-	-	UniRef90_B8LC57	1194	3e-84	471	77.785	78.3439	1	0	Predicted protein	Thalassiosira pseudonana	-	-	GO:0046872
PSNMU-V1.4_AUG-EV-PASAV3_0040510.1	-1.88805	4.64991	13.7319	0.000210838	0.031018	5.22023	2.75318	43.7114	27.9996	64.3308	13.0192	27.8513	58.4707	16.0162	27.4826	32.7159	85.3513	24.2691	495.735	16.5059	332.806	965	-	-	-	-	-	-	-	-	-	-	-	-	-	-	-	-	-	-	-	-	-	-	-	-	-	-	-
PSNMU-V1.4_AUG-EV-PASAV3_0073360.1	-1.89024	7.43333	13.9912	0.000183665	0.0287042	197.561	77.2969	174.846	166.91	291.219	74.8932	38.8676	37.553	0.665492	1.01008	1.13057	0.698455	0.600719	3.38588	0.178926	1.09498	4521	Q12754	735	3e-15	1228	16.2575	21.4169	1	1	Ribosomal RNA-processing protein 12	-	-	-	-	-	UniRef90_B7FNS8	4020	0	1267	88.9184	99.9211	1	1	Predicted protein	Phaeodactylum tricornutum (strain CCAP 1055/1)	-	-	-
PSNMU-V1.4_AUG-EV-PASAV3_0040680.1	-1.89076	6.29918	11.969	0.000540944	0.0479976	57.3687	54.4403	154.902	138.856	157.784	16.5041	23.2754	30.6903	0.488027	0.799646	1.27189	1.39691	0.420503	1.02114	0.31312	0.684364	1433	-	-	-	-	-	-	-	-	-	-	-	-	-	-	UniRef90_B8CCP7	342	3e-08	273	23.866	44.6886	1	0	Uncharacterized protein	Thalassiosira pseudonana	-	-	-
PSNMU-V1.4_AUG-EV-PASAV3_0111960.1	-1.91036	7.88667	12.84	0.000339282	0.0404211	230.982	163.009	274.889	238.84	423.64	58.5863	57.228	84.3296	29.8584	21.9271	60.6975	60.3	14.9579	46.9723	48.6678	41.7462	3368	Q5RCE6	765	1e-25	490	22.7138	49.5918	1	1	Ribosomal L1 domain-containing protein 1	-	-	-	-	-	UniRef90_B7G3F4	1251	1e-93	427	37.1437	92.2717	-1	1	Transporter major facilitator superfamily and tetracycline resistance protein	Phaeodactylum tricornutum (strain CCAP 1055/1)	-	-	GO:0003723
PSNMU-V1.4_AUG-EV-PASAV3_0056760.1	-1.91874	5.30413	12.6099	0.000383718	0.0420562	36.4878	38.2329	66.189	63.6108	67.6727	5.91781	10.7338	15.9216	0.443661	0.25252	2.08449	1.72286	0.540647	16.1232	0.93936	11.5657	1275	-	-	-	-	-	-	-	-	-	-	-	-	-	-	UniRef90_B8LBR4	192	3e-09	204	15.0588	31.3725	1	0	Putative uncharacterized protein	Thalassiosira pseudonana	GO:0006355	regulation of transcription, DNA-dependent	-
PSNMU-V1.4_AUG-EV-PASAV3_0099830.1	-1.9193	6.36829	11.9858	0.000536082	0.0479976	78.411	75.8424	113.631	106.29	141.671	13.874	25.2526	33.1609	0.0887323	0.0841733	0.459294	0.325946	0.180216	0.161232	0.31312	0.342182	1536	-	-	-	-	-	-	-	-	-	-	-	-	-	-	UniRef90_B5Y3Z2	504	4e-11	295	32.8125	52.5424	1	0	Predicted protein	Phaeodactylum tricornutum (strain CCAP 1055/1)	-	-	-
PSNMU-V1.4_AUG-EV-PASAV3_0099600.1	-1.92691	4.38756	14.3698	0.000150192	0.0260734	40.7393	17.0386	71.9005	62.7953	20.5882	4.60274	7.96559	6.14903	5.54577	14.1411	44.0569	49.7766	2.58309	26.0659	3.26539	23.1999	3265	Q5RC80	618	2e-22	524	18.928	33.3969	1	0	RNA-binding protein 39	-	-	-	-	-	UniRef90_B7G1H5	1287	5e-109	687	39.4181	57.7875	1	0	Predicted protein	Phaeodactylum tricornutum (strain CCAP 1055/1)	GO:0006397	mRNA processing	GO:0000166]---[GO:0003723
PSNMU-V1.4_AUG-EV-PASAV3_0001340.1	-1.94584	5.68362	13.9516	0.000187578	0.0288537	44.1298	38.077	113.401	101.342	96.6752	10.1918	21.1286	26.6275	0.221831	0.0420867	0.565285	0.37251	0.240288	0.107488	0	0	1218	Q921I9	735	7e-26	245	60.3448	94.2857	1	0	Exosome complex component RRP41	-	-	-	-	-	UniRef90_B7GAV6	813	4e-100	274	66.7488	99.635	1	0	Predicted protein	Phaeodactylum tricornutum (strain CCAP 1055/1)	-	-	-
PSNMU-V1.4_AUG-EV-PASAV3_0104660.1	-1.95079	3.86895	12.7115	0.000363414	0.0417412	8.71832	3.58433	1.65818	2.2291	32.0461	7.29863	0.621429	0.27451	0.310563	0.50504	0.883258	0.88471	0.660791	0.644929	0.178926	0.205309	1087	Q9SZ42	501	8e-44	323	46.0902	51.0836	1	1	Fatty acid desaturase 4 chloroplastic	-	-	Lipid metabolism	fatty acid metabolism.	-	UniRef90_K0R1I4	849	8e-102	338	78.1049	80.4734	1	1	Uncharacterized protein	Thalassiosira oceanica	-	-	-
PSNMU-V1.4_AUG-EV-PASAV3_0027650.1	-1.95943	6.98862	13.3379	0.000260092	0.0338791	119.312	78.4398	166.463	150.546	236.019	32.6795	23.2189	29.9765	0.354929	0.0420867	0.600615	0.0931274	0.480575	0.376209	0	0.136873	2560	Q8N9T8	1044	2e-12	703	40.7812	49.9289	1	0	Protein KRI1 homolog	-	-	-	-	-	UniRef90_B7FUH6	1491	3e-96	743	58.2422	69.9865	1	0	Predicted protein	Phaeodactylum tricornutum (strain CCAP 1055/1)	-	-	-
PSNMU-V1.4_AUG-EV-PASAV3_0093590.1	-1.97125	7.33698	13.5469	0.000232679	0.0321309	142.884	87.998	157.988	140.868	312.285	45.5014	30.676	36.6197	0.266197	0.0420867	0.211982	0.0931274	0.480575	0.26872	0.0894628	0.342182	3426	Q2KJJ5	2316	8e-125	800	67.6007	85.125	1	1	Transducin beta-like protein 3	-	-	-	-	-	UniRef90_B7FX96	2532	0	820	73.9054	99.6341	1	1	Predicted protein (Fragment)	Phaeodactylum tricornutum (strain CCAP 1055/1)	GO:0006364	rRNA processing	-
PSNMU-V1.4_AUG-EV-PASAV3_0052820.1	-1.98629	7.39191	11.7749	0.000600358	0.0499695	128.514	117.348	229.474	215.461	333.53	31.9562	44.065	57.8668	1.99648	3.53528	1.20123	0.977838	0.901079	0.376209	0.268388	0.342182	2699	O74400	618	3e-11	674	22.8974	30.5638	1	2	Uncharacterized RNA-binding protein C4F6.14	-	-	-	-	-	UniRef90_W7T7L7	1206	2e-32	976	44.6832	32.377	1	2	Rna-binding protein 28	Nannochloropsis gaditana	-	-	GO:0003676]---[GO:0000166
PSNMU-V1.4_AUG-EV-PASAV3_0119100.1	-1.98698	7.18871	14.9857	0.000108329	0.020569	185.237	80.6735	139.379	149.023	233.99	47.211	24.1793	31.6236	0.709858	0.420867	0.635945	0.232818	0.180216	0.161232	0.0447314	0.273745	2635	-	-	-	-	-	-	-	-	-	-	-	-	-	-	UniRef90_B7G3S0	2214	3e-177	739	84.0228	92.0162	1	2	Predicted protein	Phaeodactylum tricornutum (strain CCAP 1055/1)	-	-	GO:0003723
PSNMU-V1.4_AUG-EV-PASAV3_0103200.1	-1.98886	9.11255	21.7026	3.18354e-06	0.00161193	532.14	198.801	485.109	372.259	1037.83	243.88	78.8085	95.6394	0.354929	0.715473	0.812597	0.651892	1.02122	0.752417	0.268388	0.342182	6329	Q14690	867	2e-50	1871	13.6988	14.8584	1	2	Protein RRP5 homolog	-	-	-	-	-	UniRef90_B7G8K1	870	1e-98	300	13.7462	98.3333	1	2	Predicted protein (Fragment)	Phaeodactylum tricornutum (strain CCAP 1055/1)	GO:0006397	mRNA processing	-
PSNMU-V1.4_AUG-EV-PASAV3_0070150.1	-2.0183	7.20274	16.0007	6.33186e-05	0.0145179	143.637	45.2457	15.1079	21.3667	273.495	73.1836	4.85845	9.05884	68.5013	25.252	20.4562	4.19073	26.8521	21.8201	51.62	7.528	2531	Q9HGM6	1563	3e-64	517	61.7542	97.6789	1	0	Putative transporter C543.05c	-	-	-	-	-	UniRef90_B5Y5V6	1554	0	478	61.3987	100	1	0	Predicted protein (Fragment)	Phaeodactylum tricornutum (strain CCAP 1055/1)	-	-	GO:0005452
PSNMU-V1.4_AUG-EV-PASAV3_0117790.1	-2.02171	6.07359	16.2932	5.42595e-05	0.01268	73.1908	42.7523	119.849	107.975	117.443	16.7014	15.3663	20.5334	0.754224	1.59929	3.1444	1.76942	0.360431	8.06161	0.0894628	3.42182	2416	Q9NYH9	1116	2e-16	597	46.1921	54.4389	1	0	U3 small nucleolar RNA-associated protein 6 homolog	-	-	-	-	-	UniRef90_B7FYZ4	2085	5e-87	944	86.2997	67.5847	1	0	Predicted protein	Phaeodactylum tricornutum (strain CCAP 1055/1)	GO:0006396	RNA processing	-
PSNMU-V1.4_AUG-EV-PASAV3_0114870.1	-2.03818	7.89745	14.1676	0.000167221	0.0278366	210.639	146.958	361.207	337.518	459.267	53.7863	58.0754	82.1335	1.81901	1.17843	3.39171	2.14193	2.46295	2.20351	0.670971	1.84778	3449	O42832	1095	4e-76	802	31.7483	40.2743	1	0	AdoMet-dependent rRNA methyltransferase spb1	-	-	-	-	-	UniRef90_K0TJ80	1119	4e-118	391	32.4442	94.1176	1	0	Uncharacterized protein (Fragment)	Thalassiosira oceanica	GO:0000453	enzyme-directed rRNA 2'-O-methylation	GO:0008649
PSNMU-V1.4_AUG-EV-PASAV3_0109490.1	-2.04823	7.8694	14.2833	0.000157252	0.0265406	205.526	141.503	355.173	333.114	452.822	52.9973	57.228	79.3335	2.4845	2.18851	3.81567	2.42131	2.70324	2.6872	0.93936	1.71091	3633	O42832	1095	5e-76	802	30.1404	40.2743	1	2	AdoMet-dependent rRNA methyltransferase spb1	-	-	-	-	-	UniRef90_K0TJ80	1119	1e-118	391	30.801	94.1176	1	2	Uncharacterized protein (Fragment)	Thalassiosira oceanica	GO:0000453	enzyme-directed rRNA 2'-O-methylation	GO:0008649
PSNMU-V1.4_AUG-EV-PASAV3_0090810.1	-2.06113	7.36376	12.0511	0.000517631	0.0476516	127.008	122.283	164.344	146.414	325.175	26.5644	31.1845	41.0119	2.39577	0.799646	2.64977	0.512201	0.660791	0.376209	7.24649	0.7528	2627	-	-	-	-	-	-	-	-	-	-	-	-	-	-	-	-	-	-	-	-	-	-	-	-	-	-	-
PSNMU-V1.4_AUG-EV-PASAV3_0061210.1	-2.06824	7.31691	12.1364	0.000494483	0.0467146	112.154	107.374	166.186	146.359	329.531	26.8274	30.9585	40.353	0.177465	0.420867	0.953918	0.325946	0.480575	0.26872	0.402583	0.136873	1636	-	-	-	-	-	-	-	-	-	-	-	-	-	-	-	-	-	-	-	-	-	-	-	-	-	-	-
PSNMU-V1.4_AUG-EV-PASAV3_0092330.1	-2.07555	4.84691	15.2017	9.66148e-05	0.0192469	27.7695	21.2982	44.172	38.8189	52.3359	5.06302	13.615	12.902	1.50845	1.72555	3.32105	4.2373	2.3428	5.21318	0.894628	3.55869	1050	-	-	-	-	-	-	-	-	-	-	-	-	-	-	-	-	-	-	-	-	-	-	-	-	-	-	-
PSNMU-V1.4_AUG-EV-PASAV3_0048680.1	-2.11855	6.36481	17.7137	2.56767e-05	0.00780059	120.388	57.713	104.005	91.991	118.815	18.0164	26.4955	24.1569	1.10915	1.55721	3.74501	3.77166	0.120144	1.18237	2.59442	5.95396	1974	O94631	726	2e-23	301	36.7781	76.0797	1	2	rRNA methyltransferase 1 mitochondrial	-	-	-	-	-	UniRef90_B7G778	714	7e-70	212	36.1702	97.6415	1	2	Predicted protein (Fragment)	Phaeodactylum tricornutum (strain CCAP 1055/1)	GO:0006396	RNA processing	GO:0003723]---[GO:0008173
PSNMU-V1.4_AUG-EV-PASAV3_0028920.1	-2.12214	5.13649	18.9489	1.34266e-05	0.00480061	27.5542	13.4542	46.2448	25.0637	73.7596	10.9808	19.8857	11.8039	68.0576	39.4773	79.8465	57.413	64.0967	50.4657	56.63	46.263	1773	-	-	-	-	-	-	-	-	-	-	-	-	-	-	-	-	-	-	-	-	-	-	-	-	-	-	-
PSNMU-V1.4_AUG-EV-PASAV3_0094440.1	-2.13638	6.05202	19.2303	1.15861e-05	0.00454175	92.5649	39.5835	82.3562	78.1271	101.748	16.8986	12.4851	17.3491	0.709858	0.75756	2.57911	1.67629	0.540647	2.57972	0.447314	1.91622	3139	Q9H8H2	1890	7e-66	851	60.2103	62.8672	1	1	Probable ATP-dependent RNA helicase DDX31	3.6.4.13	RNA helicase.	-	-	-	UniRef90_B7G4V3	1797	5e-166	540	57.2475	96.6667	1	1	Helicase_3 (Fragment)	Phaeodactylum tricornutum (strain CCAP 1055/1)	-	-	GO:0005524]---[GO:0004386]---[GO:0003723
PSNMU-V1.4_AUG-EV-PASAV3_0119640.1	-2.20614	8.42074	15.6205	7.74099e-05	0.0162187	229.582	204.723	229.151	233.675	737.835	53.4576	100.389	57.9217	235.318	210.181	306.95	343.687	138.586	62.8806	53.4988	71.516	2248	-	-	-	-	-	-	-	-	-	-	-	-	-	-	-	-	-	-	-	-	-	-	-	-	-	-	-
PSNMU-V1.4_AUG-EV-PASAV3_0049450.1	-2.22469	7.23891	15.0059	0.000107174	0.020569	76.958	56.7779	27.7745	20.4968	360.682	30.8384	16.3831	3.67844	113.71	48.3997	65.5377	52.4307	125.37	24.2386	25.2285	14.1663	2795	-	-	-	-	-	-	-	-	-	-	-	-	-	-	-	-	-	-	-	-	-	-	-	-	-	-	-
PSNMU-V1.4_AUG-EV-PASAV3_0072820.1	-2.24127	6.93079	13.5027	0.000238215	0.0325257	23.0874	22.7008	40.9478	42.1354	339.199	21.5014	34.2351	30.9648	24.7119	23.9894	40.8772	51.1735	37.9054	67.9863	32.1172	33.3285	2466	-	-	-	-	-	-	-	-	-	-	-	-	-	-	UniRef90_B7FQD3	1002	6e-88	386	40.6326	82.3834	1	0	Predicted protein	Phaeodactylum tricornutum (strain CCAP 1055/1)	-	-	GO:0046872
PSNMU-V1.4_AUG-EV-PASAV3_0084650.1	-2.28193	4.90369	19.4165	1.05096e-05	0.00425707	11.1401	6.23362	27.8666	21.3667	76.6838	8.15343	8.86949	4.99609	88.3773	63.5088	72.4271	44.4683	113.656	68.9537	38.7821	83.6292	2522	-	-	-	-	-	-	-	-	-	-	-	-	-	-	-	-	-	-	-	-	-	-	-	-	-	-	-
PSNMU-V1.4_AUG-EV-PASAV3_0086630.1	-2.30496	3.33094	14.0037	0.000182451	0.0287042	3.12137	1.40257	12.1139	8.15523	26.3171	3.55069	24.8007	31.404	15.0845	5.93422	32.8219	35.854	15.4385	33.1601	91.9678	99.0274	2120	-	-	-	-	-	-	-	-	-	-	-	-	-	-	-	-	-	-	-	-	-	-	-	-	-	-	-
PSNMU-V1.4_AUG-EV-PASAV3_0100840.2	-2.31383	4.35385	16.6334	4.53451e-05	0.0112456	54.5702	28.0513	5.15878	6.19798	4.237	0.19726	14.0669	1.20785	205.326	116.959	35.6483	89.7282	6.54784	0.859905	65.9788	1.98465	1122	-	-	-	-	-	-	-	-	-	-	-	-	-	-	-	-	-	-	-	-	-	-	-	-	-	-	-
PSNMU-V1.4_AUG-EV-PASAV3_0104850.1	-2.33017	6.76798	15.0097	0.000106959	0.020569	40.2549	36.3628	44.7708	85.6843	279.224	16.7671	22.0325	18.8314	66.1943	94.6529	114.258	242.411	97.5568	106.198	22.4999	28.9486	2472	-	-	-	-	-	-	-	-	-	-	-	-	-	-	UniRef90_B5Y5L5	1239	3e-71	334	50.1214	96.1078	1	0	Predicted protein	Phaeodactylum tricornutum (strain CCAP 1055/1)	-	-	-
PSNMU-V1.4_AUG-EV-PASAV3_0100840.1	-2.33697	4.45622	17.3358	3.13224e-05	0.00906262	58.7141	30.1811	5.4812	6.46982	4.47571	0.19726	14.4624	1.20785	219.391	124.703	37.2735	94.5709	6.66798	0.859905	69.1548	1.98465	1060	-	-	-	-	-	-	-	-	-	-	-	-	-	-	-	-	-	-	-	-	-	-	-	-	-	-	-
PSNMU-V1.4_AUG-EV-PASAV3_0077810.1	-2.34261	4.555	12.6191	0.000381829	0.0420562	6.13511	8.3115	11.1466	13.7008	63.1373	2.30137	17.513	16.1412	29.0598	26.0516	40.1706	74.3157	13.0957	72.9845	11.3618	49.0689	1734	Q86B00	834	3e-32	499	48.0969	57.1142	-1	1	Type-1 glutamine synthetase 1	6.3.1.2	Glutamate--ammonia ligase.	-	-	-	UniRef90_B8BVI3	852	2e-72	348	49.1349	83.6207	-1	1	Glutamate-ligase like protein (Fragment)	Thalassiosira pseudonana	GO:0006807	nitrogen compound metabolic process	GO:0004356
PSNMU-V1.4_AUG-EV-PASAV3_0110420.1	-2.35287	3.24724	14.4915	0.00014079	0.0251601	23.9485	9.71406	0.967271	0.652418	4.71441	0.460274	3.95455	0.439217	96.8956	11.9947	2.82642	4.93575	27.7532	1.28986	8.45424	3.55869	857	-	-	-	-	-	-	-	-	-	-	-	-	-	-	-	-	-	-	-	-	-	-	-	-	-	-	-
PSNMU-V1.4_AUG-EV-PASAV3_0089030.1	-2.38102	5.57192	22.5545	2.04264e-06	0.00107923	50.5878	25.402	35.789	17.0172	89.3948	8.87672	10.2818	1.97648	27.6401	11.4476	43.4209	13.9225	18.9827	3.33213	6.88864	1.64247	770	-	-	-	-	-	-	-	-	-	-	-	-	-	-	-	-	-	-	-	-	-	-	-	-	-	-	-
PSNMU-V1.4_AUG-EV-PASAV3_0060280.1	-2.45077	7.33912	15.8256	6.94559e-05	0.0152441	86.3759	73.1931	86.0411	88.0221	384.911	20.7781	73.3287	33.2707	88.9097	108.626	105.532	208.605	86.5636	52.8304	21.2027	13.1398	1568	-	-	-	-	-	-	-	-	-	-	-	-	-	-	-	-	-	-	-	-	-	-	-	-	-	-	-
PSNMU-V1.4_AUG-EV-PASAV3_0073890.1	-2.45966	3.91649	16.329	5.32427e-05	0.01268	28.2538	17.1944	2.25697	1.95726	14.1432	0.789041	1.24286	0.549021	28.3056	25.6308	3.53303	11.6875	10.9331	37.7821	6.9781	58.2393	2746	P0CI65	711	3e-21	1303	25.8922	18.2655	1	1	Nephrocystin-3	-	-	-	-	-	UniRef90_B8C2Z4	1851	1e-143	922	67.4071	66.3774	1	1	Uncharacterized protein	Thalassiosira pseudonana	-	-	-
PSNMU-V1.4_AUG-EV-PASAV3_0032930.1	-2.50107	6.28519	17.1051	3.53668e-05	0.00968478	28.1462	26.2851	6.7709	14.3532	202.481	9.13973	3.78507	1.04314	32.5204	20.8329	94.6852	111.939	95.9949	16.4994	16.819	15.1244	951	-	-	-	-	-	-	-	-	-	-	-	-	-	-	-	-	-	-	-	-	-	-	-	-	-	-	-
PSNMU-V1.4_AUG-EV-PASAV3_0061700.1	-2.54207	7.89691	18.2028	1.98585e-05	0.00652218	42.6767	31.9473	282.305	293.806	676.428	37.0192	43.613	23.1687	93.0801	59.763	375.42	555.551	242.21	600.59	74.4331	88.6935	781	-	-	-	-	-	-	-	-	-	-	-	-	-	-	-	-	-	-	-	-	-	-	-	-	-	-	-
PSNMU-V1.4_AUG-EV-PASAV3_0004750.1	-2.64294	7.4398	24.081	9.23657e-07	0.000660252	42.0309	14.5971	61.7672	47.4091	473.47	48.7891	46.8897	37.553	86.5583	82.3215	91.7528	165.161	98.3978	272.966	64.5922	153.503	1496	P55143	297	2e-10	102	19.8529	91.1765	1	0	Glutaredoxin	-	-	-	-	-	UniRef90_B5Y4Y1	384	2e-15	144	25.6684	89.5833	1	0	Predicted protein	Phaeodactylum tricornutum (strain CCAP 1055/1)	GO:0045454	cell redox homeostasis	GO:0009055]---[GO:0015035
PSNMU-V1.4_AUG-EV-PASAV3_0004750.2	-2.65582	7.47058	24.4201	7.74565e-07	0.000588282	45.0985	15.2724	68.5841	53.1721	481.705	49.9726	48.641	37.3334	90.7287	85.2255	100.444	177.128	109.511	276.943	67.276	149.876	2004	Q8LBS4	273	1e-09	179	13.6228	48.0447	1	1	Monothiol glutaredoxin-S12 chloroplastic	-	-	-	-	-	UniRef90_M1W0Q0	288	1e-11	106	14.3713	84.9057	1	1	Probable glutaredoxin	Claviceps purpurea (strain 20.1)	GO:0045454	cell redox homeostasis	GO:0009055]---[GO:0015035
PSNMU-V1.4_AUG-EV-PASAV3_0049240.1	-2.66604	7.96973	16.804	4.14461e-05	0.0106238	26.2088	25.8695	40.2569	46.3761	740.819	26.0384	73.4416	63.5766	41.7929	55.8069	59.4256	185.556	41.0291	68.7924	42.8527	81.234	3545	-	-	-	-	-	-	-	-	-	-	-	-	-	-	UniRef90_B7FRU1	1323	1e-32	476	37.3202	96.2185	-1	2	Predicted protein	Phaeodactylum tricornutum (strain CCAP 1055/1)	-	-	GO:0016772
PSNMU-V1.4_AUG-EV-PASAV3_0080830.1	-2.69128	5.87152	23.1403	1.50599e-06	0.000831853	98.3232	64.3622	27.2218	15.8211	66.3598	2.95891	33.1052	3.73334	332.081	144.568	196.825	259.267	119.723	609.082	109.995	495	1713	-	-	-	-	-	-	-	-	-	-	-	-	-	-	-	-	-	-	-	-	-	-	-	-	-	-	-
PSNMU-V1.4_AUG-EV-PASAV3_0063730.1	-2.71893	7.91138	19.5771	9.66185e-06	0.00404865	24.2175	18.2333	33.7624	51.976	712.234	30.7069	41.8617	8.61963	19.9204	22.5584	22.8587	67.4708	50.6406	151.935	3.89163	7.73331	1629	-	-	-	-	-	-	-	-	-	-	-	-	-	-	-	-	-	-	-	-	-	-	-	-	-	-	-
PSNMU-V1.4_AUG-EV-PASAV3_0091450.1	-2.74958	6.63443	23.1709	1.48226e-06	0.000831853	60.7053	33.1421	79.2702	65.1875	238.287	13.1507	17.287	10.102	48.6696	57.9954	136.022	158.549	50.7608	57.1837	9.66198	25.1161	1115	-	-	-	-	-	-	-	-	-	-	-	-	-	-	-	-	-	-	-	-	-	-	-	-	-	-	-
PSNMU-V1.4_AUG-EV-PASAV3_0022310.1	-2.75731	5.61827	20.2954	6.63615e-06	0.00288009	39.1248	36.8303	77.5199	73.5602	99.8978	2.76165	13.8409	15.9216	0.0443661	0	0.105991	0.186255	0.180216	0.107488	0	0	1766	Q7XTT4	501	3e-09	707	28.3692	22.0651	1	2	Nucleolin 2	-	-	-	-	-	UniRef90_B7FU45	645	4e-45	269	36.5232	73.9777	1	2	Predicted protein	Phaeodactylum tricornutum (strain CCAP 1055/1)	-	-	GO:0003676]---[GO:0000166
PSNMU-V1.4_AUG-EV-PASAV3_0084640.1	-2.78673	4.12496	21.3392	3.84779e-06	0.00187033	6.56565	3.42849	14.3709	12.7222	46.6667	2.56438	11.4682	2.6353	28.9267	41.4554	44.4809	30.7786	31.4176	53.3679	10.8697	28.6064	778	-	-	-	-	-	-	-	-	-	-	-	-	-	-	-	-	-	-	-	-	-	-	-	-	-	-	-
PSNMU-V1.4_AUG-EV-PASAV3_0045580.1	-2.7982	3.19616	19.0059	1.30313e-05	0.00480061	7.21145	2.90902	5.80363	3.53393	20.8866	1.38082	0.903897	0.549021	5.6345	3.45111	10.4578	14.3882	7.50899	15.9082	4.6968	17.7935	1243	-	-	-	-	-	-	-	-	-	-	-	-	-	-	-	-	-	-	-	-	-	-	-	-	-	-	-
PSNMU-V1.4_AUG-EV-PASAV3_0109120.1	-2.83478	4.94971	23.2905	1.39286e-06	0.000831853	6.13511	4.36354	10.9163	14.5707	88.619	3.41918	3.5591	2.36079	27.7732	26.5988	17.2412	36.18	13.396	24.8835	7.60434	6.56989	1319	-	-	-	-	-	-	-	-	-	-	-	-	-	-	-	-	-	-	-	-	-	-	-	-	-	-	-
PSNMU-V1.4_AUG-EV-PASAV3_0028980.1	-2.92046	4.8726	23.4679	1.27018e-06	0.000812381	21.9034	15.8957	8.19877	4.7844	64.8082	1.77534	3.10715	1.75687	46.5401	45.159	38.404	43.5371	22.0464	47.241	20.7106	45.7155	2080	-	-	-	-	-	-	-	-	-	-	-	-	-	-	-	-	-	-	-	-	-	-	-	-	-	-	-
PSNMU-V1.4_AUG-EV-PASAV3_0072900.1	-2.93166	3.77301	14.5196	0.000138706	0.0251601	3.71336	4.2077	7.13938	9.13386	37.8346	0.526028	6.77923	0.878433	17.6134	26.725	12.8956	101.09	11.4737	9.56645	4.83099	2.73745	795	-	-	-	-	-	-	-	-	-	-	-	-	-	-	-	-	-	-	-	-	-	-	-	-	-	-	-
PSNMU-V1.4_AUG-EV-PASAV3_0084030.1	-3.09049	8.22454	27.5605	1.52257e-07	0.000142326	79.1645	42.4925	38.5987	28.9239	841.134	29.7863	27.1169	28.7687	218.237	161.865	120.794	187.465	128.073	90.2363	117.823	69.2576	2867	-	-	-	-	-	-	-	-	-	-	-	-	-	-	-	-	-	-	-	-	-	-	-	-	-	-	-
PSNMU-V1.4_AUG-EV-PASAV3_0124790.1	-3.15774	1.45527	14.9188	0.000112239	0.0209835	0.699618	0.571415	0.82909	1.46794	7.99659	0.0657535	1.24286	0	2.44014	2.06225	1.87251	8.19521	0.901079	0.698673	0.178926	0	784	-	-	-	-	-	-	-	-	-	-	-	-	-	-	-	-	-	-	-	-	-	-	-	-	-	-	-
PSNMU-V1.4_AUG-EV-PASAV3_0029480.1	-3.23347	5.50713	25.9701	3.46749e-07	0.000280913	0.376717	0.259734	20.6351	10.7105	136.897	10.1918	15.8747	21.9059	0.79859	0.168347	50.7343	9.3593	8.65035	0.698673	9.08048	2.12153	1425	-	-	-	-	-	-	-	-	-	-	-	-	-	-	UniRef90_B5Y449	324	3e-15	122	22.7368	77.8689	-1	2	Predicted protein	Phaeodactylum tricornutum (strain CCAP 1055/1)	-	-	-
PSNMU-V1.4_AUG-EV-PASAV3_0008190.1	-3.26934	2.57443	17.4036	3.02258e-05	0.00895863	0.591985	0.363628	2.90181	2.82715	18.1415	0.723288	0.225974	0.329413	7.58661	8.2069	14.1675	14.0157	4.38525	1.66607	0.760434	0.547491	811	-	-	-	-	-	-	-	-	-	-	-	-	-	-	-	-	-	-	-	-	-	-	-	-	-	-	-
PSNMU-V1.4_AUG-EV-PASAV3_0091480.1	-3.39323	8.80446	42.9914	5.49799e-11	1.33623e-07	79.4874	25.1423	123.304	137.878	1306.31	52.1425	85.8137	55.4511	155.015	134.256	165.628	478.256	212.534	89.3227	36.7692	6.09084	1187	-	-	-	-	-	-	-	-	-	-	-	-	-	-	UniRef90_R1FQ97	492	2e-06	191	41.449	73.822	1	2	Uncharacterized protein	Emiliania huxleyi CCMP1516	-	-	-
PSNMU-V1.4_AUG-EV-PASAV3_0090480.1	-3.56526	9.13623	47.0982	6.75164e-12	2.05115e-08	204.181	79.0112	152.184	149.186	1554.5	39.3863	55.3637	21.1373	381.682	248.48	269.924	746.695	306.307	353.152	75.6408	111.483	1451	-	-	-	-	-	-	-	-	-	-	-	-	-	-	-	-	-	-	-	-	-	-	-	-	-	-	-
PSNMU-V1.4_AUG-EV-PASAV3_0004790.1	-3.60706	-0.22759	14.3925	0.000148394	0.0260734	0.322901	0.155841	0.0460605	0.108736	2.32737	0	0.0564936	0	0.79859	0.799646	0.105991	2.84039	0.120144	0.0537441	0.0447314	0.0684364	1519	-	-	-	-	-	-	-	-	-	-	-	-	-	-	UniRef90_A0A078ASM4	285	9e-06	524	18.7623	16.9847	1	1	Phosphatidylinositol 4-kinase	Stylonychia lemnae	-	-	GO:0016301]---[GO:0008270
PSNMU-V1.4_AUG-EV-PASAV3_0085810.1	-3.81711	-0.432469	17.8684	2.36717e-05	0.00737585	1.13015	0.0519469	2.11878	1.35921	1.13385	0.131507	0.960391	0.823531	30.0802	23.8631	14.2734	13.6897	17.6011	12.1999	21.5605	40.1721	2246	-	-	-	-	-	-	-	-	-	-	-	-	-	-	UniRef90_R1DPG5	585	2e-06	346	26.0463	52.6012	1	2	Uncharacterized protein	Emiliania huxleyi CCMP1516	-	-	-
PSNMU-V1.4_AUG-EV-PASAV3_0061390.1	-3.82936	2.44958	20.4694	6.05917e-06	0.00274043	0.16145	0	2.21091	1.08736	16.5303	1.51233	58.5838	1.53726	2.79507	3.11441	3.39171	2.65413	5.58669	0.913649	6.70971	1.71091	1200	Q8K2T1	714	1e-13	309	59.5	79.6117	1	2	NmrA-like family domain-containing protein 1	-	-	-	-	-	UniRef90_F0Y6C6	873	7e-35	919	72.75	34.1676	1	2	Putative uncharacterized protein	Aureococcus anophagefferens	GO:0006810	transport	-
PSNMU-V1.4_AUG-EV-PASAV3_0032780.1	-4.16714	6.06065	37.4331	9.46018e-10	1.28483e-06	6.24275	3.27265	7.0012	7.61155	204.987	1.51233	4.06754	3.23922	20.8964	16.7926	11.4823	52.617	3.24388	15.4783	2.997	3.14807	2434	-	-	-	-	-	-	-	-	-	-	-	-	-	-	-	-	-	-	-	-	-	-	-	-	-	-	-
PSNMU-V1.4_AUG-EV-PASAV3_0063720.1	-4.46225	0.669123	18.2688	1.91824e-05	0.00647511	0	0	0.184242	0.163105	5.07247	0.263014	0.112987	0	0.0443661	0.0420867	0.353303	0.745019	2.16259	37.5134	0.0894628	0.410618	1462	-	-	-	-	-	-	-	-	-	-	-	-	-	-	-	-	-	-	-	-	-	-	-	-	-	-	-
PSNMU-V1.4_AUG-EV-PASAV3_0125570.1	-4.47025	7.29055	42.1642	8.39229e-11	1.69972e-07	30.4065	9.9738	14.2788	13.9183	466.488	3.74795	5.98832	3.78824	65.4844	69.9059	28.2996	116.968	14.4773	49.8208	5.68089	25.0477	2023	-	-	-	-	-	-	-	-	-	-	-	-	-	-	UniRef90_K0TN49	1587	2e-140	559	78.4478	83.8998	1	1	Uncharacterized protein	Thalassiosira oceanica	-	-	-
PSNMU-V1.4_AUG-EV-PASAV3_0096870.1	-5.03152	1.59937	23.715	1.11709e-06	0.000754159	0.0538168	0.0519469	0.322424	0.217473	9.78688	0.19726	5.64936	0.109804	0.0887323	0.547127	0.282642	0.88471	1.74209	0.107488	0.134194	0.0684364	1064	-	-	-	-	-	-	-	-	-	-	-	-	-	-	UniRef90_K0SHD5	486	5e-63	223	45.6767	72.6457	1	1	Uncharacterized protein	Thalassiosira oceanica	-	-	-
PSNMU-V1.4_AUG-EV-PASAV3_0124320.1	-6.05589	-1.49719	12.8042	0.000345833	0.0406382	0	0	0.0460605	0	0.954817	0	0	0.0549021	0	0	0.176652	0.419073	0	0.107488	0	0	1794	-	-	-	-	-	-	-	-	-	-	-	-	-	-	UniRef90_B7FRU1	1242	2e-24	476	69.2308	89.0756	1	2	Predicted protein	Phaeodactylum tricornutum (strain CCAP 1055/1)	-	-	GO:0016772
PSNMU-V1.4_AUG-EV-PASAV3_0038780.1	-6.62109	6.24161	71.6122	2.61938e-17	1.06102e-13	1.99122	0.363628	1.42788	1.84852	239.361	0.526028	0.338961	0.27451	20.5859	14.8987	2.79109	38.7876	1.08129	3.92332	1.16302	0.342182	1815	O57321	1413	4e-31	543	77.8512	85.8195	-1	2	Excitatory amino acid transporter 1	-	-	-	-	-	UniRef90_B7GD43	1530	8e-131	535	84.2975	92.3364	-1	2	Amino acid transporter	Phaeodactylum tricornutum (strain CCAP 1055/1)	-	-	GO:0017153
[truncated: 25 more columns]

## Sheet: T1 MT-
TranscriptName	logFC	logCPM	LR	PValue	FDR	B938_C_T1	B938_Sex_T1	B857_C_T1	B857_Sex_T1	B856_C_T1	B856_Sex_T1	B939_C_T1	B939_Sex_T1	B938_C_T2	B938_Sex_T2	B857_C_T2	B857_Sex_T2	B856_C_T2	B856_Sex_T2	B939_C_T2	B939_Sex_T2	TransLength	HSPNameSP	HSPLengthSP	HSPEvalueSP	HITLengthSP	QCoverageSP	HCoverageSP	StrandSP	FrameSP	DescriptionSP	EnzymeIds	EnzymeDescs	PwLev1	PwLev2	PwLev3	HSPNameUf	HSPLengthUf	HSPEvalueUf	HITLengthUf	QCoverageUf	HCoverageUf	StrandUf	FrameUf	DescriptionUf	Taxonomy	BPId	BPDesc	MFId
PSNMU-V1.4_AUG-EV-PASAV3_0011090.1	10.1696	7.54571	336.485	3.71935e-75	2.25987e-71	0.269084	0.155841	0.230303	0.326209	0.238704	0.131507	0.225974	747.327	6.69929	6.27091	5.75884	1230.59	10.3324	6.66427	32.2961	17524.2	1497	-	-	-	-	-	-	-	-	-	-	-	-	-	-	-	-	-	-	-	-	-	-	-	-	-	-	-
PSNMU-V1.4_AUG-EV-PASAV3_0024130.1	9.76762	6.89846	368.567	3.83907e-82	4.66524e-78	3.33664	4.41548	0.0921211	0.380577	0.0596761	0.131507	0.395455	476.715	8.119	11.3634	1.05991	426.244	1.02122	1.45109	23.0814	2393.56	2145	E1C7T6	315	1e-09	318	14.6853	31.4465	1	2	tRNA wybutosine-synthesizing protein 5	1.14.11.42	tRNA(Phe) (7-(3-amino-3-carboxypropyl)wyosine(37)-C(2))-hydroxylase.	tRNA modification	wybutosine-tRNA(Phe) biosynthesis.	-	UniRef90_B5YN19	1110	2e-58	520	51.7483	71.3462	1	2	Predicted protein	Thalassiosira pseudonana	-	-	-
PSNMU-V1.4_AUG-EV-PASAV3_0013680.1	9.19099	3.45309	133.23	8.05078e-31	6.52221e-28	0	0.0519469	0.0460605	0.0543682	0	0.328767	0	43.4825	0.221831	4.46119	0.176652	12.6188	0.480575	406.359	2.37076	204.419	918	-	-	-	-	-	-	-	-	-	-	-	-	-	-	UniRef90_K0RBD8	597	8e-42	209	65.0327	99.5215	1	1	Uncharacterized protein	Thalassiosira oceanica	-	-	-
PSNMU-V1.4_AUG-EV-PASAV3_0019590.1	9.1833	3.44586	132.737	1.03237e-30	7.84085e-28	0	0.0519469	0.0460605	0.0543682	0	0.328767	0	43.2628	0.221831	4.46119	0.176652	12.5722	0.480575	406.198	2.37076	204.351	916	-	-	-	-	-	-	-	-	-	-	-	-	-	-	UniRef90_K0RBD8	597	7e-42	209	65.1747	99.5215	1	2	Uncharacterized protein	Thalassiosira oceanica	-	-	-
PSNMU-V1.4_AUG-EV-PASAV3_0098700.1	8.58573	8.45758	248.17	6.50651e-56	8.78523e-53	5.16641	5.09079	0.690908	1.57668	0.477409	0.131507	0.677923	1404.83	31.988	31.7754	23.1413	2362.04	34.7216	20.9602	112.142	68600.9	1606	-	-	-	-	-	-	-	-	-	-	-	-	-	-	-	-	-	-	-	-	-	-	-	-	-	-	-
PSNMU-V1.4_AUG-EV-PASAV3_0041490.1	8.54273	4.92778	262.446	5.02716e-59	1.01817e-55	0.430534	0.571415	0.138182	0.163105	0.119352	0.789041	0.112987	121.224	3.50492	41.3712	1.41321	129.307	13.9367	867.376	10.333	749.652	559	-	-	-	-	-	-	-	-	-	-	-	-	-	-	-	-	-	-	-	-	-	-	-	-	-	-	-
PSNMU-V1.4_AUG-EV-PASAV3_0048090.1	7.8199	5.43402	280.515	5.80017e-63	2.34945e-59	1.23779	1.71425	0.368484	0.380577	0.358056	0.789041	0.112987	172.008	6.69929	44.9485	1.37788	108.261	10.9331	582.317	10.154	511.767	2832	Q8N8A2	549	2e-06	993	19.3856	20.9466	1	0	Serine/threonine-protein phosphatase 6 regulatory ankyrin repeat subunit B	-	-	-	-	-	UniRef90_B7G9C3	2535	0	853	89.5127	92.1454	1	0	Predicted protein	Phaeodactylum tricornutum (strain CCAP 1055/1)	-	-	GO:0005216
PSNMU-V1.4_AUG-EV-PASAV3_0020420.1	7.80383	7.71428	269.122	1.76302e-60	5.35606e-57	2.2603	2.80513	0.644847	2.3922	0.716113	0.986302	1.07338	836.763	3.32746	3.91406	4.52228	777.241	2.76331	1.77355	56.2274	4042.88	1186	-	-	-	-	-	-	-	-	-	-	-	-	-	-	UniRef90_B5Y5H3	906	2e-74	715	76.3912	40.6993	1	1	Predicted protein	Phaeodactylum tricornutum (strain CCAP 1055/1)	-	-	-
PSNMU-V1.4_AUG-EV-PASAV3_0064380.1	7.07789	5.18332	248.65	5.11464e-56	7.76914e-53	0.430534	1.09088	0.368484	0.59805	0.537085	0.591781	0.338961	143.953	10.2929	56.354	1.02458	179.969	11.8342	406.359	8.63316	934.567	2179	-	-	-	-	-	-	-	-	-	-	-	-	-	-	UniRef90_B7FYC3	819	2e-30	409	37.586	60.6357	1	2	Predicted protein	Phaeodactylum tricornutum (strain CCAP 1055/1)	-	-	-
PSNMU-V1.4_AUG-EV-PASAV3_0027780.1	6.70216	4.77463	197.933	5.90053e-45	6.51848e-42	1.07634	1.40257	0.368484	0.434946	0.417733	1.11781	0.282468	108.267	2.97253	17.2134	1.76652	49.73	2.70324	665.567	9.2594	455.649	3269	-	-	-	-	-	-	-	-	-	-	-	-	-	-	UniRef90_B7FWM7	1377	7e-51	1055	42.123	39.1469	1	1	Predicted protein	Phaeodactylum tricornutum (strain CCAP 1055/1)	-	-	-
PSNMU-V1.4_AUG-EV-PASAV3_0095810.1	6.41666	3.71465	128.568	8.4297e-30	6.02575e-27	1.88359	7.27256	0	0.271841	1.2532	1.90685	0.621429	51.4433	8.16337	32.2384	0.565285	53.4551	17.7212	324.99	6.03874	193.538	1642	-	-	-	-	-	-	-	-	-	-	-	-	-	-	-	-	-	-	-	-	-	-	-	-	-	-	-
PSNMU-V1.4_AUG-EV-PASAV3_0035170.1	6.00769	0.44172	38.3572	5.89102e-10	1.05276e-07	0.0538168	0.0519469	0.0460605	0.0543682	0.0596761	0	0	4.99609	0.399295	0.75756	0.353303	4.09761	0.180216	120.064	0.492046	61.1821	1772	-	-	-	-	-	-	-	-	-	-	-	-	-	-	UniRef90_UPI0004418277	207	2e-07	230	11.6817	30	1	1	heme-thiolate peroxidase	Punctularia strigosozonata (strain HHB-11173)	-	-	GO:0004601
PSNMU-V1.4_AUG-EV-PASAV3_0103000.1	5.84244	7.54502	228.808	1.08483e-51	1.31828e-48	1.6145	0.467522	1.65818	7.1766	0.477409	0.920548	1.92078	736.951	1.81901	2.5252	7.77267	1839.64	2.76331	3.86957	74.2989	4814.63	1858	O93428	1011	4e-63	396	54.4133	83.0808	1	1	Cathepsin D	3.4.23.5	Cathepsin D.	-	-	-	UniRef90_B7GBN2	1032	5e-97	344	55.5436	97.093	1	1	Predicted protein (Fragment)	Phaeodactylum tricornutum (strain CCAP 1055/1)	GO:0009267]---[GO:0016237]---[GO:0051603	cellular response to starvation]---[microautophagy]---[proteolysis involved in cellular protein catabolic process	GO:0004190
PSNMU-V1.4_AUG-EV-PASAV3_0051110.1	5.77396	4.73284	171.839	2.93512e-39	2.9723e-36	1.99122	4.15575	0.184242	0.108736	0.0596761	0.526028	1.41234	104.588	16.9479	44.4435	1.1659	64.1648	2.88345	1269.44	8.45424	869.758	3408	Q8INF0	582	8e-33	947	17.0775	19.641	1	0	Soluble guanylate cyclase 88E	4.6.1.2	Guanylate cyclase.	-	-	-	UniRef90_B7S3Y3	1890	8e-116	737	55.4577	85.6174	1	0	Predicted protein	Phaeodactylum tricornutum (strain CCAP 1055/1)	GO:0009190]---[GO:0035556	cyclic nucleotide biosynthetic process]---[intracellular signal transduction	GO:0004114]---[GO:0016810]---[GO:0016849
PSNMU-V1.4_AUG-EV-PASAV3_0119530.1	5.5066	-0.200313	31.5852	1.90877e-08	2.57727e-06	0	0	0	0.108736	0.0596761	0.657535	0.0564936	2.96471	0.221831	4.25075	0.953918	11.315	2.82338	4.83697	15.2534	25.253	1292	-	-	-	-	-	-	-	-	-	-	-	-	-	-	-	-	-	-	-	-	-	-	-	-	-	-	-
PSNMU-V1.4_AUG-EV-PASAV3_0102760.1	5.36966	3.83337	90.3715	1.97392e-21	8.88409e-19	0.269084	0.155841	0.414545	0.0543682	0.179028	0	0.225974	56.1099	4.74718	11.2371	5.29955	61.6503	9.01079	798.207	5.32304	730.421	2780	Q54I71	693	6e-09	757	24.9281	28.0053	1	1	Protein aardvark	-	-	-	-	-	UniRef90_B7FWM7	1164	2e-27	1055	41.8705	29.2891	1	1	Predicted protein	Phaeodactylum tricornutum (strain CCAP 1055/1)	-	-	-
PSNMU-V1.4_AUG-EV-PASAV3_0088440.1	5.26534	2.15089	51.6093	6.77189e-13	1.91377e-10	0.430534	1.50646	0.184242	0.108736	0.417733	0.19726	0.0564936	17.1295	5.19084	7.02847	1.44854	14.5279	3.96475	422.321	1.92345	213.248	1405	-	-	-	-	-	-	-	-	-	-	-	-	-	-	-	-	-	-	-	-	-	-	-	-	-	-	-
PSNMU-V1.4_AUG-EV-PASAV3_0057950.1	5.00513	1.88404	50.8946	9.74626e-13	2.69174e-10	0.0538168	0	0.0460605	0.163105	0.119352	0	0.338961	13.9451	0.443661	1.2626	0.423964	5.44795	0.30036	454.245	1.69979	310.701	2063	-	-	-	-	-	-	-	-	-	-	-	-	-	-	-	-	-	-	-	-	-	-	-	-	-	-	-
PSNMU-V1.4_AUG-EV-PASAV3_0114410.1	4.97356	5.60441	266.097	8.04742e-60	1.95585e-56	23.4641	39.7913	0.736968	7.33971	24.2285	18.6082	3.78507	182.824	74.3576	124.324	4.48695	157.339	169.343	1081.38	27.8677	607.783	1575	-	-	-	-	-	-	-	-	-	-	-	-	-	-	UniRef90_A0A097KHV5	243	3e-09	1004	15.4286	8.16733	1	1	Chlamydia muridarum strain Nigg3-28 complete genome	Chlamydia muridarum	-	-	GO:0004386
PSNMU-V1.4_AUG-EV-PASAV3_0034530.1	4.7564	6.30241	258.568	3.52172e-58	6.11371e-55	35.4653	61.1415	1.33576	10.33	37.5959	27.6165	5.64936	298.667	113.489	190.063	6.00615	248.184	264.376	1600.18	48.623	999.65	2099	-	-	-	-	-	-	-	-	-	-	-	-	-	-	UniRef90_A0A097KHV5	384	2e-19	1004	18.2944	12.8486	1	0	Chlamydia muridarum strain Nigg3-28 complete genome	Chlamydia muridarum	-	-	GO:0005524]---[GO:0003677]---[GO:0004386]---[GO:0004518
PSNMU-V1.4_AUG-EV-PASAV3_0112460.1	4.66895	4.31774	120.892	4.03516e-28	2.72418e-25	5.91985	5.40247	0.736968	1.46794	0.656437	1.44658	0.734416	76.6433	1.15352	2.86189	0.247312	20.7208	0.360431	81.6373	0.805165	198.739	2746	P00781	843	4e-25	274	30.6992	90.5109	1	2	Subtilisin DY	3.4.21.62	Subtilisin.	-	-	-	UniRef90_B7G6J0	960	2e-35	559	34.9599	49.3739	1	2	Predicted protein	Phaeodactylum tricornutum (strain CCAP 1055/1)	-	-	GO:0004252
PSNMU-V1.4_AUG-EV-PASAV3_0052300.1	4.53993	4.45022	106.963	4.53475e-25	2.75531e-22	1.34542	1.76619	0.736968	0.489314	3.9983	4.60274	0.903897	85.1531	30.3021	16.5821	14.3794	51.7788	4.86582	1053.81	45.5366	607.783	2116	-	-	-	-	-	-	-	-	-	-	-	-	-	-	-	-	-	-	-	-	-	-	-	-	-	-	-
PSNMU-V1.4_AUG-EV-PASAV3_0016490.1	4.51984	2.35264	46.3731	9.77503e-12	2.19974e-09	0	0.155841	0.322424	0.217473	0.238704	0.460274	0.0564936	19.5451	0.754224	4.71371	0.388633	19.2308	1.80216	228.627	0.715703	138.584	1749	-	-	-	-	-	-	-	-	-	-	-	-	-	-	-	-	-	-	-	-	-	-	-	-	-	-	-
PSNMU-V1.4_AUG-EV-PASAV3_0113400.1	4.43213	3.8572	85.1191	2.80926e-20	1.10123e-17	3.82099	3.79212	0.644847	0.815523	0.29838	0.657535	0.508442	55.7805	0.709858	1.47303	0.247312	13.6897	0.30036	54.4965	0.62624	140.842	2009	P00781	843	2e-25	274	41.9612	90.5109	1	2	Subtilisin DY	3.4.21.62	Subtilisin.	-	-	-	UniRef90_B7G6J0	933	4e-32	559	46.441	47.7639	1	2	Predicted protein	Phaeodactylum tricornutum (strain CCAP 1055/1)	GO:0005975	carbohydrate metabolic process	GO:0030246]---[GO:0004553]---[GO:0004252
PSNMU-V1.4_AUG-EV-PASAV3_0029780.1	4.39042	3.74375	81.8399	1.47565e-19	5.6038e-17	0.538168	0.98699	0.644847	0.92426	0.238704	0.328767	0.451949	51.3334	2.57324	19.4861	1.41321	44.7477	5.46654	325.205	4.5626	205.241	1960	-	-	-	-	-	-	-	-	-	-	-	-	-	-	-	-	-	-	-	-	-	-	-	-	-	-	-
PSNMU-V1.4_AUG-EV-PASAV3_0024840.1	4.0676	0.604714	26.9654	2.07129e-07	2.33058e-05	0.430534	1.24672	0.0460605	0	9.42882	18.8055	0.225974	5.49021	0.79859	5.89213	0.247312	2.00224	16.3996	109.423	1.25248	11.7711	762	-	-	-	-	-	-	-	-	-	-	-	-	-	-	-	-	-	-	-	-	-	-	-	-	-	-	-
PSNMU-V1.4_AUG-EV-PASAV3_0111180.1	4.0365	2.11413	44.2397	2.90534e-11	6.19398e-09	11.463	11.0127	0.184242	0.434946	2.62575	1.44658	0.508442	15.9216	17.0366	19.7386	0.317973	8.24177	11.1133	26.3883	2.997	37.7769	2379	-	-	-	-	-	-	-	-	-	-	-	-	-	-	-	-	-	-	-	-	-	-	-	-	-	-	-
PSNMU-V1.4_AUG-EV-PASAV3_0106620.1	3.80747	2.42037	37.7717	7.95273e-10	1.38059e-07	83.5775	78.8553	0.276363	0.108736	18.3802	11.7041	0.508442	20.2589	10.5591	16.8347	0.317973	0.186255	2.82338	0.537441	0.492046	16.9038	1899	-	-	-	-	-	-	-	-	-	-	-	-	-	-	-	-	-	-	-	-	-	-	-	-	-	-	-
PSNMU-V1.4_AUG-EV-PASAV3_0056190.1	3.40362	-1.18869	12.8285	0.000341372	0.0158941	0.215267	0.207787	0	0.0543682	0.238704	0	0.112987	1.20785	0.931689	0.88382	0	1.72286	0.120144	33.4826	0.402583	29.7698	1025	-	-	-	-	-	-	-	-	-	-	-	-	-	-	-	-	-	-	-	-	-	-	-	-	-	-	-
PSNMU-V1.4_AUG-EV-PASAV3_0018810.1	3.30092	2.8525	38.2838	6.11697e-10	1.0773e-07	4.52061	4.9869	0.368484	0.326209	15.0384	18.6082	1.18637	26.7922	95.9196	25.2941	47.5546	24.7719	14.5374	416.355	90.0443	195.317	969	-	-	-	-	-	-	-	-	-	-	-	-	-	-	-	-	-	-	-	-	-	-	-	-	-	-	-
PSNMU-V1.4_AUG-EV-PASAV3_0077510.1	3.20476	7.541	150.452	1.38071e-34	1.29065e-31	14.4767	83.6344	20.4969	325.176	35.5669	508.734	62.8209	336.44	9.18379	294.48	30.0308	450.504	390.588	337.513	180.268	257.731	2091	Q9P7P8	915	8e-84	332	43.759	91.5663	1	0	2-hydroxyacid dehydrogenase homolog 1	-	-	-	-	-	UniRef90_K0RKT1	1473	2e-157	608	70.4448	82.7303	1	0	Uncharacterized protein	Thalassiosira oceanica	-	-	GO:0051287]---[GO:0016616
PSNMU-V1.4_AUG-EV-PASAV3_0115910.1	3.17684	1.3132	30.0603	4.18812e-08	5.35727e-06	0.107634	0.415575	0.0921211	0.652418	1.43223	1.44658	0.847404	8.07061	2.7507	3.36693	1.87251	8.8471	2.64316	9.56645	4.16002	12.5239	3046	Q8YRI1	1233	3e-13	1526	40.4793	28.4404	1	2	Uncharacterized WD repeat-containing protein alr3466	-	-	-	-	-	UniRef90_UPI00058DA8DD	768	6e-18	1275	25.2134	21.1765	1	2	UPI00058DA8DD related cluster	unknown	-	-	GO:0016905
PSNMU-V1.4_AUG-EV-PASAV3_0063520.1	3.16666	6.45161	87.0635	1.05095e-20	4.40382e-18	4.95114	5.40247	3.54666	2.17473	27.3913	20.0548	5.98832	338.691	6.29999	6.98638	2.47312	273.515	25.2302	76.2091	12.8826	1654.93	1498	-	-	-	-	-	-	-	-	-	-	-	-	-	-	UniRef90_F0Y980	249	2e-10	358	16.6222	24.581	1	1	Putative uncharacterized protein	Aureococcus anophagefferens	-	-	GO:0008233
PSNMU-V1.4_AUG-EV-PASAV3_0102250.1	3.15752	5.19259	145.416	1.74143e-33	1.51156e-30	25.1863	101.764	1.01333	9.94938	15.6948	181.743	14.6883	121.169	7.14295	122.725	1.83718	12.0134	200.52	107.811	129.855	124.417	1252	Q9S9V0	318	3e-07	484	25.3994	21.6942	1	2	Calcium-dependent protein kinase 31	2.7.11.1	Non-specific serine/threonine protein kinase.	-	-	-	UniRef90_K0RGP1	951	6e-160	663	75.9585	47.813	1	2	Uncharacterized protein	Thalassiosira oceanica	-	-	GO:0005524]---[GO:0005509]---[GO:0004672
PSNMU-V1.4_AUG-EV-PASAV3_0069660.1	3.12795	1.65619	24.5921	7.0842e-07	7.23422e-05	0.0538168	0.103894	0.230303	0.108736	3.16283	1.70959	0.564936	11.4196	0.0887323	0.420867	0.0706606	1.81598	2.64316	37.6746	1.65506	27.5799	1506	-	-	-	-	-	-	-	-	-	-	-	-	-	-	-	-	-	-	-	-	-	-	-	-	-	-	-
PSNMU-V1.4_AUG-EV-PASAV3_0115770.1	3.10412	2.87708	34.0117	5.47824e-09	7.83194e-07	39.2324	70.0763	0.138182	0.108736	18.0819	27.0904	2.37273	26.6275	20.5415	34.3427	0.141321	1.67629	58.2698	14.4034	41.2424	55.7756	1018	-	-	-	-	-	-	-	-	-	-	-	-	-	-	-	-	-	-	-	-	-	-	-	-	-	-	-
PSNMU-V1.4_AUG-EV-PASAV3_0098830.1	3.1005	3.03159	36.4763	1.54532e-09	2.53766e-07	4.62824	4.83106	0.460605	0.326209	15.9335	19.8575	1.41234	30.306	95.3872	24.9995	49.6391	25.7963	15.3183	436.294	101.54	218.244	983	-	-	-	-	-	-	-	-	-	-	-	-	-	-	-	-	-	-	-	-	-	-	-	-	-	-	-
PSNMU-V1.4_AUG-EV-PASAV3_0031700.1	3.07365	4.60646	119.849	6.82655e-28	4.36612e-25	16.0374	46.5963	1.28969	14.1901	11.9949	82.9809	10.3948	71.757	14.1084	56.2699	11.341	27.6588	44.5133	47.456	24.2892	43.3887	2589	-	-	-	-	-	-	-	-	-	-	-	-	-	-	-	-	-	-	-	-	-	-	-	-	-	-	-
PSNMU-V1.4_AUG-EV-PASAV3_0001670.1	3.02869	2.80292	35.5962	2.42755e-09	3.78199e-07	0.215267	0.155841	1.33576	1.35921	0.29838	0.789041	0.225974	24.651	0.79859	5.34501	6.50078	18.0201	4.20503	1046.18	4.47314	808.233	1457	-	-	-	-	-	-	-	-	-	-	-	-	-	-	-	-	-	-	-	-	-	-	-	-	-	-	-
PSNMU-V1.4_AUG-EV-PASAV3_0061950.1	2.99913	5.21724	97.6148	5.0822e-23	2.57329e-20	0.699618	1.6623	2.80969	3.37083	1.13385	0.591781	4.51949	138.079	7.49788	26.9355	5.8295	23.5147	12.9755	1091.22	24.8707	996.912	2647	Q6VTH5	333	3e-13	218	12.5803	50	1	1	Radial spoke head 1 homolog	-	-	-	-	-	UniRef90_B8BQ76	666	4e-28	241	25.1606	78.0083	1	1	Uncharacterized protein	Thalassiosira pseudonana	-	-	-
PSNMU-V1.4_AUG-EV-PASAV3_0073120.1	2.96648	4.72638	75.8065	3.12868e-18	1.0561e-15	2.31412	1.71425	2.71757	2.55531	0.835465	0.657535	2.31624	98.11	1.81901	8.75402	4.27497	101.695	10.5126	858.884	3.62324	687.717	3634	Q6JAN1	396	7e-07	1081	10.8971	12.2109	1	2	Inversin	-	-	-	-	-	UniRef90_B7GDG8	2667	6e-162	834	73.3902	91.247	1	2	Predicted protein	Phaeodactylum tricornutum (strain CCAP 1055/1)	-	-	GO:0005216
PSNMU-V1.4_AUG-EV-PASAV3_0085310.1	2.90553	1.00157	30.3299	3.64458e-08	4.71159e-06	0.538168	1.45451	0.368484	2.33783	0.179028	1.05206	0.508442	4.44707	4.52535	32.7434	7.06606	37.3906	12.4349	99.3728	16.3717	69.5313	1560	O14756	705	8e-12	317	45.1923	73.1861	1	1	17-beta-hydroxysteroid dehydrogenase type 6	1.1.1.62]---[1.1.1.105]---[1.1.1.239	17-beta-estradiol 17-dehydrogenase.]---[All-trans-retinol dehydrogenase (NAD( )).]---[3-alpha-(17-beta)-hydroxysteroid dehydrogenase (NAD( )).	-	-	-	UniRef90_UPI00049580B1	750	3e-25	285	48.0769	86.3158	1	1	short-chain dehydrogenase	Streptomyces somaliensis	-	-	GO:0016491
PSNMU-V1.4_AUG-EV-PASAV3_0010010.1	2.89283	10.0815	100.747	1.04506e-23	5.77255e-21	369.291	251.059	7.73817	82.8028	5142.88	6223.7	686.566	3597.24	52.6182	367.459	12.8602	394.534	3180.81	6058.3	883.982	5173.51	2721	-	-	-	-	-	-	-	-	-	-	-	-	-	-	-	-	-	-	-	-	-	-	-	-	-	-	-
PSNMU-V1.4_AUG-EV-PASAV3_0023660.1	2.86475	5.56138	102.297	4.77859e-24	2.76521e-21	25.1324	18.3372	0.0460605	2.01162	157.903	117.567	27.0604	161.138	1.15352	10.3533	0.141321	3.44571	101.522	99.0503	41.5107	192.58	1482	-	-	-	-	-	-	-	-	-	-	-	-	-	-	-	-	-	-	-	-	-	-	-	-	-	-	-
PSNMU-V1.4_AUG-EV-PASAV3_0093450.1	2.71774	10.0309	47.7484	4.84575e-12	1.17771e-09	20.4504	31.5837	398.378	358.286	21.7221	41.0302	69.4306	3343.76	108.653	124.282	230	3682.58	125.67	82.5509	297.956	107860	3147	O80763	240	1e-11	578	7.62631	14.5329	-1	0	Probable nucleoredoxin 1	1.8.1.8	Protein-disulfide reductase.	-	-	-	UniRef90_B8LCI0	237	2e-14	228	7.53098	32.4561	-1	0	Predicted protein	Thalassiosira pseudonana	-	-	-
PSNMU-V1.4_AUG-EV-PASAV3_0053570.1	2.69388	2.33161	27.5614	1.52189e-07	1.74472e-05	2.79847	2.07787	0.87515	0.978628	0.119352	0.19726	0.621429	17.3491	4.43661	9.34324	1.73118	20.5812	2.58309	1601.68	7.02283	1474.67	5205	-	-	-	-	-	-	-	-	-	-	-	-	-	-	UniRef90_B7GC37	1590	2e-23	1034	30.5476	47.2921	-1	0	Predicted protein	Phaeodactylum tricornutum (strain CCAP 1055/1)	-	-	-
PSNMU-V1.4_AUG-EV-PASAV3_0063110.1	2.56208	0.78374	14.5095	0.000139451	0.0078454	7.26526	6.85699	0.138182	0	0.119352	0.19726	0.564936	5.87452	16.0605	18.5602	1.23656	5.7739	0.841007	74.3818	6.57552	100.259	1729	-	-	-	-	-	-	-	-	-	-	-	-	-	-	UniRef90_B7GB13	417	2e-10	1106	24.118	12.4774	1	1	Predicted protein	Phaeodactylum tricornutum (strain CCAP 1055/1)	-	-	GO:0043565]---[GO:0003700
PSNMU-V1.4_AUG-EV-PASAV3_0120490.1	2.49585	7.80375	89.4355	3.16805e-21	1.37494e-18	92.6725	69.0374	3.54666	19.6269	1035.68	1203.09	132.873	745.241	14.5965	98.7353	5.51153	74.0828	567.499	1259.55	177.718	1154.73	1150	-	-	-	-	-	-	-	-	-	-	-	-	-	-	-	-	-	-	-	-	-	-	-	-	-	-	-
PSNMU-V1.4_AUG-EV-PASAV3_0036800.1	2.45247	4.9514	98.08	4.01816e-23	2.12299e-20	15.6607	44.3626	3.40848	25.7705	11.0401	107.77	18.5299	76.4786	11.0915	71.5473	7.24271	36.925	37.5449	34.7724	110.8	52.9697	3665	P31178	303	3e-06	638	8.26739	15.5172	1	1	Autolysin	3.4.24.38	Gametolysin.	-	-	-	UniRef90_B5Y4D2	645	1e-25	507	17.5989	39.4477	1	1	Predicted protein	Phaeodactylum tricornutum (strain CCAP 1055/1)	-	-	-
PSNMU-V1.4_AUG-EV-PASAV3_0101810.1	2.39254	7.13519	77.3714	1.4165e-18	4.91808e-16	53.171	41.9731	0.783029	5.21935	470.486	602.696	100.672	461.287	2.21831	24.747	0.635945	10.7096	298.317	268.559	162.286	467.352	690	-	-	-	-	-	-	-	-	-	-	-	-	-	-	-	-	-	-	-	-	-	-	-	-	-	-	-
PSNMU-V1.4_AUG-EV-PASAV3_0097110.1	2.31121	2.0792	19.0735	1.25782e-05	0.00093773	2.58321	7.48035	0.0460605	0.326209	0.119352	6.57535	2.93767	13.451	72.8936	160.182	31.8326	47.8209	200.4	80.8848	327.166	153.092	1212	-	-	-	-	-	-	-	-	-	-	-	-	-	-	-	-	-	-	-	-	-	-	-	-	-	-	-
PSNMU-V1.4_AUG-EV-PASAV3_0063620.1	2.25444	7.37924	69.1867	8.95715e-17	2.94182e-14	135.995	194.125	7.41575	14.027	936.914	1015.69	57.0585	590.527	66.3274	297.553	10.0691	112.498	1116.74	1674.07	173.513	619.965	1641	-	-	-	-	-	-	-	-	-	-	-	-	-	-	UniRef90_E0RL53	681	2e-07	513	41.4991	43.8596	1	0	Uncharacterized protein	Paenibacillaceae	GO:0005975	carbohydrate metabolic process	GO:0004553
PSNMU-V1.4_AUG-EV-PASAV3_0051520.2	2.24853	6.76256	92.1577	8.00389e-22	3.75627e-19	22.8721	39.4796	9.99513	59.7507	3.93862	13.7425	76.7183	291.091	634.258	1531.49	894.74	1784.65	848.756	2488.3	2334.98	3999.63	1332	P53430	999	2e-159	337	75	96.7359	1	2	Glyceraldehyde-3-phosphate dehydrogenase	1.2.1.12	Glyceraldehyde-3-phosphate dehydrogenase (phosphorylating).	Carbohydrate degradation	glycolysis	pyruvate from D-glyceraldehyde 3-phosphate: step 1/5.	UniRef90_B7G6K6	1014	3e-179	334	76.1261	99.4012	1	2	Glyceraldehyde-3-phosphate dehydrogenase	Phaeodactylum tricornutum	GO:0006006]---[GO:0006096	glucose metabolic process]---[glycolysis	GO:0004365]---[GO:0016853]---[GO:0051287]---[GO:0050661
PSNMU-V1.4_AUG-EV-PASAV3_0051520.1	2.24838	6.76238	92.1495	8.03679e-22	3.75627e-19	22.8721	39.4796	9.99513	59.7507	3.93862	13.7425	76.7183	291.036	634.258	1531.49	894.669	1784.6	848.756	2488.19	2334.89	3999.28	1314	P53430	981	6e-162	337	74.6575	96.7359	1	2	Glyceraldehyde-3-phosphate dehydrogenase	1.2.1.12	Glyceraldehyde-3-phosphate dehydrogenase (phosphorylating).	Carbohydrate degradation	glycolysis	pyruvate from D-glyceraldehyde 3-phosphate: step 1/5.	UniRef90_B7G6K6	996	0	334	75.7991	99.4012	1	2	Glyceraldehyde-3-phosphate dehydrogenase	Phaeodactylum tricornutum	GO:0006006]---[GO:0006096	glucose metabolic process]---[glycolysis	GO:0004365]---[GO:0016853]---[GO:0051287]---[GO:0050661
PSNMU-V1.4_AUG-EV-PASAV3_0119010.1	2.23399	-0.500215	11.4031	0.000733235	0.0270008	0.0538168	0.103894	0	0.543682	0.119352	0.131507	0.508442	1.42745	17.1253	8.24898	53.0308	45.353	8.04964	13.3285	53.0067	33.9444	1036	P30536	381	2e-17	169	36.7761	74.5562	-1	1	Translocator protein	-	-	-	-	-	UniRef90_K0RJE0	534	3e-43	245	51.5444	77.551	-1	1	Uncharacterized protein	Thalassiosira oceanica	-	-	-
PSNMU-V1.4_AUG-EV-PASAV3_0085630.1	2.20138	1.75763	23.4126	1.30723e-06	0.000123143	2.63702	8.83097	0.598787	3.15336	11.6965	18.3452	1.86429	7.63139	10.5148	38.0042	2.75576	8.24177	29.6755	215.729	5.59143	66.3833	747	-	-	-	-	-	-	-	-	-	-	-	-	-	-	-	-	-	-	-	-	-	-	-	-	-	-	-
PSNMU-V1.4_AUG-EV-PASAV3_0009830.1	2.16667	3.25493	27.1001	1.93186e-07	2.19401e-05	0.699618	5.40247	0	1.14173	0.238704	19.0685	9.20845	28.055	13.4873	52.7767	5.93549	15.2263	23.1878	35.2024	80.2929	105.734	1606	-	-	-	-	-	-	-	-	-	-	-	-	-	-	UniRef90_UPI0005C782BB	438	7e-08	702	27.2727	18.9459	1	2	hypothetical protein	Flammeovirga pacifica	-	-	-
PSNMU-V1.4_AUG-EV-PASAV3_0071160.1	2.15781	6.87145	85.1681	2.74044e-20	1.10123e-17	26.2088	90.2836	17.7333	90.0881	21.1253	139.529	74.2891	288.73	67.614	206.561	27.4163	163.392	185.502	200.627	128.2	317.887	1315	-	-	-	-	-	-	-	-	-	-	-	-	-	-	-	-	-	-	-	-	-	-	-	-	-	-	-
PSNMU-V1.4_AUG-EV-PASAV3_0022950.1	2.1289	5.4646	79.3133	5.30028e-19	1.95179e-16	20.7195	33.3499	1.70424	10.33	9.9659	70.0932	36.9468	129.349	7.80844	59.8051	0.635945	27.426	44.9939	172.787	104.716	115.863	1195	-	-	-	-	-	-	-	-	-	-	-	-	-	-	-	-	-	-	-	-	-	-	-	-	-	-	-
PSNMU-V1.4_AUG-EV-PASAV3_0077520.1	2.0906	0.284283	11.7258	0.000616383	0.0239306	0.0538168	0.519469	0.184242	0.326209	0.0596761	0	0.564936	3.45883	1.24225	3.61945	3.53303	7.96239	3.48417	36.7072	1.47614	18.4778	1049	P95806	786	5e-11	346	74.9285	84.9711	1	1	2 5-dichlorohydroquinone reductive dechlorinase	-	-	Xenobiotic degradation	gamma-hexachlorocyclohexane degradation.	-	UniRef90_K6ZZ93	768	2e-12	251	73.2126	92.0319	1	1	Glutathione S-transferase N-terminal domain protein	Glaciecola polaris LMG 21857	-	-	GO:0016740
PSNMU-V1.4_AUG-EV-PASAV3_0000910.1	2.06804	2.48641	23.688	1.13289e-06	0.000111023	2.36794	3.11681	3.22424	5.65429	0.775789	1.05206	1.01688	12.0236	3.85985	10.2691	11.4823	33.8984	5.64676	224.973	3.39959	94.8528	2539	-	-	-	-	-	-	-	-	-	-	-	-	-	-	UniRef90_B8C756	561	8e-11	597	22.0953	33.3333	1	1	Uncharacterized protein	Thalassiosira pseudonana	GO:0006355	regulation of transcription, DNA-dependent	-
PSNMU-V1.4_AUG-EV-PASAV3_0113530.1	2.06077	0.0955703	13.2916	0.000266603	0.0132777	1.02252	3.53239	0.184242	1.52231	0.0596761	0.0657535	0.621429	1.59216	2.17394	3.7878	4.45162	6.00672	1.14137	14.9946	2.90754	10.5392	1233	-	-	-	-	-	-	-	-	-	-	-	-	-	-	UniRef90_R1DPS3	630	4e-48	184	51.0949	100	1	2	Uncharacterized protein (Fragment)	Emiliania huxleyi CCMP1516	-	-	-
PSNMU-V1.4_AUG-EV-PASAV3_0007600.1	2.05949	4.31023	44.3889	2.69213e-11	5.84193e-09	2.52939	6.96088	2.57939	4.24072	1.01449	5.7863	7.9091	64.6747	1.46408	7.32308	3.99232	37.7632	7.14856	154.514	2.32603	99.3012	1166	-	-	-	-	-	-	-	-	-	-	-	-	-	-	-	-	-	-	-	-	-	-	-	-	-	-	-
PSNMU-V1.4_AUG-EV-PASAV3_0083530.1	2.04118	-0.0234914	11.9668	0.000541556	0.0220839	1.07634	0.883097	0.460605	0.815523	4.83376	0.854795	0.169481	2.08628	1.06479	1.05217	1.13057	2.28162	21.9863	531.529	3.04174	215.643	993	-	-	-	-	-	-	-	-	-	-	-	-	-	-	-	-	-	-	-	-	-	-	-	-	-	-	-
PSNMU-V1.4_AUG-EV-PASAV3_0053840.1	2.00501	5.69494	68.7755	1.10333e-16	3.52833e-14	29.5992	30.0253	1.42788	6.68729	188.576	192.46	43.839	157.404	5.7676	28.8294	2.40246	39.2998	110.412	393.622	42.137	303.926	2247	-	-	-	-	-	-	-	-	-	-	-	-	-	-	UniRef90_B5YLK6	1119	4e-14	715	49.7997	42.5175	1	0	Predicted protein	Thalassiosira pseudonana	-	-	-
PSNMU-V1.4_AUG-EV-PASAV3_0087520.1	1.98318	1.66105	11.1747	0.000829214	0.0295645	0.0538168	0	0	0	2.62575	4.99726	2.5987	9.88238	0.443661	2.02016	1.48387	4.14417	8.89064	32.0852	16.5506	28.538	1812	-	-	-	-	-	-	-	-	-	-	-	-	-	-	UniRef90_UPI000550506F	825	3e-58	299	45.5298	98.9967	1	2	hypothetical protein partial	Bacteroidetes bacterium SCGC AAA027-N21	-	-	-
PSNMU-V1.4_AUG-EV-PASAV3_0059110.1	1.9421	2.175	15.7847	7.09756e-05	0.00444585	7.21145	2.49345	1.19757	1.033	0.537085	0.854795	1.12987	14.3843	2.7507	7.5756	2.19048	16.5301	3.18381	203.153	1.5656	167.943	2179	-	-	-	-	-	-	-	-	-	-	-	-	-	-	-	-	-	-	-	-	-	-	-	-	-	-	-
PSNMU-V1.4_AUG-EV-PASAV3_0075690.1	1.92256	2.92215	24.3915	7.86141e-07	7.8952e-05	3.71336	9.9738	0.921211	3.31646	13.6658	30.8384	5.36689	20.6432	7.36478	16.035	5.08756	12.8516	15.9791	6.3418	22.2762	18.0672	2597	P28583	1329	9e-71	508	51.1744	83.8583	1	2	Calcium-dependent protein kinase SK5	2.7.11.1	Non-specific serine/threonine protein kinase.	-	-	-	UniRef90_B8C315	1365	2e-160	462	52.5606	99.1342	1	2	Calcium-dependent protein kinase (Fragment)	Thalassiosira pseudonana	-	-	GO:0005524]---[GO:0005509]---[GO:0004672
PSNMU-V1.4_AUG-EV-PASAV3_0076990.1	1.90359	0.911537	12.1114	0.000501148	0.0209277	3.60572	7.99982	0.184242	0.543682	0.0596761	0	1.29935	5.2157	30.5683	45.4536	14.8741	10.8959	4.08489	5.21318	36.2772	63.7827	2087	P26153	768	8e-06	470	36.7992	51.9149	1	0	Neuronal acetylcholine receptor subunit beta-4 (Fragment)	-	-	-	-	-	UniRef90_R1D0D9	840	1e-14	722	40.2492	38.5042	1	0	Uncharacterized protein	Emiliania huxleyi CCMP1516	-	-	GO:0005230
PSNMU-V1.4_AUG-EV-PASAV3_0023670.1	1.90024	4.34644	40.9717	1.54449e-10	2.97916e-08	6.83473	5.71415	1.84242	4.29509	27.8687	22.0932	12.6546	62.9178	5.94506	22.1376	19.5377	56.9474	42.8313	148.334	30.7305	207.499	1757	Q17QU7	831	3e-19	377	47.2965	65.252	1	2	Dehydrogenase/reductase SDR family member 13	-	-	-	-	-	UniRef90_A0A091D0E9	831	6e-20	375	47.2965	65.6	1	2	Dehydrogenase/reductase SDR family member 13	Fukomys damarensis	-	-	GO:0016491
PSNMU-V1.4_AUG-EV-PASAV3_0060780.1	1.89161	0.218505	11.0727	0.00087607	0.0306069	0.699618	1.71425	0.138182	0.761155	0.119352	0.0657535	0.847404	2.5804	1.90774	4.29284	7.63135	9.26618	3.12374	3.81583	3.39959	6.29614	1054	-	-	-	-	-	-	-	-	-	-	-	-	-	-	-	-	-	-	-	-	-	-	-	-	-	-	-
PSNMU-V1.4_AUG-EV-PASAV3_0071440.1	1.88492	4.72319	56.2937	6.24139e-14	1.84989e-11	69.6389	60.2584	7.50787	41.4286	21.4237	58.7178	16.2701	40.353	46.9837	73.6937	19.5377	82.278	49.1388	86.8504	25.8548	85.8876	3009	-	-	-	-	-	-	-	-	-	-	-	-	-	-	UniRef90_K0RUR2	753	1e-23	828	25.0249	29.8309	1	0	Uncharacterized protein	Thalassiosira oceanica	-	-	GO:0008237
PSNMU-V1.4_AUG-EV-PASAV3_0120330.1	1.87915	6.58593	67.6726	1.93026e-16	5.86413e-14	29.1687	122.231	15.9369	89.7075	5.96761	212.515	82.2546	199.24	159.94	244.776	124.08	208.047	130.656	109.262	328.239	207.088	4627	Q7PC88	3597	0	1426	77.7394	84.0112	1	2	ABC transporter G family member 31	-	-	-	-	-	UniRef90_B7FRP7	3558	0	1164	76.8965	100	1	2	Predicted protein (Fragment)	Phaeodactylum tricornutum (strain CCAP 1055/1)	-	-	GO:0005524]---[GO:0016887
PSNMU-V1.4_AUG-EV-PASAV3_0120330.2	1.87913	6.57306	67.8096	1.80071e-16	5.61082e-14	28.8996	121.452	15.7527	88.6202	5.96761	211.069	81.5767	197.757	158.298	242.335	122.419	206.277	129.575	108.133	325.779	205.172	4751	Q7PC88	1548	0	1426	32.5826	35.9046	1	0	ABC transporter G family member 31	-	-	-	-	-	UniRef90_B7FRP7	2028	0	1164	42.6858	56.0997	1	2	Predicted protein (Fragment)	Phaeodactylum tricornutum (strain CCAP 1055/1)	-	-	GO:0005524]---[GO:0016887
PSNMU-V1.4_AUG-EV-PASAV3_0056780.1	1.86804	2.03324	17.1884	3.38496e-05	0.00229799	0.430534	0.779203	1.61212	2.55531	0.716113	1.31507	1.29935	10.5412	0.57676	3.07233	0.812597	4.19073	1.08129	604.89	1.87872	275.662	1262	P37383	948	2e-141	339	75.1189	93.5103	1	0	DNA repair protein RAD51 homolog 1	-	-	-	-	-	UniRef90_B7G0B3	951	0	350	75.3566	90.5714	1	0	Rad51 DNA recombination/repair protein	Phaeodactylum tricornutum (strain CCAP 1055/1)	GO:0006281	DNA repair	GO:0005524]---[GO:0003677]---[GO:0008094]---[GO:0003684
PSNMU-V1.4_AUG-EV-PASAV3_0006960.1	1.85302	7.41067	49.1513	2.36966e-12	6.26002e-10	0.215267	0.259734	57.2993	81.661	0.417733	0.723288	54.1773	487.201	0.976055	1.17843	174.214	942.17	2.16259	2.14976	417.881	2619.33	1832	Q9SSL9	954	5e-31	1123	52.0742	30.098	1	0	Leucine-rich repeat receptor-like protein kinase PEPR1	2.7.11.1	Non-specific serine/threonine protein kinase.	-	-	-	UniRef90_A0A087HHZ6	957	1e-33	1116	52.238	30.3763	1	0	Uncharacterized protein	Arabis alpina	-	-	GO:0005524]---[GO:0004672
PSNMU-V1.4_AUG-EV-PASAV3_0006960.2	1.84486	7.39577	48.8265	2.79643e-12	7.23025e-10	0.215267	0.259734	56.7926	80.4106	0.417733	0.789041	53.8949	482.26	0.976055	1.13634	172.553	934.813	2.16259	2.14976	412.781	2588.81	1953	Q9LP24	474	6e-17	1120	24.2704	13.9286	1	1	Probable leucine-rich repeat receptor-like protein kinase At1g35710	2.7.11.1	Non-specific serine/threonine protein kinase.	-	-	-	UniRef90_A0A0D2QBL2	396	6e-20	592	20.2765	22.1284	1	1	Gossypium raimondii chromosome 2 whole genome shotgun sequence (Fragment)	Gossypium raimondii	-	-	-
PSNMU-V1.4_AUG-EV-PASAV3_0051680.1	1.83975	3.90984	34.9073	3.45785e-09	5.12437e-07	6.88855	10.5452	6.21817	12.7765	1.73061	3.48493	5.70585	35.0275	2.8838	17.2555	6.50078	41.4883	3.24388	9.9964	3.39959	20.5993	915	-	-	-	-	-	-	-	-	-	-	-	-	-	-	-	-	-	-	-	-	-	-	-	-	-	-	-
PSNMU-V1.4_AUG-EV-PASAV3_0024850.1	1.78366	4.45948	41.9691	9.27284e-11	1.84727e-08	6.94236	7.53229	7.69211	14.2445	1.43223	2.56438	9.20845	56.604	35.3598	39.6456	9.53918	26.3085	13.336	267.538	3.26539	155.624	1969	P30184	1374	1e-98	520	69.7816	81.3462	1	0	Leucine aminopeptidase 1	3.4.11.1]---[3.4.11.5	Leucyl aminopeptidase.]---[Prolyl aminopeptidase.	-	-	-	UniRef90_B7FVX9	1371	1e-157	435	69.6293	99.0805	1	0	Predicted protein (Fragment)	Phaeodactylum tricornutum (strain CCAP 1055/1)	-	-	GO:0004177]---[GO:0030145]---[GO:0008235
PSNMU-V1.4_AUG-EV-PASAV3_0059280.1	1.78128	8.19262	49.9296	1.59362e-12	4.30349e-10	99.561	210.489	78.4871	285.705	85.3965	729.732	192.813	617.978	41.1274	249.49	84.1921	224.67	169.283	788.426	183.846	516.626	2104	Q57251	705	1e-31	532	33.5076	43.609	-1	1	Putative L-lactate permease	-	-	-	-	-	UniRef90_B7G958	2025	0	689	96.2452	97.9681	-1	1	LCTP l-lactate permease	Phaeodactylum tricornutum (strain CCAP 1055/1)	-	-	GO:0015129
PSNMU-V1.4_AUG-EV-PASAV3_0117770.1	1.77711	3.81024	19.2717	1.13376e-05	0.000855847	23.8408	36.7264	0.0460605	0.217473	16.1125	23.6712	13.389	42.9334	7.76407	31.9017	0.0353303	2.28162	13.9367	40.0393	2.46023	48.6583	1597	-	-	-	-	-	-	-	-	-	-	-	-	-	-	-	-	-	-	-	-	-	-	-	-	-	-	-
PSNMU-V1.4_AUG-EV-PASAV3_0120100.1	1.77421	3.37586	22.6124	1.98204e-06	0.000178413	14.3153	38.8563	2.07272	2.93588	0.537085	1.38082	4.68897	31.6785	164.598	174.87	195.553	238.127	99.3589	195.736	315.759	538.115	2073	-	-	-	-	-	-	-	-	-	-	-	-	-	-	-	-	-	-	-	-	-	-	-	-	-	-	-
PSNMU-V1.4_AUG-EV-PASAV3_0049400.1	1.77347	4.73145	44.4254	2.64242e-11	5.83831e-09	12.8622	31.324	1.10545	9.46007	0.477409	12.6247	32.9922	64.1256	64.7746	89.7708	75.7128	82.1384	139.367	37.7821	69.11	25.1846	1676	-	-	-	-	-	-	-	-	-	-	-	-	-	-	UniRef90_K0T4S6	462	1e-07	309	27.5656	48.8673	1	2	Uncharacterized protein	Thalassiosira oceanica	-	-	-
PSNMU-V1.4_AUG-EV-PASAV3_0004140.1	1.7719	1.54272	11.6944	0.000626894	0.0242612	0.16145	0.103894	1.52	1.14173	0.179028	0.131507	0.451949	8.12551	0.399295	2.77772	6.50078	22.4903	2.04244	100.34	2.19184	98.6852	2903	Q5EBM0	411	7e-08	449	14.1578	26.2806	1	1	UMP-CMP kinase 2 mitochondrial	2.7.4.6]---[2.7.4.14	Nucleoside-diphosphate kinase.]---[UMP/CMP kinase.	-	-	-	UniRef90_K0RN92	2352	1e-69	747	81.0196	97.1888	1	1	Uncharacterized protein	Thalassiosira oceanica	GO:0006233	dTDP biosynthetic process	GO:0005524]---[GO:0004798
PSNMU-V1.4_AUG-EV-PASAV3_0029210.1	1.76815	8.92059	43.1534	5.06124e-11	1.03052e-08	580.629	1027.04	118.974	747.726	310.017	942.379	382.462	698.574	190.419	979.946	98.4302	979.374	950.758	267.323	528.77	403.501	1060	-	-	-	-	-	-	-	-	-	-	-	-	-	-	UniRef90_E4N3H5	486	2e-26	182	45.8491	85.1648	1	0	Uncharacterized protein	Kitasatospora	-	-	-
PSNMU-V1.4_AUG-EV-PASAV3_0057620.1	1.74153	6.3229	41.237	1.34847e-10	2.64301e-08	26.2088	77.1411	6.03393	111.4	28.3461	36.0329	120.896	87.0198	450.982	628.775	258.229	614.548	331.417	50.7882	663.367	180.261	2188	P56946	699	2e-10	272	31.947	81.6176	1	1	Cyanophycinase	3.4.15.6	Cyanophycinase.	-	-	-	UniRef90_UPI00058D8802	723	9e-40	290	33.0439	78.6207	1	1	UPI00058D8802 related cluster	Arenitalea lutea	-	-	GO:0008236
PSNMU-V1.4_AUG-EV-PASAV3_0072980.1	1.73502	2.69788	19.9087	8.12313e-06	0.000653724	0.753435	3.3246	1.33576	4.89314	0.0596761	0	4.85845	14.7138	114.642	109.552	159.516	148.026	48.2978	126.89	63.2502	197.986	3386	Q13423	3081	0	1086	90.9923	95.7643	1	2	NAD(P) transhydrogenase mitochondrial	1.6.1.2	NAD(P)( ) transhydrogenase (Re/Si-specific).	-	-	-	UniRef90_B7GC36	3102	0	1060	91.6125	96.6981	1	2	Predicted protein	Phaeodactylum tricornutum (strain CCAP 1055/1)	GO:0015992	proton transport	GO:0008750]---[GO:0050661
PSNMU-V1.4_AUG-EV-PASAV3_0106040.1	1.73061	3.08363	21.5066	3.5262e-06	0.000306074	27.9847	27.7396	2.62545	5.00188	39.5652	53.7206	4.06754	21.9608	63.3548	67.9699	20.2796	33.293	57.7892	57.5599	30.3279	27.2377	1730	-	-	-	-	-	-	-	-	-	-	-	-	-	-	-	-	-	-	-	-	-	-	-	-	-	-	-
PSNMU-V1.4_AUG-EV-PASAV3_0046880.1	1.72201	6.13313	55.0941	1.14894e-13	3.32428e-11	47.2511	57.8169	22.3394	34.7957	48.815	72.1315	28.9247	194.793	31.2338	64.7714	30.7727	168.654	54.2449	394.32	41.1082	271.419	1752	-	-	-	-	-	-	-	-	-	-	-	-	-	-	UniRef90_B7G262	1173	3e-63	383	66.9521	94.7781	1	1	Predicted protein	Phaeodactylum tricornutum (strain CCAP 1055/1)	-	-	-
PSNMU-V1.4_AUG-EV-PASAV3_0103020.1	1.69854	2.04786	12.4215	0.000424419	0.0187436	0.215267	0.363628	0.276363	0.652418	1.55158	2.10411	3.38961	12.0785	5.98943	10.185	24.3426	54.1536	26.7921	119.957	23.1261	94.579	1549	Q96NR8	939	1e-50	316	60.6198	87.9747	1	0	Retinol dehydrogenase 12	-	-	-	-	-	UniRef90_UPI00053B358F	957	9e-76	315	61.7818	98.7302	1	0	hypothetical protein	Rhizobium loti	-	-	GO:0016491
PSNMU-V1.4_AUG-EV-PASAV3_0053870.1	1.63403	1.50932	12.4023	0.000428795	0.0187436	0.753435	1.09088	0.690908	1.79415	0.238704	0.526028	1.92078	6.69805	3.32746	1.8939	20.5622	20.814	4.32518	6.87924	3.31012	8.00705	1408	O94760	816	2e-28	285	57.9545	92.6316	1	2	N(G) N(G)-dimethylarginine dimethylaminohydrolase 1	3.5.3.18	Dimethylargininase.	-	-	-	UniRef90_B8CD40	831	3e-55	277	59.0199	100	1	2	Uncharacterized protein (Fragment)	Thalassiosira pseudonana	-	-	GO:0016813
PSNMU-V1.4_AUG-EV-PASAV3_0051420.1	1.62488	2.09414	13.7265	0.00021145	0.0110756	56.3462	89.3486	0.921211	1.90289	0.238704	0.591781	2.76819	11.2549	616.601	741.188	60.5561	146.676	59.6514	56.7537	428.885	412.534	1690	-	-	-	-	-	-	-	-	-	-	-	-	-	-	UniRef90_K0R2P6	786	8e-50	493	46.5089	57.6065	1	2	Uncharacterized protein	Thalassiosira oceanica	-	-	-
PSNMU-V1.4_AUG-EV-PASAV3_0104930.1	1.62011	4.41204	32.3224	1.30598e-08	1.78318e-06	17.5443	11.0647	11.7454	15.1687	11.3385	5.85206	6.89222	50.7295	23.4697	51.1353	23.7066	107.562	14.7176	789.877	5.09938	359.359	2055	Q9WYG0	768	3e-34	251	37.3723	97.6096	1	2	Uncharacterized oxidoreductase TM_0325	-	-	-	-	-	UniRef90_I0I5W8	840	4e-110	281	40.8759	97.5089	1	2	Putative oxidoreductase	Caldilinea aerophila (strain DSM 14535 / JCM 11387 / NBRC 104270 / STL-6-O1)	-	-	GO:0016491
PSNMU-V1.4_AUG-EV-PASAV3_0029310.1	1.60031	9.1057	35.2818	2.85279e-09	4.33339e-07	317.411	555.312	59.5102	325.339	177.417	1154.37	693.063	1158.76	165.619	524.694	87.9371	394.255	368.842	592.528	1457.35	616.612	4227	Q54BT3	1395	5e-49	1397	33.0021	32.0687	-1	0	ABC transporter B family member 2	-	-	-	-	-	UniRef90_K0R015	1623	5e-164	1364	38.396	40.1026	-1	0	Uncharacterized protein	Thalassiosira oceanica	-	-	GO:0005524]---[GO:0042626
PSNMU-V1.4_AUG-EV-PASAV3_0112540.1	1.58566	6.68865	47.1349	6.62669e-12	1.54861e-09	47.0897	131.322	7.09332	22.889	6.9821	9.53425	102.818	284.887	12748.9	13270.5	8664.16	8739.31	19295.4	12499.5	14033.2	10462.1	1016	Q42395	318	1e-37	203	31.2992	49.2611	1	1	Fucoxanthin-chlorophyll a-c binding protein chloroplastic	-	-	-	-	-	UniRef90_K0RH98	321	1e-58	210	31.5945	50.9524	1	1	Uncharacterized protein	Thalassiosira oceanica	GO:0009765]---[GO:0018298	photosynthesis, light harvesting]---[protein-chromophore linkage	GO:0016168
PSNMU-V1.4_AUG-EV-PASAV3_0041130.1	1.57402	5.75081	47.8157	4.68239e-12	1.16123e-09	0.16145	0.0519469	15.6145	24.2482	0.0596761	0.19726	27.4559	148.455	0.310563	0.168347	19.6436	136.013	0.30036	0.322464	22.142	357.991	1547	P38531	312	5e-13	467	20.1681	21.8415	1	1	Heat shock factor protein 3	-	-	-	-	-	UniRef90_A0A087TEI2	360	2e-14	233	23.2708	50.6438	1	1	Heat shock factor protein 1 (Fragment)	Stegodyphus mimosarum	GO:0006357	regulation of transcription from RNA polymerase II promoter	GO:0043565]---[GO:0003700
PSNMU-V1.4_AUG-EV-PASAV3_0010430.1	1.5696	6.58185	48.5779	3.17426e-12	8.03618e-10	125.501	209.398	18.3321	47.1916	149.727	188.186	73.7241	246.62	164.82	276.93	63.5945	95.5487	124.889	61.107	129.05	165.821	2809	-	-	-	-	-	-	-	-	-	-	-	-	-	-	UniRef90_B8C9Y3	252	5e-27	2657	8.97116	3.1991	1	2	Uncharacterized protein	Thalassiosira pseudonana	-	-	GO:0030246
PSNMU-V1.4_AUG-EV-PASAV3_0085380.1	1.56584	5.75326	47.3445	5.95461e-12	1.41883e-09	0.16145	0.0519469	15.7066	24.2482	0.0596761	0.19726	27.6254	148.565	0.310563	0.168347	19.8203	136.106	0.30036	0.322464	22.2315	357.991	1564	P38531	312	5e-13	467	19.9488	21.8415	1	0	Heat shock factor protein 3	-	-	-	-	-	UniRef90_A0A087TEI2	360	2e-14	233	23.0179	50.6438	1	0	Heat shock factor protein 1 (Fragment)	Stegodyphus mimosarum	GO:0006357	regulation of transcription from RNA polymerase II promoter	GO:0043565]---[GO:0003700
PSNMU-V1.4_AUG-EV-PASAV3_0075130.1	1.55624	3.83724	23.5182	1.2374e-06	0.000117476	39.5015	19.532	1.19757	4.7844	95.8398	86.5315	15.4227	36.2354	22.0943	36.447	2.61444	23.0956	71.4856	195.736	11.0039	74.8009	2163	-	-	-	-	-	-	-	-	-	-	-	-	-	-	UniRef90_B7S3K3	606	6e-27	532	28.0166	34.9624	1	1	Predicted protein	Phaeodactylum tricornutum (strain CCAP 1055/1)	-	-	-
PSNMU-V1.4_AUG-EV-PASAV3_0010420.1	1.55355	5.31329	46.6841	8.3405e-12	1.91234e-09	47.1973	75.9463	8.06059	19.0832	71.2532	101.326	29.6026	103.161	65.6175	110.73	35.1183	46.1446	62.9554	26.2271	56.4958	63.6458	393	-	-	-	-	-	-	-	-	-	-	-	-	-	-	UniRef90_R1EBM1	270	1e-09	4448	68.7023	1.97842	1	0	Uncharacterized protein	Emiliania huxleyi CCMP1516	-	-	GO:0005507]---[GO:0009055
PSNMU-V1.4_AUG-EV-PASAV3_0054580.1	1.55093	3.53369	21.1194	4.31538e-06	0.000371919	25.1863	14.2334	7.36968	11.5261	9.24979	9.27124	4.06754	22.7844	66.6379	48.4417	42.9263	75.0607	29.4953	313.006	41.5107	227.688	2210	-	-	-	-	-	-	-	-	-	-	-	-	-	-	UniRef90_E1ZDK9	378	1e-16	612	17.1041	16.9935	1	1	Putative uncharacterized protein	Chlorella variabilis	-	-	GO:0004176
PSNMU-V1.4_AUG-EV-PASAV3_0086730.1	1.52591	9.81272	32.6027	1.1306e-08	1.56125e-06	983.824	2189.09	344.947	1160.27	665.448	1398.12	611.599	1488.78	221.387	940.258	134.926	610.45	414.496	1357.36	304.531	1094.37	1659	Q7WUM8	1152	3e-57	403	69.4394	99.0074	1	2	Flavohemoprotein	1.14.12.17	Nitric oxide dioxygenase.	-	-	-	UniRef90_R1EGH0	1344	1e-149	481	81.0127	87.526	1	2	Putative nitric oxide dioxygenase	Emiliania huxleyi CCMP1516	GO:0051409]---[GO:0009636	response to nitrosative stress]---[response to toxin	GO:0071949]---[GO:0020037]---[GO:0005506]---[GO:0008941]---[GO:0019825]---[GO:0005344
PSNMU-V1.4_AUG-EV-PASAV3_0049350.1	1.48638	1.83285	10.7251	0.00105691	0.0350918	0.215267	0.311681	1.52	1.95726	0.238704	0.394521	1.58182	8.83924	2.12957	1.05217	29.5008	14.1554	1.14137	24.2923	5.05465	64.2617	2831	P40009	1389	5e-37	630	49.0639	70.6349	1	0	Golgi apyrase	3.6.1.5	Apyrase.	Protein modification	protein glycosylation.	-	UniRef90_B7S3X2	1671	3e-148	607	59.0251	86.8204	1	0	Predicted protein	Phaeodactylum tricornutum (strain CCAP 1055/1)	-	-	GO:0016787
PSNMU-V1.4_AUG-EV-PASAV3_0104270.1	1.48534	3.36982	19.1591	1.20264e-05	0.000902126	1.77595	4.83106	2.80969	7.82902	1.07417	3.09041	8.13507	22.5099	10.0711	10.7321	19.785	23.2353	18.5021	36.2773	9.88564	19.5728	1430	Q6MHQ3	414	5e-07	235	28.951	58.2979	1	0	Ubiquinone/menaquinone biosynthesis C-methyltransferase UbiE	2.1.1.163]---[2.1.1.201	Demethylmenaquinone methyltransferase.]---[2-methoxy-6-polyprenyl-1 4-benzoquinol methylase.	Cofactor biosynthesis]---[Quinol/quinone metabolism	ubiquinone biosynthesis.]---[ menaquinone biosynthesis	menaquinol from 1,4-dihydroxy-2-naphthoate: step 2/2.	UniRef90_K0TGC5	840	5e-126	372	58.7413	73.9247	1	0	Uncharacterized protein	Thalassiosira oceanica	-	-	GO:0008168
PSNMU-V1.4_AUG-EV-PASAV3_0055650.1	1.48369	1.84719	10.4758	0.00120948	0.03878	0.645801	3.22071	0.322424	1.41357	0.119352	1.18356	3.95455	8.56473	16.9479	5.6817	71.6852	47.2622	9.07086	4.78322	53.9908	13.4135	653	-	-	-	-	-	-	-	-	-	-	-	-	-	-	UniRef90_B5Y3Z8	270	8e-39	141	41.3476	64.539	1	1	Predicted protein	Phaeodactylum tricornutum (strain CCAP 1055/1)	-	-	-
PSNMU-V1.4_AUG-EV-PASAV3_0044260.1	1.48335	3.39797	19.3269	1.10143e-05	0.000847128	1.77595	4.9869	2.80969	7.93776	1.13385	3.15617	8.41754	22.9491	10.2929	11.0267	20.7036	23.794	18.6824	37.2984	10.0646	19.915	1464	Q6MHQ3	414	5e-07	235	28.2787	58.2979	1	1	Ubiquinone/menaquinone biosynthesis C-methyltransferase UbiE	2.1.1.163]---[2.1.1.201	Demethylmenaquinone methyltransferase.]---[2-methoxy-6-polyprenyl-1 4-benzoquinol methylase.	Cofactor biosynthesis]---[Quinol/quinone metabolism	ubiquinone biosynthesis.]---[ menaquinone biosynthesis	menaquinol from 1,4-dihydroxy-2-naphthoate: step 2/2.	UniRef90_K0TGC5	840	7e-126	372	57.377	73.9247	1	1	Uncharacterized protein	Thalassiosira oceanica	-	-	GO:0008168
PSNMU-V1.4_AUG-EV-PASAV3_0100230.1	1.48132	6.54976	43.7747	3.68437e-11	7.71938e-09	240.83	356.044	17.9175	44.9625	347.553	312.592	77.9046	236.902	216.595	197.597	7.91399	134.103	301.321	356.914	103.285	308.306	2215	-	-	-	-	-	-	-	-	-	-	-	-	-	-	-	-	-	-	-	-	-	-	-	-	-	-	-
PSNMU-V1.4_AUG-EV-PASAV3_0124470.1	1.48073	2.08864	11.262	0.000791114	0.0285271	1.50687	0.727256	1.01333	1.63105	0.119352	0.920548	2.76819	11.3647	12.2007	3.11441	56.0692	31.4305	9.91186	125.277	33.5038	105.255	1118	-	-	-	-	-	-	-	-	-	-	-	-	-	-	UniRef90_B8CAY8	276	1e-26	193	24.6869	45.0777	1	1	Uncharacterized protein	Thalassiosira pseudonana	-	-	-
PSNMU-V1.4_AUG-EV-PASAV3_0068490.1	1.47055	3.07203	14.5317	0.000137822	0.00778983	2.15267	2.85708	3.59272	3.96888	2.80478	3.02466	3.44611	22.2902	3.77112	5.80796	3.67435	12.3859	13.2158	232.121	2.997	158.772	1382	-	-	-	-	-	-	-	-	-	-	-	-	-	-	-	-	-	-	-	-	-	-	-	-	-	-	-
PSNMU-V1.4_AUG-EV-PASAV3_0067230.1	1.4703	6.35189	39.941	2.61747e-10	4.89346e-08	49.0809	65.1414	31.5515	41.8635	43.8619	57.0082	38.3026	215.106	94.2337	178.279	67.4455	247.3	145.554	1143.57	95.099	748.42	7118	-	-	-	-	-	-	-	-	-	-	-	-	-	-	UniRef90_K0T791	1809	3e-140	2039	25.4144	31.1427	1	1	Uncharacterized protein	Thalassiosira oceanica	GO:0015074]---[GO:0006310	DNA integration]---[DNA recombination	GO:0003677
PSNMU-V1.4_AUG-EV-PASAV3_0001810.1	1.46899	3.57826	19.7895	8.64548e-06	0.000686666	22.2801	29.8175	3.54666	6.85039	0.29838	0.328767	7.85261	29.4275	18.3676	21.1275	46.2474	70.4043	29.8557	119.473	29.1201	129.618	1562	Q503V9	804	5e-57	282	51.4725	94.6809	1	2	Poly(U)-specific endoribonuclease-B	-	-	-	-	-	UniRef90_B8LDL9	1395	3e-135	518	89.3086	98.2625	1	2	Predicted protein	Thalassiosira pseudonana	-	-	GO:0016788
PSNMU-V1.4_AUG-EV-PASAV3_0053860.1	1.46109	7.2228	37.616	8.61335e-10	1.47422e-07	30.7832	82.8033	19.2072	77.2029	124.604	374.269	175.977	333.146	17.3472	120.494	23.3887	174.567	183.7	128.395	203.081	168.353	1622	Q9SZ83	1101	2e-29	362	67.8792	95.5801	1	1	Uncharacterized oxidoreductase At4g09670	-	-	-	-	-	UniRef90_E4PM22	1134	4e-94	348	69.9137	99.7126	1	1	Oxidoreductase N-terminal domain-containing protein	Marinobacter adhaerens (strain HP15)	-	-	GO:0016491
PSNMU-V1.4_AUG-EV-PASAV3_0057320.1	1.45055	1.39472	10.1168	0.00146928	0.0443044	1.23779	2.59734	1.28969	2.66404	0.0596761	0.0657535	1.35585	4.83138	24.3126	12.7102	46.9893	49.0781	4.32518	5.96559	18.2951	291.881	1398	P63872	471	4e-60	310	33.691	50.3226	-1	2	Cysteine synthase	2.5.1.47	Cysteine synthase.	Amino-acid biosynthesis	L-cysteine biosynthesis	L-cysteine from L-serine: step 2/2.	UniRef90_K0T4R9	603	4e-138	400	43.133	51.75	-1	2	Uncharacterized protein	Thalassiosira oceanica	GO:0006535	cysteine biosynthetic process from serine	GO:0004124
PSNMU-V1.4_AUG-EV-PASAV3_0010410.1	1.43712	7.48496	35.6658	2.34236e-09	3.69667e-07	202.566	330.901	39.7502	92.426	326.189	444.822	143.833	445.86	281.193	515.351	174.885	248.93	310.211	123.396	266.912	295.577	1485	-	-	-	-	-	-	-	-	-	-	-	-	-	-	UniRef90_B8C4W0	1374	2e-65	4007	92.5253	10.7811	-1	1	Uncharacterized protein	Thalassiosira pseudonana	-	-	GO:0030246
PSNMU-V1.4_AUG-EV-PASAV3_0002410.1	1.43263	5.98154	35.5487	2.48758e-09	3.82646e-07	16.1988	26.1293	67.755	65.8943	2.68542	5.98356	12.8805	102.722	26.3091	66.8336	26.5331	151.053	23.368	936.921	12.9721	501.228	1085	-	-	-	-	-	-	-	-	-	-	-	-	-	-	-	-	-	-	-	-	-	-	-	-	-	-	-
PSNMU-V1.4_AUG-EV-PASAV3_0112340.1	1.43128	2.89109	12.7421	0.00035751	0.0165189	0.322901	0.779203	4.42181	4.34946	3.75959	4.40548	2.42922	18.0079	5.14647	14.8987	5.08756	20.3483	4.50539	107.219	10.333	54.9544	2663	Q6AZT7	909	1e-27	1300	34.1344	25.4615	1	0	Nephrocystin-3	-	-	-	-	-	UniRef90_B7G1P6	1935	0	694	72.6624	93.9481	1	0	TPR repeat-contain kinesin light chain	Phaeodactylum tricornutum (strain CCAP 1055/1)	-	-	-
PSNMU-V1.4_AUG-EV-PASAV3_0003790.1	1.43097	4.94791	28.8593	7.78303e-08	9.37724e-06	2.04504	1.87009	0.644847	3.53393	18.2012	80.9425	40.9013	80.3217	34.2507	34.5952	72.1445	89.0298	158.95	157.793	211.535	332.327	1072	-	-	-	-	-	-	-	-	-	-	-	-	-	-	UniRef90_B8BPV5	456	1e-16	154	42.5373	97.4026	1	0	Uncharacterized protein	Thalassiosira pseudonana	-	-	GO:0016846
PSNMU-V1.4_AUG-EV-PASAV3_0010460.1	1.42098	5.98626	35.1468	3.05765e-09	4.58723e-07	42.0847	24.0514	18.4703	18.2133	183.385	288.526	28.1903	189.083	3.99295	13.7623	13.8141	23.7475	155.226	115.012	62.8924	170.68	2269	-	-	-	-	-	-	-	-	-	-	-	-	-	-	-	-	-	-	-	-	-	-	-	-	-	-	-
PSNMU-V1.4_AUG-EV-PASAV3_0114170.1	1.41977	6.95139	37.3634	9.80429e-10	1.65475e-07	341.521	387.783	39.1975	77.1485	278.21	523.398	83.3845	297.295	246.01	356.726	103.235	263.038	243.471	516.266	214.308	680.531	3088	-	-	-	-	-	-	-	-	-	-	-	-	-	-	UniRef90_B5Y5T8	1515	2e-40	648	49.0609	75.7716	1	1	Predicted protein	Phaeodactylum tricornutum (strain CCAP 1055/1)	-	-	GO:0008237
PSNMU-V1.4_AUG-EV-PASAV3_0011330.1	1.41703	4.66996	20.1521	7.15208e-06	0.000591239	8.12633	44.1548	1.70424	38.0577	21.9608	27.3534	42.5397	21.1373	13.3986	34.006	8.05531	58.0649	40.7888	2.36474	69.6021	7.25425	2302	Q6DG19	912	2e-13	481	39.6177	53.8462	1	0	Molybdate-anion transporter	-	-	-	-	-	UniRef90_B8BUM4	924	7e-47	392	40.139	61.4796	1	0	Uncharacterized protein (Fragment)	Thalassiosira pseudonana	-	-	GO:0015098
PSNMU-V1.4_AUG-EV-PASAV3_0094110.1	1.41514	3.0898	13.9552	0.000187223	0.0101117	0.322901	1.61035	5.11272	5.76303	0.179028	0.789041	3.10715	19.6	4.56971	17.6343	10.2105	40.4639	2.88345	168.38	10.5566	81.5077	2164	-	-	-	-	-	-	-	-	-	-	-	-	-	-	-	-	-	-	-	-	-	-	-	-	-	-	-
PSNMU-V1.4_AUG-EV-PASAV3_0008680.1	1.41465	9.27589	28.8566	7.79379e-08	9.37724e-06	3609.87	3926.04	298.703	1094.49	1485.81	1467.55	371.728	711.806	62.0682	99.9137	28.1229	78.8323	34.241	18.7029	11.4512	3.42182	2097	Q9LPV5	1149	1e-69	502	54.7926	75.8964	1	0	High affinity nitrate transporter 2.5	-	-	-	-	-	UniRef90_B7FTV6	1404	0	478	66.9528	97.2803	1	0	Predicted protein	Phaeodactylum tricornutum (strain CCAP 1055/1)	GO:0055085	transmembrane transport	GO:0015112]---[GO:0015113
PSNMU-V1.4_AUG-EV-PASAV3_0082080.1	1.40878	3.26713	16.4961	4.8749e-05	0.00320215	2.58321	6.28557	2.16484	7.0135	0.954817	1.8411	9.15196	20.204	23.2922	31.1441	33.8111	62.0694	72.5669	56.2163	36.2324	42.0199	1225	-	-	-	-	-	-	-	-	-	-	-	-	-	-	UniRef90_K0T5F3	687	2e-111	339	56.0816	72.8614	1	1	Uncharacterized protein	Thalassiosira oceanica	-	-	-
PSNMU-V1.4_AUG-EV-PASAV3_0067000.1	1.40715	9.98637	26.8965	2.14648e-07	2.39303e-05	617.87	1154.73	305.473	1202.79	426.505	1916.71	931.975	1644.59	254.218	1076.83	354.116	1447.57	1383.4	800.679	2033.67	1044.54	1145	-	-	-	-	-	-	-	-	-	-	-	-	-	-	-	-	-	-	-	-	-	-	-	-	-	-	-
PSNMU-V1.4_AUG-EV-PASAV3_0074130.1	1.38915	2.75932	9.83687	0.00171048	0.0497267	1.07634	1.97398	0.414545	0.543682	0.954817	1.44658	6.10131	20.0393	50.4887	18.7286	10.3518	10.8028	28.7744	8.6528	86.1527	22.7893	1357	-	-	-	-	-	-	-	-	-	-	-	-	-	-	UniRef90_B7GBB8	849	5e-34	316	62.5645	89.2405	1	0	Predicted protein	Phaeodactylum tricornutum (strain CCAP 1055/1)	-	-	-
PSNMU-V1.4_AUG-EV-PASAV3_0007310.1	1.38805	4.35486	20.315	6.56846e-06	0.000550482	3.49809	4.41548	0.736968	1.79415	1.4919	4.60274	22.2585	57.9766	84.2513	67.3807	31.1967	32.6877	136.123	186.438	54.9749	28.3327	1157	-	-	-	-	-	-	-	-	-	-	-	-	-	-	-	-	-	-	-	-	-	-	-	-	-	-	-
PSNMU-V1.4_AUG-EV-PASAV3_0089890.1	1.38461	2.37517	11.9404	0.000549285	0.0221308	1.88359	6.59725	1.47394	4.24072	0.29838	0.591781	4.4065	10.4314	104.837	118.137	95.7098	94.6174	98.578	114.206	177.807	118.942	1655	-	-	-	-	-	-	-	-	-	-	-	-	-	-	UniRef90_K0SG64	705	3e-27	572	42.5982	39.6853	1	2	Uncharacterized protein	Thalassiosira oceanica	-	-	-
PSNMU-V1.4_AUG-EV-PASAV3_0028550.1	1.3827	7.53729	29.0829	6.93462e-08	8.59893e-06	103.167	134.179	70.1041	86.228	99.5397	137.819	91.6326	496.15	197.03	376.591	162.767	559.509	324.388	2407.84	267.404	1710.91	3192	O49318	792	1e-42	1124	24.812	23.4875	1	2	Probable leucine-rich repeat receptor-like protein kinase At2g33170	2.7.11.1	Non-specific serine/threonine protein kinase.	-	-	-	UniRef90_B7FTI3	1518	2e-87	1017	47.5564	52.3107	1	2	Predicted protein	Phaeodactylum tricornutum (strain CCAP 1055/1)	-	-	GO:0005524]---[GO:0004672
PSNMU-V1.4_AUG-EV-PASAV3_0057930.1	1.3785	1.96618	9.89155	0.00166039	0.0486195	18.6744	43.5834	1.01333	6.74166	1.31287	2.03836	3.61559	4.00785	0.887323	2.90398	2.64977	7.54332	1.86223	0.537441	1.65506	2.05309	2174	-	-	-	-	-	-	-	-	-	-	-	-	-	-	-	-	-	-	-	-	-	-	-	-	-	-	-
PSNMU-V1.4_AUG-EV-PASAV3_0075880.1	1.36981	2.77945	13.209	0.000278606	0.0136517	0.807252	2.96097	2.94787	5.8174	0.29838	0.263014	4.29351	14.1098	7.32041	13.2573	21.4102	32.2221	9.67158	47.7785	18.5188	53.9279	1275	-	-	-	-	-	-	-	-	-	-	-	-	-	-	UniRef90_K0RFI6	918	4e-27	385	72	74.2857	1	0	Uncharacterized protein	Thalassiosira oceanica	-	-	GO:0016787]---[GO:0016746
PSNMU-V1.4_AUG-EV-PASAV3_0076800.1	1.36649	5.09684	33.8963	5.81296e-09	8.21385e-07	73.6752	83.5305	10.0412	17.1804	177.298	255.518	23.5013	86.5806	40.2844	110.94	12.8249	52.0582	102.363	308.169	37.4849	246.987	1409	-	-	-	-	-	-	-	-	-	-	-	-	-	-	-	-	-	-	-	-	-	-	-	-	-	-	-
PSNMU-V1.4_AUG-EV-PASAV3_0031670.1	1.36124	5.29267	36.0828	1.89108e-09	3.02374e-07	93.9641	110.803	11.6073	21.258	79.7869	67.7261	27.9643	96.5179	54.7034	68.8959	23.212	98.1563	74.4291	172.626	33.9511	204.625	3402	-	-	-	-	-	-	-	-	-	-	-	-	-	-	UniRef90_B7G1F6	384	5e-23	669	11.2875	15.994	1	1	Predicted protein	Phaeodactylum tricornutum (strain CCAP 1055/1)	-	-	-
PSNMU-V1.4_AUG-EV-PASAV3_0074970.1	1.35932	6.28105	39.0401	4.15194e-10	7.6446e-08	57.3687	118.854	29.8012	98.2977	53.1117	308.91	61.7475	122.102	6.38872	82.8265	7.03073	43.118	67.1604	140.111	27.0178	56.8706	1462	-	-	-	-	-	-	-	-	-	-	-	-	-	-	UniRef90_B5Y3Q4	810	2e-122	408	55.4036	64.7059	1	2	Predicted protein	Phaeodactylum tricornutum (strain CCAP 1055/1)	-	-	GO:0046872
PSNMU-V1.4_AUG-EV-PASAV3_0049310.1	1.34824	3.83329	17.7274	2.54935e-05	0.00181168	2.58321	6.12973	2.02666	3.91451	41.7136	3.48493	12.7111	38.6511	8.42957	12.8785	8.9739	22.3971	8.89064	23.9699	5.05465	35.5185	809	-	-	-	-	-	-	-	-	-	-	-	-	-	-	-	-	-	-	-	-	-	-	-	-	-	-	-
PSNMU-V1.4_AUG-EV-PASAV3_0074930.1	1.33933	1.93143	10.1402	0.00145072	0.0439629	6.29656	18.4931	1.56606	4.67567	5.07247	7.56165	2.76819	5.92943	26.7528	11.7001	9.43319	13.876	27.1525	5.26692	18.7872	7.18582	1048	-	-	-	-	-	-	-	-	-	-	-	-	-	-	-	-	-	-	-	-	-	-	-	-	-	-	-
PSNMU-V1.4_AUG-EV-PASAV3_0105480.1	1.32706	6.12065	36.4316	1.58121e-09	2.56198e-07	23.2488	49.2976	41.823	67.9059	14.6206	33.9288	34.6871	132.973	95.609	131.142	101.61	204.834	92.0902	516.696	82.9768	341.224	2341	Q8L7K9	1692	4e-152	607	72.2768	96.8699	1	0	NAD-dependent malic enzyme 2 mitochondrial	1.1.1.39	Malate dehydrogenase (decarboxylating).	-	-	-	UniRef90_B7FRZ7	1713	0	638	73.1739	89.185	1	0	Predicted protein	Phaeodactylum tricornutum (strain CCAP 1055/1)	GO:0006108	malate metabolic process	GO:0004471]---[GO:0046872]---[GO:0051287
PSNMU-V1.4_AUG-EV-PASAV3_0018690.1	1.32692	6.50004	34.7707	3.70913e-09	5.43052e-07	67.5401	120.932	16.2594	30.6637	87.6642	82.3891	75.4754	242.667	154.616	234.044	60.3442	128.609	224.789	202.776	69.5573	107.445	1794	Q59KI0	1254	5e-88	472	69.8997	88.5593	1	1	UTP--glucose-1-phosphate uridylyltransferase	2.7.7.9	UTP--glucose-1-phosphate uridylyltransferase.	-	-	-	UniRef90_B7GE51	1392	0	1057	77.592	43.8978	1	1	UDP-Glucose-Pyrophosphorylase/Phosphoglucomutase	Phaeodactylum tricornutum (strain CCAP 1055/1)	GO:0006011	UDP-glucose metabolic process	GO:0003983
PSNMU-V1.4_AUG-EV-PASAV3_0077380.1	1.31853	2.83088	12.4649	0.00041466	0.0186628	0.861068	2.96097	3.2703	6.03487	0.29838	0.328767	4.4065	14.4392	7.63097	13.7623	22.2934	33.1534	10.032	49.7133	19.5924	56.1178	1355	-	-	-	-	-	-	-	-	-	-	-	-	-	-	UniRef90_K0RFI6	918	5e-27	385	67.7491	74.2857	1	0	Uncharacterized protein	Thalassiosira oceanica	-	-	GO:0016787]---[GO:0016746
PSNMU-V1.4_AUG-EV-PASAV3_0011050.1	1.31404	3.0334	12.909	0.000327	0.0155223	0.0538168	0.415575	1.47394	4.56693	0.179028	0	8.7565	18.0079	12.9105	21.2958	70.2366	104.349	8.71043	138.069	93.2203	228.646	3030	O50314	1500	1e-70	1272	49.505	36.0849	-1	2	Magnesium-chelatase subunit H	6.6.1.1	Magnesium chelatase.	Porphyrin-containing compound metabolism	bacteriochlorophyll biosynthesis (light-independent).	-	UniRef90_B7FSF7	1515	0	1479	50	36.3083	-1	2	Predicted protein	Phaeodactylum tricornutum (strain CCAP 1055/1)	GO:0009058	biosynthetic process	GO:0016851
PSNMU-V1.4_AUG-EV-PASAV3_0031460.1	1.29559	5.95772	36.7938	1.31309e-09	2.18585e-07	31.1599	51.9988	29.7551	76.333	10.4433	73.4466	42.9351	99.5924	26.8415	80.2172	60.2028	112.544	37.4849	363.095	48.5783	297.972	2536	Q5RBU7	480	3e-26	496	18.9274	30.2419	1	2	Lysosomal Pro-X carboxypeptidase	3.4.16.2	Lysosomal Pro-Xaa carboxypeptidase.	-	-	-	UniRef90_B7GDJ2	1056	2e-70	283	41.6404	100	1	2	Predicted protein (Fragment)	Phaeodactylum tricornutum (strain CCAP 1055/1)	-	-	GO:0008236
PSNMU-V1.4_AUG-EV-PASAV3_0116130.1	1.29534	4.16694	20.0927	7.37789e-06	0.000605784	26.155	24.7787	3.7309	6.90476	0.835465	6.11507	15.2533	46.2825	41.1718	30.0499	49.1091	64.6304	3.24388	265.281	35.6509	227.414	1635	-	-	-	-	-	-	-	-	-	-	-	-	-	-	UniRef90_B8BYE3	1281	7e-54	449	78.3486	89.9777	-1	0	Uncharacterized protein	Thalassiosira pseudonana	-	-	GO:0005524]---[GO:0004386]---[GO:0046872]---[GO:0003676
PSNMU-V1.4_AUG-EV-PASAV3_0065080.1	1.28775	5.68954	34.3414	4.62435e-09	6.68989e-07	225.815	145.711	8.01453	18.4308	246.701	232.438	51.6916	130.392	269.347	207.529	12.6836	121.764	217.46	383.034	75.9092	303.105	2808	-	-	-	-	-	-	-	-	-	-	-	-	-	-	-	-	-	-	-	-	-	-	-	-	-	-	-
PSNMU-V1.4_AUG-EV-PASAV3_0078170.1	1.28724	3.32789	14.6493	0.000129485	0.00742449	11.9473	18.597	4.46787	12.994	2.9838	1.38082	7.40066	15.0432	19.7429	26.1779	27.5576	44.5615	22.8874	39.3407	23.3498	35.9975	1128	-	-	-	-	-	-	-	-	-	-	-	-	-	-	-	-	-	-	-	-	-	-	-	-	-	-	-
PSNMU-V1.4_AUG-EV-PASAV3_0029980.1	1.28467	3.1024	13.066	0.000300709	0.0146169	0.753435	3.58433	2.99393	6.30671	0.119352	0.920548	6.66624	18.2275	16.726	18.8127	22.1874	33.0137	18.3219	24.3998	17.49	33.0548	1409	-	-	-	-	-	-	-	-	-	-	-	-	-	-	-	-	-	-	-	-	-	-	-	-	-	-	-
PSNMU-V1.4_AUG-EV-PASAV3_0008270.1	1.27548	2.41834	10.4698	0.0012134	0.0387809	2.20649	1.76619	2.16484	7.39408	0.895141	10.7178	4.23702	7.30198	2.66197	1.17843	6.71276	10.8028	4.86582	0.644929	10.6013	3.21651	802	-	-	-	-	-	-	-	-	-	-	-	-	-	-	-	-	-	-	-	-	-	-	-	-	-	-	-
PSNMU-V1.4_AUG-EV-PASAV3_0105680.1	1.27278	4.72186	26.0669	3.29794e-07	3.51548e-05	76.5275	63.8946	7.50787	14.1357	100.435	177.14	21.2416	63.0825	229.462	222.049	117.226	129.401	180.937	147.904	190.69	171.844	3804	Q54MZ3	966	4e-110	499	25.3943	61.523	1	0	Anaphase-promoting complex subunit cdc20	-	-	Protein modification	protein ubiquitination.	-	UniRef90_A0A024QYR4	1695	0	566	44.5584	98.4099	1	0	Cell division cycle 20 protein	Phaeodactylum tricornutum (strain CCAP 1055/1)	GO:0051301	cell division	-
PSNMU-V1.4_AUG-EV-PASAV3_0049320.1	1.26869	4.78555	25.368	4.73715e-07	4.96257e-05	5.16641	11.688	4.42181	8.26397	79.7272	5.39178	25.3656	73.1296	17.7465	24.4523	15.3687	41.4417	15.4986	41.9741	10.825	69.6682	1605	Q49X07	1116	2e-32	552	69.5327	60.1449	-1	0	Uncharacterized protein SSP1546	-	-	-	-	-	UniRef90_UPI00048A7DF5	1269	4e-46	715	79.0654	54.965	-1	0	hypothetical protein	Proteobacteria bacterium JGI 0000113-E04	GO:0006071	glycerol metabolic process	GO:0004371
PSNMU-V1.4_AUG-EV-PASAV3_0100730.1	1.25429	5.6336	32.6402	1.10897e-08	1.54898e-06	8.55687	27.4799	14.3248	24.7919	2.92413	9.27124	38.5851	121.883	77.2414	80.7222	86.6299	111.753	74.0086	190.254	67.4102	185.394	2486	-	-	-	-	-	-	-	-	-	-	-	-	-	-	UniRef90_K0TMZ6	1878	0	673	75.543	90.9361	1	0	Uncharacterized protein	Thalassiosira oceanica	-	-	GO:0046872]---[GO:0004222
PSNMU-V1.4_AUG-EV-PASAV3_0084960.1	1.24665	5.19588	26.0748	3.28441e-07	3.51548e-05	21.8496	25.5059	4.32969	5.65429	167.928	234.937	30.2241	107.608	40.2844	61.4044	24.8019	32.9671	98.0974	183.16	151.863	221.597	2944	-	-	-	-	-	-	-	-	-	-	-	-	-	-	UniRef90_R1DZ97	510	5e-34	169	17.3234	95.858	1	0	Uncharacterized protein	Emiliania huxleyi CCMP1516	-	-	GO:0004601
PSNMU-V1.4_AUG-EV-PASAV3_0069270.1	1.24414	4.38837	16.4432	5.01284e-05	0.00327505	13.1313	7.27256	0.736968	1.57668	16.2319	18.0164	24.4052	58.0864	2.39577	5.76587	0.741936	4.51668	13.9968	21.7126	12.3906	87.051	3129	-	-	-	-	-	-	-	-	-	-	-	-	-	-	-	-	-	-	-	-	-	-	-	-	-	-	-
PSNMU-V1.4_AUG-EV-PASAV3_0065520.1	1.24239	6.14592	30.7157	2.98741e-08	3.94598e-06	61.4049	129.036	5.38908	13.2115	4.17733	20.7123	82.5936	186.063	2796.44	2744.3	2050.22	1750.05	4062.48	2290.52	3014.32	1884.67	961	Q41093	498	2e-86	197	51.821	83.7563	1	2	Fucoxanthin-chlorophyll a-c binding protein E chloroplastic	-	-	-	-	-	UniRef90_Q41093	498	9e-85	197	51.821	83.7563	1	2	Fucoxanthin-chlorophyll a-c binding protein E chloroplastic	Phaeodactylum tricornutum	GO:0009765]---[GO:0018298	photosynthesis, light harvesting]---[protein-chromophore linkage	GO:0016168
PSNMU-V1.4_AUG-EV-PASAV3_0106080.1	1.23862	5.61076	31.1835	2.34755e-08	3.13489e-06	105.104	99.5821	9.67271	16.9085	135.644	194.696	42.4832	127.922	102.086	114.518	19.8203	104.349	119.363	282.049	68.618	190.869	2229	-	-	-	-	-	-	-	-	-	-	-	-	-	-	-	-	-	-	-	-	-	-	-	-	-	-	-
PSNMU-V1.4_AUG-EV-PASAV3_0006670.1	1.23259	3.0903	12.0308	0.000523274	0.0215554	2.04504	3.42849	3.63878	6.79603	0.656437	1.44658	6.04481	17.3491	19.876	30.3866	22.8587	44.934	13.4561	51.5406	15.0745	50.1639	2169	Q9Y7T6	639	9e-18	504	29.4606	37.3016	1	0	Dolichol kinase sec59	2.7.1.108	Dolichol kinase.	Protein modification	protein glycosylation.	-	UniRef90_B8C9Q4	654	5e-30	212	30.1521	100	1	0	Dolichol kinase (Fragment)	Thalassiosira pseudonana	GO:0043048	dolichyl monophosphate biosynthetic process	GO:0004168
PSNMU-V1.4_AUG-EV-PASAV3_0088600.1	1.21982	5.30894	26.0744	3.28505e-07	3.51548e-05	6.29656	9.76601	14.1406	14.1357	7.28048	16.6356	21.75	108.706	19.7873	25.252	67.3396	82.9299	57.7892	1376.76	186.53	959.478	2456	-	-	-	-	-	-	-	-	-	-	-	-	-	-	-	-	-	-	-	-	-	-	-	-	-	-	-
PSNMU-V1.4_AUG-EV-PASAV3_0053260.1	1.21424	3.12778	11.0826	0.000871413	0.0306069	9.09503	17.3503	10.7321	15.658	7.69821	7.89041	1.41234	6.14903	6.03379	2.60937	1.44854	0.977838	13.7565	0.644929	0.805165	0.410618	848	-	-	-	-	-	-	-	-	-	-	-	-	-	-	UniRef90_B7FTK2	456	2e-29	673	53.7736	21.9911	1	1	Predicted protein	Phaeodactylum tricornutum (strain CCAP 1055/1)	-	-	-
PSNMU-V1.4_AUG-EV-PASAV3_0119310.1	1.20972	3.31584	11.5532	0.000676322	0.0255238	8.28778	6.44141	1.61212	2.93588	3.81927	14.926	9.60391	25.804	15.9718	17.1714	6.60677	18.4392	31.1773	61.107	25.81	73.8428	1083	-	-	-	-	-	-	-	-	-	-	-	-	-	-	-	-	-	-	-	-	-	-	-	-	-	-	-
PSNMU-V1.4_AUG-EV-PASAV3_0049460.1	1.19711	2.99458	11.1333	0.000847922	0.0300407	6.29656	9.24654	4.14545	12.9396	6.08696	12.4274	5.42338	9.00394	14.907	10.6479	16.1106	19.8361	33.0395	12.5224	13.33	12.3185	1837	-	-	-	-	-	-	-	-	-	-	-	-	-	-	UniRef90_A0A060YAE5	156	4e-06	174	8.49211	29.8851	1	0	Oncorhynchus mykiss genomic scaffold scaffold_4773	Oncorhynchus mykiss	-	-	GO:0005524]---[GO:0004672
PSNMU-V1.4_AUG-EV-PASAV3_0098550.1	1.18977	4.33671	19.764	8.76166e-06	0.000691374	7.3729	8.15566	9.16605	17.8871	0.895141	3.02466	14.8578	38.8158	91.483	76.0085	139.449	131.589	36.8241	133.93	123.28	169.791	983	-	-	-	-	-	-	-	-	-	-	-	-	-	-	UniRef90_B7G003	663	9e-48	361	67.4466	61.2188	-1	2	Predicted protein	Phaeodactylum tricornutum (strain CCAP 1055/1)	-	-	-
PSNMU-V1.4_AUG-EV-PASAV3_0079470.1	1.18119	5.0348	15.3463	8.94951e-05	0.00541067	2.85229	1.81814	29.663	11.8523	10.503	16.0438	5.87533	82.1884	18.3676	89.35	30.1014	138.248	13.6363	2538.92	19.2345	1256.77	4189	-	-	-	-	-	-	-	-	-	-	-	-	-	-	-	-	-	-	-	-	-	-	-	-	-	-	-
PSNMU-V1.4_AUG-EV-PASAV3_0036500.1	1.17287	6.56207	28.2907	1.04397e-07	1.20822e-05	54.032	94.3355	78.2568	159.081	44.7571	29.9836	39.489	97.8355	2.7507	0.967993	3.53303	1.86255	17.8414	0.591185	1.47614	0.0684364	1353	P38889	255	2e-08	622	18.847	14.3087	1	1	Transcription factor SKN7	-	-	-	-	-	UniRef90_B7GE86	993	8e-69	309	73.3925	96.1165	1	1	Predicted protein	Phaeodactylum tricornutum (strain CCAP 1055/1)	-	-	GO:0043565]---[GO:0003700
PSNMU-V1.4_AUG-EV-PASAV3_0052010.1	1.16399	5.91911	29.7505	4.91388e-08	6.22016e-06	124.317	98.3354	31.3672	87.5328	13.8448	57.4685	44.291	78.7296	15.9718	10.6058	16.8526	31.1511	0.660791	0.161232	12.8379	8.00705	1767	-	-	-	-	-	-	-	-	-	-	-	-	-	-	UniRef90_B7FYX3	1104	1e-64	536	62.4788	70.709	1	0	Predicted protein	Phaeodactylum tricornutum (strain CCAP 1055/1)	GO:0003333	amino acid transmembrane transport	-
PSNMU-V1.4_AUG-EV-PASAV3_0000090.1	1.15867	4.47538	19.8234	8.49343e-06	0.000679027	20.7733	45.0899	21.4642	39.3626	2.32737	1.44658	7.11819	19.6549	38.1992	69.6955	66.5976	153.334	167.3	167.413	22.9025	95.5372	1207	Q7TP52	606	1e-07	245	50.2071	75.102	1	0	Carboxymethylenebutenolidase homolog	-	-	-	-	-	UniRef90_B5Y4A1	480	1e-54	163	39.768	98.1595	1	0	Predicted protein (Fragment)	Phaeodactylum tricornutum (strain CCAP 1055/1)	-	-	GO:0016787
PSNMU-V1.4_AUG-EV-PASAV3_0120320.1	1.15755	5.61034	28.6648	8.60534e-08	1.01526e-05	35.3576	48.6742	17.9636	33.6539	6.56437	32.9425	40.2234	104.369	95.1654	89.5604	139.59	157.804	95.9949	224.274	134.642	209.689	1127	F4I907	915	4e-71	358	81.189	81.0056	-1	2	Glyoxylate/succinic semialdehyde reductase 2 chloroplastic	1.1.1.79]---[1.1.1.n11	Glyoxylate reductase (NADP( )).]---[Succinic semialdehyde reductase.	-	-	-	UniRef90_B7FPF9	933	9e-176	316	82.7862	98.4177	-1	2	Oxidoreductase	Phaeodactylum tricornutum (strain CCAP 1055/1)	GO:0006098]---[GO:0006573	pentose-phosphate shunt]---[valine metabolic process	GO:0008442]---[GO:0051287]---[GO:0004616
PSNMU-V1.4_AUG-EV-PASAV3_0067250.1	1.15085	4.75637	20.5514	5.80508e-06	0.00049331	5.65076	6.28557	7.92241	10.0581	13.6061	27.0904	19.8292	70.659	15.7943	40.4874	21.6221	77.0629	50.1	219.921	50.1439	154.187	2692	-	-	-	-	-	-	-	-	-	-	-	-	-	-	-	-	-	-	-	-	-	-	-	-	-	-	-
PSNMU-V1.4_AUG-EV-PASAV3_0069270.2	1.14566	4.42578	14.6097	0.00013223	0.00750871	14.3153	7.48035	1.01333	1.73978	17.1867	19.0685	24.8007	59.459	2.4845	6.06048	0.741936	4.51668	14.6575	22.4113	12.1669	88.9673	3480	-	-	-	-	-	-	-	-	-	-	-	-	-	-	-	-	-	-	-	-	-	-	-	-	-	-	-
PSNMU-V1.4_AUG-EV-PASAV3_0016780.1	1.14514	6.64217	24.9079	6.01346e-07	6.24577e-05	17.6519	283.474	19.9442	82.3678	7.63854	12.9534	137.618	165.255	23.9133	46.1691	157.467	184.485	6.60791	11.9312	89.105	101.081	3887	P22944	3174	0	1104	81.6568	93.4783	1	2	Nitrite reductase NAD(P)H	1.7.1.4	Nitrite reductase (NAD(P)H).	Nitrogen metabolism	nitrate reduction (assimilation).	-	UniRef90_K0R3Q2	3162	0	1122	81.3481	92.3351	1	2	Uncharacterized protein	Thalassiosira oceanica	GO:0042128	nitrate assimilation	GO:0051537]---[GO:0050660]---[GO:0020037]---[GO:0050661]---[GO:0008942
PSNMU-V1.4_AUG-EV-PASAV3_0087510.1	1.13123	4.35863	16.5548	4.72645e-05	0.00312151	1.23779	6.07778	3.68484	5.87177	0.537085	4.60274	19.4903	53.5844	47.0725	61.8253	51.1936	57.3199	65.4183	33.4288	171.455	142.279	1681	P14909	825	8e-15	402	49.0779	62.6866	1	1	Aspartate aminotransferase	2.6.1.1	Aspartate transaminase.	-	-	-	UniRef90_B7G7T4	1584	0	552	94.2296	95.2899	1	1	Predicted protein	Phaeodactylum tricornutum (strain CCAP 1055/1)	GO:0009058	biosynthetic process	GO:0003824]---[GO:0030170
PSNMU-V1.4_AUG-EV-PASAV3_0066090.1	1.12776	3.10157	10.3793	0.00127436	0.0400155	1.88359	5.09079	5.06666	9.67754	0.238704	0.854795	5.53637	13.6706	59.1844	55.0493	146.373	159.993	61.8741	224.865	143.767	235.763	667	-	-	-	-	-	-	-	-	-	-	-	-	-	-	-	-	-	-	-	-	-	-	-	-	-	-	-
PSNMU-V1.4_AUG-EV-PASAV3_0007740.1	1.12062	3.93754	14.235	0.000161341	0.00895258	7.10381	14.9087	4.65211	9.07949	0.477409	1.9726	14.2364	33.4903	43.7894	47.8525	31.02	39.7188	55.146	82.3359	55.7353	42.9096	1059	-	-	-	-	-	-	-	-	-	-	-	-	-	-	UniRef90_B7FPH1	525	5e-50	189	49.5751	98.4127	1	2	Predicted protein	Phaeodactylum tricornutum (strain CCAP 1055/1)	-	-	-
PSNMU-V1.4_AUG-EV-PASAV3_0014440.1	1.10778	5.98325	20.21	6.93875e-06	0.000577532	23.9485	138.386	12.16	96.2317	58.9003	24.8548	91.3501	56.604	33.6739	44.2331	14.1321	44.4218	66.8	28.1082	59.1349	29.9067	3572	B0K172	525	2e-09	277	14.6976	64.2599	1	1	Polyamine aminopropyltransferase	2.5.1.16	Spermidine synthase.	Amine and polyamine biosynthesis	spermidine biosynthesis	spermidine from putrescine: step 1/1.	UniRef90_B7FPJ4	2256	2e-89	1270	63.1579	58.5039	1	1	Predicted protein	Phaeodactylum tricornutum (strain CCAP 1055/1)	-	-	GO:0003824
PSNMU-V1.4_AUG-EV-PASAV3_0021560.1	1.09777	5.16399	23.6093	1.18016e-06	0.000112924	22.3878	12.8309	13.68	24.1939	170.912	138.017	30.1111	75.9296	2.30704	2.65146	5.40554	7.45019	180.036	17.4668	38.0217	29.017	1512	-	-	-	-	-	-	-	-	-	-	-	-	-	-	-	-	-	-	-	-	-	-	-	-	-	-	-
PSNMU-V1.4_AUG-EV-PASAV3_0070300.1	1.08823	4.14264	12.9803	0.000314785	0.0151503	101.983	175.892	1.10545	6.08924	38.8491	44.6466	30.2806	34.4236	37.7999	36.6154	4.02765	29.8473	81.5176	3.92332	50.2781	30.3173	1080	-	-	-	-	-	-	-	-	-	-	-	-	-	-	UniRef90_B7G1D2	405	1e-15	281	37.5	48.3986	1	0	Predicted protein	Phaeodactylum tricornutum (strain CCAP 1055/1)	-	-	-
PSNMU-V1.4_AUG-EV-PASAV3_0080860.1	1.0778	4.23828	15.4133	8.63798e-05	0.00532836	3.06756	7.89592	5.71151	12.5047	8.59335	17.8849	19.1513	38.4864	32.4316	13.131	113.552	96.7594	26.5518	40.8455	109.368	131.261	2705	-	-	-	-	-	-	-	-	-	-	-	-	-	-	UniRef90_UPI000409ED32	420	1e-07	605	15.5268	22.6446	1	1	adhesion lipoprotein	Marinimicrobium agarilyticum	-	-	-
PSNMU-V1.4_AUG-EV-PASAV3_0056530.1	1.07277	5.5137	22.9376	1.67343e-06	0.000156427	9.04122	12.1036	9.39635	13.5921	22.0801	24.4603	41.9182	119.357	35.3154	56.817	39.0047	163.439	42.2306	360.515	55.1986	502.802	1906	-	-	-	-	-	-	-	-	-	-	-	-	-	-	UniRef90_K0RZS8	1542	5e-110	528	80.9024	98.1061	1	2	Uncharacterized protein	Thalassiosira oceanica	GO:0055085	transmembrane transport	GO:0009055]---[GO:0020037]---[GO:0005215
PSNMU-V1.4_AUG-EV-PASAV3_0123450.1	1.06763	7.26531	20.4837	6.01403e-06	0.000507518	58.2836	105.972	16.6279	38.1121	7.39983	36.8877	196.711	373.554	7860.84	7195.51	5261.42	5317.2	10791	4691.64	9797.57	5571.61	951	Q08587	501	2e-72	197	52.6814	83.7563	1	2	Fucoxanthin-chlorophyll a-c binding protein D chloroplastic	-	-	-	-	-	UniRef90_B7G5B6	492	5e-70	199	51.735	83.4171	1	2	Protein fucoxanthin chlorophyll a/c protein	Phaeodactylum tricornutum (strain CCAP 1055/1)	GO:0009765]---[GO:0018298	photosynthesis, light harvesting]---[protein-chromophore linkage	GO:0016168
PSNMU-V1.4_AUG-EV-PASAV3_0005810.1	1.0672	3.38979	9.98682	0.00157665	0.0467303	10.3328	20.9346	2.44121	5.38245	0.716113	3.09041	11.5247	22.7295	110.25	102.607	65.1844	71.5218	129.996	62.5044	124.577	26.4164	1536	-	-	-	-	-	-	-	-	-	-	-	-	-	-	UniRef90_K0RL55	621	7e-59	349	40.4297	57.8797	1	2	Uncharacterized protein	Thalassiosira oceanica	-	-	-
PSNMU-V1.4_AUG-EV-PASAV3_0069720.1	1.06355	6.09419	24.4479	7.63481e-07	7.73151e-05	22.2801	38.3368	40.4872	117.49	42.1313	111.058	46.1553	68.408	1.86338	11.0267	6.35945	32.874	37.7252	156.449	5.23357	55.4334	1029	-	-	-	-	-	-	-	-	-	-	-	-	-	-	-	-	-	-	-	-	-	-	-	-	-	-	-
PSNMU-V1.4_AUG-EV-PASAV3_0017190.1	1.05666	5.25414	22.7066	1.8872e-06	0.00017243	1.50687	4.93495	20.543	35.1219	4.53538	6.77261	27.7948	69.1217	29.2816	57.5745	41.8311	69.9852	15.5586	48.4772	9.61725	55.4334	1718	Q5C9L6	999	5e-64	361	58.149	92.2438	1	1	(S)-coclaurine N-methyltransferase	2.1.1.140	(S)-coclaurine-N-methyltransferase.	-	-	-	UniRef90_B7G7J1	1149	0	403	66.8801	95.0372	1	1	Predicted protein	Phaeodactylum tricornutum (strain CCAP 1055/1)	GO:0008610	lipid biosynthetic process	-
PSNMU-V1.4_AUG-EV-PASAV3_0092870.1	1.04942	3.75477	11.1698	0.000831375	0.0295645	11.3553	20.7787	2.39515	7.39408	1.55158	1.44658	18.0779	26.6275	28.0838	28.7873	27.593	35.3418	47.9975	13.866	19.5476	6.09084	1583	Q99L04	900	6e-42	313	56.8541	87.8594	1	1	Dehydrogenase/reductase SDR family member 1	-	-	-	-	-	UniRef90_K0S2G8	1041	7e-150	347	65.7612	98.5591	1	1	Uncharacterized protein	Thalassiosira oceanica	-	-	GO:0016491
PSNMU-V1.4_AUG-EV-PASAV3_0011820.1	1.0415	7.23022	16.0645	6.12222e-05	0.00387485	469.928	4190.09	70.4726	407.707	295.695	276.033	69.7696	49.4119	6.25562	15.1933	53.9847	44.3286	7.56906	7.47043	15.6113	5.68022	2443	Q9LPV5	1428	4e-73	502	58.4527	95.0199	1	0	High affinity nitrate transporter 2.5	-	-	-	-	-	UniRef90_B7FTV6	1407	0	478	57.5931	97.6987	1	0	Predicted protein	Phaeodactylum tricornutum (strain CCAP 1055/1)	-	-	GO:0015112]---[GO:0015113
PSNMU-V1.4_AUG-EV-PASAV3_0080690.1	1.03545	6.49827	22.4198	2.19103e-06	0.000195775	29.3301	70.4399	42.652	79.4863	3.46121	10.5206	74.6845	165.914	229.772	271.122	280.876	275.331	286.123	117.485	182.146	84.382	1430	Q9VLU5	588	9e-08	409	41.1189	50.6112	1	0	WW domain-containing oxidoreductase	-	-	-	-	-	UniRef90_K0S2I3	828	4e-139	371	57.9021	74.3935	1	0	Uncharacterized protein	Thalassiosira oceanica	-	-	GO:0016491
PSNMU-V1.4_AUG-EV-PASAV3_0052840.1	1.02445	3.87807	11.5902	0.00066299	0.0250986	8.0187	17.0905	4.14545	8.10086	1.55158	4.20822	15.2533	31.5687	25.3331	30.4287	10.1045	17.0889	43.432	9.9964	21.3816	3.07964	943	-	-	-	-	-	-	-	-	-	-	-	-	-	-	-	-	-	-	-	-	-	-	-	-	-	-	-
PSNMU-V1.4_AUG-EV-PASAV3_0055250.1	1.02399	5.21516	18.4305	1.76213e-05	0.00128224	52.0408	128.309	2.48727	6.36108	3.28218	9.6	52.4825	89.71	2814.28	3044.93	1850.88	1692.78	3801.23	1845.25	2954.06	1708.99	1150	Q42395	516	2e-87	203	44.8696	85.2217	1	2	Fucoxanthin-chlorophyll a-c binding protein chloroplastic	-	-	-	-	-	UniRef90_K0RMR4	522	1e-87	203	45.3913	86.6995	1	2	Uncharacterized protein	Thalassiosira oceanica	GO:0009765]---[GO:0018298	photosynthesis, light harvesting]---[protein-chromophore linkage	GO:0016168
PSNMU-V1.4_AUG-EV-PASAV3_0059190.1	1.02241	4.22915	13.8773	0.000195145	0.0104751	65.2259	66.8037	5.89575	12.8853	0.358056	2.76165	19.7163	36.8942	96.4963	81.0589	162.201	187.931	37.7252	161.071	95.9041	173.418	1396	Q92UG5	357	2e-33	120	25.5731	97.5	1	1	5-hydroxyisourate hydrolase 2	3.5.2.17	Hydroxyisourate hydrolase.	-	-	-	UniRef90_B7GAW6	897	3e-139	299	64.255	99.6656	1	1	Predicted protein	Phaeodactylum tricornutum (strain CCAP 1055/1)	GO:0019428]---[GO:0006144	allantoin biosynthetic process]---[purine base metabolic process	GO:0033971
PSNMU-V1.4_AUG-EV-PASAV3_0014530.1	1.00876	6.27468	21.94	2.81311e-06	0.000247716	90.6274	129.763	32.1963	78.7795	39.6249	107.112	75.9274	124.463	117.748	196.797	54.868	148.119	86.2032	179.237	259.666	280.863	4385	-	-	-	-	-	-	-	-	-	-	-	-	-	-	UniRef90_B7FQJ3	792	4e-30	257	18.0616	91.8288	-1	2	Predicted protein	Phaeodactylum tricornutum (strain CCAP 1055/1)	-	-	-
PSNMU-V1.4_AUG-EV-PASAV3_0037280.1	1.00814	3.71812	10.783	0.00102435	0.0342919	28.8458	38.4926	6.35635	13.3746	13.7255	9.73151	11.2987	21.4667	47.9598	48.3576	30.7727	47.3087	60.5525	15.4783	39.7215	78.5649	1987	-	-	-	-	-	-	-	-	-	-	-	-	-	-	UniRef90_B7FX64	1536	2e-104	533	77.3025	87.0544	1	1	Predicted protein	Phaeodactylum tricornutum (strain CCAP 1055/1)	-	-	-
PSNMU-V1.4_AUG-EV-PASAV3_0112180.1	1.00674	7.62783	15.1112	0.00010136	0.00603785	655.112	784.969	221.689	543.845	3.87894	2.43288	4.01104	6.09413	2226.38	2677.68	1936.56	1957.72	7.56906	10.4264	21.65	20.6678	3820	-	-	-	-	-	-	-	-	-	-	-	-	-	-	UniRef90_UPI0004224174	387	7e-10	125	10.1309	98.4	1	1	helicase	Flavobacterium antarcticum	-	-	-
PSNMU-V1.4_AUG-EV-PASAV3_0010740.1	1.0062	6.7727	20.0148	7.68466e-06	0.000623828	70.7152	118.802	44.7708	124.612	40.9378	164.515	111.066	159.545	374.095	412.66	288.154	279.941	395.814	262.325	351.589	180.467	2654	Q5L289	324	1e-09	281	12.208	33.452	1	0	Foldase protein PrsA	5.2.1.8	Peptidylprolyl isomerase.	-	-	-	UniRef90_K0SIN8	1437	1e-68	581	54.1447	77.6248	-1	0	Flavin-containing monooxygenase	Thalassiosira oceanica	-	-	GO:0003755
PSNMU-V1.4_AUG-EV-PASAV3_0070600.1	-1.0367	3.56201	10.466	0.00121589	0.0387809	28.6843	24.3631	11.3309	7.61155	17.3061	16.0438	21.0156	7.35688	24.2239	16.5401	10.5991	7.35706	15.4385	4.24578	15.5665	1.77935	4371	Q6J6I9	228	8e-07	1863	5.2162	4.13312	1	2	Breast cancer type 1 susceptibility protein homolog	-	-	Protein modification	protein ubiquitination.	-	UniRef90_B8LDS8	882	2e-18	1541	20.1784	18.7541	1	2	Predicted protein	Thalassiosira pseudonana	GO:0006281	DNA repair	GO:0003677]---[GO:0004842]---[GO:0008270
PSNMU-V1.4_AUG-EV-PASAV3_0046170.1	-1.03678	6.5426	22.155	2.51504e-06	0.000223086	79.8641	88.7772	67.8011	42.2985	115.533	174.181	195.468	73.7884	11.757	51.977	57.4117	60.0672	18.4421	38.8032	129.587	47.7686	6729	E1BNG3	4938	0	2201	73.3839	68.6052	1	0	Activating signal cointegrator 1 complex subunit 3	3.6.4.12	DNA helicase.	-	-	-	UniRef90_B7FQ60	4914	0	1589	73.0272	100	1	0	Predicted protein (Fragment)	Phaeodactylum tricornutum (strain CCAP 1055/1)	-	-	GO:0005524]---[GO:0004386]---[GO:0003676
PSNMU-V1.4_AUG-EV-PASAV3_0124480.1	-1.03718	5.91062	23.6451	1.15842e-06	0.000112617	14.5843	13.7659	61.3987	38.7102	64.8679	68.3178	103.722	38.5962	7.58661	16.5401	20.5976	35.2953	23.6083	111.143	34.3985	37.9137	2145	Q5UNY4	1182	2e-32	572	55.1049	62.0629	-1	2	Uncharacterized protein L728	-	-	-	-	-	UniRef90_R1FLT1	1302	2e-68	645	60.6993	72.4031	-1	2	Uncharacterized protein	Emiliania huxleyi CCMP1516	-	-	-
PSNMU-V1.4_AUG-EV-PASAV3_0067380.1	-1.04099	4.29249	14.2941	0.000156352	0.00871557	99.9378	73.1931	35.5587	24.1395	159.753	117.962	12.7675	4.11766	20.9408	19.4019	18.9017	16.0645	5.10611	2.47223	3.39959	0.958109	654	P53698	306	4e-41	110	46.789	92.7273	1	2	Cytochrome c	-	-	-	-	-	UniRef90_B8C6T1	324	7e-50	108	49.5413	100	1	2	Uncharacterized protein	Thalassiosira pseudonana	GO:0055114	oxidation-reduction process	GO:0009055]---[GO:0020037]---[GO:0005506
PSNMU-V1.4_AUG-EV-PASAV3_0067710.1	-1.0563	6.36156	22.7321	1.86227e-06	0.000171442	25.4015	8.77902	41.4084	32.0229	174.254	212.844	202.925	60.8315	23.2922	98.3565	37.6621	12.6188	63.3158	9.45896	204.691	11.3604	4398	P0CI65	942	3e-28	1303	21.4188	25.5564	1	0	Nephrocystin-3	-	-	-	-	-	UniRef90_B7GDE1	2145	0	708	48.7722	99.1525	1	0	Beta-glucan elicitor receptor	Phaeodactylum tricornutum (strain CCAP 1055/1)	-	-	-
PSNMU-V1.4_AUG-EV-PASAV3_0035310.1	-1.06937	4.84025	19.3953	1.06268e-05	0.000822531	80.2946	48.4664	31.229	25.988	19.7528	15.6493	45.5903	12.0236	65.8837	69.5692	71.1906	37.8563	24.3291	67.5563	25.8548	46.3314	5325	Q3SZ01	312	2e-11	341	5.85915	30.4985	1	1	SH3 domain-containing YSC84-like protein 1	-	-	-	-	-	UniRef90_B5Y5L8	1941	1e-99	1316	36.4507	47.7964	1	1	Predicted protein	Phaeodactylum tricornutum (strain CCAP 1055/1)	-	-	-
PSNMU-V1.4_AUG-EV-PASAV3_0074540.1	-1.06937	4.84025	19.3953	1.06268e-05	0.000822531	80.2946	48.4664	31.229	25.988	19.7528	15.6493	45.5903	12.0236	65.8837	69.5692	71.1906	37.8563	24.3291	67.5563	25.8548	46.3314	5319	Q3SZ01	312	2e-11	341	5.86576	30.4985	1	1	SH3 domain-containing YSC84-like protein 1	-	-	-	-	-	UniRef90_B5Y5L8	1941	1e-99	1316	36.4918	47.7964	1	1	Predicted protein	Phaeodactylum tricornutum (strain CCAP 1055/1)	-	-	-
PSNMU-V1.4_AUG-EV-PASAV3_0124240.1	-1.09893	5.21849	24.0626	9.3255e-07	9.21329e-05	46.6053	11.8958	23.0763	10.9824	20.7076	62.0713	81.0683	36.5648	202.132	50.2515	178.135	79.2048	121.826	21.7664	284.313	62.414	999	-	-	-	-	-	-	-	-	-	-	-	-	-	-	-	-	-	-	-	-	-	-	-	-	-	-	-
PSNMU-V1.4_AUG-EV-PASAV3_0037030.1	-1.12633	7.41575	22.6283	1.96568e-06	0.000178261	67.9168	16.7269	359.548	172.51	188.696	101.786	95.1352	41.0668	26.7084	63.4667	147.186	101.742	29.7356	2.41848	27.8677	13.482	2150	P29786	687	4e-36	254	31.9535	88.5827	-1	0	Trypsin 3A1	3.4.21.4	Trypsin.	-	-	-	UniRef90_B7FW25	1032	2e-41	607	48	56.0132	-1	0	Predicted protein	Phaeodactylum tricornutum (strain CCAP 1055/1)	-	-	GO:0004252
PSNMU-V1.4_AUG-EV-PASAV3_0077830.1	-1.14996	4.32702	18.3916	1.79846e-05	0.00130089	39.1248	23.0644	15.7066	7.77465	0.775789	4.14247	41.0708	16.6902	5.19084	1.68347	4.34563	3.25946	3.4241	2.79469	1.29721	0.410618	1444	-	-	-	-	-	-	-	-	-	-	-	-	-	-	UniRef90_B7FW22	723	2e-40	402	50.0693	49.005	1	2	Predicted protein	Phaeodactylum tricornutum (strain CCAP 1055/1)	GO:0006071]---[GO:0006629	glycerol metabolic process]---[lipid metabolic process	GO:0008889
PSNMU-V1.4_AUG-EV-PASAV3_0076160.1	-1.15127	3.01317	10.0016	0.00156405	0.046584	29.8683	21.5579	4.28363	2.2291	27.0333	3.74795	18.8124	7.35688	86.2034	30.8074	13.4962	35.3418	18.5021	73.5219	72.286	198.329	2421	P48066	732	4e-43	632	30.2354	40.8228	1	0	Sodium- and chloride-dependent GABA transporter 3	-	-	-	-	-	UniRef90_B7G4F6	639	7e-113	1166	26.3941	17.0669	1	0	Transporter	Phaeodactylum tricornutum (strain CCAP 1055/1)	-	-	GO:0005328
PSNMU-V1.4_AUG-EV-PASAV3_0022440.1	-1.17657	6.12008	28.7466	8.24961e-08	9.82836e-06	21.3114	31.3759	38.5066	27.619	19.0963	29.9178	171.797	47.0511	1.73028	16.7084	19.5377	37.1113	38.8065	36.546	11.8091	13.8241	2671	Q8LPJ4	2001	2e-180	605	74.9158	98.843	1	0	ABC transporter E family member 2	-	-	-	-	-	UniRef90_M2WUW7	2001	0	605	74.9158	98.5124	1	0	ABC transporter sub-family E substrate-binding protein	Galdieria sulphuraria	-	-	GO:0005524]---[GO:0016887]---[GO:0051536
PSNMU-V1.4_AUG-EV-PASAV3_0119220.1	-1.18121	3.33161	11.9066	0.00055936	0.0224335	8.3416	7.94787	7.69211	5.54556	15.7545	15.7808	21.5241	5.81962	3.85985	10.0587	9.18588	8.28834	3.48417	4.67573	18.0715	8.21236	1811	-	-	-	-	-	-	-	-	-	-	-	-	-	-	UniRef90_K0TLS6	1272	3e-72	435	70.2374	81.6092	1	0	Uncharacterized protein	Thalassiosira oceanica	-	-	-
PSNMU-V1.4_AUG-EV-PASAV3_0031650.1	-1.19068	3.4071	12.4082	0.00042746	0.0187436	8.71832	7.79203	7.50787	5.43682	15.3964	15.7808	23.6143	6.31374	3.94859	10.185	8.90324	8.24177	3.30395	4.08455	20.0844	8.41767	1571	-	-	-	-	-	-	-	-	-	-	-	-	-	-	UniRef90_B5YN09	1200	2e-73	415	76.3845	83.6145	-1	1	Predicted protein	Thalassiosira pseudonana	-	-	-
PSNMU-V1.4_AUG-EV-PASAV3_0004110.1	-1.19505	5.50713	28.9742	7.33497e-08	9.00349e-06	64.9568	36.155	43.2048	33.7083	23.8108	127.562	86.1527	20.6432	199.337	184.003	215.515	85.8635	9.79172	279.899	405.848	151.518	3753	P00365	1665	2e-85	1050	44.3645	53.5238	1	2	NAD-specific glutamate dehydrogenase	1.4.1.2	Glutamate dehydrogenase.	-	-	-	UniRef90_B7FWY4	3342	0	1097	89.0488	94.804	1	2	Predicted protein	Phaeodactylum tricornutum (strain CCAP 1055/1)	GO:0006520	cellular amino acid metabolic process	GO:0016491
PSNMU-V1.4_AUG-EV-PASAV3_0093370.1	-1.20966	7.63641	24.741	6.55748e-07	6.75309e-05	66.2484	78.4917	224.131	142.499	249.923	118.619	336.984	97.7257	118.768	209.423	90.2336	104.815	42.1104	25.7972	104.314	20.8047	1948	-	-	-	-	-	-	-	-	-	-	-	-	-	-	-	-	-	-	-	-	-	-	-	-	-	-	-
PSNMU-V1.4_AUG-EV-PASAV3_0086820.1	-1.21313	3.39182	13.3954	0.000252243	0.0128792	1.2916	2.4415	14.7394	7.06787	3.9983	5.98356	14.2364	5.43531	2.83943	3.40902	3.32105	3.25946	6.54784	2.14976	6.17293	1.64247	1582	Q7SXW6	1158	2e-83	394	73.1985	97.7157	1	0	Actin-related protein 2-A	-	-	-	-	-	UniRef90_S7RNT6	1143	3e-91	391	72.2503	96.9309	1	0	Actin/actin-like protein	Agaricomycetes	GO:0034314	Arp2/3 complex-mediated actin nucleation	GO:0005524
PSNMU-V1.4_AUG-EV-PASAV3_0125020.1	-1.21552	7.98318	21.7059	3.17818e-06	0.000277851	50.1034	64.9855	192.717	182.514	159.156	66.674	549.061	106.016	23.4253	51.009	92.3534	82.1849	36.4636	74.5968	26.9283	63.6458	1722	O94524	975	1e-65	313	56.6202	95.5272	1	1	Glutathione S-transferase omega-like 2	1.8.5.1]---[2.5.1.18	Glutathione dehydrogenase (ascorbate).]---[Glutathione transferase.	-	-	-	UniRef90_A8IVD4	999	5e-114	348	58.0139	93.1034	1	1	Predicted protein	Chlamydomonas reinhardtii	-	-	GO:0016740
PSNMU-V1.4_AUG-EV-PASAV3_0049450.1	-1.21981	4.11895	17.6353	2.67577e-05	0.00187953	76.958	56.7779	27.7745	20.4968	360.682	30.8384	16.3831	3.67844	113.71	48.3997	65.5377	52.4307	125.37	24.2386	25.2285	14.1663	2795	-	-	-	-	-	-	-	-	-	-	-	-	-	-	-	-	-	-	-	-	-	-	-	-	-	-	-
PSNMU-V1.4_AUG-EV-PASAV3_0057500.1	-1.22779	4.69905	23.6167	1.17565e-06	0.000112924	23.195	17.0386	26.7612	21.2036	31.0912	49.5124	46.2117	10.2667	90.7731	78.8704	44.1982	79.5774	452.642	64.7079	139.115	57.6234	4528	O74180	786	8e-58	351	17.3587	74.6439	1	1	Alternative oxidase mitochondrial	-	-	-	-	-	UniRef90_B8CF38	792	1e-104	264	17.4912	97.7273	1	1	Mitochondrial alternative oxidase	Thalassiosira pseudonana	-	-	GO:0009916
PSNMU-V1.4_AUG-EV-PASAV3_0115000.1	-1.23372	3.86699	14.4178	0.000146411	0.008199	0.914885	1.19478	2.76363	2.12036	8.65303	18.674	43.3306	11.9687	11.757	15.4879	11.2704	4.88919	18.5622	1.23611	111.113	4.24305	1726	-	-	-	-	-	-	-	-	-	-	-	-	-	-	-	-	-	-	-	-	-	-	-	-	-	-	-
PSNMU-V1.4_AUG-EV-PASAV3_0046580.1	-1.26429	7.47211	26.1695	3.12726e-07	3.42365e-05	57.853	83.8942	238.87	187.733	51.9182	39.8466	232.189	50.0707	141.572	183.077	191.172	139.551	53.2237	184.665	64.5922	121.201	2429	O07561	1134	3e-34	499	46.6859	66.9339	-1	1	Uncharacterized aromatic compound monooxygenase YhjG	-	-	-	-	-	UniRef90_V6JEX4	1455	1e-71	542	59.9012	82.4723	-1	1	Uncharacterized protein	Streptomyces roseochromogenus subsp. oscitans DS 12.976	-	-	GO:0016491
PSNMU-V1.4_AUG-EV-PASAV3_0036050.1	-1.27328	7.83109	25.4792	4.47181e-07	4.72535e-05	90.3045	117.14	240.989	183.547	197.11	109.48	404.72	89.5453	46.4513	60.226	65.1137	27.3329	21.2655	37.8358	32.1172	14.4401	2048	Q9I163	789	1e-35	286	38.5254	82.1678	1	1	Putative quercetin 2 3-dioxygenase PA2418	1.13.11.24	Quercetin 2 3-dioxygenase.	Flavonoid metabolism	quercetin degradation.	-	UniRef90_B7FWH1	1035	1e-142	352	50.5371	96.5909	1	1	Predicted protein	Phaeodactylum tricornutum (strain CCAP 1055/1)	-	-	-
PSNMU-V1.4_AUG-EV-PASAV3_0119210.1	-1.28573	3.04494	12.4212	0.000424482	0.0187436	8.44923	7.63619	5.98787	4.29509	11.5175	9.92877	18.5864	4.39217	2.17394	10.8163	6.60677	7.26394	1.9223	1.07488	19.4582	5.06429	1302	Q6FU96	324	3e-09	244	24.8848	36.8852	1	1	2 5-diamino-6-ribosylamino-4(3H)-pyrimidinone 5'-phosphate reductase	1.1.1.302	2 5-diamino-6-(ribosylamino)-4(3H)-pyrimidinone 5 -phosphate reductase.	Cofactor biosynthesis	riboflavin biosynthesis.	-	UniRef90_B7G3C9	882	1e-35	281	67.7419	79.7153	1	1	Predicted protein	Phaeodactylum tricornutum (strain CCAP 1055/1)	GO:0009231	riboflavin biosynthetic process	GO:0008703
PSNMU-V1.4_AUG-EV-PASAV3_0044120.1	-1.35933	2.9348	12.4176	0.000425302	0.0187436	21.5805	8.57123	14.7854	9.73191	2.86445	2.30137	4.23702	0.713727	2.17394	1.01008	3.42704	2.88695	1.20144	0.429953	2.2813	0.136873	1021	P30044	423	1e-18	214	41.43	64.486	1	2	Peroxiredoxin-5 mitochondrial	1.11.1.15	Peroxiredoxin.	-	-	-	UniRef90_C1MNW8	498	1e-45	173	48.7757	95.9538	1	2	Peroxiredoxin bacteria-like protein	Micromonas pusilla (strain CCMP1545)	-	-	GO:0016491
PSNMU-V1.4_AUG-EV-PASAV3_0079060.1	-1.36203	2.70474	12.8319	0.000340758	0.0158941	5.48931	1.35062	8.42908	4.73003	8.71271	18.0164	9.94287	2.5804	20.3641	2.94607	42.0784	20.4415	4.86582	7.6854	95.6805	17.9988	1455	-	-	-	-	-	-	-	-	-	-	-	-	-	-	-	-	-	-	-	-	-	-	-	-	-	-	-
PSNMU-V1.4_AUG-EV-PASAV3_0078900.1	-1.37236	6.19826	39.9844	2.55993e-10	4.86066e-08	34.7118	39.7393	127.588	61.4904	511.006	96	77.8481	23.6079	224.404	81.7323	339.524	142.857	295.494	86.5817	272.593	41.8146	989	-	-	-	-	-	-	-	-	-	-	-	-	-	-	-	-	-	-	-	-	-	-	-	-	-	-	-
PSNMU-V1.4_AUG-EV-PASAV3_0063680.1	-1.37625	4.2398	24.1393	8.96136e-07	8.9261e-05	10.5481	2.23371	38.1842	18.7027	9.78688	9.07398	13.05	3.73334	7.23168	4.75579	40.9125	12.8981	27.0924	29.3443	21.158	28.2642	839	-	-	-	-	-	-	-	-	-	-	-	-	-	-	-	-	-	-	-	-	-	-	-	-	-	-	-
PSNMU-V1.4_AUG-EV-PASAV3_0124580.1	-1.38108	3.93293	20.0109	7.70031e-06	0.000623828	27.608	14.2334	20.3588	16.0386	14.3819	8.87672	20.7331	3.45883	5.7676	5.0504	10.8817	9.54556	5.70683	9.02901	2.72862	8.82829	4543	-	-	-	-	-	-	-	-	-	-	-	-	-	-	UniRef90_B5Y402	912	2e-37	1200	20.0748	25	1	2	Predicted protein	Phaeodactylum tricornutum (strain CCAP 1055/1)	-	-	-
PSNMU-V1.4_AUG-EV-PASAV3_0069350.1	-1.38753	1.97956	10.6435	0.00110458	0.0365506	1.13015	0.779203	3.96121	2.44657	3.34186	3.94521	7.40066	1.70196	1.68591	3.36693	1.5192	0.745019	0.600719	0.698673	0.402583	0.273745	976	Q9FT51	543	2e-42	737	55.6352	24.9661	1	1	ABC transporter G family member 27	-	-	-	-	-	UniRef90_UPI0005C356FB	537	1e-49	309	55.0205	58.2524	1	1	PREDICTED ABC transporter G family member 22-like	Crassostrea gigas	-	-	GO:0005524]---[GO:0016887
PSNMU-V1.4_AUG-EV-PASAV3_0104110.1	-1.39956	4.85785	30.3441	3.61799e-08	4.71159e-06	11.1401	17.4541	28.0969	25.6618	12.4126	4.47124	55.0812	8.07061	54.2154	89.8971	45.5408	43.863	41.0892	54.0128	69.11	48.0423	1390	P47199	834	6e-17	331	60	80.6647	1	2	Quinone oxidoreductase	1.6.5.5	NADPH quinone reductase.	-	-	-	UniRef90_B8BWL3	1116	5e-105	382	80.2878	98.6911	1	2	Uncharacterized protein	Thalassiosira pseudonana	-	-	GO:0016491]---[GO:0008270
PSNMU-V1.4_AUG-EV-PASAV3_0056040.1	-1.41654	5.55605	38.5984	5.20629e-10	9.44281e-08	101.176	122.906	48.2714	39.3082	246.223	143.54	87.7345	14.4392	272.63	385.472	40.3119	27.426	107.469	127.051	24.8707	9.10204	1616	-	-	-	-	-	-	-	-	-	-	-	-	-	-	UniRef90_K0SMU7	1122	3e-60	540	69.4307	65.9259	1	1	Uncharacterized protein	Thalassiosira oceanica	-	-	GO:0016491
PSNMU-V1.4_AUG-EV-PASAV3_0027200.1	-1.46576	3.03336	16.3146	5.36481e-05	0.00344937	8.12633	4.15575	16.2133	6.36108	1.4919	4.20822	6.89222	2.25099	109.407	48.3576	50.275	21.9781	47.0363	44.9838	141.307	44.2099	1779	-	-	-	-	-	-	-	-	-	-	-	-	-	-	UniRef90_B7G2D5	306	1e-14	435	17.2007	23.6782	1	0	Predicted protein	Phaeodactylum tricornutum (strain CCAP 1055/1)	-	-	-
PSNMU-V1.4_AUG-EV-PASAV3_0100840.2	-1.47681	2.73371	12.3552	0.000439762	0.0190857	54.5702	28.0513	5.15878	6.19798	4.237	0.19726	14.0669	1.20785	205.326	116.959	35.6483	89.7282	6.54784	0.859905	65.9788	1.98465	1122	-	-	-	-	-	-	-	-	-	-	-	-	-	-	-	-	-	-	-	-	-	-	-	-	-	-	-
PSNMU-V1.4_AUG-EV-PASAV3_0100840.1	-1.50269	2.78634	12.9765	0.000315424	0.0151503	58.7141	30.1811	5.4812	6.46982	4.47571	0.19726	14.4624	1.20785	219.391	124.703	37.2735	94.5709	6.66798	0.859905	69.1548	1.98465	1060	-	-	-	-	-	-	-	-	-	-	-	-	-	-	-	-	-	-	-	-	-	-	-	-	-	-	-
PSNMU-V1.4_AUG-EV-PASAV3_0089030.1	-1.62378	4.06604	29.3848	5.93413e-08	7.43419e-06	50.5878	25.402	35.789	17.0172	89.3948	8.87672	10.2818	1.97648	27.6401	11.4476	43.4209	13.9225	18.9827	3.33213	6.88864	1.64247	770	-	-	-	-	-	-	-	-	-	-	-	-	-	-	-	-	-	-	-	-	-	-	-	-	-	-	-
PSNMU-V1.4_AUG-EV-PASAV3_0080830.1	-1.87769	4.32323	43.143	5.08814e-11	1.03052e-08	98.3232	64.3622	27.2218	15.8211	66.3598	2.95891	33.1052	3.73334	332.081	144.568	196.825	259.267	119.723	609.082	109.995	495	1713	-	-	-	-	-	-	-	-	-	-	-	-	-	-	-	-	-	-	-	-	-	-	-	-	-	-	-
PSNMU-V1.4_AUG-EV-PASAV3_0110420.1	-1.89025	0.649878	12.292	0.000454892	0.0194643	23.9485	9.71406	0.967271	0.652418	4.71441	0.460274	3.95455	0.439217	96.8956	11.9947	2.82642	4.93575	27.7532	1.28986	8.45424	3.55869	857	-	-	-	-	-	-	-	-	-	-	-	-	-	-	-	-	-	-	-	-	-	-	-	-	-	-	-
PSNMU-V1.4_AUG-EV-PASAV3_0105410.1	-1.94458	3.6155	28.5479	9.14101e-08	1.06809e-05	1.72214	2.18177	2.16484	1.25047	19.9915	1.31507	41.0143	6.31374	3.15	10.1429	7.27804	11.6875	6.00719	4.62199	5.50196	30.8648	1283	-	-	-	-	-	-	-	-	-	-	-	-	-	-	UniRef90_UPI00056E2552	966	4e-49	332	75.2923	87.6506	1	1	lysophospholipase	Vibrio pacinii	-	-	-
PSNMU-V1.4_AUG-EV-PASAV3_0049380.1	-2.17527	2.24263	22.8221	1.77714e-06	0.000164854	0.0538168	0.103894	11.423	4.13198	1.13385	1.57808	2.20325	0.109804	0.310563	0.25252	11.1997	10.7096	2.3428	0.107488	3.71271	0.136873	1419	-	-	-	-	-	-	-	-	-	-	-	-	-	-	-	-	-	-	-	-	-	-	-	-	-	-	-
PSNMU-V1.4_AUG-EV-PASAV3_0010770.1	-2.45153	0.325955	16.6084	4.59477e-05	0.00305113	12.4317	8.67513	0.644847	0.326209	2.80478	0.460274	3.5026	0.27451	25.5105	3.7878	1.30722	7.40363	11.7741	5.91185	15.8797	8.14393	1407	-	-	-	-	-	-	-	-	-	-	-	-	-	-	-	-	-	-	-	-	-	-	-	-	-	-	-
PSNMU-V1.4_AUG-EV-PASAV3_0110430.1	-2.68621	-1.11633	10.5506	0.00116147	0.0378398	6.13511	2.96097	0.230303	0.163105	0.596761	0.0657535	1.07338	0	28.1725	10.5638	1.23656	2.51444	6.90827	0.859905	5.94928	3.0112	1935	-	-	-	-	-	-	-	-	-	-	-	-	-	-	-	-	-	-	-	-	-	-	-	-	-	-	-
PSNMU-V1.4_AUG-EV-PASAV3_0061390.1	-3.55235	3.92535	78.412	8.36407e-19	2.98942e-16	0.16145	0	2.21091	1.08736	16.5303	1.51233	58.5838	1.53726	2.79507	3.11441	3.39171	2.65413	5.58669	0.913649	6.70971	1.71091	1200	Q8K2T1	714	1e-13	309	59.5	79.6117	1	2	NmrA-like family domain-containing protein 1	-	-	-	-	-	UniRef90_F0Y6C6	873	7e-35	919	72.75	34.1676	1	2	Putative uncharacterized protein	Aureococcus anophagefferens	GO:0006810	transport	-
PSNMU-V1.4_AUG-EV-PASAV3_0096870.1	-3.57098	0.681575	26.548	2.57067e-07	2.83988e-05	0.0538168	0.0519469	0.322424	0.217473	9.78688	0.19726	5.64936	0.109804	0.0887323	0.547127	0.282642	0.88471	1.74209	0.107488	0.134194	0.0684364	1064	-	-	-	-	-	-	-	-	-	-	-	-	-	-	UniRef90_K0SHD5	486	5e-63	223	45.6767	72.6457	1	1	Uncharacterized protein	Thalassiosira oceanica	-	-	-
[truncated: 25 more columns]

## Sheet: T2_sexualised
TranscriptName	logFC	logCPM	LR	PValue	FDR	B938_C_T1	B938_Sex_T1	B857_C_T1	B857_Sex_T1	B856_C_T1	B856_Sex_T1	B939_C_T1	B939_Sex_T1	B938_C_T2	B938_Sex_T2	B857_C_T2	B857_Sex_T2	B856_C_T2	B856_Sex_T2	B939_C_T2	B939_Sex_T2	TransLength	HSPNameSP	HSPLengthSP	HSPEvalueSP	HITLengthSP	QCoverageSP	HCoverageSP	StrandSP	FrameSP	DescriptionSP	EnzymeIds	EnzymeDescs	PwLev1	PwLev2	PwLev3	HSPNameUf	HSPLengthUf	HSPEvalueUf	HITLengthUf	QCoverageUf	HCoverageUf	StrandUf	FrameUf	DescriptionUf	Taxonomy	BPId	BPDesc	MFId
PSNMU-V1.4_AUG-EV-PASAV3_0057950.1	8.15765	6.67609	125.592	3.7773e-29	4.59017e-25	0.0538168	0	0.0460605	0.163105	0.119352	0	0.338961	13.9451	0.443661	1.2626	0.423964	5.44795	0.30036	454.245	1.69979	310.701	2063	-	-	-	-	-	-	-	-	-	-	-	-	-	-	-	-	-	-	-	-	-	-	-	-	-	-	-
PSNMU-V1.4_AUG-EV-PASAV3_0013680.1	7.65303	6.37316	118.943	1.07799e-27	4.37195e-24	0	0.0519469	0.0460605	0.0543682	0	0.328767	0	43.4825	0.221831	4.46119	0.176652	12.6188	0.480575	406.359	2.37076	204.419	918	-	-	-	-	-	-	-	-	-	-	-	-	-	-	UniRef90_K0RBD8	597	8e-42	209	65.0327	99.5215	1	1	Uncharacterized protein	Thalassiosira oceanica	-	-	-
PSNMU-V1.4_AUG-EV-PASAV3_0019590.1	7.65239	6.37255	118.94	1.07932e-27	4.37195e-24	0	0.0519469	0.0460605	0.0543682	0	0.328767	0	43.2628	0.221831	4.46119	0.176652	12.5722	0.480575	406.198	2.37076	204.351	916	-	-	-	-	-	-	-	-	-	-	-	-	-	-	UniRef90_K0RBD8	597	7e-42	209	65.1747	99.5215	1	2	Uncharacterized protein	Thalassiosira oceanica	-	-	-
PSNMU-V1.4_AUG-EV-PASAV3_0053570.1	7.62033	8.69229	86.4937	1.40182e-20	1.41957e-17	2.79847	2.07787	0.87515	0.978628	0.119352	0.19726	0.621429	17.3491	4.43661	9.34324	1.73118	20.5812	2.58309	1601.68	7.02283	1474.67	5205	-	-	-	-	-	-	-	-	-	-	-	-	-	-	UniRef90_B7GC37	1590	2e-23	1034	30.5476	47.2921	-1	0	Predicted protein	Phaeodactylum tricornutum (strain CCAP 1055/1)	-	-	-
PSNMU-V1.4_AUG-EV-PASAV3_0056780.1	7.60006	6.87702	111.097	5.63417e-26	8.5583e-23	0.430534	0.779203	1.61212	2.55531	0.716113	1.31507	1.29935	10.5412	0.57676	3.07233	0.812597	4.19073	1.08129	604.89	1.87872	275.662	1262	P37383	948	2e-141	339	75.1189	93.5103	1	0	DNA repair protein RAD51 homolog 1	-	-	-	-	-	UniRef90_B7G0B3	951	0	350	75.3566	90.5714	1	0	Rad51 DNA recombination/repair protein	Phaeodactylum tricornutum (strain CCAP 1055/1)	GO:0006281	DNA repair	GO:0005524]---[GO:0003677]---[GO:0008094]---[GO:0003684
PSNMU-V1.4_AUG-EV-PASAV3_0012110.1	7.25886	6.01837	114.442	1.04246e-26	2.11133e-23	1.23779	1.03894	4.55999	3.31646	1.19352	1.11781	1.86429	4.55687	0.354929	1.13634	1.05991	4.28386	0.240288	343.263	1.83399	141.047	1211	-	-	-	-	-	-	-	-	-	-	-	-	-	-	-	-	-	-	-	-	-	-	-	-	-	-	-
PSNMU-V1.4_AUG-EV-PASAV3_0001670.1	7.03142	7.96693	84.7951	3.3094e-20	2.51349e-17	0.215267	0.155841	1.33576	1.35921	0.29838	0.789041	0.225974	24.651	0.79859	5.34501	6.50078	18.0201	4.20503	1046.18	4.47314	808.233	1457	-	-	-	-	-	-	-	-	-	-	-	-	-	-	-	-	-	-	-	-	-	-	-	-	-	-	-
PSNMU-V1.4_AUG-EV-PASAV3_0018110.1	7.01813	2.76557	69.0875	9.41916e-17	4.57847e-14	0.0538168	0.103894	0.0921211	0.0543682	0.0596761	0	0	0.27451	0.266197	0.37878	0.0353303	0.977838	0	31.8165	0.0894628	18.9569	1805	-	-	-	-	-	-	-	-	-	-	-	-	-	-	-	-	-	-	-	-	-	-	-	-	-	-	-
PSNMU-V1.4_AUG-EV-PASAV3_0035170.1	6.96734	4.6163	115.063	7.62353e-27	1.85282e-23	0.0538168	0.0519469	0.0460605	0.0543682	0.0596761	0	0	4.99609	0.399295	0.75756	0.353303	4.09761	0.180216	120.064	0.492046	61.1821	1772	-	-	-	-	-	-	-	-	-	-	-	-	-	-	UniRef90_UPI0004418277	207	2e-07	230	11.6817	30	1	1	heme-thiolate peroxidase	Punctularia strigosozonata (strain HHB-11173)	-	-	GO:0004601
PSNMU-V1.4_AUG-EV-PASAV3_0016490.1	6.83469	5.68713	116.198	4.30129e-27	1.30673e-23	0	0.155841	0.322424	0.217473	0.238704	0.460274	0.0564936	19.5451	0.754224	4.71371	0.388633	19.2308	1.80216	228.627	0.715703	138.584	1749	-	-	-	-	-	-	-	-	-	-	-	-	-	-	-	-	-	-	-	-	-	-	-	-	-	-	-
PSNMU-V1.4_AUG-EV-PASAV3_0018730.1	6.81207	8.2809	78.0666	9.96268e-19	6.38252e-16	1.6145	2.75318	17.9175	17.4522	2.80478	3.94521	13.389	44.9099	4.03732	14.2253	6.92474	31.9893	4.32518	1320.92	6.62025	967.964	4717	-	-	-	-	-	-	-	-	-	-	-	-	-	-	-	-	-	-	-	-	-	-	-	-	-	-	-
PSNMU-V1.4_AUG-EV-PASAV3_0112460.1	6.73577	5.32567	112.747	2.4509e-26	4.25476e-23	5.91985	5.40247	0.736968	1.46794	0.656437	1.44658	0.734416	76.6433	1.15352	2.86189	0.247312	20.7208	0.360431	81.6373	0.805165	198.739	2746	P00781	843	4e-25	274	30.6992	90.5109	1	2	Subtilisin DY	3.4.21.62	Subtilisin.	-	-	-	UniRef90_B7G6J0	960	2e-35	559	34.9599	49.3739	1	2	Predicted protein	Phaeodactylum tricornutum (strain CCAP 1055/1)	-	-	GO:0004252
PSNMU-V1.4_AUG-EV-PASAV3_0023490.1	6.65466	7.92667	78.0633	9.97926e-19	6.38252e-16	2.20649	2.49345	2.94787	3.09899	2.62575	2.63014	3.89806	5.2706	3.06126	7.61768	6.14747	10.4768	3.48417	1231.55	5.63616	578.698	1683	Q2HJF9	963	5e-96	363	57.2193	86.5014	1	0	Radical S-adenosyl methionine domain-containing protein 2	-	-	-	-	-	UniRef90_K0RST8	786	7e-103	328	46.7023	79.5732	1	0	Uncharacterized protein (Fragment)	Thalassiosira oceanica	GO:0051607	defense response to virus	GO:0003824]---[GO:0051536
PSNMU-V1.4_AUG-EV-PASAV3_0113400.1	6.63542	4.79427	108.226	2.39793e-25	3.23774e-22	3.82099	3.79212	0.644847	0.815523	0.29838	0.657535	0.508442	55.7805	0.709858	1.47303	0.247312	13.6897	0.30036	54.4965	0.62624	140.842	2009	P00781	843	2e-25	274	41.9612	90.5109	1	2	Subtilisin DY	3.4.21.62	Subtilisin.	-	-	-	UniRef90_B7G6J0	933	4e-32	559	46.441	47.7639	1	2	Predicted protein	Phaeodactylum tricornutum (strain CCAP 1055/1)	GO:0005975	carbohydrate metabolic process	GO:0030246]---[GO:0004553]---[GO:0004252
PSNMU-V1.4_AUG-EV-PASAV3_0034100.1	6.57052	1.81158	46.5995	8.70823e-12	2.20463e-09	0.0538168	0.0519469	0	0.108736	0	0	0	0.0549021	0.177465	0.294607	0	0.558764	0	16.6607	0.0894628	9.58109	963	-	-	-	-	-	-	-	-	-	-	-	-	-	-	-	-	-	-	-	-	-	-	-	-	-	-	-
PSNMU-V1.4_AUG-EV-PASAV3_0077650.1	6.49817	5.60644	102.955	3.42881e-24	4.16669e-21	0.0538168	0	1.33576	1.30484	0	0.0657535	2.71169	13.0667	0.354929	1.97807	0.635945	14.0622	0.660791	277.158	2.01291	76.9909	957	-	-	-	-	-	-	-	-	-	-	-	-	-	-	-	-	-	-	-	-	-	-	-	-	-	-	-
PSNMU-V1.4_AUG-EV-PASAV3_0073120.1	6.41971	7.77573	77.5997	1.26191e-18	7.30228e-16	2.31412	1.71425	2.71757	2.55531	0.835465	0.657535	2.31624	98.11	1.81901	8.75402	4.27497	101.695	10.5126	858.884	3.62324	687.717	3634	Q6JAN1	396	7e-07	1081	10.8971	12.2109	1	2	Inversin	-	-	-	-	-	UniRef90_B7GDG8	2667	6e-162	834	73.3902	91.247	1	2	Predicted protein	Phaeodactylum tricornutum (strain CCAP 1055/1)	-	-	GO:0005216
PSNMU-V1.4_AUG-EV-PASAV3_0051110.1	6.30012	8.2257	70.9031	3.75209e-17	1.89981e-14	1.99122	4.15575	0.184242	0.108736	0.0596761	0.526028	1.41234	104.588	16.9479	44.4435	1.1659	64.1648	2.88345	1269.44	8.45424	869.758	3408	Q8INF0	582	8e-33	947	17.0775	19.641	1	0	Soluble guanylate cyclase 88E	4.6.1.2	Guanylate cyclase.	-	-	-	UniRef90_B7S3Y3	1890	8e-116	737	55.4577	85.6174	1	0	Predicted protein	Phaeodactylum tricornutum (strain CCAP 1055/1)	GO:0009190]---[GO:0035556	cyclic nucleotide biosynthetic process]---[intracellular signal transduction	GO:0004114]---[GO:0016810]---[GO:0016849
PSNMU-V1.4_AUG-EV-PASAV3_0027780.1	6.17361	7.30296	78.195	9.33546e-19	6.38252e-16	1.07634	1.40257	0.368484	0.434946	0.417733	1.11781	0.282468	108.267	2.97253	17.2134	1.76652	49.73	2.70324	665.567	9.2594	455.649	3269	-	-	-	-	-	-	-	-	-	-	-	-	-	-	UniRef90_B7FWM7	1377	7e-51	1055	42.123	39.1469	1	1	Predicted protein	Phaeodactylum tricornutum (strain CCAP 1055/1)	-	-	-
PSNMU-V1.4_AUG-EV-PASAV3_0102760.1	6.08584	7.73933	72.5165	1.65642e-17	8.75164e-15	0.269084	0.155841	0.414545	0.0543682	0.179028	0	0.225974	56.1099	4.74718	11.2371	5.29955	61.6503	9.01079	798.207	5.32304	730.421	2780	Q54I71	693	6e-09	757	24.9281	28.0053	1	1	Protein aardvark	-	-	-	-	-	UniRef90_B7FWM7	1164	2e-27	1055	41.8705	29.2891	1	1	Predicted protein	Phaeodactylum tricornutum (strain CCAP 1055/1)	-	-	-
PSNMU-V1.4_AUG-EV-PASAV3_0082570.1	6.00939	5.45265	85.7521	2.03965e-20	1.9066e-17	0.376717	0.259734	2.02666	1.95726	1.61125	1.31507	0.677923	1.48236	0.621126	1.01008	1.48387	3.53884	0.360431	297.205	0.849897	30.3857	1752	-	-	-	-	-	-	-	-	-	-	-	-	-	-	-	-	-	-	-	-	-	-	-	-	-	-	-
PSNMU-V1.4_AUG-EV-PASAV3_0041490.1	5.90096	7.88843	67.8034	1.80638e-16	8.44274e-14	0.430534	0.571415	0.138182	0.163105	0.119352	0.789041	0.112987	121.224	3.50492	41.3712	1.41321	129.307	13.9367	867.376	10.333	749.652	559	-	-	-	-	-	-	-	-	-	-	-	-	-	-	-	-	-	-	-	-	-	-	-	-	-	-	-
PSNMU-V1.4_AUG-EV-PASAV3_0079640.1	5.85234	4.86086	95.2033	1.71807e-22	1.898e-19	0.376717	0.259734	2.25697	1.57668	0.358056	0.328767	2.25974	8.56473	0.532394	5.34501	1.80185	21.5124	1.02122	110.175	0.715703	84.382	3804	-	-	-	-	-	-	-	-	-	-	-	-	-	-	UniRef90_B7FS12	600	4e-28	1385	15.7729	11.2635	1	1	Predicted protein	Phaeodactylum tricornutum (strain CCAP 1055/1)	-	-	-
PSNMU-V1.4_AUG-EV-PASAV3_0088440.1	5.84226	6.45761	85.0061	2.97439e-20	2.51349e-17	0.430534	1.50646	0.184242	0.108736	0.417733	0.19726	0.0564936	17.1295	5.19084	7.02847	1.44854	14.5279	3.96475	422.321	1.92345	213.248	1405	-	-	-	-	-	-	-	-	-	-	-	-	-	-	-	-	-	-	-	-	-	-	-	-	-	-	-
PSNMU-V1.4_AUG-EV-PASAV3_0007190.1	5.68836	2.10585	40.6422	1.82812e-10	3.96701e-08	0.0538168	0.103894	0.0921211	0.108736	0.119352	0.328767	0.169481	0.219608	0.133098	0.168347	0.0353303	0.419073	0.0600719	25.5284	0.268388	6.63833	907	-	-	-	-	-	-	-	-	-	-	-	-	-	-	-	-	-	-	-	-	-	-	-	-	-	-	-
PSNMU-V1.4_AUG-EV-PASAV3_0079470.1	5.65707	9.06882	53.5053	2.57891e-13	7.46164e-11	2.85229	1.81814	29.663	11.8523	10.503	16.0438	5.87533	82.1884	18.3676	89.35	30.1014	138.248	13.6363	2538.92	19.2345	1256.77	4189	-	-	-	-	-	-	-	-	-	-	-	-	-	-	-	-	-	-	-	-	-	-	-	-	-	-	-
PSNMU-V1.4_AUG-EV-PASAV3_0056190.1	5.58802	3.12689	59.2082	1.41843e-14	5.06962e-12	0.215267	0.207787	0	0.0543682	0.238704	0	0.112987	1.20785	0.931689	0.88382	0	1.72286	0.120144	33.4826	0.402583	29.7698	1025	-	-	-	-	-	-	-	-	-	-	-	-	-	-	-	-	-	-	-	-	-	-	-	-	-	-	-
PSNMU-V1.4_AUG-EV-PASAV3_0064380.1	5.55436	7.70756	60.075	9.13104e-15	3.36243e-12	0.430534	1.09088	0.368484	0.59805	0.537085	0.591781	0.338961	143.953	10.2929	56.354	1.02458	179.969	11.8342	406.359	8.63316	934.567	2179	-	-	-	-	-	-	-	-	-	-	-	-	-	-	UniRef90_B7FYC3	819	2e-30	409	37.586	60.6357	1	2	Predicted protein	Phaeodactylum tricornutum (strain CCAP 1055/1)	-	-	-
PSNMU-V1.4_AUG-EV-PASAV3_0088970.1	5.53169	3.37291	64.1943	1.12734e-15	4.56647e-13	0	0	0.0460605	0	0	0.0657535	0	0.219608	0.709858	0.925906	0.105991	2.00224	0.120144	35.8473	0.715703	39.214	2520	Q695T9	342	2e-09	283	13.5714	40.2827	1	0	Rhomboid-like protease 2	3.4.21.105	Rhomboid protease.	-	-	-	UniRef90_B7FPD5	1437	3e-72	669	57.0238	61.136	1	0	Predicted protein	Phaeodactylum tricornutum (strain CCAP 1055/1)	-	-	GO:0004252
PSNMU-V1.4_AUG-EV-PASAV3_0059110.1	5.43755	5.72729	84.8011	3.29947e-20	2.51349e-17	7.21145	2.49345	1.19757	1.033	0.537085	0.854795	1.12987	14.3843	2.7507	7.5756	2.19048	16.5301	3.18381	203.153	1.5656	167.943	2179	-	-	-	-	-	-	-	-	-	-	-	-	-	-	-	-	-	-	-	-	-	-	-	-	-	-	-
PSNMU-V1.4_AUG-EV-PASAV3_0061950.1	5.39037	8.17871	56.8314	4.74833e-14	1.44254e-11	0.699618	1.6623	2.80969	3.37083	1.13385	0.591781	4.51949	138.079	7.49788	26.9355	5.8295	23.5147	12.9755	1091.22	24.8707	996.912	2647	Q6VTH5	333	3e-13	218	12.5803	50	1	1	Radial spoke head 1 homolog	-	-	-	-	-	UniRef90_B8BQ76	666	4e-28	241	25.1606	78.0083	1	1	Uncharacterized protein	Thalassiosira pseudonana	-	-	-
PSNMU-V1.4_AUG-EV-PASAV3_0048090.1	5.38822	7.37374	64.3984	1.01639e-15	4.25902e-13	1.23779	1.71425	0.368484	0.380577	0.358056	0.789041	0.112987	172.008	6.69929	44.9485	1.37788	108.261	10.9331	582.317	10.154	511.767	2832	Q8N8A2	549	2e-06	993	19.3856	20.9466	1	0	Serine/threonine-protein phosphatase 6 regulatory ankyrin repeat subunit B	-	-	-	-	-	UniRef90_B7G9C3	2535	0	853	89.5127	92.1454	1	0	Predicted protein	Phaeodactylum tricornutum (strain CCAP 1055/1)	-	-	GO:0005216
PSNMU-V1.4_AUG-EV-PASAV3_0029780.1	5.36741	6.30466	77.4087	1.39e-18	7.67786e-16	0.538168	0.98699	0.644847	0.92426	0.238704	0.328767	0.451949	51.3334	2.57324	19.4861	1.41321	44.7477	5.46654	325.205	4.5626	205.241	1960	-	-	-	-	-	-	-	-	-	-	-	-	-	-	-	-	-	-	-	-	-	-	-	-	-	-	-
PSNMU-V1.4_AUG-EV-PASAV3_0054470.1	5.30674	8.75322	47.6374	5.12809e-12	1.35471e-09	15.553	15.5321	7.87635	7.55718	9.4885	18.0822	27.7948	18.6667	14.3746	6.56552	33.2105	12.1531	7.80935	2241.07	32.7881	930.598	506	-	-	-	-	-	-	-	-	-	-	-	-	-	-	-	-	-	-	-	-	-	-	-	-	-	-	-
PSNMU-V1.4_AUG-EV-PASAV3_0009180.1	5.26432	4.41099	77.9517	1.05589e-18	6.41556e-16	12.1626	7.58424	7.0012	5.76303	7.45951	5.32603	9.32144	7.35688	2.66197	4.25075	0.953918	1.90911	0.420503	111.573	0.268388	40.7881	2495	-	-	-	-	-	-	-	-	-	-	-	-	-	-	-	-	-	-	-	-	-	-	-	-	-	-	-
PSNMU-V1.4_AUG-EV-PASAV3_0083530.1	5.10005	6.68007	65.9977	4.51443e-16	1.95926e-13	1.07634	0.883097	0.460605	0.815523	4.83376	0.854795	0.169481	2.08628	1.06479	1.05217	1.13057	2.28162	21.9863	531.529	3.04174	215.643	993	-	-	-	-	-	-	-	-	-	-	-	-	-	-	-	-	-	-	-	-	-	-	-	-	-	-	-
PSNMU-V1.4_AUG-EV-PASAV3_0103550.1	4.93365	2.92246	46.9922	7.12681e-12	1.84266e-09	21.5805	12.9867	17.6872	16.7998	18.0819	6.44384	7.9091	16.8	0.399295	1.01008	0.741936	3.44571	0.540647	33.1064	0.223657	19.5044	815	-	-	-	-	-	-	-	-	-	-	-	-	-	-	UniRef90_K0SIP0	324	7e-20	362	39.7546	24.8619	1	1	Uncharacterized protein (Fragment)	Thalassiosira oceanica	-	-	-
PSNMU-V1.4_AUG-EV-PASAV3_0009930.1	4.89078	3.2409	51.2586	8.0965e-13	2.23611e-10	0.0538168	0.207787	0.0460605	0.0543682	0.0596761	0.0657535	0.734416	1.81177	0.532394	0.88382	0.0706606	2.28162	1.26151	47.0798	0.581508	20.1203	1122	-	-	-	-	-	-	-	-	-	-	-	-	-	-	UniRef90_B7FP56	543	1e-27	247	48.3957	70.8502	1	1	Predicted protein	Phaeodactylum tricornutum (strain CCAP 1055/1)	-	-	-
PSNMU-V1.4_AUG-EV-PASAV3_0013480.1	4.84617	1.62836	28.6888	8.49918e-08	1.10451e-05	0.753435	1.55841	1.24363	1.46794	0.954817	1.18356	4.01104	5.2706	0.0887323	0.12626	0.388633	0.465637	0.120144	17.3056	0.134194	5.40647	669	-	-	-	-	-	-	-	-	-	-	-	-	-	-	-	-	-	-	-	-	-	-	-	-	-	-	-
PSNMU-V1.4_AUG-EV-PASAV3_0113130.1	4.83192	6.74165	57.6655	3.10701e-14	1.02044e-11	3.39046	3.16876	18.5624	26.4229	66.0017	37.0192	3.5026	6.31374	3.28309	7.70186	7.63135	10.3371	7.38884	669.597	2.95227	110.183	1617	Q8IUF1	1038	5e-58	395	64.1929	88.6076	1	1	COBW domain-containing protein 2	-	-	-	-	-	UniRef90_L1JNS5	1173	0	389	72.5417	98.9717	1	1	Uncharacterized protein	Guillardia theta CCMP2712	-	-	-
PSNMU-V1.4_AUG-EV-PASAV3_0004140.1	4.65045	4.92022	67.26	2.37965e-16	1.07102e-13	0.16145	0.103894	1.52	1.14173	0.179028	0.131507	0.451949	8.12551	0.399295	2.77772	6.50078	22.4903	2.04244	100.34	2.19184	98.6852	2903	Q5EBM0	411	7e-08	449	14.1578	26.2806	1	1	UMP-CMP kinase 2 mitochondrial	2.7.4.6]---[2.7.4.14	Nucleoside-diphosphate kinase.]---[UMP/CMP kinase.	-	-	-	UniRef90_K0RN92	2352	1e-69	747	81.0196	97.1888	1	1	Uncharacterized protein	Thalassiosira oceanica	GO:0006233	dTDP biosynthetic process	GO:0005524]---[GO:0004798
PSNMU-V1.4_AUG-EV-PASAV3_0029590.1	4.58414	2.34388	33.3077	7.86723e-09	1.29193e-06	1.45305	4.2077	0.783029	1.63105	0.238704	0.328767	6.44027	5.87452	0.177465	0.37878	1.87251	2.23506	0	11.34	0.447314	23.6105	1601	-	-	-	-	-	-	-	-	-	-	-	-	-	-	UniRef90_B7FZ60	915	1e-21	515	57.1518	60	1	1	Predicted protein	Phaeodactylum tricornutum (strain CCAP 1055/1)	-	-	-
PSNMU-V1.4_AUG-EV-PASAV3_0102200.1	4.47948	4.00972	56.8554	4.69067e-14	1.44254e-11	90.6813	81.9202	106.262	104.441	148.951	45.3699	43.2176	59.5688	1.99648	1.22051	1.90784	1.72286	1.02122	57.0225	0.715703	57.6918	1494	Q8W4E1	447	6e-15	551	29.9197	28.1307	1	0	DEAD-box ATP-dependent RNA helicase 47 mitochondrial	3.6.4.13	RNA helicase.	-	-	-	UniRef90_B7FUC7	306	3e-31	153	20.4819	60.7843	1	0	Predicted protein (Fragment)	Phaeodactylum tricornutum (strain CCAP 1055/1)	-	-	GO:0005524]---[GO:0004386]---[GO:0003676
PSNMU-V1.4_AUG-EV-PASAV3_0046510.1	4.46215	1.74017	27.6279	1.47041e-07	1.78685e-05	0	0.0519469	0.0921211	0	0.0596761	0.0657535	0	0	0.266197	0.25252	0.141321	0.37251	0.180216	13.1136	0.536777	11.2236	703	-	-	-	-	-	-	-	-	-	-	-	-	-	-	-	-	-	-	-	-	-	-	-	-	-	-	-
PSNMU-V1.4_AUG-EV-PASAV3_0110810.1	4.42377	7.52278	21.2334	4.06612e-06	0.000299464	0.430534	0.103894	2.80969	2.55531	1.73061	3.41918	0.564936	0.713727	1.68591	3.49319	1.90784	1.39691	2.88345	1386.49	3.22066	6.29614	3272	O82318	852	7e-07	960	26.0391	28.5417	1	2	Probably inactive leucine-rich repeat receptor-like protein kinase At2g25790	-	-	-	-	-	UniRef90_A0A061GRN2	1065	8e-09	970	32.5489	35.0515	1	2	Probably inactive leucine-rich repeat receptor-like protein kinase	Theobroma cacao	-	-	GO:0005524]---[GO:0004672
PSNMU-V1.4_AUG-EV-PASAV3_0095810.1	4.42326	6.36646	55.6863	8.50098e-14	2.51961e-11	1.88359	7.27256	0	0.271841	1.2532	1.90685	0.621429	51.4433	8.16337	32.2384	0.565285	53.4551	17.7212	324.99	6.03874	193.538	1642	-	-	-	-	-	-	-	-	-	-	-	-	-	-	-	-	-	-	-	-	-	-	-	-	-	-	-
PSNMU-V1.4_AUG-EV-PASAV3_0009090.1	4.40632	6.21763	57.4611	3.44729e-14	1.10241e-11	2.95992	4.15575	3.77696	3.91451	1.55158	1.31507	1.29935	1.20785	2.92816	5.34501	15.828	25.0513	2.40288	155.965	11.317	348.615	1110	-	-	-	-	-	-	-	-	-	-	-	-	-	-	-	-	-	-	-	-	-	-	-	-	-	-	-
PSNMU-V1.4_AUG-EV-PASAV3_0021520.1	4.40177	2.5325	34.4508	4.37166e-09	7.81241e-07	0.107634	0.363628	0.414545	0.543682	0.238704	0.19726	0.564936	0.878433	0.266197	0.75756	1.20123	2.51444	0.420503	20.2615	0.402583	19.4359	1839	-	-	-	-	-	-	-	-	-	-	-	-	-	-	UniRef90_B7G434	333	3e-06	390	18.1077	22.8205	1	1	Predicted protein	Phaeodactylum tricornutum (strain CCAP 1055/1)	-	-	-
PSNMU-V1.4_AUG-EV-PASAV3_0007600.1	4.36053	5.33013	62.514	2.64557e-15	1.03706e-12	2.52939	6.96088	2.57939	4.24072	1.01449	5.7863	7.9091	64.6747	1.46408	7.32308	3.99232	37.7632	7.14856	154.514	2.32603	99.3012	1166	-	-	-	-	-	-	-	-	-	-	-	-	-	-	-	-	-	-	-	-	-	-	-	-	-	-	-
PSNMU-V1.4_AUG-EV-PASAV3_0104930.1	4.33698	7.47118	45.6164	1.43835e-11	3.49577e-09	17.5443	11.0647	11.7454	15.1687	11.3385	5.85206	6.89222	50.7295	23.4697	51.1353	23.7066	107.562	14.7176	789.877	5.09938	359.359	2055	Q9WYG0	768	3e-34	251	37.3723	97.6096	1	2	Uncharacterized oxidoreductase TM_0325	-	-	-	-	-	UniRef90_I0I5W8	840	4e-110	281	40.8759	97.5089	1	2	Putative oxidoreductase	Caldilinea aerophila (strain DSM 14535 / JCM 11387 / NBRC 104270 / STL-6-O1)	-	-	GO:0016491
PSNMU-V1.4_AUG-EV-PASAV3_0018120.1	4.29478	5.57982	60.2058	8.5439e-15	3.24455e-12	0.914885	1.92203	1.28969	1.08736	0.656437	0.131507	6.55325	7.19217	4.52535	9.93245	4.02765	13.131	4.14496	140.648	5.18884	182.999	1188	-	-	-	-	-	-	-	-	-	-	-	-	-	-	UniRef90_B7G1C4	474	5e-22	247	39.899	64.3725	1	2	Predicted protein	Phaeodactylum tricornutum (strain CCAP 1055/1)	-	-	-
PSNMU-V1.4_AUG-EV-PASAV3_0068490.1	4.28527	5.82662	57.8488	2.83059e-14	9.55482e-12	2.15267	2.85708	3.59272	3.96888	2.80478	3.02466	3.44611	22.2902	3.77112	5.80796	3.67435	12.3859	13.2158	232.121	2.997	158.772	1382	-	-	-	-	-	-	-	-	-	-	-	-	-	-	-	-	-	-	-	-	-	-	-	-	-	-	-
PSNMU-V1.4_AUG-EV-PASAV3_0014980.1	4.27388	0.601326	20.7225	5.30878e-06	0.000374386	0.0538168	0.0519469	0.0460605	0.543682	1.67093	0.131507	0	0.109804	0.133098	0.210433	0.247312	2.70069	0.0600719	6.93299	0.0894628	1.5056	1312	Q8VCC9	555	4e-19	807	42.3018	22.8005	1	2	Spondin-1	-	-	-	-	-	UniRef90_UPI000423E1FC	549	6e-22	303	41.8445	58.4158	1	2	hypothetical protein	Aquimarina latercula	-	-	-
PSNMU-V1.4_AUG-EV-PASAV3_0002410.1	4.2469	7.81524	41.7733	1.02493e-10	2.26453e-08	16.1988	26.1293	67.755	65.8943	2.68542	5.98356	12.8805	102.722	26.3091	66.8336	26.5331	151.053	23.368	936.921	12.9721	501.228	1085	-	-	-	-	-	-	-	-	-	-	-	-	-	-	-	-	-	-	-	-	-	-	-	-	-	-	-
PSNMU-V1.4_AUG-EV-PASAV3_0002420.1	4.23779	5.24691	58.2416	2.31822e-14	8.04886e-12	0.753435	1.24672	0.967271	1.52231	0.179028	0.0657535	0.451949	2.6353	5.5014	5.47127	3.4977	8.14865	1.5018	212.074	2.32603	53.1751	1437	Q8SPU8	798	5e-19	279	55.5324	87.8136	1	0	Dehydrogenase/reductase SDR family member 4	1.1.1.184	Carbonyl reductase (NADPH).	-	-	-	UniRef90_W7TG61	849	2e-88	275	59.0814	96.7273	1	0	Short chain dehydrogenase	Nannochloropsis gaditana	-	-	GO:0016491
PSNMU-V1.4_AUG-EV-PASAV3_0052300.1	4.19142	7.90464	39.1186	3.98836e-10	8.07775e-08	1.34542	1.76619	0.736968	0.489314	3.9983	4.60274	0.903897	85.1531	30.3021	16.5821	14.3794	51.7788	4.86582	1053.81	45.5366	607.783	2116	-	-	-	-	-	-	-	-	-	-	-	-	-	-	-	-	-	-	-	-	-	-	-	-	-	-	-
PSNMU-V1.4_AUG-EV-PASAV3_0108300.1	4.17271	6.35396	52.0151	5.50753e-13	1.55645e-10	6.94236	6.59725	10.0412	8.3727	4.77409	3.68219	3.05065	3.29413	4.48098	7.15473	18.1951	26.8673	2.88345	153.171	12.8379	397.547	1408	-	-	-	-	-	-	-	-	-	-	-	-	-	-	-	-	-	-	-	-	-	-	-	-	-	-	-
PSNMU-V1.4_AUG-EV-PASAV3_0059800.1	4.13396	1.5243	23.5478	1.2185e-06	0.000111464	9.74084	6.49336	13.2194	11.961	24.2882	4.8	5.19741	9.05884	0.310563	0.37878	0.388633	3.25946	0.540647	12.3074	0.0447314	5.54334	1784	-	-	-	-	-	-	-	-	-	-	-	-	-	-	UniRef90_K0SWH5	714	1e-20	353	40.0224	56.6572	1	1	Uncharacterized protein	Thalassiosira oceanica	GO:0006396	RNA processing	-
PSNMU-V1.4_AUG-EV-PASAV3_0063520.1	4.12776	8.06857	24.2378	8.51427e-07	8.34399e-05	4.95114	5.40247	3.54666	2.17473	27.3913	20.0548	5.98832	338.691	6.29999	6.98638	2.47312	273.515	25.2302	76.2091	12.8826	1654.93	1498	-	-	-	-	-	-	-	-	-	-	-	-	-	-	UniRef90_F0Y980	249	2e-10	358	16.6222	24.581	1	1	Putative uncharacterized protein	Aureococcus anophagefferens	-	-	GO:0008233
PSNMU-V1.4_AUG-EV-PASAV3_0093610.1	4.12397	1.75607	24.243	8.49165e-07	8.34399e-05	0.968702	0.727256	0.0460605	0	0.0596761	0.131507	0.169481	0.384315	0.488027	2.81981	0.211982	1.67629	0.841007	11.9312	0.134194	8.2808	842	-	-	-	-	-	-	-	-	-	-	-	-	-	-	UniRef90_K4ZIN8	354	4e-09	210	42.0428	65.2381	1	0	Uncharacterized protein	Paenibacillus alvei DSM 29	-	-	GO:0008080
PSNMU-V1.4_AUG-EV-PASAV3_0077170.1	4.08783	1.70106	23.3289	1.36534e-06	0.000121106	11.8397	7.37645	12.0679	11.1999	10.682	6.37809	3.5026	9.38826	0.399295	0.37878	0.671276	2.14193	0.0600719	15.6395	0.268388	5.95396	527	-	-	-	-	-	-	-	-	-	-	-	-	-	-	UniRef90_B8LD96	183	3e-16	234	34.7249	26.0684	1	2	Predicted protein	Thalassiosira pseudonana	-	-	-
PSNMU-V1.4_AUG-EV-PASAV3_0049220.1	4.07113	8.75869	33.7382	6.30497e-09	1.07913e-06	19.8584	25.0903	18.4242	22.9434	4.41603	13.2822	29.8851	87.5139	29.2373	34.8478	58.3303	95.2228	24.0288	628.483	57.0325	2339.84	3343	-	-	-	-	-	-	-	-	-	-	-	-	-	-	UniRef90_R1DPG5	369	1e-08	346	11.038	34.6821	-1	2	Uncharacterized protein	Emiliania huxleyi CCMP1516	-	-	-
PSNMU-V1.4_AUG-EV-PASAV3_0079450.1	4.0522	1.25558	21.1173	4.32001e-06	0.000314352	72.0607	51.6352	67.4787	63.6652	97.272	17.4904	17.965	25.7491	0.532394	0.462953	0.176652	0.512201	0.240288	13.7585	0.0447314	2.73745	1268	Q2T9Y1	501	5e-10	279	39.511	60.5735	1	0	Uncharacterized protein C3orf26 homolog	-	-	-	-	-	UniRef90_K0RD87	405	3e-15	304	31.9401	50	1	0	Uncharacterized protein	Thalassiosira oceanica	GO:0006511	ubiquitin-dependent protein catabolic process	GO:0004843
PSNMU-V1.4_AUG-EV-PASAV3_0002850.1	4.02756	-0.688164	14.4192	0.000146301	0.00513246	0.107634	0.207787	0.138182	0	0.119352	0.131507	0.112987	0.0549021	0.0887323	0.168347	0.0706606	0.186255	0	3.60085	0	0.342182	1139	-	-	-	-	-	-	-	-	-	-	-	-	-	-	UniRef90_B7FTM4	540	2e-25	387	47.41	49.0956	1	2	Predicted protein	Phaeodactylum tricornutum (strain CCAP 1055/1)	-	-	GO:0008270
PSNMU-V1.4_AUG-EV-PASAV3_0000910.1	3.93581	5.63988	51.0014	9.22988e-13	2.49248e-10	2.36794	3.11681	3.22424	5.65429	0.775789	1.05206	1.01688	12.0236	3.85985	10.2691	11.4823	33.8984	5.64676	224.973	3.39959	94.8528	2539	-	-	-	-	-	-	-	-	-	-	-	-	-	-	UniRef90_B8C756	561	8e-11	597	22.0953	33.3333	1	1	Uncharacterized protein	Thalassiosira pseudonana	GO:0006355	regulation of transcription, DNA-dependent	-
PSNMU-V1.4_AUG-EV-PASAV3_0069660.1	3.89742	3.22805	36.3102	1.68282e-09	3.24597e-07	0.0538168	0.103894	0.230303	0.108736	3.16283	1.70959	0.564936	11.4196	0.0887323	0.420867	0.0706606	1.81598	2.64316	37.6746	1.65506	27.5799	1506	-	-	-	-	-	-	-	-	-	-	-	-	-	-	-	-	-	-	-	-	-	-	-	-	-	-	-
PSNMU-V1.4_AUG-EV-PASAV3_0051090.1	3.80776	2.84534	30.1606	3.97711e-08	5.75355e-06	1.23779	1.35062	1.42788	2.3922	2.20801	2.95891	3.33312	5.10589	0.177465	0.673386	1.23656	2.74726	1.56187	37.0834	0.492046	11.8395	713	-	-	-	-	-	-	-	-	-	-	-	-	-	-	UniRef90_L1JJE2	327	6e-19	118	45.8626	91.5254	1	2	Uncharacterized protein	Guillardia theta CCMP2712	-	-	-
PSNMU-V1.4_AUG-EV-PASAV3_0018740.1	3.79298	7.12814	38.5314	5.388e-10	1.07336e-07	9.04122	11.1166	8.7515	7.88339	8.41433	20.3178	25.9306	60.9413	17.8796	27.9876	19.0077	43.7233	14.4773	592.905	20.5764	335.407	1865	Q2MHE4	510	6e-24	390	27.3458	41.2821	1	1	Serine/threonine-protein kinase HT1	2.7.11.1	Non-specific serine/threonine protein kinase.	-	-	-	UniRef90_K0RG57	1086	7e-69	447	58.2306	80.0895	1	1	Uncharacterized protein	Thalassiosira oceanica	-	-	GO:0005524]---[GO:0004672
PSNMU-V1.4_AUG-EV-PASAV3_0076260.1	3.70435	2.66392	26.5707	2.54073e-07	2.96875e-05	0.322901	0.675309	0	0	0.0596761	0.19726	0.0564936	0	3.37183	2.77772	0.0706606	0.0465637	0.120144	36.7072	0.268388	5.20116	979	-	-	-	-	-	-	-	-	-	-	-	-	-	-	UniRef90_B7G3B8	888	7e-26	657	90.7048	40.0304	1	0	Predicted protein	Phaeodactylum tricornutum (strain CCAP 1055/1)	-	-	GO:0046872
PSNMU-V1.4_AUG-EV-PASAV3_0114190.1	3.69382	4.48602	44.5502	2.47924e-11	5.90739e-09	0.16145	0.103894	0.552726	0.92426	0.119352	0.19726	0.338961	0.219608	2.21831	12.626	3.03841	12.9913	0.360431	42.834	9.2594	89.3094	4410	-	-	-	-	-	-	-	-	-	-	-	-	-	-	UniRef90_B7FNU4	453	2e-34	752	10.2721	17.0213	1	2	Predicted protein	Phaeodactylum tricornutum (strain CCAP 1055/1)	-	-	GO:0004871
PSNMU-V1.4_AUG-EV-PASAV3_0079740.1	3.68375	1.24245	16.3331	5.31285e-05	0.00238235	14.7458	15.3243	8.01453	10.7105	16.769	14.4658	8.7565	10.0471	0.266197	0.294607	0.317973	0.325946	0.180216	14.9409	0.134194	1.77935	1307	Q5IFN2	1224	7e-85	546	93.6496	68.6813	1	2	Cryptochrome DASH chloroplastic/mitochondrial	-	-	-	-	-	UniRef90_B7FV99	1242	7e-112	610	95.0268	62.7869	1	2	Cry-dash from the cryptochrome/photolyase family	Phaeodactylum tricornutum (strain CCAP 1055/1)	GO:0006281	DNA repair	GO:0003913
PSNMU-V1.4_AUG-EV-PASAV3_0039300.1	3.66973	2.9649	30.3666	3.57625e-08	5.23597e-06	401.096	228.462	232.007	222.366	505.874	259.858	67.2838	88.7767	1.33098	1.38886	1.80185	1.90911	0.720863	24.3461	0.805165	28.2642	1588	-	-	-	-	-	-	-	-	-	-	-	-	-	-	UniRef90_B8BSR2	564	1e-21	453	35.5164	49.0066	1	0	Uncharacterized protein	Thalassiosira pseudonana	GO:0006396	RNA processing	GO:0000166]---[GO:0003723
PSNMU-V1.4_AUG-EV-PASAV3_0064480.1	3.66247	4.14929	15.8963	6.6909e-05	0.00287307	28.792	29.9214	51.9563	46.2673	71.1339	16.2411	16.4961	58.9099	0.399295	0.168347	0.282642	18.3927	0.240288	0.0537441	0.805165	117.574	1570	-	-	-	-	-	-	-	-	-	-	-	-	-	-	UniRef90_B7FYD0	702	2e-55	426	44.7134	54.4601	1	0	Predicted protein	Phaeodactylum tricornutum (strain CCAP 1055/1)	-	-	GO:0008168
PSNMU-V1.4_AUG-EV-PASAV3_0015380.1	3.6535	5.91391	43.1841	4.98246e-11	1.16436e-08	0.753435	0.467522	5.61938	6.25234	1.13385	0.526028	2.82468	0.768629	4.21478	7.99646	26.7097	46.6568	2.40288	139.896	14.7166	227.003	2049	-	-	-	-	-	-	-	-	-	-	-	-	-	-	UniRef90_B7FTM1	1002	5e-29	385	48.9019	65.1948	1	0	Predicted protein	Phaeodactylum tricornutum (strain CCAP 1055/1)	-	-	-
PSNMU-V1.4_AUG-EV-PASAV3_0024130.1	3.62778	8.54245	15.0473	0.000104848	0.00401927	3.33664	4.41548	0.0921211	0.380577	0.0596761	0.131507	0.395455	476.715	8.119	11.3634	1.05991	426.244	1.02122	1.45109	23.0814	2393.56	2145	E1C7T6	315	1e-09	318	14.6853	31.4465	1	2	tRNA wybutosine-synthesizing protein 5	1.14.11.42	tRNA(Phe) (7-(3-amino-3-carboxypropyl)wyosine(37)-C(2))-hydroxylase.	tRNA modification	wybutosine-tRNA(Phe) biosynthesis.	-	UniRef90_B5YN19	1110	2e-58	520	51.7483	71.3462	1	2	Predicted protein	Thalassiosira pseudonana	-	-	-
PSNMU-V1.4_AUG-EV-PASAV3_0116930.1	3.61777	5.31346	46.1407	1.10061e-11	2.72951e-09	15.7683	22.1813	21.7866	20.4424	13.1884	15.4521	16.8351	45.6785	4.34788	15.4458	4.38096	30.9649	13.5763	172.572	2.50496	65.8358	1657	P59723	291	1e-12	344	17.5619	27.907	1	0	Hypoxia-inducible factor 1-alpha inhibitor	1.14.11.30]---[1.14.11.n4	Hypoxia-inducible factor-asparagine dioxygenase.]---[Ankyrin-repeat-histidine dioxagenase.	-	-	-	UniRef90_K0TBI3	1014	8e-82	514	61.1949	74.9027	1	0	Uncharacterized protein	Thalassiosira oceanica	-	-	-
PSNMU-V1.4_AUG-EV-PASAV3_0094110.1	3.58258	5.42263	42.5477	6.89809e-11	1.58162e-08	0.322901	1.61035	5.11272	5.76303	0.179028	0.789041	3.10715	19.6	4.56971	17.6343	10.2105	40.4639	2.88345	168.38	10.5566	81.5077	2164	-	-	-	-	-	-	-	-	-	-	-	-	-	-	-	-	-	-	-	-	-	-	-	-	-	-	-
PSNMU-V1.4_AUG-EV-PASAV3_0026880.1	3.54121	3.16969	29.3948	5.90359e-08	7.94865e-06	0.215267	0.363628	10.7782	8.42707	0.29838	0.460274	1.24286	1.42745	0.488027	0.37878	4.87558	5.72733	0.901079	30.9566	0.93936	26.5533	1078	-	-	-	-	-	-	-	-	-	-	-	-	-	-	-	-	-	-	-	-	-	-	-	-	-	-	-
PSNMU-V1.4_AUG-EV-PASAV3_0063230.1	3.49556	3.40012	31.3703	2.13213e-08	3.3649e-06	0.269084	0.519469	0.230303	0.163105	0.0596761	0.0657535	0.451949	2.90981	1.46408	1.76764	0.176652	9.3593	2.04244	58.0436	1.78926	7.80174	1503	Q9SPV4	738	9e-13	359	49.1018	72.9805	1	1	Salicylate carboxymethyltransferase	2.1.1.274	Salicylate carboxymethyltransferase.	-	-	-	UniRef90_A0A072SAU6	903	4e-15	354	60.0798	85.0282	1	1	Uncharacterized protein	Streptomyces griseorubens	-	-	GO:0008168
PSNMU-V1.4_AUG-EV-PASAV3_0040510.1	3.44702	7.05514	33.6108	6.73163e-09	1.13615e-06	5.22023	2.75318	43.7114	27.9996	64.3308	13.0192	27.8513	58.4707	16.0162	27.4826	32.7159	85.3513	24.2691	495.735	16.5059	332.806	965	-	-	-	-	-	-	-	-	-	-	-	-	-	-	-	-	-	-	-	-	-	-	-	-	-	-	-
PSNMU-V1.4_AUG-EV-PASAV3_0091200.1	3.44285	5.95414	39.1833	3.85829e-10	7.94678e-08	27.2851	19.6879	27.36	28.7608	13.4868	9.66576	19.2078	43.6472	10.0267	18.3077	13.7788	44.5615	12.6752	139.143	4.6968	236.584	1065	-	-	-	-	-	-	-	-	-	-	-	-	-	-	-	-	-	-	-	-	-	-	-	-	-	-	-
PSNMU-V1.4_AUG-EV-PASAV3_0004210.1	3.42834	1.32999	16.3448	5.28015e-05	0.00237646	0.16145	0.207787	0.552726	0.271841	0.835465	0.460274	0.847404	5.1608	0.57676	0.168347	0.282642	0.279382	0.480575	14.5646	0.134194	2.94276	1797	-	-	-	-	-	-	-	-	-	-	-	-	-	-	-	-	-	-	-	-	-	-	-	-	-	-	-
PSNMU-V1.4_AUG-EV-PASAV3_0091220.1	3.41885	7.36709	30.7224	2.97705e-08	4.41184e-06	67.5939	52.6741	64.4847	65.5137	34.9105	29.6548	53.8384	117.161	25.688	50.8828	34.4117	135.78	30.5766	363.686	18.2504	619.554	2375	-	-	-	-	-	-	-	-	-	-	-	-	-	-	UniRef90_B8BSB5	1092	1e-84	495	45.9789	72.7273	1	2	Uncharacterized protein	Thalassiosira pseudonana	-	-	-
PSNMU-V1.4_AUG-EV-PASAV3_0102210.1	3.39633	3.74183	34.1615	5.07232e-09	8.80555e-07	193.902	194.385	339.881	296.742	306.556	84.0987	113.722	141.812	1.99648	0.6313	4.38096	1.90911	1.9223	47.9935	1.38667	42.9096	2237	Q94AC1	876	1e-37	581	39.1596	47.6764	1	0	Rhodanese-like domain-containing protein 6	-	-	-	-	-	UniRef90_B8C4B2	1350	6e-162	499	60.3487	90.3808	1	0	Uncharacterized protein	Thalassiosira pseudonana	-	-	GO:0003676]---[GO:0000166
PSNMU-V1.4_AUG-EV-PASAV3_0103000.1	3.36918	9.73383	12.2365	0.000468633	0.0118123	1.6145	0.467522	1.65818	7.1766	0.477409	0.920548	1.92078	736.951	1.81901	2.5252	7.77267	1839.64	2.76331	3.86957	74.2989	4814.63	1858	O93428	1011	4e-63	396	54.4133	83.0808	1	1	Cathepsin D	3.4.23.5	Cathepsin D.	-	-	-	UniRef90_B7GBN2	1032	5e-97	344	55.5436	97.093	1	1	Predicted protein (Fragment)	Phaeodactylum tricornutum (strain CCAP 1055/1)	GO:0009267]---[GO:0016237]---[GO:0051603	cellular response to starvation]---[microautophagy]---[proteolysis involved in cellular protein catabolic process	GO:0004190
PSNMU-V1.4_AUG-EV-PASAV3_0114410.1	3.36374	8.19301	24.6403	6.90904e-07	7.11515e-05	23.4641	39.7913	0.736968	7.33971	24.2285	18.6082	3.78507	182.824	74.3576	124.324	4.48695	157.339	169.343	1081.38	27.8677	607.783	1575	-	-	-	-	-	-	-	-	-	-	-	-	-	-	UniRef90_A0A097KHV5	243	3e-09	1004	15.4286	8.16733	1	1	Chlamydia muridarum strain Nigg3-28 complete genome	Chlamydia muridarum	-	-	GO:0004386
PSNMU-V1.4_AUG-EV-PASAV3_0054730.1	3.34679	0.835379	14.8395	0.000117059	0.00435015	1.56069	1.24672	2.76363	2.66404	0.119352	0.394521	0.112987	0.109804	0.488027	2.35685	0.529955	7.3105	0.120144	2.57972	0.0447314	0.821236	2801	-	-	-	-	-	-	-	-	-	-	-	-	-	-	UniRef90_K0R4D3	2403	0	939	85.7908	87.114	1	1	Uncharacterized protein	Thalassiosira oceanica	-	-	GO:0008115
PSNMU-V1.4_AUG-EV-PASAV3_0024850.1	3.33346	6.1601	35.9915	1.98177e-09	3.76288e-07	6.94236	7.53229	7.69211	14.2445	1.43223	2.56438	9.20845	56.604	35.3598	39.6456	9.53918	26.3085	13.336	267.538	3.26539	155.624	1969	P30184	1374	1e-98	520	69.7816	81.3462	1	0	Leucine aminopeptidase 1	3.4.11.1]---[3.4.11.5	Leucyl aminopeptidase.]---[Prolyl aminopeptidase.	-	-	-	UniRef90_B7FVX9	1371	1e-157	435	69.6293	99.0805	1	0	Predicted protein (Fragment)	Phaeodactylum tricornutum (strain CCAP 1055/1)	-	-	GO:0004177]---[GO:0030145]---[GO:0008235
PSNMU-V1.4_AUG-EV-PASAV3_0059600.1	3.32969	5.11676	40.4612	2.00559e-10	4.27577e-08	14.1538	14.4412	16.5818	15.2775	5.19182	5.06302	14.8013	19.4353	6.16689	9.4695	12.2949	32.8274	5.10611	116.786	2.63915	87.3932	1474	-	-	-	-	-	-	-	-	-	-	-	-	-	-	-	-	-	-	-	-	-	-	-	-	-	-	-
PSNMU-V1.4_AUG-EV-PASAV3_0110540.1	3.31681	-0.447491	12.1565	0.000489165	0.0120851	10.3866	14.7529	10.9163	11.6348	64.0921	6.37809	2.09026	3.62354	0.0887323	0.0420867	0.0353303	0.139691	0.180216	3.76209	0.134194	1.09498	1774	-	-	-	-	-	-	-	-	-	-	-	-	-	-	-	-	-	-	-	-	-	-	-	-	-	-	-
PSNMU-V1.4_AUG-EV-PASAV3_0034530.1	3.30297	8.82114	21.9124	2.85387e-06	0.000232753	35.4653	61.1415	1.33576	10.33	37.5959	27.6165	5.64936	298.667	113.489	190.063	6.00615	248.184	264.376	1600.18	48.623	999.65	2099	-	-	-	-	-	-	-	-	-	-	-	-	-	-	UniRef90_A0A097KHV5	384	2e-19	1004	18.2944	12.8486	1	0	Chlamydia muridarum strain Nigg3-28 complete genome	Chlamydia muridarum	-	-	GO:0005524]---[GO:0003677]---[GO:0004386]---[GO:0004518
PSNMU-V1.4_AUG-EV-PASAV3_0078620.1	3.29459	5.84156	38.1209	6.64948e-10	1.3033e-07	37.9408	26.7526	31.0909	30.6637	17.4254	21.0411	18.6429	27.6707	13.4429	27.3142	19.361	33.0602	7.74928	204.765	3.22066	137.352	2551	Q9VVI3	1164	2e-76	1007	45.6292	37.8352	1	2	E3 ubiquitin-protein ligase Nedd-4	-	-	Protein modification	protein ubiquitination.	-	UniRef90_K0T5U3	1584	0	648	62.0933	83.7963	1	2	Uncharacterized protein (Fragment)	Thalassiosira oceanica	-	-	GO:0016874]---[GO:0004842
PSNMU-V1.4_AUG-EV-PASAV3_0067510.1	3.2632	6.11186	35.7055	2.29515e-09	4.25658e-07	7.42671	8.2076	5.71151	5.9805	3.34186	9.33699	9.15196	28.4942	9.31689	13.1731	10.4224	27.7054	11.2334	260.39	19.2345	179.03	1325	-	-	-	-	-	-	-	-	-	-	-	-	-	-	-	-	-	-	-	-	-	-	-	-	-	-	-
PSNMU-V1.4_AUG-EV-PASAV3_0040520.1	3.25336	3.54299	30.0966	4.11051e-08	5.87658e-06	172.375	100.829	136.109	121.241	223.368	89.4905	50.0533	42.4393	3.28309	5.0504	2.72043	3.95791	1.38165	42.9953	1.43141	29.4276	6239	Q6YHU6	957	4e-16	1953	15.339	14.4905	1	1	Thyroid adenoma-associated protein	-	-	-	-	-	UniRef90_B7G9L3	4680	0	2097	75.012	75.4411	1	1	Predicted protein	Phaeodactylum tricornutum (strain CCAP 1055/1)	-	-	-
PSNMU-V1.4_AUG-EV-PASAV3_0065620.1	3.24028	4.21269	29.3789	5.95233e-08	7.94865e-06	1.66832	2.64929	4.46787	5.27372	2.44672	2.89315	3.89806	5.60001	2.12957	1.64138	4.94624	8.89367	1.62194	110.659	2.19184	12.2501	345	-	-	-	-	-	-	-	-	-	-	-	-	-	-	UniRef90_B7G9A3	258	2e-10	2798	74.7826	3.28806	1	2	Predicted protein	Phaeodactylum tricornutum (strain CCAP 1055/1)	-	-	-
PSNMU-V1.4_AUG-EV-PASAV3_0053830.1	3.21785	5.08349	29.8384	4.69591e-08	6.56063e-06	4.84351	4.83106	41.0399	46.811	1.31287	3.28767	7.62663	11.5843	1.59718	1.93599	56.7758	37.8097	0.780935	88.5165	1.83399	87.7354	1609	O35435	1257	1e-90	395	78.1231	89.6203	1	1	Dihydroorotate dehydrogenase (quinone) mitochondrial	1.3.5.2	Dihydroorotate dehydrogenase (quinone).	Pyrimidine metabolism	UMP biosynthesis via de novo pathway	orotate from (S)-dihydroorotate (quinone route): step 1/1.	UniRef90_D8LB11	1329	3e-83	464	82.5979	81.4655	1	1	Dihydroorotate dehydrogenase (quinone) mitochondrial	Ectocarpus siliculosus	GO:0006207]---[GO:0044205	'de novo' pyrimidine base biosynthetic process]---['de novo' UMP biosynthetic process	GO:0004152
PSNMU-V1.4_AUG-EV-PASAV3_0024560.1	3.13254	6.47386	31.6073	1.88718e-08	3.0175e-06	19.5355	25.402	13.1733	14.5163	25.1236	17.3589	22.7104	60.8315	8.42957	15.3195	10.4931	59.6015	31.8381	430.49	14.0904	118.942	1930	P32518	372	4e-44	169	19.2746	73.3728	1	1	Deoxyuridine 5'-triphosphate nucleotidohydrolase	3.6.1.23	dUTP diphosphatase.	Pyrimidine metabolism	dUMP biosynthesis	dUMP from dCTP (dUTP route): step 2/2.	UniRef90_D7G905	393	1e-54	276	20.3627	47.4638	1	1	Deoxyuridine 5'-triphosphate nucleotidohydrolase	Ectocarpus siliculosus	GO:0035863]---[GO:0046081]---[GO:0046080	dITP catabolic process]---[dUTP catabolic process]---[dUTP metabolic process	GO:0035870]---[GO:0004170
PSNMU-V1.4_AUG-EV-PASAV3_0056760.1	3.12738	2.10084	16.7158	4.34168e-05	0.00202146	36.4878	38.2329	66.189	63.6108	67.6727	5.91781	10.7338	15.9216	0.443661	0.25252	2.08449	1.72286	0.540647	16.1232	0.93936	11.5657	1275	-	-	-	-	-	-	-	-	-	-	-	-	-	-	UniRef90_B8LBR4	192	3e-09	204	15.0588	31.3725	1	0	Putative uncharacterized protein	Thalassiosira pseudonana	GO:0006355	regulation of transcription, DNA-dependent	-
PSNMU-V1.4_AUG-EV-PASAV3_0035820.1	3.12735	2.47988	19.4795	1.01685e-05	0.000646949	3.98244	7.06477	3.17818	4.34946	6.92242	6.04932	5.2539	6.53335	0.443661	0.925906	1.80185	2.42131	1.80216	25.7434	0.357851	10.0601	1676	-	-	-	-	-	-	-	-	-	-	-	-	-	-	UniRef90_K0TJK7	1068	3e-137	510	63.7232	67.451	1	2	Uncharacterized protein	Thalassiosira oceanica	GO:0006351	transcription, DNA-dependent	GO:0003677
PSNMU-V1.4_AUG-EV-PASAV3_0046270.1	3.1096	4.16927	29.838	4.69696e-08	6.56063e-06	1.18397	2.96097	21.9248	22.7259	2.20801	5.45754	8.86949	7.9059	2.21831	2.23059	15.5453	12.0134	1.26151	66.4814	0.849897	41.9515	4235	-	-	-	-	-	-	-	-	-	-	-	-	-	-	-	-	-	-	-	-	-	-	-	-	-	-	-
PSNMU-V1.4_AUG-EV-PASAV3_0064210.1	3.1039	4.93198	35.6914	2.31183e-09	4.25658e-07	98.8614	72.6737	106.262	98.5152	143.7	73.9726	45.0819	82.5727	6.83238	6.06048	9.18588	17.3683	4.20503	86.1518	5.4125	101.217	3034	Q03604	2472	0	788	81.4766	98.8579	1	2	Ribonucleoside-diphosphate reductase large subunit	1.17.4.1	Ribonucleoside-diphosphate reductase.	Genetic information processing	DNA replication.	-	UniRef90_B8C1L6	2475	0	811	81.5755	99.7534	1	2	Ribonucleoside-diphosphate reductase	Thalassiosira pseudonana	GO:0006260	DNA replication	GO:0005524]---[GO:0004748
PSNMU-V1.4_AUG-EV-PASAV3_0063110.1	3.09251	4.87484	34.3006	4.72247e-09	8.31702e-07	7.26526	6.85699	0.138182	0	0.119352	0.19726	0.564936	5.87452	16.0605	18.5602	1.23656	5.7739	0.841007	74.3818	6.57552	100.259	1729	-	-	-	-	-	-	-	-	-	-	-	-	-	-	UniRef90_B7GB13	417	2e-10	1106	24.118	12.4774	1	1	Predicted protein	Phaeodactylum tricornutum (strain CCAP 1055/1)	-	-	GO:0043565]---[GO:0003700
PSNMU-V1.4_AUG-EV-PASAV3_0088600.1	3.08517	8.51146	20.4733	6.04704e-06	0.000412697	6.29656	9.76601	14.1406	14.1357	7.28048	16.6356	21.75	108.706	19.7873	25.252	67.3396	82.9299	57.7892	1376.76	186.53	959.478	2456	-	-	-	-	-	-	-	-	-	-	-	-	-	-	-	-	-	-	-	-	-	-	-	-	-	-	-
PSNMU-V1.4_AUG-EV-PASAV3_0020420.1	3.0778	9.31138	9.44401	0.0021184	0.0349751	2.2603	2.80513	0.644847	2.3922	0.716113	0.986302	1.07338	836.763	3.32746	3.91406	4.52228	777.241	2.76331	1.77355	56.2274	4042.88	1186	-	-	-	-	-	-	-	-	-	-	-	-	-	-	UniRef90_B5Y5H3	906	2e-74	715	76.3912	40.6993	1	1	Predicted protein	Phaeodactylum tricornutum (strain CCAP 1055/1)	-	-	-
PSNMU-V1.4_AUG-EV-PASAV3_0086340.1	3.07744	8.55907	20.0356	7.60145e-06	0.000496628	1.66832	2.02593	68.3999	79.432	4.59506	6.50959	27.6254	30.1961	12.5556	27.8614	310.553	429.923	16.0392	506.108	209.88	1467.82	918	-	-	-	-	-	-	-	-	-	-	-	-	-	-	UniRef90_B7FT88	456	1e-54	160	49.6732	96.875	1	1	Predicted protein	Phaeodactylum tricornutum (strain CCAP 1055/1)	-	-	-
PSNMU-V1.4_AUG-EV-PASAV3_0017230.1	3.06562	6.8215	27.2243	1.81169e-07	2.17977e-05	24.1637	21.506	19.4836	20.6056	10.3836	37.611	14.4059	47.3805	19.0331	33.4168	34.977	61.8832	15.7989	508.204	22.2762	183.341	1744	-	-	-	-	-	-	-	-	-	-	-	-	-	-	-	-	-	-	-	-	-	-	-	-	-	-	-
PSNMU-V1.4_AUG-EV-PASAV3_0017520.1	3.04278	7.05911	27.153	1.87976e-07	2.23949e-05	8.3416	10.8049	7.41575	10.6018	8.35465	14.0712	10.6208	27.5059	20.231	29.0819	23.7066	64.1648	41.8701	566.14	22.9919	259.853	2710	-	-	-	-	-	-	-	-	-	-	-	-	-	-	UniRef90_B5Y3D0	504	6e-19	644	18.5978	21.2733	1	1	Predicted protein	Phaeodactylum tricornutum (strain CCAP 1055/1)	-	-	-
PSNMU-V1.4_AUG-EV-PASAV3_0053950.1	3.04025	4.22839	28.6787	8.54378e-08	1.10451e-05	1.18397	3.06486	27.36	30.1744	1.79028	5.19452	11.1857	9.88238	1.95211	1.64138	20.1029	15.8317	1.14137	59.6022	1.11829	48.4529	4199	-	-	-	-	-	-	-	-	-	-	-	-	-	-	-	-	-	-	-	-	-	-	-	-	-	-	-
PSNMU-V1.4_AUG-EV-PASAV3_0030890.1	3.03553	1.636	14.6534	0.000129199	0.00468999	55.3775	70.6477	108.749	102.158	126.215	21.6329	31.8624	46.0628	0.399295	0.210433	1.69585	1.67629	0.600719	9.67393	0.268388	10.1286	1996	Q3UHX9	1095	3e-90	385	54.8597	80.7792	1	1	Putative methyltransferase C9orf114 homolog	-	-	-	-	-	UniRef90_B7G372	1101	6e-147	330	55.1603	99.3939	1	1	Predicted protein (Fragment)	Phaeodactylum tricornutum (strain CCAP 1055/1)	-	-	-
PSNMU-V1.4_AUG-EV-PASAV3_0027470.1	2.9973	4.39836	29.5334	5.49611e-08	7.58963e-06	3.98244	6.59725	10.1333	8.15523	2.14834	5.45754	12.3156	4.22746	2.83943	10.2271	7.45469	16.1576	1.62194	64.6541	9.88564	51.7379	1924	-	-	-	-	-	-	-	-	-	-	-	-	-	-	UniRef90_B7GCA5	498	3e-12	321	25.8836	46.729	1	2	Predicted protein	Phaeodactylum tricornutum (strain CCAP 1055/1)	-	-	-
PSNMU-V1.4_AUG-EV-PASAV3_0034890.1	2.95423	2.90229	20.001	7.74e-06	0.000502976	0.269084	0.519469	3.03999	3.20772	0.119352	0.460274	1.46883	5.2157	0.931689	2.02016	5.33488	5.21513	1.08129	24.2386	0.715703	19.6412	1298	Q00871	720	4e-12	271	55.47	88.9299	-1	1	Chymotrypsin BI	3.4.21.1	Chymotrypsin.	-	-	-	UniRef90_B7FZA8	669	4e-18	366	51.5408	65.3005	-1	1	Predicted protein	Phaeodactylum tricornutum (strain CCAP 1055/1)	-	-	GO:0004252
PSNMU-V1.4_AUG-EV-PASAV3_0077300.1	2.95357	4.7395	32.2441	1.35967e-08	2.20303e-06	32.5591	29.1941	45.1854	44.5276	52.5149	36.4932	26.7215	42.9334	2.92816	7.74394	9.29187	32.3618	10.3324	84.8082	2.4155	61.3874	1479	-	-	-	-	-	-	-	-	-	-	-	-	-	-	-	-	-	-	-	-	-	-	-	-	-	-	-
PSNMU-V1.4_AUG-EV-PASAV3_0082740.1	2.95079	1.22655	12.8989	0.000328774	0.00933472	107.849	125.556	240.574	207.904	255.712	31.8904	49.9403	75.2159	0.399295	0.6313	0.918588	0.745019	0.720863	8.11536	0.178926	6.70676	1176	Q6GL69	444	2e-24	276	37.7551	53.2609	1	0	MKI67 FHA domain-interacting nucleolar phosphoprotein-like	-	-	-	-	-	UniRef90_B8BRY7	426	6e-31	144	36.2245	98.6111	1	0	Uncharacterized protein (Fragment)	Thalassiosira pseudonana	-	-	GO:0003676]---[GO:0000166
PSNMU-V1.4_AUG-EV-PASAV3_0083230.1	2.95042	0.772577	11.8926	0.000563578	0.0134645	19.0511	15.1685	52.2787	47.7897	60.6906	10.5206	10.3383	15.702	0.221831	0.25252	1.23656	1.35035	0.180216	3.81583	0.178926	6.43302	1889	-	-	-	-	-	-	-	-	-	-	-	-	-	-	UniRef90_B7FWK0	597	1e-64	275	31.604	70.9091	1	0	Predicted protein (Fragment)	Phaeodactylum tricornutum (strain CCAP 1055/1)	-	-	GO:0004190
PSNMU-V1.4_AUG-EV-PASAV3_0117770.1	2.94575	4.26969	26.6488	2.44008e-07	2.87882e-05	23.8408	36.7264	0.0460605	0.217473	16.1125	23.6712	13.389	42.9334	7.76407	31.9017	0.0353303	2.28162	13.9367	40.0393	2.46023	48.6583	1597	-	-	-	-	-	-	-	-	-	-	-	-	-	-	-	-	-	-	-	-	-	-	-	-	-	-	-
PSNMU-V1.4_AUG-EV-PASAV3_0112340.1	2.93921	4.83984	31.1848	2.34602e-08	3.65498e-06	0.322901	0.779203	4.42181	4.34946	3.75959	4.40548	2.42922	18.0079	5.14647	14.8987	5.08756	20.3483	4.50539	107.219	10.333	54.9544	2663	Q6AZT7	909	1e-27	1300	34.1344	25.4615	1	0	Nephrocystin-3	-	-	-	-	-	UniRef90_B7G1P6	1935	0	694	72.6624	93.9481	1	0	TPR repeat-contain kinesin light chain	Phaeodactylum tricornutum (strain CCAP 1055/1)	-	-	-
PSNMU-V1.4_AUG-EV-PASAV3_0059370.1	2.92029	2.65707	18.1065	2.08886e-05	0.00113829	0.215267	0.207787	0.783029	0.489314	0.238704	0.657535	0.677923	0.988238	1.10915	2.65146	1.27189	2.93351	1.38165	26.4958	1.65506	11.4973	1451	-	-	-	-	-	-	-	-	-	-	-	-	-	-	UniRef90_B7G8Y8	480	1e-51	418	33.0806	36.1244	1	2	Predicted protein	Phaeodactylum tricornutum (strain CCAP 1055/1)	-	-	-
PSNMU-V1.4_AUG-EV-PASAV3_0024840.1	2.91263	4.27475	28.7764	8.12338e-08	1.07299e-05	0.430534	1.24672	0.0460605	0	9.42882	18.8055	0.225974	5.49021	0.79859	5.89213	0.247312	2.00224	16.3996	109.423	1.25248	11.7711	762	-	-	-	-	-	-	-	-	-	-	-	-	-	-	-	-	-	-	-	-	-	-	-	-	-	-	-
PSNMU-V1.4_AUG-EV-PASAV3_0102180.1	2.91162	6.05224	28.015	1.20377e-07	1.52377e-05	94.6099	65.3491	149.605	130.864	151.04	50.6959	42.7091	53.1452	4.52535	3.61945	79.3872	29.8939	5.28633	142.153	8.23058	250.203	1298	Q6NVR9	603	1e-65	594	46.4561	34.1751	-1	1	ATPase family AAA domain-containing protein 3	-	-	-	-	-	UniRef90_K0T147	642	1e-112	574	49.4607	37.4564	-1	1	Uncharacterized protein	Thalassiosira oceanica	-	-	GO:0005524
PSNMU-V1.4_AUG-EV-PASAV3_0009970.1	2.90796	3.85085	25.6242	4.148e-07	4.46075e-05	0.538168	0.363628	0.921211	0.59805	0.417733	0.19726	1.46883	3.23922	4.92464	5.76587	2.61444	4.37699	4.20503	33.59	2.10238	53.4488	3720	-	-	-	-	-	-	-	-	-	-	-	-	-	-	UniRef90_K0STJ7	777	1e-15	679	20.8871	32.106	1	1	Uncharacterized protein	Thalassiosira oceanica	-	-	-
PSNMU-V1.4_AUG-EV-PASAV3_0024550.1	2.89697	2.6242	17.2669	3.24793e-05	0.00159793	1.66832	1.87009	1.79636	2.99025	43.2652	21.4356	2.14676	6.09413	1.37535	3.53528	0.282642	0.279382	4.02482	20.584	0.984091	16.2879	2331	-	-	-	-	-	-	-	-	-	-	-	-	-	-	UniRef90_K0RFM6	459	3e-47	160	19.6911	89.375	1	2	Uncharacterized protein (Fragment)	Thalassiosira oceanica	-	-	GO:0016491
PSNMU-V1.4_AUG-EV-PASAV3_0085630.1	2.89408	5.62353	30.8787	2.74664e-08	4.17214e-06	2.63702	8.83097	0.598787	3.15336	11.6965	18.3452	1.86429	7.63139	10.5148	38.0042	2.75576	8.24177	29.6755	215.729	5.59143	66.3833	747	-	-	-	-	-	-	-	-	-	-	-	-	-	-	-	-	-	-	-	-	-	-	-	-	-	-	-
PSNMU-V1.4_AUG-EV-PASAV3_0123630.1	2.87657	2.11758	14.4939	0.000140616	0.00498182	0.215267	0.207787	1.01333	0.92426	0.119352	0.723288	1.63831	1.59216	0.399295	1.80973	3.63902	6.23954	0.420503	9.83517	1.02882	11.5657	1869	-	-	-	-	-	-	-	-	-	-	-	-	-	-	-	-	-	-	-	-	-	-	-	-	-	-	-
PSNMU-V1.4_AUG-EV-PASAV3_0104040.1	2.85821	1.54584	12.9688	0.000316727	0.0091276	5.05878	3.11681	3.86908	4.02325	2.68542	2.23562	1.52533	0.878433	0.532394	1.47303	1.09524	2.14193	1.08129	11.7162	0.0894628	4.79055	1865	Q8R2J9	870	4e-38	366	46.6488	62.5683	1	1	DNA repair protein RAD51 homolog 3	-	-	-	-	-	UniRef90_B7FT85	1449	1e-65	363	77.6944	95.3168	1	1	Rad51 DNA recombination/repair protein (Fragment)	Phaeodactylum tricornutum (strain CCAP 1055/1)	GO:0006281	DNA repair	GO:0005524]---[GO:0003677]---[GO:0008094
PSNMU-V1.4_AUG-EV-PASAV3_0108950.1	2.85343	1.13105	11.5879	0.000663827	0.0151632	0.376717	0.155841	0.230303	0.543682	0.119352	0.0657535	0.508442	0.823531	0.310563	0.12626	1.55453	0.791583	0.0600719	2.57972	0.402583	11.8395	1211	-	-	-	-	-	-	-	-	-	-	-	-	-	-	UniRef90_B7FRJ5	240	3e-30	256	19.8183	31.25	1	1	Predicted protein	Phaeodactylum tricornutum (strain CCAP 1055/1)	-	-	GO:0043565]---[GO:0003700
PSNMU-V1.4_AUG-EV-PASAV3_0063720.1	2.84823	2.42655	13.1408	0.000288932	0.00854283	0	0	0.184242	0.163105	5.07247	0.263014	0.112987	0	0.0443661	0.0420867	0.353303	0.745019	2.16259	37.5134	0.0894628	0.410618	1462	-	-	-	-	-	-	-	-	-	-	-	-	-	-	-	-	-	-	-	-	-	-	-	-	-	-	-
PSNMU-V1.4_AUG-EV-PASAV3_0009980.1	2.82392	2.66258	17.3	3.19182e-05	0.00157855	0.0538168	0.363628	0.598787	0.92426	0.537085	0.19726	1.52533	3.23922	0.931689	1.72555	1.90784	3.21289	1.14137	19.1866	2.50496	18.7516	942	-	-	-	-	-	-	-	-	-	-	-	-	-	-	UniRef90_UPI0003827311	363	1e-32	409	38.535	28.6064	1	2	hypothetical protein	Succinimonas amylolytica	-	-	-
PSNMU-V1.4_AUG-EV-PASAV3_0080810.1	2.80597	5.66981	29.4192	5.82985e-08	7.94865e-06	30.6217	22.0255	58.2205	57.9021	22.2592	16.5041	26.778	41.4511	6.65492	17.508	22.894	54.0139	20.3644	170.852	2.77335	107.103	2745	-	-	-	-	-	-	-	-	-	-	-	-	-	-	-	-	-	-	-	-	-	-	-	-	-	-	-
PSNMU-V1.4_AUG-EV-PASAV3_0043730.1	2.80229	0.664418	10.0564	0.0015182	0.027495	0.107634	0.207787	0.230303	0.271841	0.238704	0	0.225974	0	0.133098	0.75756	1.34255	3.11977	0.180216	4.78322	0.223657	1.91622	885	-	-	-	-	-	-	-	-	-	-	-	-	-	-	-	-	-	-	-	-	-	-	-	-	-	-	-
PSNMU-V1.4_AUG-EV-PASAV3_0098860.1	2.79082	3.82506	13.87	0.000195896	0.0065399	1.56069	1.71425	0.598787	0.978628	0.238704	0.460274	2.54221	8.61963	1.95211	1.80973	1.9785	5.2617	0.600719	0.698673	0.670971	96.0162	1812	-	-	-	-	-	-	-	-	-	-	-	-	-	-	-	-	-	-	-	-	-	-	-	-	-	-	-
PSNMU-V1.4_AUG-EV-PASAV3_0077520.1	2.78256	3.28382	21.0671	4.43479e-06	0.000320664	0.0538168	0.519469	0.184242	0.326209	0.0596761	0	0.564936	3.45883	1.24225	3.61945	3.53303	7.96239	3.48417	36.7072	1.47614	18.4778	1049	P95806	786	5e-11	346	74.9285	84.9711	1	1	2 5-dichlorohydroquinone reductive dechlorinase	-	-	Xenobiotic degradation	gamma-hexachlorocyclohexane degradation.	-	UniRef90_K6ZZ93	768	2e-12	251	73.2126	92.0319	1	1	Glutathione S-transferase N-terminal domain protein	Glaciecola polaris LMG 21857	-	-	GO:0016740
PSNMU-V1.4_AUG-EV-PASAV3_0084940.1	2.77301	2.24633	13.243	0.000273603	0.00825019	0.968702	0.0519469	0.230303	0.326209	0.119352	0	0.225974	0.439217	0.532394	0.210433	0.600615	1.0244	0.30036	2.74095	1.87872	29.9067	2315	-	-	-	-	-	-	-	-	-	-	-	-	-	-	UniRef90_UPI00056BFCD5	906	6e-20	336	39.1361	86.3095	1	0	hypothetical protein partial	Streptomyces griseus	-	-	-
PSNMU-V1.4_AUG-EV-PASAV3_0048290.1	2.77046	6.86072	22.4055	2.20744e-06	0.000188907	2.15267	3.37655	17.7794	24.1939	2.26769	4.47124	6.83572	5.70982	9.89365	18.7706	130.722	175.871	4.62554	170.691	41.466	387.966	2164	Q23571	1437	8e-96	448	66.4048	92.8571	-1	1	Lipoamide acyltransferase component of branched-chain alpha-keto acid dehydrogenase complex mitochondrial	2.3.1.168	Dihydrolipoyllysine-residue (2-methylpropanoyl)transferase.	-	-	-	UniRef90_B8C8C2	1437	4e-109	423	66.4048	100	-1	1	Uncharacterized protein (Fragment)	Thalassiosira pseudonana	-	-	GO:0016746
PSNMU-V1.4_AUG-EV-PASAV3_0064370.1	2.7606	4.50034	27.9822	1.22435e-07	1.53385e-05	7.10381	13.662	8.47514	9.13386	7.10145	7.49589	11.2422	19.051	3.28309	5.72379	7.73734	16.7164	9.31115	85.0231	2.86281	46.1945	2853	-	-	-	-	-	-	-	-	-	-	-	-	-	-	UniRef90_K0SVN0	717	6e-29	1324	25.1314	15.3323	1	0	Uncharacterized protein (Fragment)	Thalassiosira oceanica	-	-	GO:0003677
PSNMU-V1.4_AUG-EV-PASAV3_0116290.1	2.74152	4.03464	23.8957	1.01698e-06	9.65497e-05	45.529	20.7268	94.7926	79.5951	27.9284	18.2137	22.2585	8.94904	2.70633	5.72379	16.1813	13.4569	1.68201	51.7018	1.11829	38.1875	3689	Q8CRT9	2367	1e-72	729	64.1637	80.5213	1	2	ATP-dependent DNA helicase PcrA	3.6.4.12	DNA helicase.	-	-	-	UniRef90_K0S3E1	3045	1e-159	983	82.5427	93.591	1	2	Uncharacterized protein	Thalassiosira oceanica	GO:0006268	DNA unwinding involved in replication	GO:0005524]---[GO:0004003]---[GO:0003677
PSNMU-V1.4_AUG-EV-PASAV3_0036450.1	2.71918	6.4542	23.4766	1.26445e-06	0.000114669	16.9523	14.5451	73.2362	70.3525	15.3964	21.1726	30.1111	38.8158	18.057	12.7943	47.4839	72.5462	6.48777	284.414	35.2484	210.442	2434	O66534	489	8e-12	356	20.0904	37.3596	1	1	Riboflavin biosynthesis protein RibD	1.1.1.193]---[3.5.4.26	5-amino-6-(5-phosphoribosylamino)uracil reductase.]---[Diaminohydroxyphosphoribosylaminopyrimidine deaminase.	Cofactor biosynthesis]---[Cofactor biosynthesis	riboflavin biosynthesis]---[ riboflavin biosynthesis	5-amino-6-(D-ribitylamino)uracil from GTP: step 2/4.]---[ 5-amino-6-(D-ribitylamino)uracil from GTP: step 3/4.	UniRef90_B7G1W7	1812	0	693	74.4454	84.4156	1	1	Predicted protein	Phaeodactylum tricornutum (strain CCAP 1055/1)	GO:0009231	riboflavin biosynthetic process	GO:0008703]---[GO:0008835]---[GO:0050661]---[GO:0008270
PSNMU-V1.4_AUG-EV-PASAV3_0075310.1	2.71893	5.72176	27.6382	1.46263e-07	1.78685e-05	7.10381	15.8957	9.48847	11.7979	1.67093	5.6548	17.7955	36.5099	11.6239	27.5668	20.3503	58.1581	12.4349	153.386	11.8091	120.927	1003	-	-	-	-	-	-	-	-	-	-	-	-	-	-	UniRef90_B7FSS1	858	1e-112	553	85.5434	51.1754	1	2	Predicted protein	Phaeodactylum tricornutum (strain CCAP 1055/1)	GO:0006810	transport	-
PSNMU-V1.4_AUG-EV-PASAV3_0104490.1	2.71815	6.15676	26.1323	3.18813e-07	3.58724e-05	10.0637	21.7657	12.8048	15.9299	2.20801	7.36439	23.3318	47.9844	16.726	39.7298	25.4731	75.9919	17.9014	214.493	15.2087	156.377	1420	-	-	-	-	-	-	-	-	-	-	-	-	-	-	UniRef90_B7FSS1	1029	2e-127	553	72.4648	61.6637	1	1	Predicted protein	Phaeodactylum tricornutum (strain CCAP 1055/1)	GO:0006810	transport	-
PSNMU-V1.4_AUG-EV-PASAV3_0087400.1	2.70857	2.63503	16.1234	5.9345e-05	0.00260347	36.5954	25.7137	18.7927	22.6172	28.3461	16.2411	46.8332	30.1961	3.63802	1.17843	1.58986	2.14193	0.600719	29.828	0.492046	8.75985	1699	Q20679	420	2e-11	730	24.7204	17.8082	1	0	Procollagen-lysine 2-oxoglutarate 5-dioxygenase	1.14.11.4	Procollagen-lysine 5-dioxygenase.	-	-	-	UniRef90_B7GA71	1551	6e-99	487	91.289	97.1253	1	0	Predicted protein	Phaeodactylum tricornutum (strain CCAP 1055/1)	-	-	GO:0005506]---[GO:0031418]---[GO:0016706
PSNMU-V1.4_AUG-EV-PASAV3_0113100.1	2.674	1.28484	10.7929	0.00101892	0.0208449	0.591985	1.03894	0.552726	0.543682	1.37255	0.460274	1.69481	3.78824	1.02042	0.589213	0.565285	0.325946	0.180216	10.1576	0.715703	5.33804	3447	-	-	-	-	-	-	-	-	-	-	-	-	-	-	UniRef90_B8C8J2	1377	2e-32	977	39.9478	45.957	1	2	Uncharacterized protein	Thalassiosira pseudonana	-	-	-
PSNMU-V1.4_AUG-EV-PASAV3_0052260.1	2.6547	2.51929	14.9833	0.000108466	0.00413191	4.30534	8.51928	4.88242	6.19798	2.56607	7.56165	9.49092	9.11375	1.06479	2.86189	2.64977	6.00672	1.9223	20.1003	0.670971	10.1286	1722	-	-	-	-	-	-	-	-	-	-	-	-	-	-	-	-	-	-	-	-	-	-	-	-	-	-	-
PSNMU-V1.4_AUG-EV-PASAV3_0093490.1	2.6253	7.57859	19.1556	1.20485e-05	0.00074701	202.889	160.827	198.475	193.333	147.818	65.9507	170.667	253.867	56.1232	112.287	63.8772	198.548	67.1003	600.321	28.1808	377.974	1375	O08437	621	1e-23	268	45.1636	76.8657	1	1	FKBP-type peptidyl-prolyl cis-trans isomerase FkpA	5.2.1.8	Peptidylprolyl isomerase.	-	-	-	UniRef90_K0S142	744	2e-100	338	54.1091	72.4852	1	1	Peptidyl-prolyl cis-trans isomerase	Thalassiosira oceanica	GO:0006457	protein folding	GO:0003755
PSNMU-V1.4_AUG-EV-PASAV3_0087240.1	2.61588	2.62538	14.3236	0.000153924	0.00534425	0.861068	0.571415	1.24363	0.92426	0.477409	0.920548	1.41234	2.7451	1.46408	1.93599	2.29647	2.42131	1.20144	28.3231	1.34194	9.0336	1842	P31521	1329	3e-75	419	72.1498	88.0668	1	0	47 kDa protein	-	-	-	-	-	UniRef90_W4FGF3	1329	6e-126	646	72.1498	63.3127	1	0	Uncharacterized protein	Aphanomyces astaci	-	-	-
PSNMU-V1.4_AUG-EV-PASAV3_0056530.1	2.61345	7.3319	19.743	8.8586e-06	0.000569575	9.04122	12.1036	9.39635	13.5921	22.0801	24.4603	41.9182	119.357	35.3154	56.817	39.0047	163.439	42.2306	360.515	55.1986	502.802	1906	-	-	-	-	-	-	-	-	-	-	-	-	-	-	UniRef90_K0RZS8	1542	5e-110	528	80.9024	98.1061	1	2	Uncharacterized protein	Thalassiosira oceanica	GO:0055085	transmembrane transport	GO:0009055]---[GO:0020037]---[GO:0005215
PSNMU-V1.4_AUG-EV-PASAV3_0116990.1	2.60277	7.22771	20.0461	7.5597e-06	0.00049657	80.4561	81.1929	97.2798	97.5366	46.786	55.4959	72.5378	84.8237	38.3767	73.6937	51.8649	122.928	55.9269	540.182	21.5605	268.886	4456	Q6Q1P4	3561	1e-149	1218	79.9147	91.3793	1	2	Structural maintenance of chromosomes protein 1	-	-	-	-	-	UniRef90_B5YMT5	3567	0	1241	80.0494	91.8614	1	2	Smc1 (Fragment)	Thalassiosira pseudonana	GO:0007064	mitotic sister chromatid cohesion	GO:0005524]---[GO:0003682
PSNMU-V1.4_AUG-EV-PASAV3_0046180.1	2.59639	4.88253	26.0598	3.31005e-07	3.6567e-05	208.755	145.867	227.631	204.153	255.772	153.666	131.291	150.542	10.7366	15.4458	13.3195	24.1666	6.18741	92.1174	3.9811	65.8358	1926	Q43207	351	3e-09	559	18.2243	20.9302	1	2	70 kDa peptidyl-prolyl isomerase	5.2.1.8	Peptidylprolyl isomerase.	-	-	-	UniRef90_B7FQ81	1434	2e-107	559	74.4548	84.9732	1	2	Predicted protein	Phaeodactylum tricornutum (strain CCAP 1055/1)	-	-	GO:0001671
PSNMU-V1.4_AUG-EV-PASAV3_0049910.1	2.58667	4.20015	22.927	1.68272e-06	0.000145024	0.591985	0.519469	4.60605	6.19798	5.60955	2.16986	1.01688	0.823531	0.79859	1.30469	4.52228	6.93799	3.66439	41.9741	14.3141	67.1361	2287	P40390	1206	2e-21	460	52.7328	76.3043	1	0	Phosphoglucomutase	5.4.2.2	Phosphoglucomutase (alpha-D-glucose-1 6-bisphosphate-dependent).	-	-	-	UniRef90_B8CFR2	1737	3e-174	640	75.951	87.9688	1	0	Uncharacterized protein	Thalassiosira pseudonana	GO:0005975	carbohydrate metabolic process	GO:0016868
PSNMU-V1.4_AUG-EV-PASAV3_0027000.1	2.58171	8.60862	15.9811	6.39774e-05	0.00278657	57.9068	70.9075	82.7708	81.2805	67.6727	123.025	184.508	331.444	85.4048	140.401	89.2797	213.029	110.893	1213.33	143.946	1009.3	1325	-	-	-	-	-	-	-	-	-	-	-	-	-	-	-	-	-	-	-	-	-	-	-	-	-	-	-
PSNMU-V1.4_AUG-EV-PASAV3_0086350.1	2.57334	9.16842	13.5637	0.000230602	0.00741342	8.87977	8.83097	947.787	827.865	27.7494	45.8959	192.926	183.044	20.0535	30.092	888.698	865.852	44.6935	781.976	186.664	1885.76	901	-	-	-	-	-	-	-	-	-	-	-	-	-	-	UniRef90_B8C3K6	429	2e-41	152	47.6138	96.7105	1	0	Uncharacterized protein	Thalassiosira pseudonana	-	-	-
PSNMU-V1.4_AUG-EV-PASAV3_0058280.1	2.55611	3.05751	16.6531	4.48777e-05	0.00207359	10.8172	15.3243	3.31636	5.11061	0.179028	2.89315	5.81884	7.57649	0.976055	17.8447	1.55453	12.1066	4.44532	24.1311	1.47614	3.49025	1563	C0NZU2	270	2e-10	176	17.2745	47.7273	1	2	1 2-dihydroxy-3-keto-5-methylthiopentene dioxygenase	1.13.11.54	Acireductone dioxygenase (Fe(2 )-requiring).	Amino-acid biosynthesis	L-methionine biosynthesis via salvage pathway	L-methionine from S-methyl-5-thio-alpha-D-ribose 1-phosphate: step 5/6.	UniRef90_G4N796	270	2e-09	177	17.2745	47.4576	1	2	1 2-dihydroxy-3-keto-5-methylthiopentene dioxygenase	Magnaporthe oryzae	GO:0019509	L-methionine salvage from methylthioadenosine	GO:0010309]---[GO:0005506
PSNMU-V1.4_AUG-EV-PASAV3_0103080.1	2.53659	3.74902	20.6968	5.38056e-06	0.000374386	71.3072	52.2585	68.0775	63.0671	94.4672	31.7589	37.7942	50.6197	7.45351	8.12272	5.12289	14.4813	1.32158	39.5019	2.19184	28.1273	1075	-	-	-	-	-	-	-	-	-	-	-	-	-	-	UniRef90_B5Y5R9	516	1e-59	245	48	71.0204	1	1	Predicted protein	Phaeodactylum tricornutum (strain CCAP 1055/1)	-	-	-
PSNMU-V1.4_AUG-EV-PASAV3_0058940.1	2.53224	6.41219	21.853	2.9435e-06	0.000238463	24.2175	29.1422	28.2812	31.0442	21.4237	32.3507	28.8117	59.1295	21.4288	39.6035	25.8971	57.0405	23.3079	303.977	25.6758	165.342	2788	Q9LMT2	1527	3e-62	713	54.7704	61.0098	1	0	Nuclear poly(A) polymerase 1	2.7.7.19	Polynucleotide adenylyltransferase.	-	-	-	UniRef90_B5YNN7	1503	1e-103	532	53.9096	85.9023	1	0	Predicted protein	Thalassiosira pseudonana	GO:0043631	RNA polyadenylation	GO:0004652]---[GO:0003723
PSNMU-V1.4_AUG-EV-PASAV3_0067230.1	2.52418	8.45589	15.6825	7.4913e-05	0.00308591	49.0809	65.1414	31.5515	41.8635	43.8619	57.0082	38.3026	215.106	94.2337	178.279	67.4455	247.3	145.554	1143.57	95.099	748.42	7118	-	-	-	-	-	-	-	-	-	-	-	-	-	-	UniRef90_K0T791	1809	3e-140	2039	25.4144	31.1427	1	1	Uncharacterized protein	Thalassiosira oceanica	GO:0015074]---[GO:0006310	DNA integration]---[DNA recombination	GO:0003677
PSNMU-V1.4_AUG-EV-PASAV3_0027120.1	2.523	4.28256	21.5032	3.53246e-06	0.000269077	1.66832	3.42849	5.89575	8.15523	2.20801	1.8411	8.58702	15.8118	3.0169	2.81981	17.5945	23.794	1.68201	50.3582	8.00692	48.5214	1684	Q9SCV1	1407	7e-22	845	83.5511	49.8225	1	1	Beta-galactosidase 11	3.2.1.23	Beta-galactosidase.	-	-	-	UniRef90_B7FYH5	1497	2e-130	951	88.8955	50.6835	1	1	Beta-galactosidase	Phaeodactylum tricornutum (strain CCAP 1055/1)	GO:0005975	carbohydrate metabolic process	GO:0004565
PSNMU-V1.4_AUG-EV-PASAV3_0026570.1	2.52051	6.70107	19.9439	7.9749e-06	0.000515484	30.9985	31.6356	44.9551	52.0847	19.8125	26.1041	22.9929	24.3216	22.2274	44.6119	78.5746	101.928	18.7424	350.68	17.1321	193.88	2929	-	-	-	-	-	-	-	-	-	-	-	-	-	-	UniRef90_B7FU32	342	3e-47	449	11.6763	25.3898	1	1	Predicted protein	Phaeodactylum tricornutum (strain CCAP 1055/1)	-	-	GO:0005506]---[GO:0031418]---[GO:0016706
PSNMU-V1.4_AUG-EV-PASAV3_0085310.1	2.51013	5.15722	24.3863	7.88255e-07	7.91642e-05	0.538168	1.45451	0.368484	2.33783	0.179028	1.05206	0.508442	4.44707	4.52535	32.7434	7.06606	37.3906	12.4349	99.3728	16.3717	69.5313	1560	O14756	705	8e-12	317	45.1923	73.1861	1	1	17-beta-hydroxysteroid dehydrogenase type 6	1.1.1.62]---[1.1.1.105]---[1.1.1.239	17-beta-estradiol 17-dehydrogenase.]---[All-trans-retinol dehydrogenase (NAD( )).]---[3-alpha-(17-beta)-hydroxysteroid dehydrogenase (NAD( )).	-	-	-	UniRef90_UPI00049580B1	750	3e-25	285	48.0769	86.3158	1	1	short-chain dehydrogenase	Streptomyces somaliensis	-	-	GO:0016491
PSNMU-V1.4_AUG-EV-PASAV3_0065120.1	2.49958	8.63536	14.9709	0.000109179	0.00413317	298.037	186.801	32.5187	31.0442	76.9821	46.5534	91.6326	84.11	278.664	259.001	75.5715	159.527	79.1147	1453.94	61.5504	702.225	3834	-	-	-	-	-	-	-	-	-	-	-	-	-	-	UniRef90_R1DPG5	549	3e-20	346	14.3192	52.6012	-1	2	Uncharacterized protein	Emiliania huxleyi CCMP1516	-	-	-
PSNMU-V1.4_AUG-EV-PASAV3_0061690.1	2.49262	4.94997	24.0375	9.44783e-07	9.11191e-05	44.9908	26.2851	63.0108	60.6749	26.6752	16.1096	24.4617	28.6589	8.07464	15.8667	14.9094	21.233	9.37122	113.454	4.5626	54.886	2749	-	-	-	-	-	-	-	-	-	-	-	-	-	-	-	-	-	-	-	-	-	-	-	-	-	-	-
PSNMU-V1.4_AUG-EV-PASAV3_0011520.1	2.49157	2.19217	11.9268	0.000553324	0.0132623	53.5477	42.8562	38.3224	38.6558	38.4911	13.4137	24.1228	34.5883	2.30704	4.12449	1.20123	2.32818	2.16259	15.2096	0.31312	7.93862	1087	-	-	-	-	-	-	-	-	-	-	-	-	-	-	-	-	-	-	-	-	-	-	-	-	-	-	-
PSNMU-V1.4_AUG-EV-PASAV3_0091080.1	2.48932	5.03056	24.2704	8.37171e-07	8.33878e-05	66.4637	63.7907	68.1696	57.9565	78.295	47.1452	37.5117	60.2825	14.5965	25.2941	8.62059	23.4681	10.8129	109.369	5.50196	57.4181	1746	-	-	-	-	-	-	-	-	-	-	-	-	-	-	UniRef90_B7FZI9	1413	2e-68	676	80.9278	76.7751	1	2	Predicted protein	Phaeodactylum tricornutum (strain CCAP 1055/1)	GO:0006418	tRNA aminoacylation for protein translation	GO:0004812]---[GO:0005524
PSNMU-V1.4_AUG-EV-PASAV3_0079350.1	2.48787	7.05402	19.0752	1.25669e-05	0.000763568	77.2809	85.7643	72.0387	74.865	41.4749	69.0411	88.9209	110.628	43.257	68.7696	58.4363	122.509	43.4921	435.65	17.6689	256.157	5121	O13816	351	5e-10	962	6.85413	12.2661	1	0	Cohesin subunit psc3	-	-	-	-	-	UniRef90_B8LBX7	3111	9e-165	1554	60.7499	68.018	1	0	Predicted protein	Thalassiosira pseudonana	-	-	-
PSNMU-V1.4_AUG-EV-PASAV3_0069720.1	2.48348	5.30287	23.7164	1.11626e-06	0.000104344	22.2801	38.3368	40.4872	117.49	42.1313	111.058	46.1553	68.408	1.86338	11.0267	6.35945	32.874	37.7252	156.449	5.23357	55.4334	1029	-	-	-	-	-	-	-	-	-	-	-	-	-	-	-	-	-	-	-	-	-	-	-	-	-	-	-
PSNMU-V1.4_AUG-EV-PASAV3_0046880.1	2.48164	7.06804	18.919	1.36386e-05	0.000820476	47.2511	57.8169	22.3394	34.7957	48.815	72.1315	28.9247	194.793	31.2338	64.7714	30.7727	168.654	54.2449	394.32	41.1082	271.419	1752	-	-	-	-	-	-	-	-	-	-	-	-	-	-	UniRef90_B7G262	1173	3e-63	383	66.9521	94.7781	1	1	Predicted protein	Phaeodactylum tricornutum (strain CCAP 1055/1)	-	-	-
PSNMU-V1.4_AUG-EV-PASAV3_0061540.1	2.47163	6.47724	20.4631	6.07906e-06	0.000412697	92.242	65.1414	97.6944	101.07	63.555	46.4219	46.2117	30.9648	23.5141	36.1524	64.6545	85.1184	18.1417	301.343	10.4671	168.559	4429	-	-	-	-	-	-	-	-	-	-	-	-	-	-	UniRef90_A9DXY5	1128	8e-36	511	25.4685	70.0587	1	2	Uncharacterized protein	Kordia algicida OT-1	-	-	-
PSNMU-V1.4_AUG-EV-PASAV3_0077240.1	2.46174	3.54999	18.3947	1.79552e-05	0.00103901	9.90229	9.71406	21.0497	19.5182	19.2754	10.7836	12.4851	18.3373	2.12957	1.97807	5.61752	8.8471	4.26511	42.834	2.4155	23.8843	2105	-	-	-	-	-	-	-	-	-	-	-	-	-	-	UniRef90_B7FRS5	1134	8e-49	453	53.8717	72.4062	1	1	Predicted protein	Phaeodactylum tricornutum (strain CCAP 1055/1)	-	-	-
PSNMU-V1.4_AUG-EV-PASAV3_0013120.1	2.45814	5.67059	21.517	3.50699e-06	0.000269077	2.69084	3.63628	9.76483	8.10086	2.32737	4.53699	2.76819	5.10589	9.67182	15.1512	43.5976	63.7457	4.9259	143.228	20.3975	107.24	2390	O34893	819	7e-51	260	34.2678	93.4615	1	0	Putative enoyl-CoA hydratase/isomerase YngF	-	-	-	-	-	UniRef90_UPI00039E3C63	819	3e-55	260	34.2678	93.4615	1	0	enoyl-CoA hydratase	Salinibacillus aidingensis	-	-	GO:0016853
PSNMU-V1.4_AUG-EV-PASAV3_0033600.1	2.45145	2.45971	11.1661	0.000833038	0.0179487	0	0	0	0.0543682	0.0596761	0	0.112987	0.109804	0.488027	0.0420867	5.90016	5.96015	0.600719	16.177	2.72862	12.1132	1368	Q0QLE4	909	2e-33	289	66.4474	91.6955	1	2	2 3-dimethylmalate lyase	4.1.3.32	2 3-dimethylmalate lyase.	Cofactor degradation	nicotinate degradation	propanoate and pyruvate from 6-hydroxynicotinate: step 8/8.	UniRef90_B8LC04	909	1e-61	406	66.4474	75.6158	1	2	Predicted protein	Thalassiosira pseudonana	-	-	GO:0003824
PSNMU-V1.4_AUG-EV-PASAV3_0101110.1	2.44971	8.06392	15.5571	8.00507e-05	0.00326982	92.3496	78.6995	147.44	130.81	106.343	95.737	80.6728	53.1452	81.0126	119.652	165.063	198.408	56.6478	856.519	43.5684	583.42	7032	Q07553	588	1e-28	1163	8.36177	16.423	1	0	Guanylate cyclase 32E	4.6.1.2	Guanylate cyclase.	-	-	-	UniRef90_B7GE32	2028	3e-180	816	28.8396	78.5539	1	0	Predicted protein	Phaeodactylum tricornutum (strain CCAP 1055/1)	GO:0009190]---[GO:0035556	cyclic nucleotide biosynthetic process]---[intracellular signal transduction	GO:0004114]---[GO:0016849
PSNMU-V1.4_AUG-EV-PASAV3_0006980.1	2.43863	4.31984	21.8025	3.02207e-06	0.0002414	3.60572	7.06477	5.11272	4.94751	4.29668	7.82466	14.0669	17.404	3.68239	12.7523	4.48695	16.0179	8.71043	60.9995	6.84391	42.0884	903	Q8R760	279	1e-10	306	30.897	26.7974	1	0	Foldase protein PrsA	5.2.1.8	Peptidylprolyl isomerase.	-	-	-	UniRef90_B7FQI4	546	4e-61	195	60.4651	92.8205	1	0	Predicted protein	Phaeodactylum tricornutum (strain CCAP 1055/1)	GO:0006457	protein folding	GO:0003755
PSNMU-V1.4_AUG-EV-PASAV3_0035530.1	2.43302	5.18956	23.0047	1.61604e-06	0.000140272	16.4679	18.597	17.7333	22.889	16.7093	21.1069	20.5072	41.506	7.40914	17.8868	9.75116	34.69	22.1665	106.252	6.9781	80.2758	2480	-	-	-	-	-	-	-	-	-	-	-	-	-	-	-	-	-	-	-	-	-	-	-	-	-	-	-
PSNMU-V1.4_AUG-EV-PASAV3_0088430.1	2.42157	3.75976	19.0919	1.24572e-05	0.000760703	24.9172	24.6748	28.0969	25.6074	17.1867	19.8575	26.4955	31.3491	3.41619	5.80796	7.06606	14.1088	5.40647	40.5768	1.61033	29.2908	1889	-	-	-	-	-	-	-	-	-	-	-	-	-	-	UniRef90_B8CFC5	861	5e-38	577	45.5797	58.5789	1	2	Uncharacterized protein	Thalassiosira pseudonana	-	-	GO:0016787]---[GO:0046872
PSNMU-V1.4_AUG-EV-PASAV3_0081560.1	2.4175	6.85631	18.2251	1.96274e-05	0.0010891	2.95992	3.89601	29.3866	25.7162	4.17733	5.52329	3.27663	3.40393	15.0845	28.661	125.847	166	11.1734	186.062	39.2742	362.918	2377	Q9LPL5	1029	2e-117	472	43.2899	70.9746	1	2	2-oxoisovalerate dehydrogenase subunit alpha 1 mitochondrial	1.2.4.4	3-methyl-2-oxobutanoate dehydrogenase (2-methylpropanoyl-transferring).	-	-	-	UniRef90_B7FQE2	1047	3e-153	341	44.0471	100	1	2	Predicted protein (Fragment)	Phaeodactylum tricornutum (strain CCAP 1055/1)	-	-	GO:0016624
PSNMU-V1.4_AUG-EV-PASAV3_0081560.2	2.4175	6.85631	18.2251	1.96274e-05	0.0010891	2.95992	3.89601	29.3866	25.7162	4.17733	5.52329	3.27663	3.40393	15.0845	28.661	125.847	166	11.1734	186.062	39.2742	362.918	2419	Q9LPL5	1029	1e-117	472	42.5382	70.9746	1	2	2-oxoisovalerate dehydrogenase subunit alpha 1 mitochondrial	1.2.4.4	3-methyl-2-oxobutanoate dehydrogenase (2-methylpropanoyl-transferring).	-	-	-	UniRef90_B7FQE2	1047	3e-153	341	43.2823	100	1	2	Predicted protein (Fragment)	Phaeodactylum tricornutum (strain CCAP 1055/1)	-	-	GO:0016624
PSNMU-V1.4_AUG-EV-PASAV3_0063630.1	2.41085	3.59165	17.6544	2.64896e-05	0.00136585	525.79	431.003	95.6677	85.1406	654.527	512.351	525.108	235.804	3.19436	7.82812	6.85408	18.8583	3.72446	47.0798	0.93936	8.55454	1021	Q39709	564	1e-32	208	55.24	87.9808	1	2	Fucoxanthin-chlorophyll a-c binding protein chloroplastic	-	-	-	-	-	UniRef90_O81933	609	1e-81	231	59.6474	87.4459	1	2	Fucoxanthin chlorophyll a/c binding protein	Cyclotella cryptica	GO:0009765]---[GO:0018298	photosynthesis, light harvesting]---[protein-chromophore linkage	GO:0016168
PSNMU-V1.4_AUG-EV-PASAV3_0106370.1	2.41036	2.50717	11.2586	0.000792565	0.0172603	35.6805	17.7658	40.1187	38.2752	47.6812	23.211	11.2987	14.6589	1.02042	3.24067	5.61752	6.19297	0.901079	21.3901	0.492046	6.63833	2143	-	-	-	-	-	-	-	-	-	-	-	-	-	-	UniRef90_B7G2J8	1734	3e-94	639	80.9146	90.1408	1	1	Predicted protein	Phaeodactylum tricornutum (strain CCAP 1055/1)	-	-	GO:0008176
PSNMU-V1.4_AUG-EV-PASAV3_0080590.1	2.40886	2.60981	13.0057	0.000310537	0.0090063	29.4378	23.5319	23.0303	22.9434	14.3223	9.92877	21.75	22.9491	2.30704	3.1565	2.29647	3.91135	2.22266	23.8624	0.715703	9.30734	1296	P08466	690	7e-32	329	53.2407	66.8693	1	1	Mitochondrial nuclease	-	-	-	-	-	UniRef90_B7G7B0	747	2e-76	330	57.6389	75.4545	1	1	Predicted protein (Fragment)	Phaeodactylum tricornutum (strain CCAP 1055/1)	-	-	GO:0016787]---[GO:0046872]---[GO:0003676
PSNMU-V1.4_AUG-EV-PASAV3_0027110.1	2.40028	2.92044	13.4895	0.000239904	0.00761178	0.269084	0.207787	1.05939	1.63105	0.119352	0.0657535	2.14676	4.77648	1.73028	1.17843	6.14747	7.40363	0.420503	20.9602	3.62324	18.6831	1645	Q9SCV4	792	3e-33	852	48.1459	24.2958	1	2	Beta-galactosidase 8	3.2.1.23	Beta-galactosidase.	-	-	-	UniRef90_B7FYH5	990	7e-91	951	60.1824	33.9642	1	2	Beta-galactosidase	Phaeodactylum tricornutum (strain CCAP 1055/1)	GO:0005975	carbohydrate metabolic process	GO:0004565]---[GO:0030246
PSNMU-V1.4_AUG-EV-PASAV3_0084730.1	2.39862	7.76067	15.4599	8.42723e-05	0.00337514	98.7	67.3751	25.1951	29.4132	67.6727	61.4795	53.4429	66.8707	96.2301	112.161	53.3488	64.3045	54.4852	453.6	63.2055	758.822	1735	-	-	-	-	-	-	-	-	-	-	-	-	-	-	-	-	-	-	-	-	-	-	-	-	-	-	-
PSNMU-V1.4_AUG-EV-PASAV3_0125210.1	2.38578	1.38111	8.80093	0.00301077	0.0452248	1.88359	1.03894	3.7309	3.15336	0.775789	0.328767	0.903897	0.878433	0.133098	0.547127	1.27189	1.76942	1.32158	11.7162	0.357851	3.28495	745	-	-	-	-	-	-	-	-	-	-	-	-	-	-	-	-	-	-	-	-	-	-	-	-	-	-	-
PSNMU-V1.4_AUG-EV-PASAV3_0028550.1	2.38524	9.59938	12.2808	0.00045765	0.0116012	103.167	134.179	70.1041	86.228	99.5397	137.819	91.6326	496.15	197.03	376.591	162.767	559.509	324.388	2407.84	267.404	1710.91	3192	O49318	792	1e-42	1124	24.812	23.4875	1	2	Probable leucine-rich repeat receptor-like protein kinase At2g33170	2.7.11.1	Non-specific serine/threonine protein kinase.	-	-	-	UniRef90_B7FTI3	1518	2e-87	1017	47.5564	52.3107	1	2	Predicted protein	Phaeodactylum tricornutum (strain CCAP 1055/1)	-	-	GO:0005524]---[GO:0004672
PSNMU-V1.4_AUG-EV-PASAV3_0063100.1	2.38441	5.32326	21.2785	3.97153e-06	0.000294281	4.62824	2.85708	23.4909	27.1297	1.79028	1.24932	3.27663	3.73334	9.80492	24.284	38.7927	110.868	4.20503	106.145	9.16994	33.0548	1228	-	-	-	-	-	-	-	-	-	-	-	-	-	-	UniRef90_B7G731	390	1e-13	332	31.759	37.6506	-1	0	Spondin like protein	Phaeodactylum tricornutum (strain CCAP 1055/1)	-	-	-
PSNMU-V1.4_AUG-EV-PASAV3_0084720.1	2.38118	8.79631	13.2661	0.000270253	0.00820351	182.385	130.594	56.8387	62.7409	143.7	138.28	121.574	132.094	181.191	218.177	126.871	167.21	127.413	989.805	123.28	1473.43	3208	-	-	-	-	-	-	-	-	-	-	-	-	-	-	UniRef90_UPI000486DFE1	828	1e-07	668	25.8105	41.6168	-1	2	hypothetical protein	Curvibacter gracilis	-	-	-
PSNMU-V1.4_AUG-EV-PASAV3_0064640.1	2.37963	8.65064	13.3323	0.000260875	0.00804609	88.5286	103.998	159.462	170.825	57.7664	71.0795	60.9566	38.5413	162.158	309.253	147.398	191.004	93.6521	1730.72	55.6011	443.536	3225	P21783	801	5e-08	2524	24.8372	8.71632	-1	0	Neurogenic locus notch homolog protein 1	-	-	-	-	-	UniRef90_B7FY76	762	2e-39	736	23.6279	36.9565	-1	2	Predicted protein	Phaeodactylum tricornutum (strain CCAP 1055/1)	-	-	-
PSNMU-V1.4_AUG-EV-PASAV3_0081930.1	2.37664	5.43504	22.1967	2.46099e-06	0.00020768	4.73588	6.5453	18.4703	18.4308	6.62404	14.0055	15.0838	20.4785	6.74365	9.7641	21.0215	36.8319	14.0568	112.594	14.985	122.433	2009	-	-	-	-	-	-	-	-	-	-	-	-	-	-	UniRef90_B7G0M6	738	1e-11	386	36.7347	41.4508	1	0	Predicted protein	Phaeodactylum tricornutum (strain CCAP 1055/1)	-	-	-
PSNMU-V1.4_AUG-EV-PASAV3_0071300.1	2.37138	6.00615	20.383	6.33903e-06	0.000426513	41.3313	30.337	45.692	38.0034	20.3495	15.9123	27.7383	25.4746	18.9887	27.3984	51.8296	65.7479	9.67158	194.177	11.8091	132.698	5920	Q68CJ6	333	2e-07	796	5.625	13.8191	1	0	Nuclear GTPase SLIP-GC	-	-	-	-	-	UniRef90_K0SBN6	1326	4e-131	1375	22.3986	30.3273	1	0	Uncharacterized protein	Thalassiosira oceanica	-	-	-
PSNMU-V1.4_AUG-EV-PASAV3_0093160.1	2.36865	5.34316	21.2917	3.94441e-06	0.000294065	38.1023	42.6484	94.6083	82.096	29.838	26.1699	65.928	104.698	9.62745	9.17489	23.8833	15.5523	7.80935	139.735	14.4482	94.9897	2162	O67554	924	2e-39	374	42.7382	77.8075	1	1	Putative L-lysine 2 3-aminomutase aq_1632	-	-	-	-	-	UniRef90_B8C948	1674	0	533	77.4283	98.4991	1	1	Uncharacterized protein	Thalassiosira pseudonana	-	-	GO:0003824
PSNMU-V1.4_AUG-EV-PASAV3_0036670.1	2.36733	4.5086	20.6967	5.38095e-06	0.000374386	0.484351	0.623362	5.94181	7.0135	1.19352	2.89315	9.6604	6.14903	1.33098	4.37701	14.7681	29.2886	9.191	79.8637	5.59143	37.2978	2921	-	-	-	-	-	-	-	-	-	-	-	-	-	-	-	-	-	-	-	-	-	-	-	-	-	-	-
PSNMU-V1.4_AUG-EV-PASAV3_0031460.1	2.36299	7.03411	17.2223	3.32502e-05	0.00162926	31.1599	51.9988	29.7551	76.333	10.4433	73.4466	42.9351	99.5924	26.8415	80.2172	60.2028	112.544	37.4849	363.095	48.5783	297.972	2536	Q5RBU7	480	3e-26	496	18.9274	30.2419	1	2	Lysosomal Pro-X carboxypeptidase	3.4.16.2	Lysosomal Pro-Xaa carboxypeptidase.	-	-	-	UniRef90_B7GDJ2	1056	2e-70	283	41.6404	100	1	2	Predicted protein (Fragment)	Phaeodactylum tricornutum (strain CCAP 1055/1)	-	-	GO:0008236
PSNMU-V1.4_AUG-EV-PASAV3_0103340.1	2.36173	6.10951	20.2447	6.81412e-06	0.000454974	21.3114	18.8048	27.5442	24.6288	17.4254	21.7644	30.1676	48.4785	13.3098	24.4103	28.1229	70.2181	23.3079	223.79	24.2892	135.367	2576	-	-	-	-	-	-	-	-	-	-	-	-	-	-	UniRef90_B5Y3V0	1020	2e-32	436	39.5963	67.4312	1	2	Predicted protein	Phaeodactylum tricornutum (strain CCAP 1055/1)	GO:0006457	protein folding	-
PSNMU-V1.4_AUG-EV-PASAV3_0041060.1	2.35844	3.82106	16.2313	5.60616e-05	0.00248635	0.914885	1.71425	7.50787	6.25234	0.954817	0.986302	2.71169	4.72158	3.15	4.33493	8.40861	11.7341	1.68201	56.4313	6.2624	19.3675	1595	-	-	-	-	-	-	-	-	-	-	-	-	-	-	-	-	-	-	-	-	-	-	-	-	-	-	-
PSNMU-V1.4_AUG-EV-PASAV3_0028030.1	2.35741	10.1524	11.2	0.000817978	0.0177031	236.417	305.603	506.436	495.729	232.677	347.967	432.232	833.853	278.486	490.604	486.958	873.209	357.969	3612.95	352.26	2435.72	2825	P93484	1269	3e-60	623	44.9204	63.4029	1	1	Vacuolar-sorting receptor 1	-	-	-	-	-	UniRef90_K0SMA3	1542	0	517	54.5841	98.8395	1	1	Uncharacterized protein	Thalassiosira oceanica	-	-	-
PSNMU-V1.4_AUG-EV-PASAV3_0051680.1	2.35616	3.656	17.5172	2.84719e-05	0.00144163	6.88855	10.5452	6.21817	12.7765	1.73061	3.48493	5.70585	35.0275	2.8838	17.2555	6.50078	41.4883	3.24388	9.9964	3.39959	20.5993	915	-	-	-	-	-	-	-	-	-	-	-	-	-	-	-	-	-	-	-	-	-	-	-	-	-	-	-
PSNMU-V1.4_AUG-EV-PASAV3_0064650.1	2.33068	5.60791	20.6253	5.58525e-06	0.000385636	13.9924	15.8438	22.5236	27.619	8.17562	9.66576	8.02209	4.99609	21.6063	41.7079	18.5837	24.6788	11.3536	206.216	5.90455	50.9167	929	-	-	-	-	-	-	-	-	-	-	-	-	-	-	UniRef90_B7FY76	381	8e-21	736	41.0118	19.4293	1	2	Predicted protein	Phaeodactylum tricornutum (strain CCAP 1055/1)	-	-	-
PSNMU-V1.4_AUG-EV-PASAV3_0117270.1	2.32819	6.33777	19.2356	1.15536e-05	0.000731248	63.5576	42.025	42.5139	34.5782	14.6803	12.2301	28.8682	13.7255	35.5373	54.2497	40.5945	58.2977	19.2831	228.789	14.1351	183.136	6409	-	-	-	-	-	-	-	-	-	-	-	-	-	-	-	-	-	-	-	-	-	-	-	-	-	-	-
PSNMU-V1.4_AUG-EV-PASAV3_0053840.1	2.32358	6.93322	16.7837	4.18925e-05	0.00195885	29.5992	30.0253	1.42788	6.68729	188.576	192.46	43.839	157.404	5.7676	28.8294	2.40246	39.2998	110.412	393.622	42.137	303.926	2247	-	-	-	-	-	-	-	-	-	-	-	-	-	-	UniRef90_B5YLK6	1119	4e-14	715	49.7997	42.5175	1	0	Predicted protein	Thalassiosira pseudonana	-	-	-
PSNMU-V1.4_AUG-EV-PASAV3_0017380.1	2.31376	5.24178	20.3789	6.35277e-06	0.000426513	0.753435	1.81814	9.07392	17.2347	0.895141	0.920548	0.960391	1.20785	5.14647	7.82812	46.2474	38.7876	3.18381	61.6445	14.6719	125.581	4019	-	-	-	-	-	-	-	-	-	-	-	-	-	-	UniRef90_B7FRH5	306	2e-10	813	7.61383	12.7921	1	0	Predicted protein	Phaeodactylum tricornutum (strain CCAP 1055/1)	-	-	-
PSNMU-V1.4_AUG-EV-PASAV3_0116130.1	2.30868	6.51789	18.0763	2.12229e-05	0.00114115	26.155	24.7787	3.7309	6.90476	0.835465	6.11507	15.2533	46.2825	41.1718	30.0499	49.1091	64.6304	3.24388	265.281	35.6509	227.414	1635	-	-	-	-	-	-	-	-	-	-	-	-	-	-	UniRef90_B8BYE3	1281	7e-54	449	78.3486	89.9777	-1	0	Uncharacterized protein	Thalassiosira pseudonana	-	-	GO:0005524]---[GO:0004386]---[GO:0046872]---[GO:0003676
PSNMU-V1.4_AUG-EV-PASAV3_0103440.1	2.3034	3.67334	16.8643	4.01504e-05	0.00190589	4.35916	5.14274	11.7454	10.6562	3.69992	2.95891	9.60391	13.2863	2.7507	4.54536	10.7404	14.0622	3.48417	35.901	1.83399	28.6748	2369	A0AIW1	1401	7e-51	371	59.1389	92.4528	1	2	tRNA-specific 2-thiouridylase MnmA	-	-	-	-	-	UniRef90_K0R9R6	1509	1e-84	555	63.6978	90.4505	1	2	Uncharacterized protein	Thalassiosira oceanica	GO:0008033	tRNA processing	GO:0008168]---[GO:0016783
PSNMU-V1.4_AUG-EV-PASAV3_0106620.1	2.30276	2.67084	8.8108	0.00299453	0.0452044	83.5775	78.8553	0.276363	0.108736	18.3802	11.7041	0.508442	20.2589	10.5591	16.8347	0.317973	0.186255	2.82338	0.537441	0.492046	16.9038	1899	-	-	-	-	-	-	-	-	-	-	-	-	-	-	-	-	-	-	-	-	-	-	-	-	-	-	-
PSNMU-V1.4_AUG-EV-PASAV3_0091210.1	2.2912	3.98281	17.9538	2.26329e-05	0.00120103	20.9885	13.662	18.1478	18.9745	14.3223	7.49589	10.6773	16.5804	3.99295	7.49142	9.29187	14.3416	6.90827	33.59	1.69979	47.4948	1496	-	-	-	-	-	-	-	-	-	-	-	-	-	-	-	-	-	-	-	-	-	-	-	-	-	-	-
PSNMU-V1.4_AUG-EV-PASAV3_0001190.1	2.28999	7.95391	9.19173	0.00243112	0.0384349	49.6191	52.9858	56.286	52.6828	35.3879	46.2904	33.3312	24.651	28.35	46.0849	19.8556	17.927	48.1176	1727.12	6.53079	9.37578	2015	-	-	-	-	-	-	-	-	-	-	-	-	-	-	-	-	-	-	-	-	-	-	-	-	-	-	-
PSNMU-V1.4_AUG-EV-PASAV3_0067040.1	2.28614	2.79768	12.1478	0.000491465	0.0120896	2.09885	5.55831	22.3854	18.4308	3.9983	13.9397	21.0156	21.9608	1.19789	2.39894	5.90016	7.77614	1.56187	20.2615	2.05764	14.3716	1027	-	-	-	-	-	-	-	-	-	-	-	-	-	-	UniRef90_F0YE68	750	7e-64	241	73.0282	96.6805	1	0	Putative uncharacterized protein	Aureococcus anophagefferens	-	-	GO:0003676]---[GO:0008270
PSNMU-V1.4_AUG-EV-PASAV3_0054200.1	2.27093	7.2135	15.497	8.26362e-05	0.00334732	30.7832	36.8303	118.283	108.138	3.46121	35.6384	28.9812	42.2197	77.3745	68.6012	85.1107	171.634	2.64316	435.811	47.1916	291.265	955	-	-	-	-	-	-	-	-	-	-	-	-	-	-	UniRef90_B7FSW5	303	1e-09	112	31.7277	83.0357	1	0	Predicted protein	Phaeodactylum tricornutum (strain CCAP 1055/1)	-	-	-
PSNMU-V1.4_AUG-EV-PASAV3_0050620.1	2.24112	4.01275	17.5238	2.83731e-05	0.00144163	0.107634	0.363628	0.414545	0.652418	0.119352	0.460274	3.27663	8.72943	2.44014	4.58745	3.851	7.8227	10.4525	48.8534	5.23357	41.3356	1043	-	-	-	-	-	-	-	-	-	-	-	-	-	-	-	-	-	-	-	-	-	-	-	-	-	-	-
PSNMU-V1.4_AUG-EV-PASAV3_0075210.1	2.24019	7.40234	14.5393	0.000137269	0.00489178	75.3435	91.0628	88.8047	95.1987	40.162	72.1973	82.3676	113.922	53.9049	89.6025	83.4148	122.835	46.1352	576.298	49.7413	303.378	4670	P51812	1626	2e-76	740	34.818	74.5946	1	2	Ribosomal protein S6 kinase alpha-3	2.7.11.1	Non-specific serine/threonine protein kinase.	-	-	-	UniRef90_D8LE50	2064	2e-136	641	44.197	95.9438	1	2	N/a	Ectocarpus siliculosus	-	-	GO:0005524]---[GO:0004672
PSNMU-V1.4_AUG-EV-PASAV3_0075460.1	2.2368	2.35659	10.4727	0.00121154	0.0236047	6.88855	4.83106	6.81696	8.10086	4.59506	3.87945	4.35001	1.48236	3.28309	4.33493	3.28572	2.88695	0.961151	12.8986	0.0894628	12.5923	1717	-	-	-	-	-	-	-	-	-	-	-	-	-	-	-	-	-	-	-	-	-	-	-	-	-	-	-
PSNMU-V1.4_AUG-EV-PASAV3_0067140.1	2.21126	6.21076	17.0072	3.72379e-05	0.00178998	4.95114	7.48035	24.6884	27.4016	2.68542	3.09041	11.5812	8.0157	17.9239	24.2419	86.6652	119.995	4.20503	148.817	28.0913	173.828	1961	P12007	483	5e-28	424	24.6303	37.5	-1	0	Isovaleryl-CoA dehydrogenase mitochondrial	1.3.8.4	Isovaleryl-CoA dehydrogenase.	Amino-acid degradation	L-leucine degradation	(S)-3-hydroxy-3-methylglutaryl-CoA from 3-isovaleryl-CoA: step 1/3.	UniRef90_W7TQM7	528	2e-68	467	26.925	37.4732	-1	0	Isovaleryl-dehydrogenase	Nannochloropsis gaditana	-	-	GO:0003995]---[GO:0050660
PSNMU-V1.4_AUG-EV-PASAV3_0010750.1	2.19921	4.55914	17.7555	2.51188e-05	0.00131006	1.23779	0.883097	1.88848	1.68541	0.716113	0.526028	0.508442	0.219608	6.47746	7.07056	15.1567	17.182	0.961151	52.5617	17.4452	67.4782	1987	-	-	-	-	-	-	-	-	-	-	-	-	-	-	UniRef90_D7G1A3	771	3e-24	311	38.8022	75.5627	1	1	Putative uncharacterized protein	Ectocarpus siliculosus	-	-	-
PSNMU-V1.4_AUG-EV-PASAV3_0054130.1	2.19598	5.69431	18.796	1.4547e-05	0.000858131	0.914885	0.935043	6.17211	5.49119	12.532	17.5562	3.44611	16.3608	9.98238	16.6663	19.5377	21.6056	18.6824	102.651	22.7683	185.736	2701	-	-	-	-	-	-	-	-	-	-	-	-	-	-	UniRef90_K0RUR2	930	5e-41	828	34.4317	38.8889	1	0	Uncharacterized protein	Thalassiosira oceanica	-	-	-
PSNMU-V1.4_AUG-EV-PASAV3_0078720.1	2.1819	4.42644	18.1124	2.0824e-05	0.00113829	7.31908	5.45442	8.84362	8.2096	7.28048	7.49589	11.6942	6.86276	5.54577	9.1328	12.5069	10.7562	5.7669	46.4886	8.00692	69.1207	2943	-	-	-	-	-	-	-	-	-	-	-	-	-	-	-	-	-	-	-	-	-	-	-	-	-	-	-
PSNMU-V1.4_AUG-EV-PASAV3_0096610.1	2.17252	6.71681	15.8309	6.92614e-05	0.00293814	35.0347	55.2715	65.6823	76.8223	43.0265	28.8	68.1313	68.7923	45.3866	92.1277	45.5761	103.371	34.7216	306.18	25.2285	177.387	2094	Q9A9E9	441	4e-20	196	21.0602	61.2245	-1	0	Peptide methionine sulfoxide reductase MsrA 2	1.8.4.11	Peptide-methionine (S)-S-oxide reductase.	-	-	-	UniRef90_UPI00035FB236	459	4e-26	225	21.9198	56.8889	-1	0	hypothetical protein	Hirschia maritima	GO:0006464]---[GO:0030091]---[GO:0006979	cellular protein modification process]---[protein repair]---[response to oxidative stress	GO:0008113
PSNMU-V1.4_AUG-EV-PASAV3_0015240.1	2.16762	3.48616	14.4022	0.000147628	0.00514033	1.02252	1.6623	1.70424	2.44657	1.90963	3.48493	5.81884	4.17256	1.77465	2.81981	3.67435	4.47011	6.24748	32.7301	4.20475	30.7279	1819	-	-	-	-	-	-	-	-	-	-	-	-	-	-	UniRef90_K0RWL0	669	7e-35	336	36.7784	68.4524	1	0	Uncharacterized protein	Thalassiosira oceanica	-	-	-
PSNMU-V1.4_AUG-EV-PASAV3_0016110.1	2.16477	3.54147	14.6582	0.000128875	0.00468999	20.1813	24.9864	22.4315	18.5396	16.769	23.4082	25.7046	26.9569	7.80844	8.41733	6.85408	12.1066	1.68201	32.4077	1.25248	21.9681	1974	-	-	-	-	-	-	-	-	-	-	-	-	-	-	UniRef90_A0A024GAV9	192	9e-07	2891	9.72644	2.21377	1	1	Albugo candida WGS project CAIX00000000 data strain Ac Nc2 contig AcNc2_CONTIG_49_length_115235	Albugo candida	GO:0006511	ubiquitin-dependent protein catabolic process	-
PSNMU-V1.4_AUG-EV-PASAV3_0111180.1	2.16223	4.00479	13.4903	0.000239806	0.00761178	11.463	11.0127	0.184242	0.434946	2.62575	1.44658	0.508442	15.9216	17.0366	19.7386	0.317973	8.24177	11.1133	26.3883	2.997	37.7769	2379	-	-	-	-	-	-	-	-	-	-	-	-	-	-	-	-	-	-	-	-	-	-	-	-	-	-	-
PSNMU-V1.4_AUG-EV-PASAV3_0049350.1	2.15402	4.1329	15.944	6.52429e-05	0.00281146	0.215267	0.311681	1.52	1.95726	0.238704	0.394521	1.58182	8.83924	2.12957	1.05217	29.5008	14.1554	1.14137	24.2923	5.05465	64.2617	2831	P40009	1389	5e-37	630	49.0639	70.6349	1	0	Golgi apyrase	3.6.1.5	Apyrase.	Protein modification	protein glycosylation.	-	UniRef90_B7S3X2	1671	3e-148	607	59.0251	86.8204	1	0	Predicted protein	Phaeodactylum tricornutum (strain CCAP 1055/1)	-	-	GO:0016787
PSNMU-V1.4_AUG-EV-PASAV3_0057600.1	2.14398	5.53553	18.273	1.91405e-05	0.00107683	40.5778	31.8434	4.32969	10.7649	10.2046	9.20548	15.2533	13.9451	18.3232	17.2976	24.6606	25.3772	12.3147	108.886	13.5089	140.226	2682	Q9BQR3	699	4e-36	290	26.0626	83.7931	1	0	Serine protease 27	-	-	-	-	-	UniRef90_B7FW25	1026	1e-40	607	38.255	55.0247	1	0	Predicted protein	Phaeodactylum tricornutum (strain CCAP 1055/1)	-	-	GO:0004252
PSNMU-V1.4_AUG-EV-PASAV3_0116260.1	2.14355	2.79449	10.3213	0.00131503	0.0250082	15.1225	19.0126	0.552726	0.271841	5.31117	4.14247	1.63831	5.2706	7.40914	10.9004	0.353303	1.49004	2.70324	12.6299	1.61033	16.151	1544	-	-	-	-	-	-	-	-	-	-	-	-	-	-	-	-	-	-	-	-	-	-	-	-	-	-	-
PSNMU-V1.4_AUG-EV-PASAV3_0015150.1	2.1421	6.89063	14.934	0.000111336	0.0041887	34.1737	58.648	47.7648	51.8673	34.9702	57.9288	71.6339	142.581	31.8105	57.6166	37.3088	75.3866	48.418	339.609	51.3517	276.962	1598	-	-	-	-	-	-	-	-	-	-	-	-	-	-	UniRef90_K0R1B7	678	6e-44	559	42.428	43.2916	-1	0	Uncharacterized protein	Thalassiosira oceanica	GO:0006457	protein folding	GO:0003755
PSNMU-V1.4_AUG-EV-PASAV3_0056660.1	2.14179	7.73951	12.5458	0.00039709	0.0105125	60.0057	64.0505	458.348	623.332	260.784	225.732	690.126	383.052	13.8422	46.2953	113.128	210.98	102.062	741.83	86.108	367.709	5165	Q8T9W4	1818	6e-100	1432	35.1985	37.5698	1	1	ABC transporter B family member 3	-	-	-	-	-	UniRef90_B7G341	4017	0	1360	77.7735	97.7206	1	1	Predicted protein	Phaeodactylum tricornutum (strain CCAP 1055/1)	-	-	GO:0005524]---[GO:0042626
PSNMU-V1.4_AUG-EV-PASAV3_0093270.1	2.14045	4.66305	17.5326	2.82418e-05	0.00144163	5.22023	7.68814	13.3576	12.4503	11.2191	17.4247	39.8845	18.2275	6.12253	12.0789	15.404	19.0911	9.31115	91.0425	6.17293	40.2406	908	-	-	-	-	-	-	-	-	-	-	-	-	-	-	UniRef90_L1IY34	651	5e-86	226	71.696	95.5752	1	2	Uncharacterized protein	Guillardia theta CCMP2712	-	-	GO:0016491
PSNMU-V1.4_AUG-EV-PASAV3_0122230.1	2.13819	2.6753	10.5492	0.00116237	0.0228932	6.99618	7.11672	17.8715	18.9201	1.90963	5.19452	10.2818	13.5059	0.665492	1.01008	9.15055	8.56772	0.961151	6.61052	0.31312	24.9108	2765	Q9FJR0	1359	5e-52	1254	49.1501	34.9282	1	1	Regulator of nonsense transcripts 1 homolog	-	-	-	-	-	UniRef90_K0TEV7	1962	0	833	70.9584	79.3517	1	1	Uncharacterized protein	Thalassiosira oceanica	-	-	-
PSNMU-V1.4_AUG-EV-PASAV3_0122350.1	2.13522	3.93113	14.9746	0.000108968	0.00413317	11.0863	7.48035	10.7782	9.07949	7.51919	7.03562	9.99936	6.97256	2.83943	4.88205	8.33795	10.0112	6.66798	69.2761	2.46023	15.3297	2029	-	-	-	-	-	-	-	-	-	-	-	-	-	-	-	-	-	-	-	-	-	-	-	-	-	-	-
PSNMU-V1.4_AUG-EV-PASAV3_0009150.1	2.13412	5.91999	17.4481	2.95254e-05	0.00148877	41.3851	58.5961	44.5405	45.6693	30.7332	27.2219	39.2065	60.9962	22.4493	31.9438	26.9924	66.7258	26.3115	179.505	14.0457	110.456	1885	Q96G23	843	4e-15	380	44.7215	58.4211	1	0	Ceramide synthase 2	-	-	-	-	-	UniRef90_B8CFL6	972	6e-93	487	51.565	67.9671	1	0	Uncharacterized protein	Thalassiosira pseudonana	-	-	-
PSNMU-V1.4_AUG-EV-PASAV3_0041130.1	2.13227	6.07489	10.3766	0.00127625	0.0245396	0.16145	0.0519469	15.6145	24.2482	0.0596761	0.19726	27.4559	148.455	0.310563	0.168347	19.6436	136.013	0.30036	0.322464	22.142	357.991	1547	P38531	312	5e-13	467	20.1681	21.8415	1	1	Heat shock factor protein 3	-	-	-	-	-	UniRef90_A0A087TEI2	360	2e-14	233	23.2708	50.6438	1	1	Heat shock factor protein 1 (Fragment)	Stegodyphus mimosarum	GO:0006357	regulation of transcription from RNA polymerase II promoter	GO:0043565]---[GO:0003700
PSNMU-V1.4_AUG-EV-PASAV3_0116140.1	2.12848	3.62248	14.4105	0.00014698	0.00513246	27.7156	22.6488	27.7284	28.5433	32.1057	28.8	30.2241	34.8079	5.19084	6.01839	10.4224	14.1554	1.26151	29.9892	3.08647	28.4011	3228	-	-	-	-	-	-	-	-	-	-	-	-	-	-	UniRef90_B8BWX1	942	3e-29	454	29.1822	69.3833	1	1	Uncharacterized protein	Thalassiosira pseudonana	-	-	GO:0003676]---[GO:0004719]---[GO:0008270
PSNMU-V1.4_AUG-EV-PASAV3_0085380.1	2.12703	6.07575	10.3374	0.0013036	0.0249079	0.16145	0.0519469	15.7066	24.2482	0.0596761	0.19726	27.6254	148.565	0.310563	0.168347	19.8203	136.106	0.30036	0.322464	22.2315	357.991	1564	P38531	312	5e-13	467	19.9488	21.8415	1	0	Heat shock factor protein 3	-	-	-	-	-	UniRef90_A0A087TEI2	360	2e-14	233	23.0179	50.6438	1	0	Heat shock factor protein 1 (Fragment)	Stegodyphus mimosarum	GO:0006357	regulation of transcription from RNA polymerase II promoter	GO:0043565]---[GO:0003700
PSNMU-V1.4_AUG-EV-PASAV3_0058290.1	2.12073	5.97076	12.4305	0.000422377	0.0110144	36.434	34.2849	17.5951	19.0289	6.86275	15.189	31.6364	20.9177	9.49435	41.4133	24.5899	53.2689	10.873	296.667	33.7722	23.2684	2442	Q93VK5	852	3e-15	595	34.8894	46.5546	1	2	Protein LUTEIN DEFICIENT 5 chloroplastic	-	-	-	-	-	UniRef90_UPI00037D49F0	1578	5e-48	470	64.6192	94.6809	1	2	cytochrome P450	Methylosarcina fibrata	-	-	GO:0020037]---[GO:0005506]---[GO:0004497]---[GO:0016705
PSNMU-V1.4_AUG-EV-PASAV3_0086890.1	2.12014	5.10239	18.1696	2.02084e-05	0.00111624	7.53435	5.50637	21.7866	24.6832	31.867	4.14247	5.98832	4.94119	16.9035	30.8495	21.5515	44.3286	9.85179	93.9984	4.38368	53.3119	3355	-	-	-	-	-	-	-	-	-	-	-	-	-	-	-	-	-	-	-	-	-	-	-	-	-	-	-
PSNMU-V1.4_AUG-EV-PASAV3_0072230.1	2.10611	2.2392	8.86212	0.0029115	0.044281	38.3175	31.7395	68.4459	62.6865	52.9327	23.474	32.0319	26.0785	2.21831	0.841733	3.17973	1.81598	1.14137	19.9391	0.402583	7.45956	1881	Q8D4Q0	990	8e-59	349	52.6316	76.7908	1	0	Putative ribosome biogenesis GTPase RsgA 2	-	-	-	-	-	UniRef90_UPI00035D049C	1248	4e-83	358	66.3477	89.6648	1	0	GTPase RsgA	Hirschia maritima	-	-	GO:0005525]---[GO:0003924]---[GO:0046872
PSNMU-V1.4_AUG-EV-PASAV3_0029120.1	2.10584	4.82807	17.5375	2.8169e-05	0.00144163	74.2133	45.1418	86.8241	88.1852	65.4647	43.3973	36.8903	37.2785	9.53872	13.8886	23.1413	28.6367	8.16978	86.7967	4.24948	52.0801	3841	-	-	-	-	-	-	-	-	-	-	-	-	-	-	UniRef90_B7G183	2325	3e-67	1030	60.5311	69.7087	1	0	Predicted protein	Phaeodactylum tricornutum (strain CCAP 1055/1)	GO:0006810	transport	-
PSNMU-V1.4_AUG-EV-PASAV3_0082370.1	2.09672	5.10917	16.6976	4.38358e-05	0.00203318	0.645801	0.98699	4.51393	5.92613	0.238704	0.460274	3.33312	7.74119	5.72323	9.4695	38.8987	46.3309	4.14496	67.8788	19.6371	86.0929	1319	-	-	-	-	-	-	-	-	-	-	-	-	-	-	UniRef90_B7FW03	1020	4e-48	344	77.3313	89.8256	1	0	Chitinase glycoside hydrolase family 1	Phaeodactylum tricornutum (strain CCAP 1055/1)	GO:0005975	carbohydrate metabolic process	GO:0004553
PSNMU-V1.4_AUG-EV-PASAV3_0118620.1	2.08691	7.21514	13.4315	0.000247439	0.00779937	47.0897	54.2845	125.1	119.719	73.0435	74.3014	76.5488	106.455	29.5922	60.3943	85.7113	137.875	85.3021	466.606	27.3309	278.468	5329	-	-	-	-	-	-	-	-	-	-	-	-	-	-	UniRef90_B8CCF4	2061	0	1149	38.6752	60.6614	1	1	Uncharacterized protein (Fragment)	Thalassiosira pseudonana	GO:0006281]---[GO:0000723	DNA repair]---[telomere maintenance	GO:0003678
PSNMU-V1.4_AUG-EV-PASAV3_0118740.1	2.08663	6.85327	14.2652	0.000158771	0.00546568	57.1534	67.7907	56.1478	70.4068	57.6471	61.9398	55.1942	98.7688	35.9366	54.2497	51.3349	79.9964	55.8068	421.354	26.4363	178.756	1781	-	-	-	-	-	-	-	-	-	-	-	-	-	-	-	-	-	-	-	-	-	-	-	-	-	-	-
PSNMU-V1.4_AUG-EV-PASAV3_0026270.1	2.07904	4.93614	17.4033	3.023e-05	0.00151175	27.4466	35.6355	39.8884	40.6131	27.0333	33.337	47.5676	25.4746	8.2521	16.1192	20.7742	24.6788	10.4525	73.3069	8.99101	78.4965	4777	-	-	-	-	-	-	-	-	-	-	-	-	-	-	UniRef90_B7GD49	1455	2e-90	885	30.4584	48.5876	1	2	Predicted protein	Phaeodactylum tricornutum (strain CCAP 1055/1)	GO:0006281	DNA repair	GO:0003913
PSNMU-V1.4_AUG-EV-PASAV3_0023670.1	2.07581	6.10782	15.97	6.4355e-05	0.00279301	6.83473	5.71415	1.84242	4.29509	27.8687	22.0932	12.6546	62.9178	5.94506	22.1376	19.5377	56.9474	42.8313	148.334	30.7305	207.499	1757	Q17QU7	831	3e-19	377	47.2965	65.252	1	2	Dehydrogenase/reductase SDR family member 13	-	-	-	-	-	UniRef90_A0A091D0E9	831	6e-20	375	47.2965	65.6	1	2	Dehydrogenase/reductase SDR family member 13	Fukomys damarensis	-	-	GO:0016491
PSNMU-V1.4_AUG-EV-PASAV3_0072170.1	2.07438	5.68615	16.9119	3.91548e-05	0.00187327	29.653	22.9605	31.0909	30.2831	15.0384	16.5041	28.1338	29.5373	18.2345	15.6562	35.295	37.3906	21.0852	186.169	5.36777	86.7773	2438	Q9H4I0	273	3e-21	556	11.1977	16.1871	1	0	Double-strand-break repair protein rad21-like protein 1	-	-	-	-	-	UniRef90_K0RNW5	399	4e-34	262	16.3659	51.145	1	0	Uncharacterized protein	Thalassiosira oceanica	-	-	-
PSNMU-V1.4_AUG-EV-PASAV3_0034540.1	2.07176	6.36598	14.7242	0.000124439	0.00458239	41.6542	41.5055	47.7187	44.4732	57.2294	38.0055	31.9189	45.7334	37.5337	44.7802	17.4178	53.4086	84.341	281.082	8.5437	112.099	2835	B7JZ48	861	6e-91	451	30.3704	62.306	-1	2	tRNA-2-methylthio-N(6)-dimethylallyladenosine synthase	2.8.4.3	tRNA-2-methylthio-N(6)-dimethylallyladenosine synthase.	-	-	-	UniRef90_B7G524	861	5e-135	453	30.3704	60.9272	-1	2	Predicted protein	Phaeodactylum tricornutum (strain CCAP 1055/1)	GO:0006400	tRNA modification	GO:0051539]---[GO:0016740
PSNMU-V1.4_AUG-EV-PASAV3_0003710.1	2.06496	3.5416	12.7563	0.000354814	0.00986659	5.91985	7.63619	37.1708	35.9918	5.7289	6.96987	21.3546	23.4981	2.52887	2.98815	16.5699	17.1354	1.74209	28.2156	2.05764	23.9527	3537	Q32N48	753	6e-24	707	21.2892	31.6832	1	0	Prolyl endopeptidase-like	-	-	-	-	-	UniRef90_C3ZKM2	948	2e-37	440	26.8024	64.7727	1	0	Putative uncharacterized protein (Fragment)	Branchiostoma floridae	-	-	GO:0004252]---[GO:0070008
PSNMU-V1.4_AUG-EV-PASAV3_0114420.1	2.05826	6.36138	14.5654	0.000135376	0.00483849	41.708	41.6094	47.7648	44.4732	57.2294	37.874	31.9189	45.5687	37.933	45.0748	17.7005	53.1292	84.2208	279.523	8.45424	111.209	2833	B7JZ48	861	6e-91	451	30.3918	62.306	-1	2	tRNA-2-methylthio-N(6)-dimethylallyladenosine synthase	2.8.4.3	tRNA-2-methylthio-N(6)-dimethylallyladenosine synthase.	-	-	-	UniRef90_B7G524	861	5e-135	453	30.3918	60.9272	-1	2	Predicted protein	Phaeodactylum tricornutum (strain CCAP 1055/1)	GO:0006400	tRNA modification	GO:0051539]---[GO:0016740
PSNMU-V1.4_AUG-EV-PASAV3_0098750.1	2.04751	4.49331	16.2608	5.51927e-05	0.00246476	4.95114	4.51938	9.02786	10.6018	5.54988	6.44384	10.3383	18.1177	5.19084	6.9443	9.92781	18.1598	11.8942	61.8057	7.60434	54.5438	1395	-	-	-	-	-	-	-	-	-	-	-	-	-	-	UniRef90_K0ST05	426	3e-26	380	30.5376	36.5789	1	0	Uncharacterized protein	Thalassiosira oceanica	-	-	-
PSNMU-V1.4_AUG-EV-PASAV3_0055830.1	2.04486	6.54775	14.024	0.00018049	0.00609255	24.1637	29.6617	20.5891	20.7687	13.7255	31.1014	29.3202	66.5413	27.9063	48.3576	40.8772	79.6705	26.9723	317.95	45.5813	146.043	2089	Q2KHY1	1149	5e-63	557	55.0024	63.3752	1	0	Copine-6	-	-	-	-	-	UniRef90_B7FZ88	1131	2e-158	331	54.1407	99.0937	1	0	Predicted protein	Phaeodactylum tricornutum (strain CCAP 1055/1)	-	-	-
PSNMU-V1.4_AUG-EV-PASAV3_0062680.1	2.03652	3.38323	11.8018	0.000591738	0.0139899	0.107634	0.571415	1.28969	1.46794	0.0596761	0.0657535	0.79091	2.36079	2.04084	2.60937	11.129	14.1554	1.14137	20.4227	6.30713	26.1427	469	-	-	-	-	-	-	-	-	-	-	-	-	-	-	-	-	-	-	-	-	-	-	-	-	-	-	-
PSNMU-V1.4_AUG-EV-PASAV3_0034920.1	2.02732	7.68761	11.5367	0.00068237	0.0154346	151.333	172.152	49.3308	61.9798	229.275	330.608	77.6222	172.612	54.0823	139.812	51.6176	114.454	125.49	420.171	80.3823	598.955	6786	-	-	-	-	-	-	-	-	-	-	-	-	-	-	-	-	-	-	-	-	-	-	-	-	-	-	-
PSNMU-V1.4_AUG-EV-PASAV3_0102810.1	2.02164	6.80704	13.6033	0.000225789	0.00731678	93.7488	84.9331	73.6508	68.7214	69.642	69.3041	87.565	68.3531	31.8549	40.7399	58.3303	82.4643	50.6406	348.96	34.7116	228.03	3845	Q805A1	3210	1e-84	1065	83.485	95.7746	1	2	Structural maintenance of chromosomes protein 5	-	-	-	-	-	UniRef90_B5Y5D5	3207	0	1099	83.407	97.0883	1	2	Predicted protein	Phaeodactylum tricornutum (strain CCAP 1055/1)	GO:0000724	double-strand break repair via homologous recombination	-
PSNMU-V1.4_AUG-EV-PASAV3_0056960.1	2.02103	2.74095	8.8062	0.00300209	0.0452248	95.7939	62.596	128.048	111.672	198.065	76.4713	41.2968	40.6275	1.10915	2.02016	5.93549	4.70293	1.98237	26.872	1.83399	8.41767	1699	P42285	1671	9e-127	1042	98.352	49.904	1	2	Superkiller viralicidic activity 2-like 2	3.6.4.13	RNA helicase.	-	-	-	UniRef90_B7GDQ8	1671	0	998	98.352	52.8056	1	2	Predicted protein	Phaeodactylum tricornutum (strain CCAP 1055/1)	-	-	GO:0005524]---[GO:0016818
PSNMU-V1.4_AUG-EV-PASAV3_0076800.1	2.01905	6.89407	13.0382	0.000305199	0.00889394	73.6752	83.5305	10.0412	17.1804	177.298	255.518	23.5013	86.5806	40.2844	110.94	12.8249	52.0582	102.363	308.169	37.4849	246.987	1409	-	-	-	-	-	-	-	-	-	-	-	-	-	-	-	-	-	-	-	-	-	-	-	-	-	-	-
PSNMU-V1.4_AUG-EV-PASAV3_0020150.1	2.01679	6.76398	13.023	0.000307687	0.00894501	0.861068	3.42849	24.0897	27.8365	25.1236	23.9343	38.5851	53.4197	31.0563	30.7233	61.5807	89.0763	21.0252	324.775	68.8864	223.992	2990	-	-	-	-	-	-	-	-	-	-	-	-	-	-	UniRef90_R1E3X7	984	5e-51	490	32.9097	63.0612	-1	2	Uncharacterized protein	Emiliania huxleyi CCMP1516	GO:0006633	fatty acid biosynthetic process	GO:0005506]---[GO:0016491
PSNMU-V1.4_AUG-EV-PASAV3_0050310.1	2.00828	6.04507	14.6521	0.000129291	0.00468999	92.1881	96.6212	91.7065	130.266	104.373	98.959	46.4377	116.887	34.5169	41.287	26.1798	70.4043	28.3539	120.064	15.7455	182.451	2329	-	-	-	-	-	-	-	-	-	-	-	-	-	-	UniRef90_UPI0004C3D3EA	1215	1e-89	550	52.1683	66.9091	1	1	regulator	Pseudonocardiaceae	-	-	-
PSNMU-V1.4_AUG-EV-PASAV3_0075130.1	2.00715	5.83694	14.8738	0.000114946	0.00428473	39.5015	19.532	1.19757	4.7844	95.8398	86.5315	15.4227	36.2354	22.0943	36.447	2.61444	23.0956	71.4856	195.736	11.0039	74.8009	2163	-	-	-	-	-	-	-	-	-	-	-	-	-	-	UniRef90_B7S3K3	606	6e-27	532	28.0166	34.9624	1	1	Predicted protein	Phaeodactylum tricornutum (strain CCAP 1055/1)	-	-	-
PSNMU-V1.4_AUG-EV-PASAV3_0038510.1	2.00385	7.21502	12.1865	0.000481377	0.0120117	44.5603	80.0501	66.8338	83.129	40.341	27.0247	29.5461	57.3178	66.5492	151.722	109.665	130.797	31.9583	411.895	34.6221	243.428	3232	O69671	687	4e-14	425	21.2562	48.4706	1	2	Iron(II)-dependent oxidoreductase EgtB	-	-	Amino-acid biosynthesis	ergothioneine biosynthesis.	-	UniRef90_B7FVY8	2886	0	933	89.2946	99.4641	1	2	Predicted protein	Phaeodactylum tricornutum (strain CCAP 1055/1)	-	-	-
PSNMU-V1.4_AUG-EV-PASAV3_0057060.1	1.99604	4.35542	15.2151	9.59328e-05	0.00373646	21.4191	19.1684	24.4121	25.0094	9.90623	16.6356	25.7046	31.8981	5.7676	13.6782	16.5346	28.1245	8.10971	41.8129	3.75744	46.6736	2315	-	-	-	-	-	-	-	-	-	-	-	-	-	-	-	-	-	-	-	-	-	-	-	-	-	-	-
PSNMU-V1.4_AUG-EV-PASAV3_0015940.1	1.98779	2.91706	10.142	0.00144927	0.0268469	5.05878	1.09088	1.65818	0.706787	1.90963	0.986302	0.169481	0	2.79507	4.67162	4.02765	2.18849	2.94352	15.6395	2.4155	24.0896	1375	-	-	-	-	-	-	-	-	-	-	-	-	-	-	UniRef90_B7FYC7	189	6e-12	301	13.7455	19.6013	1	2	Predicted protein	Phaeodactylum tricornutum (strain CCAP 1055/1)	-	-	-
PSNMU-V1.4_AUG-EV-PASAV3_0020350.1	1.98736	5.4387	15.813	6.99208e-05	0.00295027	95.2019	58.8558	128.555	116.022	78.5934	63.0576	45.5903	33.6001	17.1253	29.124	35.6483	42.792	11.714	121.085	8.72262	79.523	4351	Q9H2U1	2583	2e-82	1008	59.3657	72.8175	1	0	ATP-dependent RNA helicase DHX36	3.6.4.12]---[3.6.4.13	DNA helicase.]---[RNA helicase.	-	-	-	UniRef90_B8LE10	2709	0	827	62.2615	99.8791	1	0	Putative uncharacterized protein (Fragment)	Thalassiosira pseudonana	-	-	GO:0005524]---[GO:0008026]---[GO:0003676
PSNMU-V1.4_AUG-EV-PASAV3_0076150.1	1.98511	5.49463	15.3543	8.91195e-05	0.00351617	23.0874	18.1295	2.21091	1.25047	6.56437	4.60274	11.1292	13.2863	29.5035	13.8044	3.851	22.5834	6.78813	81.5298	25.3627	160.962	2611	P16066	636	2e-33	1061	24.3585	19.5099	1	2	Atrial natriuretic peptide receptor 1	4.6.1.2	Guanylate cyclase.	-	-	-	UniRef90_B7G0V6	2019	1e-147	1987	77.3267	35.4303	1	2	Predicted protein	Phaeodactylum tricornutum (strain CCAP 1055/1)	GO:0009190]---[GO:0035556	cyclic nucleotide biosynthetic process]---[intracellular signal transduction	GO:0004114]---[GO:0016849
PSNMU-V1.4_AUG-EV-PASAV3_0047840.1	1.98467	5.15092	16.0319	6.22854e-05	0.00272263	151.01	86.1279	140.116	123.796	157.664	79.3644	65.0806	81.6394	16.7704	17.9289	18.2658	29.2886	14.8978	95.7182	8.09639	78.0174	4976	Q0IHW8	3363	2e-90	1296	67.5844	75.3858	1	2	Clustered mitochondria protein homolog	-	-	-	-	-	UniRef90_B7FT97	4494	0	1504	90.3135	96.1436	1	2	Predicted protein	Phaeodactylum tricornutum (strain CCAP 1055/1)	-	-	GO:0003743
PSNMU-V1.4_AUG-EV-PASAV3_0094320.1	1.98449	3.75275	11.5988	0.000659929	0.0151026	0.269084	0.207787	1.9806	3.96888	0.119352	0.131507	6.27079	8.83924	2.66197	2.14642	21.6575	22.4903	0.540647	28.4844	7.51488	25.3215	4080	-	-	-	-	-	-	-	-	-	-	-	-	-	-	UniRef90_B7FXD6	3792	0	1335	92.9412	95.1311	1	1	Predicted protein	Phaeodactylum tricornutum (strain CCAP 1055/1)	GO:0006281	DNA repair	GO:0004518
PSNMU-V1.4_AUG-EV-PASAV3_0081880.1	1.98174	5.79321	15.4214	8.60086e-05	0.00341561	65.3874	48.0508	71.8544	72.4728	25.8994	41.9507	48.641	48.9178	26.7084	51.4299	37.0968	60.2069	12.555	123.504	15.7007	113.947	3271	Q63450	906	2e-45	374	27.698	71.9251	1	0	Calcium/calmodulin-dependent protein kinase type 1	2.7.11.17	Calcium/calmodulin-dependent protein kinase.	-	-	-	UniRef90_K0T7D7	2232	1e-147	854	68.236	86.0656	1	0	Uncharacterized protein	Thalassiosira oceanica	-	-	GO:0005524]---[GO:0004672
PSNMU-V1.4_AUG-EV-PASAV3_0102710.1	1.97927	3.54121	12.0461	0.000519014	0.0126154	0.914885	2.07787	8.70544	11.961	1.01449	0.723288	10.7338	14.3843	1.64155	1.59929	15.0507	22.0712	2.10252	20.4765	4.5626	28.0589	1668	Q54YT4	966	5e-17	350	57.9137	75.7143	1	2	Trans-2-enoyl-CoA reductase mitochondrial	1.3.1.38	Trans-2-enoyl-CoA reductase (NADPH).	-	-	-	UniRef90_B5Y5E0	972	1e-37	275	58.2734	97.4545	1	2	Predicted protein (Fragment)	Phaeodactylum tricornutum (strain CCAP 1055/1)	-	-	GO:0016491]---[GO:0008270
PSNMU-V1.4_AUG-EV-PASAV3_0062420.1	1.97571	6.03931	14.1602	0.000167889	0.00573085	10.7095	18.2853	8.84362	12.9396	16.2319	21.5671	24.0663	49.357	11.8458	34.8478	14.7327	60.4397	68.9025	167.628	16.2375	136.804	2687	-	-	-	-	-	-	-	-	-	-	-	-	-	-	UniRef90_B7S4A7	612	5e-21	366	22.7763	57.6503	1	2	Predicted protein	Phaeodactylum tricornutum (strain CCAP 1055/1)	-	-	GO:0043565]---[GO:0003700
PSNMU-V1.4_AUG-EV-PASAV3_0095690.1	1.97267	5.2124	15.8274	6.93915e-05	0.00293814	51.7179	48.882	49.3308	48.9314	48.815	50.8274	48.528	69.6707	8.82886	14.2253	21.4455	44.4683	15.2583	98.6204	15.2087	75.8959	1679	-	-	-	-	-	-	-	-	-	-	-	-	-	-	UniRef90_B7FXU4	1263	1e-91	442	75.2233	91.8552	1	0	Predicted protein	Phaeodactylum tricornutum (strain CCAP 1055/1)	-	-	-
PSNMU-V1.4_AUG-EV-PASAV3_0121960.1	1.96724	5.10402	15.4383	8.5243e-05	0.0033963	23.4641	16.8827	22.7078	28.054	28.0478	20.6466	18.8689	17.2942	10.5148	16.498	23.4947	29.6145	13.8165	122.268	7.47015	48.5214	2353	-	-	-	-	-	-	-	-	-	-	-	-	-	-	UniRef90_B7FZQ4	957	7e-105	556	40.6715	56.295	1	0	Predicted protein	Phaeodactylum tricornutum (strain CCAP 1055/1)	-	-	GO:0035091
PSNMU-V1.4_AUG-EV-PASAV3_0119680.1	1.96491	5.27707	15.1017	0.000101872	0.00393001	19.0511	19.1164	12.6206	11.1455	6.56437	6.57535	9.94287	9.33335	24.7119	11.2371	15.934	12.1997	9.49136	74.1131	11.2723	139.2	925	-	-	-	-	-	-	-	-	-	-	-	-	-	-	-	-	-	-	-	-	-	-	-	-	-	-	-
PSNMU-V1.4_AUG-EV-PASAV3_0083710.1	1.9623	6.57459	13.416	0.000249492	0.00783417	169.523	141.451	144.216	122.709	206.957	173.852	107.394	134.181	33.4077	43.3493	39.5699	69.7059	43.5521	308.384	33.9511	171.775	812	Q9XJ54	363	6e-32	122	44.7044	100	1	0	Nuclear transport factor 2	-	-	-	-	-	UniRef90_B8C3C1	366	2e-50	121	45.0739	100	1	0	Uncharacterized protein	Thalassiosira pseudonana	GO:0006810	transport	-
PSNMU-V1.4_AUG-EV-PASAV3_0088220.1	1.95945	6.26262	14.1218	0.000171346	0.00581618	6.78091	24.467	61.7211	55.4556	19.2754	14.2685	243.939	84.1649	25.5105	57.2379	50.7696	78.0873	33.1597	209.656	17.8031	137.078	1176	Q46845	810	3e-94	288	68.8776	94.7917	1	2	Disulfide-bond oxidoreductase YghU	-	-	-	-	-	UniRef90_A0A061R0R3	840	1e-120	276	71.4286	98.913	1	2	GST-like protein	Tetraselmis sp. GSL018	-	-	GO:0016740
PSNMU-V1.4_AUG-EV-PASAV3_0089060.1	1.9495	7.04623	12.2008	0.000477683	0.0119687	84.8691	87.011	113.539	102.267	39.4459	38.2028	74.967	60.7766	46.895	80.5539	74.1936	145.186	59.5313	347.026	37.4402	255.678	6070	-	-	-	-	-	-	-	-	-	-	-	-	-	-	UniRef90_B7S3Q9	3282	4e-145	958	54.0692	96.0334	1	0	Predicted protein	Phaeodactylum tricornutum (strain CCAP 1055/1)	-	-	-
PSNMU-V1.4_AUG-EV-PASAV3_0041170.1	1.94532	4.28369	13.2583	0.00027138	0.00820351	39.6091	32.9343	95.9901	84.8688	87.9625	34.7178	37.0598	36.2354	3.23873	4.29284	26.1444	29.7076	4.38525	53.2066	6.30713	31.8229	4927	-	-	-	-	-	-	-	-	-	-	-	-	-	-	UniRef90_B5Y3F1	2979	3e-94	1423	60.4628	60.9276	1	0	Predicted protein	Phaeodactylum tricornutum (strain CCAP 1055/1)	-	-	GO:0004113]---[GO:0051731
PSNMU-V1.4_AUG-EV-PASAV3_0046460.1	1.94451	6.72103	12.6028	0.000385168	0.0103552	0.753435	2.02593	1.79636	2.12036	0.716113	1.05206	5.98832	12.902	15.8831	18.8548	67.2336	87.1672	9.67158	120.387	108.25	392.003	1149	-	-	-	-	-	-	-	-	-	-	-	-	-	-	-	-	-	-	-	-	-	-	-	-	-	-	-
PSNMU-V1.4_AUG-EV-PASAV3_0032910.1	1.94349	8.60159	9.49343	0.00206209	0.0344211	24.2175	39.9471	57.806	66.438	2.80478	26.8274	83.667	245.467	167.615	219.777	228.234	396.164	111.493	1025.87	139.696	781.817	3103	Q8L9Y0	777	2e-22	473	25.0403	47.9915	1	1	Serine carboxypeptidase-like 25	-	-	-	-	-	UniRef90_B7G947	750	5e-89	528	24.1702	45.6439	1	1	Predicted protein (Fragment)	Phaeodactylum tricornutum (strain CCAP 1055/1)	-	-	GO:0004185
PSNMU-V1.4_AUG-EV-PASAV3_0027890.1	1.93964	5.96797	14.4152	0.000146613	0.00513246	245.566	228.93	211.786	205.784	232.617	216.723	145.584	172.338	39.7521	31.1862	34.765	44.8408	9.25107	199.552	19.2345	112.92	2063	Q899I8	978	7e-57	320	47.4067	98.4375	1	1	Ribose-phosphate pyrophosphokinase	2.7.6.1	Ribose-phosphate diphosphokinase.	Metabolic intermediate biosynthesis	5-phospho-alpha-D-ribose 1-diphosphate biosynthesis	5-phospho-alpha-D-ribose 1-diphosphate from D-ribose 5-phosphate (route I): step 1/1.	UniRef90_B7G1I1	954	2e-138	312	46.2433	100	1	1	Predicted protein (Fragment)	Phaeodactylum tricornutum (strain CCAP 1055/1)	GO:0009165	nucleotide biosynthetic process	GO:0000287]---[GO:0004749
PSNMU-V1.4_AUG-EV-PASAV3_0101140.1	1.93744	7.30648	10.8981	0.00096265	0.0199287	21.742	19.8437	246.792	206.654	15.6351	24.4603	44.5169	35.6864	38.1992	61.8253	202.725	253.306	35.6226	427.642	36.3219	242.812	1772	Q7A5L8	921	3e-28	346	51.9752	93.3526	-1	0	L-threonine dehydratase catabolic TdcB	4.3.1.19	Threonine ammonia-lyase.	Amino-acid degradation	L-threonine degradation via propanoate pathway	propanoate from L-threonine: step 1/4.	UniRef90_B7FV67	1164	7e-114	479	65.6885	84.7599	-1	0	Predicted protein	Phaeodactylum tricornutum (strain CCAP 1055/1)	-	-	GO:0016597]---[GO:0016829
PSNMU-V1.4_AUG-EV-PASAV3_0011050.1	1.93436	6.41886	12.4318	0.000422085	0.0110144	0.0538168	0.415575	1.47394	4.56693	0.179028	0	8.7565	18.0079	12.9105	21.2958	70.2366	104.349	8.71043	138.069	93.2203	228.646	3030	O50314	1500	1e-70	1272	49.505	36.0849	-1	2	Magnesium-chelatase subunit H	6.6.1.1	Magnesium chelatase.	Porphyrin-containing compound metabolism	bacteriochlorophyll biosynthesis (light-independent).	-	UniRef90_B7FSF7	1515	0	1479	50	36.3083	-1	2	Predicted protein	Phaeodactylum tricornutum (strain CCAP 1055/1)	GO:0009058	biosynthetic process	GO:0016851
PSNMU-V1.4_AUG-EV-PASAV3_0023830.1	1.93361	3.6808	12.3496	0.000441073	0.0113799	30.5679	21.0385	2.44121	3.75141	3.9983	5.52329	6.66624	8.50982	3.41619	7.02847	5.12289	9.40587	6.12733	31.1716	6.08347	31.686	2385	-	-	-	-	-	-	-	-	-	-	-	-	-	-	-	-	-	-	-	-	-	-	-	-	-	-	-
PSNMU-V1.4_AUG-EV-PASAV3_0012130.1	1.92949	4.36595	13.6135	0.000224566	0.00730018	8.39542	7.01283	9.48847	13.0484	1.2532	5.72055	18.2474	13.7255	5.27957	3.70363	25.0492	34.4571	2.94352	49.6058	8.63316	38.6665	1783	-	-	-	-	-	-	-	-	-	-	-	-	-	-	-	-	-	-	-	-	-	-	-	-	-	-	-
PSNMU-V1.4_AUG-EV-PASAV3_0008530.1	1.92885	4.67783	14.4451	0.000144304	0.00509764	0.376717	0.311681	3.36242	4.40382	0.537085	1.18356	4.85845	2.6353	3.50492	6.01839	31.1613	30.6389	5.3464	44.8763	12.1222	72.2688	1867	Q5A950	546	1e-15	1513	29.2448	10.7733	-1	0	Sterol 3-beta-glucosyltransferase	2.4.1.173	Sterol 3-beta-glucosyltransferase.	-	-	-	UniRef90_K0TMB3	732	4e-40	484	39.2073	46.4876	-1	0	Uncharacterized protein (Fragment)	Thalassiosira oceanica	GO:0030259	lipid glycosylation	GO:0016758
PSNMU-V1.4_AUG-EV-PASAV3_0078860.1	1.91655	4.47668	14.3121	0.000154864	0.00536156	35.25	42.5964	35.8812	35.3937	60.0938	45.9617	39.15	64.6198	5.19084	13.8044	8.33795	16.8095	18.2619	67.9863	5.32304	38.1191	3609	B6SFA4	936	1e-35	818	25.9352	35.8191	1	0	Probable helicase MAGATAMA 3	-	-	-	-	-	UniRef90_K0TIE7	1038	8e-73	868	28.7614	38.0184	1	0	Uncharacterized protein	Thalassiosira oceanica	GO:0006351	transcription, DNA-dependent	GO:0003677
PSNMU-V1.4_AUG-EV-PASAV3_0040890.1	1.91356	4.76827	14.2972	0.0001561	0.00538899	51.1798	32.2071	35.0521	36.4811	9.4885	9.79726	11.4682	4.61178	14.4634	26.1779	23.6713	24.7253	4.98597	86.7429	3.04174	34.0129	4743	Q86AS0	900	5e-58	967	18.9753	30.0931	1	0	Probable helicase DDB_G0274399	-	-	-	-	-	UniRef90_B5Y4C8	2769	0	1189	58.3808	75.4415	1	0	Predicted protein	Phaeodactylum tricornutum (strain CCAP 1055/1)	-	-	GO:0005524
PSNMU-V1.4_AUG-EV-PASAV3_0031720.1	1.91175	6.00427	13.9894	0.00018384	0.00617318	2.63702	4.25964	3.77696	4.83877	1.55158	1.05206	1.92078	6.31374	23.9133	50.5882	37.5561	60.7656	32.1985	135.274	15.2534	150.697	3198	Q7AJA5	630	7e-06	619	19.6998	32.7948	1	2	Serine/threonine-protein kinase pkn1	2.7.11.1	Non-specific serine/threonine protein kinase.	-	-	-	UniRef90_A6DQZ4	2400	0	805	75.0469	94.5342	1	2	Uncharacterized protein	Lentisphaera araneosa HTCC2155	-	-	GO:0016301
PSNMU-V1.4_AUG-EV-PASAV3_0054580.1	1.89543	6.761	12.1966	0.00047877	0.0119712	25.1863	14.2334	7.36968	11.5261	9.24979	9.27124	4.06754	22.7844	66.6379	48.4417	42.9263	75.0607	29.4953	313.006	41.5107	227.688	2210	-	-	-	-	-	-	-	-	-	-	-	-	-	-	UniRef90_E1ZDK9	378	1e-16	612	17.1041	16.9935	1	1	Putative uncharacterized protein	Chlorella variabilis	-	-	GO:0004176
PSNMU-V1.4_AUG-EV-PASAV3_0046810.1	1.89295	6.31171	13.171	0.000284309	0.00842665	50.2111	51.5832	28.0048	36.318	19.0367	40.8329	43.3871	47.106	31.2338	60.9415	64.8311	132.846	20.6647	136.564	23.3498	173.007	2255	Q9HEH1	543	1e-16	1093	24.0798	14.1812	1	2	Regulator of nonsense transcripts 1 homolog	-	-	-	-	-	UniRef90_K0R3K5	852	1e-82	528	37.7827	50.3788	1	2	Uncharacterized protein	Thalassiosira oceanica	-	-	GO:0005524
PSNMU-V1.4_AUG-EV-PASAV3_0053900.1	1.87798	4.53588	13.9492	0.000187821	0.00628761	5.48931	9.55822	20.3127	19.192	3.58056	2.56438	1.63831	3.45883	15.6612	29.7553	16.2166	21.9781	4.74568	46.2199	4.24948	45.5786	1999	Q09850	1413	1e-37	706	70.6853	66.7139	1	0	Putative endo-1 3(4)-beta-glucanase 2	3.2.1.6	Endo-1 3(4)-beta-glucanase.	-	-	-	UniRef90_K3WBF8	1704	3e-123	821	85.2426	69.3057	1	0	Uncharacterized protein	Pythium ultimum DAOM BR144	GO:0016998	cell wall macromolecule catabolic process	GO:0052861]---[GO:0052862
PSNMU-V1.4_AUG-EV-PASAV3_0000030.1	1.87135	6.01174	12.1813	0.0004827	0.01202	28.0385	14.3373	59.372	52.2478	16.4706	15.0575	15.0838	19.8197	13.088	13.3415	114.788	97.8769	9.01079	156.019	16.7743	113.262	2234	-	-	-	-	-	-	-	-	-	-	-	-	-	-	-	-	-	-	-	-	-	-	-	-	-	-	-
PSNMU-V1.4_AUG-EV-PASAV3_0070860.1	1.85052	6.15166	12.8377	0.000339705	0.00955578	15.0149	15.4282	16.6739	17.4522	18.9173	21.0411	26.9474	54.1335	23.2922	34.1323	34.3764	62.0694	26.5518	193.102	37.6638	145.564	3673	Q54KF6	837	3e-18	1099	22.7879	30.3003	1	2	Protein DDB_G0287365	-	-	-	-	-	UniRef90_B7G1M8	912	1e-53	1009	24.8298	30.8226	1	2	Predicted protein	Phaeodactylum tricornutum (strain CCAP 1055/1)	-	-	GO:0016798
PSNMU-V1.4_AUG-EV-PASAV3_0101060.1	1.84927	5.78002	10.5177	0.00118238	0.0232122	67.4862	33.4018	55.549	46.6479	23.035	19.0685	25.8176	35.0275	20.0535	23.1897	23.4947	83.7215	8.65035	11.2325	10.3777	254.857	6695	Q9RDE2	1290	5e-42	1067	19.2681	34.9578	1	1	Tricorn protease homolog 1	-	-	-	-	-	UniRef90_B5YLK7	1629	1e-170	1833	24.3316	31.8058	1	1	Predicted protein	Thalassiosira pseudonana	-	-	GO:0008236
PSNMU-V1.4_AUG-EV-PASAV3_0010180.1	1.84871	4.10194	12.1061	0.000502564	0.0123377	4.89733	13.0387	69.1369	54.042	1.84996	2.89315	2.54221	3.62354	8.56266	12.8364	20.1736	21.9315	2.46295	50.7882	1.20775	21.489	2302	-	-	-	-	-	-	-	-	-	-	-	-	-	-	UniRef90_B7G2M4	1737	2e-86	830	75.4561	74.4578	1	0	Predicted protein	Phaeodactylum tricornutum (strain CCAP 1055/1)	-	-	-
PSNMU-V1.4_AUG-EV-PASAV3_0082470.1	1.8474	4.61821	13.5695	0.000229888	0.00741342	33.9046	23.428	29.0181	31.6423	20.7673	11.3753	24.4617	11.0902	15.2176	20.9592	14.4501	20.1621	9.85179	56.8612	4.42841	51.6695	3921	-	-	-	-	-	-	-	-	-	-	-	-	-	-	UniRef90_B7GB75	141	1e-12	934	3.59602	5.03212	1	0	Predicted protein	Phaeodactylum tricornutum (strain CCAP 1055/1)	-	-	GO:0043565]---[GO:0003700
PSNMU-V1.4_AUG-EV-PASAV3_0102190.1	1.83763	3.04741	8.94865	0.00277675	0.0428211	145.467	101.4	207.18	196.215	217.102	73.9069	47.2286	66.6511	2.97253	5.85004	7.56068	7.12425	2.82338	25.4209	1.47614	12.5239	1108	Q20748	552	6e-47	595	49.8195	30.9244	1	1	ATPase family AAA domain-containing protein 3	-	-	-	-	-	UniRef90_K0T147	771	5e-86	574	69.5848	41.9861	1	1	Uncharacterized protein	Thalassiosira oceanica	-	-	GO:0005524
PSNMU-V1.4_AUG-EV-PASAV3_0059280.1	1.82746	8.184	8.83989	0.00294718	0.0447676	99.561	210.489	78.4871	285.705	85.3965	729.732	192.813	617.978	41.1274	249.49	84.1921	224.67	169.283	788.426	183.846	516.626	2104	Q57251	705	1e-31	532	33.5076	43.609	-1	1	Putative L-lactate permease	-	-	-	-	-	UniRef90_B7G958	2025	0	689	96.2452	97.9681	-1	1	LCTP l-lactate permease	Phaeodactylum tricornutum (strain CCAP 1055/1)	-	-	GO:0015129
PSNMU-V1.4_AUG-EV-PASAV3_0068080.1	1.82505	5.24524	13.7329	0.00021073	0.00692783	68.4011	63.2713	77.612	90.36	48.5763	60.4274	53.6124	55.9452	7.80844	14.8566	25.8618	27.9382	30.5766	123.988	3.66798	63.8511	2203	-	-	-	-	-	-	-	-	-	-	-	-	-	-	-	-	-	-	-	-	-	-	-	-	-	-	-
PSNMU-V1.4_AUG-EV-PASAV3_0045570.1	1.82446	5.62786	13.4477	0.000245302	0.00776279	40.2549	34.8044	39.3357	41.9723	33.8363	18.937	50.8442	63.5766	17.3472	24.4944	25.5438	64.0716	25.2302	126.836	18.0715	91.0888	1575	-	-	-	-	-	-	-	-	-	-	-	-	-	-	-	-	-	-	-	-	-	-	-	-	-	-	-
PSNMU-V1.4_AUG-EV-PASAV3_0050420.1	1.81569	4.4618	12.5935	0.000387098	0.0103835	3.33664	7.16867	9.21211	10.4931	9.42882	20.6466	14.7448	17.6236	6.29999	11.9947	14.7327	24.7719	4.68561	45.6825	16.2375	49.9585	2809	-	-	-	-	-	-	-	-	-	-	-	-	-	-	UniRef90_R1BZB9	396	4e-15	227	14.0975	52.8634	1	0	Uncharacterized protein	Emiliania huxleyi CCMP1516	-	-	GO:0008080
PSNMU-V1.4_AUG-EV-PASAV3_0024830.1	1.81547	5.99635	11.6092	0.000656272	0.0150472	64.2572	39.6874	10.0412	9.5688	150.085	148.669	29.2637	40.2981	20.3641	44.6119	2.29647	18.7652	107.349	194.715	11.9433	85.3401	3015	-	-	-	-	-	-	-	-	-	-	-	-	-	-	-	-	-	-	-	-	-	-	-	-	-	-	-
PSNMU-V1.4_AUG-EV-PASAV3_0014210.1	1.81143	4.37817	12.6363	0.000378334	0.010251	31.5366	38.3368	48.2714	47.8984	45.3538	27.8137	31.1845	31.5687	6.92112	10.1429	16.9232	23.794	8.22985	56.9687	6.03874	37.0241	3981	-	-	-	-	-	-	-	-	-	-	-	-	-	-	UniRef90_B8BXC7	693	3e-15	1168	17.4077	14.8116	1	2	Uncharacterized protein	Thalassiosira pseudonana	-	-	-
PSNMU-V1.4_AUG-EV-PASAV3_0020140.1	1.8095	5.1769	13.3687	0.000255863	0.00793174	44.1298	37.3498	24.1818	30.4462	18.2609	18.5425	24.6877	48.204	20.4972	23.7369	19.2197	45.7255	19.7036	90.3975	6.75444	61.8665	2069	-	-	-	-	-	-	-	-	-	-	-	-	-	-	UniRef90_B7FX24	834	6e-54	464	40.3093	53.6638	1	0	Predicted protein	Phaeodactylum tricornutum (strain CCAP 1055/1)	-	-	-
PSNMU-V1.4_AUG-EV-PASAV3_0120810.1	1.80892	5.45942	13.2734	0.000269204	0.00820351	11.0863	13.4023	27.36	25.3356	10.6223	19.5945	27.3994	32.6667	12.6443	20.0753	32.7512	50.7544	14.7176	102.275	21.3369	95.195	464	-	-	-	-	-	-	-	-	-	-	-	-	-	-	-	-	-	-	-	-	-	-	-	-	-	-	-
PSNMU-V1.4_AUG-EV-PASAV3_0075120.1	1.80757	6.54045	11.5595	0.000674047	0.0153158	18.3515	23.48	34.3612	32.784	46.1893	55.4959	31.3539	34.4236	21.5619	24.6207	40.8418	53.5017	63.7363	244.966	35.6509	235.079	3325	P32019	867	5e-15	993	26.0752	27.5932	1	2	Type II inositol 1 4 5-trisphosphate 5-phosphatase	3.1.3.36	Phosphoinositide 5-phosphatase.	-	-	-	UniRef90_B5Y4R8	2268	3e-121	784	68.2105	84.6939	1	2	Predicted protein	Phaeodactylum tricornutum (strain CCAP 1055/1)	GO:0046856	phosphatidylinositol dephosphorylation	-
PSNMU-V1.4_AUG-EV-PASAV3_0109030.1	1.80651	5.23022	13.3224	0.000262249	0.00806797	46.0672	38.8563	25.2872	31.751	19.0367	19.9233	25.8741	49.4119	21.3401	24.9574	20.1736	47.2622	20.4244	93.461	6.88864	64.2617	2159	-	-	-	-	-	-	-	-	-	-	-	-	-	-	UniRef90_B7FX24	834	8e-54	464	38.629	53.6638	1	2	Predicted protein	Phaeodactylum tricornutum (strain CCAP 1055/1)	-	-	-
PSNMU-V1.4_AUG-EV-PASAV3_0076000.1	1.79792	4.06191	11.7131	0.000620604	0.014503	26.3702	23.3761	10.1333	8.59018	9.07076	6.96987	16.4396	12.4079	12.3338	12.7523	7.3487	9.77838	7.92949	44.1776	3.31012	32.7126	3344	P13723	591	3e-07	532	17.6734	34.7744	1	1	Beta-hexosaminidase subunit A1	3.2.1.52	Beta-N-acetylhexosaminidase.	-	-	-	UniRef90_B7FWD5	2637	2e-58	1085	78.8577	68.0184	1	1	Predicted protein	Phaeodactylum tricornutum (strain CCAP 1055/1)	GO:0005975	carbohydrate metabolic process	GO:0004563
PSNMU-V1.4_AUG-EV-PASAV3_0103020.1	1.79784	5.50742	13.1779	0.000283273	0.00842327	0.215267	0.363628	0.276363	0.652418	1.55158	2.10411	3.38961	12.0785	5.98943	10.185	24.3426	54.1536	26.7921	119.957	23.1261	94.579	1549	Q96NR8	939	1e-50	316	60.6198	87.9747	1	0	Retinol dehydrogenase 12	-	-	-	-	-	UniRef90_UPI00053B358F	957	9e-76	315	61.7818	98.7302	1	0	hypothetical protein	Rhizobium loti	-	-	GO:0016491
PSNMU-V1.4_AUG-EV-PASAV3_0112840.1	1.79109	4.68992	12.9606	0.000318124	0.00913595	7.53435	13.4542	6.7709	10.1669	8.59335	5.72055	10.6208	16.1961	11.4908	16.2454	9.00923	26.4016	14.4173	77.6064	9.70672	37.9822	1540	-	-	-	-	-	-	-	-	-	-	-	-	-	-	UniRef90_B8C7E2	561	4e-54	199	36.4286	89.9497	1	0	Uncharacterized protein	Thalassiosira pseudonana	-	-	-
PSNMU-V1.4_AUG-EV-PASAV3_0026990.1	1.78779	6.7592	10.927	0.000947708	0.0197879	83.1469	77.1411	52.9696	50.3993	70.4774	72	98.2988	118.149	46.6732	56.9432	37.0262	72.1272	42.591	269.043	60.8794	253.625	1455	-	-	-	-	-	-	-	-	-	-	-	-	-	-	UniRef90_B7FZY1	696	9e-87	271	47.8351	80.8118	1	1	Predicted protein	Phaeodactylum tricornutum (strain CCAP 1055/1)	-	-	-
PSNMU-V1.4_AUG-EV-PASAV3_0011780.1	1.77684	4.06043	10.8851	0.000969392	0.0200341	0.269084	0.311681	0.644847	0.815523	0.119352	0.263014	0.282468	0.109804	1.86338	1.80973	38.1214	32.5946	1.08129	15.9082	4.33895	44.9627	806	-	-	-	-	-	-	-	-	-	-	-	-	-	-	-	-	-	-	-	-	-	-	-	-	-	-	-
PSNMU-V1.4_AUG-EV-PASAV3_0059010.1	1.77655	4.81001	12.4486	0.000418307	0.0110027	13.0237	16.5191	28.8339	28.5433	7.39983	15.3206	20.3377	30.6903	5.32394	5.72379	38.1567	49.5903	3.96475	43.4252	16.1033	67.5467	788	Q2G9B0	225	1e-29	96	28.5533	78.125	1	2	Putative pterin-4-alpha-carbinolamine dehydratase	4.2.1.96	4a-hydroxytetrahydrobiopterin dehydratase.	-	-	-	UniRef90_H3GWK0	261	2e-28	122	33.1218	71.3115	1	2	Uncharacterized protein	Phytophthora ramorum	GO:0006729	tetrahydrobiopterin biosynthetic process	GO:0008124
PSNMU-V1.4_AUG-EV-PASAV3_0066060.1	1.77609	6.39396	11.5129	0.000691138	0.0154958	68.4549	80.7254	47.9029	88.0765	63.9728	50.7617	66.3235	51.608	24.6676	40.9503	32.1506	55.9696	65.6586	264.367	25.9889	143.922	3319	-	-	-	-	-	-	-	-	-	-	-	-	-	-	UniRef90_B7FPR9	603	1e-19	261	18.1681	65.1341	1	0	Predicted protein	Phaeodactylum tricornutum (strain CCAP 1055/1)	-	-	-
PSNMU-V1.4_AUG-EV-PASAV3_0067250.1	1.77316	6.33688	11.5694	0.000670457	0.0152859	5.65076	6.28557	7.92241	10.0581	13.6061	27.0904	19.8292	70.659	15.7943	40.4874	21.6221	77.0629	50.1	219.921	50.1439	154.187	2692	-	-	-	-	-	-	-	-	-	-	-	-	-	-	-	-	-	-	-	-	-	-	-	-	-	-	-
PSNMU-V1.4_AUG-EV-PASAV3_0067570.1	1.75983	4.73253	12.5167	0.000403335	0.0106319	25.8859	29.7136	32.0121	34.4694	25.3623	45.5671	37.9637	46.1727	7.45351	11.5738	16.4993	26.8207	13.2158	74.2743	11.1829	49.0004	1713	Q9V4T5	1068	1e-21	531	62.3468	72.3164	1	2	Probable cytochrome P450 4e1	-	-	-	-	-	UniRef90_K0RDB3	1395	2e-98	514	81.4361	90.2724	1	2	Uncharacterized protein	Thalassiosira oceanica	-	-	GO:0020037]---[GO:0005506]---[GO:0004497]---[GO:0016705
PSNMU-V1.4_AUG-EV-PASAV3_0083240.1	1.75612	5.68157	12.4118	0.000426624	0.0110776	30.4603	36.8303	137.997	126.134	31.509	25.3808	62.4254	86.2512	11.2246	17.5922	56.8111	82.2315	21.2655	111.465	12.4353	104.571	1765	-	-	-	-	-	-	-	-	-	-	-	-	-	-	-	-	-	-	-	-	-	-	-	-	-	-	-
PSNMU-V1.4_AUG-EV-PASAV3_0080190.1	1.75439	4.14766	11.5088	0.00069269	0.015502	37.3488	48.2586	62.2278	56.4342	29.7187	28.2082	48.754	48.5883	6.16689	8.71194	14.5208	13.5035	10.7529	53.9591	1.78926	30.9332	1752	-	-	-	-	-	-	-	-	-	-	-	-	-	-	UniRef90_A0A061R071	579	6e-08	553	33.0479	32.1881	1	0	Uncharacterized protein	Tetraselmis sp. GSL018	-	-	GO:0003723
PSNMU-V1.4_AUG-EV-PASAV3_0120040.1	1.74893	7.40617	9.29184	0.00230176	0.0369987	62.1046	73.9723	101.656	101.94	36.4024	69.8959	86.5482	131.6	76.0879	124.408	120.9	163.904	57.1284	409.207	62.445	330.069	1586	-	-	-	-	-	-	-	-	-	-	-	-	-	-	UniRef90_B8BWX6	735	9e-31	632	46.343	45.4114	1	0	Uncharacterized protein	Thalassiosira pseudonana	-	-	-
PSNMU-V1.4_AUG-EV-PASAV3_0110270.1	1.74714	4.0017	10.9052	0.000958943	0.0198858	8.87977	10.9608	19.2072	20.8774	5.43052	6.44384	10.1688	3.62354	9.44999	20.875	10.4224	11.6409	5.10611	45.0375	3.39959	20.5309	1036	Q6NWZ9	477	7e-21	201	46.0425	79.1045	1	0	Cysteine dioxygenase type 1	1.13.11.20	Cysteine dioxygenase.	Organosulfur biosynthesis	taurine biosynthesis	hypotaurine from L-cysteine: step 1/2.	UniRef90_K3WU71	543	5e-40	213	52.4131	85.9155	1	0	Uncharacterized protein	Pythium ultimum DAOM BR144	GO:0046439	L-cysteine metabolic process	GO:0017172]---[GO:0005506
PSNMU-V1.4_AUG-EV-PASAV3_0042690.1	1.74688	6.93101	10.1251	0.00146263	0.0268894	32.613	55.1156	48.732	53.3896	13.0691	20.6466	51.1267	69.2315	54.5703	104.88	81.3657	146.536	44.6334	265.012	45.7602	229.467	1402	-	-	-	-	-	-	-	-	-	-	-	-	-	-	UniRef90_B7FQ90	711	6e-38	263	50.7133	81.749	1	1	Predicted protein	Phaeodactylum tricornutum (strain CCAP 1055/1)	-	-	-
PSNMU-V1.4_AUG-EV-PASAV3_0055440.1	1.74035	5.4082	12.2331	0.000469497	0.0118123	3.28282	10.9088	11.6073	11.4173	1.84996	3.87945	21.4676	30.6903	7.05422	10.5217	49.3564	55.6436	17.7212	107.488	13.0616	82.3289	4874	-	-	-	-	-	-	-	-	-	-	-	-	-	-	-	-	-	-	-	-	-	-	-	-	-	-	-
PSNMU-V1.4_AUG-EV-PASAV3_0013730.1	1.73419	4.24233	11.3109	0.000770534	0.0169017	1.18397	4.62327	6.7709	8.59018	0.716113	3.02466	18.8124	24.7059	5.05774	5.26083	16.3226	25.9825	5.88705	43.1028	10.154	39.8984	1196	Q81GI3	831	3e-32	256	69.4816	95.7031	1	2	Enoyl- acyl-carrier-protein reductase NADH FabI	1.3.1.9	Enoyl- acyl-carrier-protein reductase (NADH).	Lipid metabolism	fatty acid biosynthesis.	-	UniRef90_UPI0005C469CF	816	1e-38	244	68.2274	98.3607	1	2	enoyl-ACP reductase	Salinibacillus aidingensis	GO:0006633	fatty acid biosynthetic process	GO:0004318
PSNMU-V1.4_AUG-EV-PASAV3_0067320.1	1.73312	5.23083	11.4501	0.000714898	0.015882	3.92862	9.24654	1.15151	1.41357	0.238704	0.394521	3.5026	11.5294	23.6915	35.3107	17.9125	18.3461	7.2687	20.584	12.659	154.871	3121	-	-	-	-	-	-	-	-	-	-	-	-	-	-	UniRef90_UPI0003827311	723	3e-66	409	23.1657	58.9242	1	1	hypothetical protein	Succinimonas amylolytica	-	-	-
PSNMU-V1.4_AUG-EV-PASAV3_0069270.2	1.73266	4.32991	10.3668	0.001283	0.0246303	14.3153	7.48035	1.01333	1.73978	17.1867	19.0685	24.8007	59.459	2.4845	6.06048	0.741936	4.51668	14.6575	22.4113	12.1669	88.9673	3480	-	-	-	-	-	-	-	-	-	-	-	-	-	-	-	-	-	-	-	-	-	-	-	-	-	-	-
PSNMU-V1.4_AUG-EV-PASAV3_0018780.1	1.72834	4.32658	10.0798	0.00149908	0.0273525	40.6855	45.6613	24.9187	24.0307	18.7383	23.2767	38.5286	29.2079	13.088	11.4055	10.1398	11.5478	4.74568	15.2633	4.60734	85.3401	4186	Q9KS67	1398	5e-67	504	33.397	78.9683	1	1	Cryptochrome-like protein cry2	-	-	-	-	-	UniRef90_B7G0J7	1989	5e-156	515	47.5155	100	1	1	Cyclobutane pyrimidine dimer 1 (Fragment)	Phaeodactylum tricornutum (strain CCAP 1055/1)	GO:0006281]---[GO:0018298	DNA repair]---[protein-chromophore linkage	GO:0003904
PSNMU-V1.4_AUG-EV-PASAV3_0079650.1	1.72609	4.31934	11.517	0.000689615	0.0154902	20.7195	30.7006	29.8012	25.0094	13.9045	27.6822	27.7948	21.3569	10.3373	12.2051	12.6482	20.7208	7.44892	45.4675	6.84391	42.4305	949	-	-	-	-	-	-	-	-	-	-	-	-	-	-	UniRef90_B7FRW6	531	2e-26	234	55.9536	69.2308	1	2	Predicted protein	Phaeodactylum tricornutum (strain CCAP 1055/1)	-	-	-
PSNMU-V1.4_AUG-EV-PASAV3_0078200.1	1.72349	4.28879	11.2858	0.000781014	0.0170699	1.2916	4.77911	7.2315	9.07949	0.656437	3.09041	18.7559	25.255	5.3683	5.42918	17.1705	27.8917	6.00719	43.8014	10.333	40.9249	1284	Q81GI3	831	3e-32	256	64.7196	95.7031	1	0	Enoyl- acyl-carrier-protein reductase NADH FabI	1.3.1.9	Enoyl- acyl-carrier-protein reductase (NADH).	Lipid metabolism	fatty acid biosynthesis.	-	UniRef90_UPI0005C469CF	816	2e-38	244	63.5514	98.3607	1	0	enoyl-ACP reductase	Salinibacillus aidingensis	GO:0006633	fatty acid biosynthetic process	GO:0004318
PSNMU-V1.4_AUG-EV-PASAV3_0050300.1	1.7224	4.09655	10.1772	0.00142191	0.0265015	6.56565	21.4541	1.10545	2.28346	2.14834	2.43288	3.33312	6.64315	19.876	20.2016	7.59601	13.7363	2.58309	20.2615	3.31012	46.8105	2449	-	-	-	-	-	-	-	-	-	-	-	-	-	-	-	-	-	-	-	-	-	-	-	-	-	-	-
PSNMU-V1.4_AUG-EV-PASAV3_0059590.1	1.72218	5.07301	12.0884	0.000507365	0.0124126	20.6656	33.1421	49.6532	58.5002	15.0384	35.5069	62.2559	60.0629	8.96196	6.27091	51.0523	64.0251	2.94352	46.5961	13.822	84.6558	2582	-	-	-	-	-	-	-	-	-	-	-	-	-	-	-	-	-	-	-	-	-	-	-	-	-	-	-
PSNMU-V1.4_AUG-EV-PASAV3_0122760.1	1.7176	3.92416	9.8303	0.0017166	0.0299729	0.0538168	0.0519469	0.322424	0.271841	0	0	0.169481	0.27451	4.17042	1.47303	14.3794	9.12648	0.420503	26.1734	16.7743	46.263	819	-	-	-	-	-	-	-	-	-	-	-	-	-	-	UniRef90_B7G6V6	231	5e-28	454	28.2051	16.9604	1	1	Predicted protein	Phaeodactylum tricornutum (strain CCAP 1055/1)	-	-	GO:0043565]---[GO:0003700
PSNMU-V1.4_AUG-EV-PASAV3_0079890.1	1.71307	5.82133	11.7056	0.00062313	0.0145063	12.5393	17.2983	19.5297	22.3997	5.60955	7.69315	30.9585	54.3531	29.4147	33.7114	25.6145	41.0692	15.1381	119.473	33.3249	142.484	1205	B5VKE8	807	8e-45	338	66.971	83.7278	1	2	L-serine dehydratase	4.3.1.17	L-serine ammonia-lyase.	Carbohydrate biosynthesis	gluconeogenesis.	-	UniRef90_B7S3X4	852	2e-102	340	70.7054	83.5294	1	2	L-serine ammonia-lyase	Phaeodactylum tricornutum (strain CCAP 1055/1)	GO:0006520	cellular amino acid metabolic process	GO:0003941]---[GO:0030170
PSNMU-V1.4_AUG-EV-PASAV3_0079800.1	1.71288	5.12222	12.1509	0.000490629	0.0120896	25.563	25.5579	42.652	33.219	53.4101	26.0384	35.0825	41.6158	12.1563	19.444	27.5223	33.9449	17.2406	68.8999	9.30413	87.5985	1439	-	-	-	-	-	-	-	-	-	-	-	-	-	-	UniRef90_B7G6S1	1050	2e-41	438	72.9673	81.7352	1	0	Predicted protein	Phaeodactylum tricornutum (strain CCAP 1055/1)	-	-	-
PSNMU-V1.4_AUG-EV-PASAV3_0069270.1	1.71214	4.29671	10.144	0.0014477	0.0268469	13.1313	7.27256	0.736968	1.57668	16.2319	18.0164	24.4052	58.0864	2.39577	5.76587	0.741936	4.51668	13.9968	21.7126	12.3906	87.051	3129	-	-	-	-	-	-	-	-	-	-	-	-	-	-	-	-	-	-	-	-	-	-	-	-	-	-	-
PSNMU-V1.4_AUG-EV-PASAV3_0101600.1	1.71183	6.72412	9.91589	0.00163858	0.0289419	7.80343	8.98681	27.36	47.6266	4.17733	9.66576	38.5286	84.4394	13.7091	12.4156	98.6775	121.112	42.591	251.684	61.6846	239.869	3206	E0ZS48	2499	0	843	77.9476	99.4069	1	0	Urease	3.5.1.5	Urease.	Nitrogen metabolism	urea degradation	CO(2) and NH(3) from urea (urease route): step 1/1.	UniRef90_B7G7W5	2505	0	878	78.1347	94.7608	1	0	Predicted protein	Phaeodactylum tricornutum (strain CCAP 1055/1)	GO:0043419	urea catabolic process	GO:0016151]---[GO:0009039
PSNMU-V1.4_AUG-EV-PASAV3_0067320.2	1.7074	5.16281	11.198	0.000818847	0.0177031	3.92862	8.98681	1.05939	1.30484	0.238704	0.394521	3.27663	11.4196	23.3366	34.5952	17.2059	17.7408	6.78813	20.0465	12.6143	145.085	2483	-	-	-	-	-	-	-	-	-	-	-	-	-	-	UniRef90_UPI0003827311	723	8e-67	409	29.118	58.9242	1	2	hypothetical protein	Succinimonas amylolytica	-	-	-
PSNMU-V1.4_AUG-EV-PASAV3_0110390.1	1.70585	3.27913	8.64642	0.00327704	0.0481585	19.6431	14.701	11.3309	16.0386	13.8448	5.06302	10.7338	10.2667	4.79154	4.92414	7.17205	6.56548	5.94712	29.8817	0.805165	16.4932	2372	-	-	-	-	-	-	-	-	-	-	-	-	-	-	UniRef90_B7G0A6	741	2e-52	473	31.2395	50.3171	1	1	Predicted protein	Phaeodactylum tricornutum (strain CCAP 1055/1)	-	-	GO:0043565]---[GO:0003700
PSNMU-V1.4_AUG-EV-PASAV3_0073890.1	1.69699	4.56958	10.3886	0.00126795	0.0244185	28.2538	17.1944	2.25697	1.95726	14.1432	0.789041	1.24286	0.549021	28.3056	25.6308	3.53303	11.6875	10.9331	37.7821	6.9781	58.2393	2746	P0CI65	711	3e-21	1303	25.8922	18.2655	1	1	Nephrocystin-3	-	-	-	-	-	UniRef90_B8C2Z4	1851	1e-143	922	67.4071	66.3774	1	1	Uncharacterized protein	Thalassiosira pseudonana	-	-	-
PSNMU-V1.4_AUG-EV-PASAV3_0040210.1	1.6948	3.94496	10.0759	0.00150224	0.0273691	9.52557	7.99982	24.0436	21.5298	11.0998	11.6384	13.8409	5.49021	3.90422	3.74571	14.2381	13.55	2.70324	26.7646	12.0327	44.7574	2189	Q8LKS5	1887	9e-69	700	86.2037	89	1	0	Long chain acyl-CoA synthetase 7 peroxisomal	6.2.1.3	Long-chain-fatty-acid--CoA ligase.	Lipid metabolism	fatty acid metabolism.	-	UniRef90_B5Y4D9	2028	0	702	92.645	97.151	1	0	Long chain acyl-CoA synthetase	Phaeodactylum tricornutum	-	-	GO:0003824
PSNMU-V1.4_AUG-EV-PASAV3_0044590.1	1.69348	4.36042	10.9537	0.000934165	0.0195387	29.3301	26.1812	30.3999	29.7394	6.9821	9.66576	23.8968	25.6942	4.61408	4.75579	22.1874	32.9205	7.50899	50.9494	8.36477	35.45	1202	Q9I922	945	2e-30	299	78.619	99.3311	1	2	Regucalcin	3.1.1.17	Gluconolactonase.	Cofactor biosynthesis	L-ascorbate biosynthesis via UDP-alpha-D-glucuronate pathway	L-ascorbate from UDP-alpha-D-glucuronate: step 3/4.	UniRef90_B7GAS1	1020	1e-90	352	84.8586	97.1591	1	2	D-glucono-1 5-lactone lactonohydrolase	Phaeodactylum tricornutum (strain CCAP 1055/1)	-	-	GO:0004341
PSNMU-V1.4_AUG-EV-PASAV3_0066720.1	1.69143	3.56078	9.27079	0.00232837	0.0372294	67.1095	44.8821	60.2932	53.6614	55.2004	26.1041	26.213	24.5412	7.63097	11.7001	6.07681	15.0866	6.24748	29.828	2.54969	14.7823	1649	Q552W5	678	5e-39	211	41.1158	88.6256	1	0	Probable cytochrome c-type heme lyase	4.4.1.17	Holocytochrome-c synthase.	-	-	-	UniRef90_B7G6M9	666	2e-89	212	40.3881	99.0566	1	0	Predicted protein (Fragment)	Phaeodactylum tricornutum (strain CCAP 1055/1)	-	-	GO:0004408
PSNMU-V1.4_AUG-EV-PASAV3_0079810.1	1.67031	6.8721	9.38999	0.00218174	0.035683	85.1381	93.1927	91.7065	87.9678	53.1714	72.8548	101.236	102.118	60.7816	76.6819	67.2336	91.8702	61.5737	368.684	29.7464	165.342	4087	Q9CW03	2025	1e-121	1217	49.5473	55.5464	1	1	Structural maintenance of chromosomes protein 3	-	-	-	-	-	UniRef90_B7GBQ1	3696	0	1232	90.4331	100	1	1	Predicted protein (Fragment)	Phaeodactylum tricornutum (strain CCAP 1055/1)	GO:0006281]---[GO:0007064	DNA repair]---[mitotic sister chromatid cohesion	GO:0005524]---[GO:0003682
PSNMU-V1.4_AUG-EV-PASAV3_0107710.1	1.66905	4.95431	11.5458	0.000679021	0.0153945	13.2389	16.9347	14.1406	15.06	4.35635	6.6411	14.0669	28.9334	17.4803	23.9894	13.0722	27.0069	15.859	79.0038	11.8538	54.8175	1324	Q5QQ53	219	8e-06	880	16.5408	7.84091	1	1	Xylosyltransferase oxt	2.4.2.26	Protein xylosyltransferase.	Glycan metabolism]---[Glycan metabolism	chondroitin sulfate biosynthesis.]---[ heparan sulfate biosynthesis.	-	UniRef90_B7FSV5	759	7e-88	811	57.3263	32.4291	1	0	Predicted protein	Phaeodactylum tricornutum (strain CCAP 1055/1)	-	-	GO:0008375
PSNMU-V1.4_AUG-EV-PASAV3_0070810.1	1.66738	4.96594	10.8586	0.000983406	0.0202548	0.16145	1.76619	2.34909	4.67567	0.358056	0.0657535	7.0617	7.35688	7.45351	6.35508	45.1875	43.118	6.78813	73.6294	14.0457	58.1709	1106	-	-	-	-	-	-	-	-	-	-	-	-	-	-	UniRef90_B7FYB2	774	2e-76	259	69.9819	94.9807	1	1	Predicted protein	Phaeodactylum tricornutum (strain CCAP 1055/1)	-	-	-
PSNMU-V1.4_AUG-EV-PASAV3_0040470.1	1.66442	4.04072	8.99862	0.00270183	0.0417719	1.02252	1.71425	1.05939	1.46794	1.31287	2.43288	1.7513	2.6902	4.96901	4.75579	25.0492	20.1621	1.68201	42.8878	8.67789	25.5952	3293	-	-	-	-	-	-	-	-	-	-	-	-	-	-	UniRef90_B7FTZ7	1431	2e-65	1782	43.4558	19.8653	1	2	Predicted protein	Phaeodactylum tricornutum (strain CCAP 1055/1)	-	-	GO:0005524]---[GO:0004335
PSNMU-V1.4_AUG-EV-PASAV3_0026200.1	1.661	6.38684	10.132	0.00145718	0.0268705	22.1187	24.5709	13.3576	13.2658	12.711	9.99453	3.78507	7.41178	97.2949	92.6327	10.7404	16.8561	18.382	241.203	31.7146	132.561	3218	-	-	-	-	-	-	-	-	-	-	-	-	-	-	UniRef90_W3WNL6	1146	7e-23	428	35.6122	74.5327	1	2	Uncharacterized protein	Pestalotiopsis fici W106-1	-	-	-
PSNMU-V1.4_AUG-EV-PASAV3_0070830.1	1.65475	5.73663	9.43924	0.00212392	0.0349751	26.3164	22.9605	25.6557	24.0307	26.4365	23.0795	16.5526	11.2	10.1155	21.6746	21.3395	21.4659	30.4565	292.637	5.27831	12.387	2124	-	-	-	-	-	-	-	-	-	-	-	-	-	-	-	-	-	-	-	-	-	-	-	-	-	-	-
PSNMU-V1.4_AUG-EV-PASAV3_0063080.1	1.64463	4.24615	10.2147	0.00139327	0.0262227	1.18397	5.61026	3.82302	3.96888	0.656437	0.526028	13.5585	22.7844	5.14647	10.3533	11.3764	21.9315	8.59028	24.1848	9.61725	58.7868	2545	Q07121	2010	2e-139	648	78.9784	98.1481	1	2	Primary amine oxidase	1.4.3.21	Primary-amine oxidase.	-	-	-	UniRef90_D8LSR3	1887	0	676	74.1454	93.1953	1	2	Amine oxidase	Ectocarpus siliculosus	GO:0009308	amine metabolic process	GO:0005507]---[GO:0008131]---[GO:0048038
PSNMU-V1.4_AUG-EV-PASAV3_0012640.1	1.63977	5.83067	10.7502	0.00104268	0.0210707	21.7958	20.2593	32.703	38.8733	12.2336	12.7562	20.2247	45.7334	19.4767	35.3528	37.7328	59.9275	45.5946	159.727	9.48306	84.382	1182	-	-	-	-	-	-	-	-	-	-	-	-	-	-	-	-	-	-	-	-	-	-	-	-	-	-	-
PSNMU-V1.4_AUG-EV-PASAV3_0007540.1	1.63219	4.36002	10.2109	0.00139616	0.0262227	91.3271	47.4794	50.6205	62.5234	154.024	83.8357	20.3942	45.8432	11.4465	11.4476	16.04	21.4193	9.43129	36.8684	3.80217	52.8329	1776	Q40412	1032	3e-77	663	58.1081	51.7345	1	2	Zeaxanthin epoxidase chloroplastic	1.14.13.90	Zeaxanthin epoxidase.	Plant hormone biosynthesis	abscisate biosynthesis.	-	UniRef90_B7FUR7	1653	0	557	93.0743	97.8456	1	2	Zeaxanthin epoxidase	Phaeodactylum tricornutum (strain CCAP 1055/1)	-	-	GO:0016491]---[GO:0052663]---[GO:0009540]---[GO:0052662
PSNMU-V1.4_AUG-EV-PASAV3_0005300.1	1.63104	4.25474	9.9341	0.00162245	0.0288667	0.699618	1.29867	15.9369	22.0735	7.87724	1.70959	1.58182	4.28236	4.79154	6.48134	7.20738	14.1554	26.4316	63.4718	2.14711	24.158	1205	-	-	-	-	-	-	-	-	-	-	-	-	-	-	UniRef90_K0RP71	675	1e-54	280	56.0166	59.2857	1	0	Uncharacterized protein	Thalassiosira oceanica	-	-	-
PSNMU-V1.4_AUG-EV-PASAV3_0044340.1	1.6278	4.12613	9.94204	0.00161547	0.0288336	23.3027	14.2334	12.0218	11.0911	12.2336	18.8712	16.4396	20.3687	7.80844	14.0149	9.6805	21.0934	11.2334	49.1221	4.83099	21.01	1824	-	-	-	-	-	-	-	-	-	-	-	-	-	-	UniRef90_B7G7G6	705	1e-15	638	38.6513	32.4451	1	1	Predicted protein	Phaeodactylum tricornutum (strain CCAP 1055/1)	-	-	-
PSNMU-V1.4_AUG-EV-PASAV3_0067390.1	1.62158	4.34676	10.0911	0.00148988	0.0272667	46.1748	37.0381	82.5865	70.2437	76.8031	28.8	30.5065	39.3648	6.47746	8.66985	20.9862	25.9825	8.35	54.8727	6.44132	32.0967	2155	Q07762	369	1e-11	494	17.123	22.8745	1	1	Ribonuclease H	3.1.26.4	Ribonuclease H.	-	-	-	UniRef90_B7FVI2	1131	2e-40	376	52.4826	86.9681	1	1	Predicted protein	Phaeodactylum tricornutum (strain CCAP 1055/1)	-	-	GO:0003676]---[GO:0004523
PSNMU-V1.4_AUG-EV-PASAV3_0031670.1	1.6212	6.54709	8.87829	0.00288582	0.0440134	93.9641	110.803	11.6073	21.258	79.7869	67.7261	27.9643	96.5179	54.7034	68.8959	23.212	98.1563	74.4291	172.626	33.9511	204.625	3402	-	-	-	-	-	-	-	-	-	-	-	-	-	-	UniRef90_B7G1F6	384	5e-23	669	11.2875	15.994	1	1	Predicted protein	Phaeodactylum tricornutum (strain CCAP 1055/1)	-	-	-
PSNMU-V1.4_AUG-EV-PASAV3_0022820.1	1.62118	5.15214	10.6882	0.00107822	0.0215502	0.591985	1.29867	5.29696	7.72029	0.119352	0.19726	2.03377	5.3804	7.67534	11.5738	60.9094	70.2646	4.68561	43.6402	15.1639	82.2605	1322	Q27869	903	5e-31	226	68.3056	99.5575	1	0	Protein-L-isoaspartate(D-aspartate) O-methyltransferase	2.1.1.77	Protein-L-isoaspartate(D-aspartate) O-methyltransferase.	-	-	-	UniRef90_B7FUF2	894	5e-46	299	67.6248	84.6154	1	0	Protein-L-isoaspartate O-methyltransferase	Phaeodactylum tricornutum (strain CCAP 1055/1)	-	-	GO:0004719
PSNMU-V1.4_AUG-EV-PASAV3_0122360.1	1.62094	6.23607	9.94162	0.00161584	0.0288336	117.051	78.232	53.9829	52.0847	57.5874	54.9041	68.9787	59.4041	33.807	34.5531	52.0769	66.3067	46.1953	230.401	16.2822	116.273	2272	P27694	1872	2e-96	616	82.3944	97.8896	1	1	Replication protein A 70 kDa DNA-binding subunit	-	-	-	-	-	UniRef90_B7G5L2	1848	0	606	81.338	98.5149	1	1	Replication protein a large 70 kD subunit	Phaeodactylum tricornutum (strain CCAP 1055/1)	GO:0006310]---[GO:0006281]---[GO:0006260	DNA recombination]---[DNA repair]---[DNA replication	GO:0003677
PSNMU-V1.4_AUG-EV-PASAV3_0032570.1	1.61962	5.39525	10.6178	0.00112005	0.0222052	29.2763	20.2073	25.3333	38.9276	30.3154	15.5836	17.626	21.0824	8.20773	15.7404	55.5746	68.0296	19.2831	109.638	9.08048	59.5396	2415	Q9ZT49	171	2e-07	200	7.08075	26.5	1	0	RING-H2 finger protein ATL45	-	-	Protein modification	protein ubiquitination.	-	UniRef90_A0A0B2SU18	258	6e-07	135	10.6832	57.7778	1	0	RING-H2 finger protein ATL73	Glycine soja	-	-	GO:0008270
PSNMU-V1.4_AUG-EV-PASAV3_0102260.1	1.6165	6.04606	10.1613	0.00143422	0.0266493	35.5729	50.4404	7.2315	8.3727	82.711	90.674	25.4786	60.2276	25.5993	55.0914	10.2458	53.6879	48.5982	160.641	38.0664	119.627	2645	-	-	-	-	-	-	-	-	-	-	-	-	-	-	-	-	-	-	-	-	-	-	-	-	-	-	-
PSNMU-V1.4_AUG-EV-PASAV3_0124470.1	1.61606	5.5731	9.91916	0.00163567	0.0289408	1.50687	0.727256	1.01333	1.63105	0.119352	0.920548	2.76819	11.3647	12.2007	3.11441	56.0692	31.4305	9.91186	125.277	33.5038	105.255	1118	-	-	-	-	-	-	-	-	-	-	-	-	-	-	UniRef90_B8CAY8	276	1e-26	193	24.6869	45.0777	1	1	Uncharacterized protein	Thalassiosira pseudonana	-	-	-
PSNMU-V1.4_AUG-EV-PASAV3_0034050.1	1.61036	5.37918	10.7895	0.00102075	0.0208474	0.968702	0.935043	0.184242	0.706787	1.19352	1.05206	1.52533	3.73334	32.7422	18.8969	12.5776	8.00896	9.191	106.521	24.6023	105.597	3602	-	-	-	-	-	-	-	-	-	-	-	-	-	-	UniRef90_B7GDX1	2472	0	1020	68.6285	81.2745	1	0	Predicted protein	Phaeodactylum tricornutum (strain CCAP 1055/1)	GO:0005975	carbohydrate metabolic process	GO:0004553
PSNMU-V1.4_AUG-EV-PASAV3_0059340.1	1.60286	4.98874	10.7045	0.00106877	0.0214569	84.9767	76.9333	105.202	98.6239	91.7818	66.674	59.8267	70.3845	22.1831	14.9828	26.4977	30.0801	6.42769	80.6161	9.70672	62.0033	1453	Q9ZW86	534	6e-16	283	36.7515	64.6643	1	2	Prolyl 4-hydroxylase 1	1.14.11.2	Procollagen-proline dioxygenase.	-	-	-	UniRef90_B8C834	963	8e-122	348	66.2767	89.6552	1	2	Uncharacterized protein	Thalassiosira pseudonana	-	-	GO:0005506]---[GO:0031418]---[GO:0016706
PSNMU-V1.4_AUG-EV-PASAV3_0020170.1	1.59867	4.07137	9.32667	0.00225843	0.0365284	3.12137	3.89601	16.6739	17.3435	0.716113	10.2575	14.4624	23.8824	4.39225	4.37701	17.5592	19.5568	7.02841	43.8014	6.79917	31.2754	2486	P31521	816	2e-20	419	32.8238	53.222	1	2	47 kDa protein	-	-	-	-	-	UniRef90_B7GAI5	681	3e-54	586	27.3934	33.6177	1	2	Predicted protein	Phaeodactylum tricornutum (strain CCAP 1055/1)	-	-	-
PSNMU-V1.4_AUG-EV-PASAV3_0124070.1	1.58895	6.33136	9.26394	0.0023371	0.0373199	87.9904	95.4264	122.291	114.88	128.125	91.3316	109.259	97.1767	27.0633	46.2953	53.6667	52.5238	47.577	262.486	26.7047	115.726	6507	Q9UTN6	1677	9e-173	1199	25.7722	47.2894	1	1	Chromatin structure-remodeling complex subunit snf21	-	-	-	-	-	UniRef90_B7FTA0	3129	0	995	48.0867	99.8995	1	1	Predicted protein (Fragment)	Phaeodactylum tricornutum (strain CCAP 1055/1)	-	-	GO:0005524]---[GO:0003677
PSNMU-V1.4_AUG-EV-PASAV3_0049310.1	1.57781	3.98262	8.82852	0.00296559	0.0449764	2.58321	6.12973	2.02666	3.91451	41.7136	3.48493	12.7111	38.6511	8.42957	12.8785	8.9739	22.3971	8.89064	23.9699	5.05465	35.5185	809	-	-	-	-	-	-	-	-	-	-	-	-	-	-	-	-	-	-	-	-	-	-	-	-	-	-	-
PSNMU-V1.4_AUG-EV-PASAV3_0046280.1	1.57589	5.84866	9.95523	0.00160393	0.0288329	68.0244	52.4663	46.9357	55.1837	87.0674	78.5754	45.6468	23.1687	28.35	39.2668	46.1767	45.4927	31.1172	151.021	12.2117	102.381	4872	P0DMC6	531	4e-15	949	10.899	17.9136	1	1	Sensor histidine kinase RcsC	2.7.13.3	Histidine kinase.	-	-	-	UniRef90_B7G551	660	5e-52	1314	13.5468	15.8295	1	1	Predicted protein	Phaeodactylum tricornutum (strain CCAP 1055/1)	-	-	GO:0005524]---[GO:0000155
PSNMU-V1.4_AUG-EV-PASAV3_0117040.1	1.57309	4.44284	9.84148	0.0017062	0.0299189	16.7908	18.8048	18.3782	16.0386	7.51919	11.7699	14.1799	24.2118	11.3577	17.6764	13.2842	28.3573	11.4737	55.5176	7.20176	28.6748	459	-	-	-	-	-	-	-	-	-	-	-	-	-	-	UniRef90_A0A024TQE6	225	1e-12	121	49.0196	61.9835	1	0	Uncharacterized protein	Aphanomyces invadans	-	-	-
PSNMU-V1.4_AUG-EV-PASAV3_0020870.1	1.56577	4.07617	9.12644	0.00251941	0.0396578	98.0003	72.4139	84.8435	77.5291	117.144	52.3398	33.1617	44.9648	7.76407	9.17489	11.765	21.8849	7.2687	32.9451	7.20176	36.4766	1738	-	-	-	-	-	-	-	-	-	-	-	-	-	-	UniRef90_B7FRU2	1440	3e-102	561	82.8539	83.4225	1	0	Predicted protein	Phaeodactylum tricornutum (strain CCAP 1055/1)	-	-	-
PSNMU-V1.4_AUG-EV-PASAV3_0114820.1	1.55786	4.08124	9.02427	0.00266418	0.0412949	31.6443	25.0384	92.6277	92.5891	55.3197	28.6028	25.3091	20.753	6.12253	14.2674	18.9724	18.5789	7.2687	33.1064	4.16002	33.6023	4646	Q5JK68	537	9e-37	513	11.5583	31.384	1	0	Cyclin-dependent kinase C-2	2.7.11.22]---[2.7.11.23	Cyclin-dependent kinase.]---[ RNA-polymerase -subunit kinase.	-	-	-	UniRef90_K0TE09	669	7e-56	358	14.3995	62.0112	1	0	Uncharacterized protein (Fragment)	Thalassiosira oceanica	-	-	GO:0005524]---[GO:0004672
PSNMU-V1.4_AUG-EV-PASAV3_0107700.1	1.55757	5.36096	10.1277	0.0014606	0.0268894	29.9759	27.6877	50.2981	48.7139	26.9736	22.8822	32.6533	44.855	14.5077	23.0635	27.9109	49.4041	25.05	105.338	15.5665	66.178	3553	-	-	-	-	-	-	-	-	-	-	-	-	-	-	UniRef90_B7FSV7	1722	7e-104	611	48.4661	89.0344	1	0	Rad7-like protein	Phaeodactylum tricornutum (strain CCAP 1055/1)	-	-	GO:0008375
PSNMU-V1.4_AUG-EV-PASAV3_0056940.1	1.54982	4.58851	9.4958	0.00205943	0.0344211	98.7538	132.568	202.758	202.902	202.421	52.9315	85.2488	92.7845	7.14295	6.6076	30.2427	37.5303	7.50899	56.2701	10.1093	40.6512	4683	Q4P2E9	1467	3e-79	932	31.3261	51.3948	-1	0	Ribosome biogenesis protein ERB1	-	-	-	-	-	UniRef90_B7GDR2	1437	0	662	30.6855	72.8097	-1	0	Predicted protein (Fragment)	Phaeodactylum tricornutum (strain CCAP 1055/1)	GO:0000466]---[GO:0000463]---[GO:0006364	maturation of 5.8S rRNA from tricistronic rRNA transcript (SSU-rRNA, 5.8S rRNA, LSU-rRNA)]---[maturation of LSU-rRNA from tricistronic rRNA transcript (SSU-rRNA, 5.8S rRNA, LSU-rRNA)]---[rRNA processing	GO:0043021
PSNMU-V1.4_AUG-EV-PASAV3_0007750.1	1.54688	5.63115	9.79156	0.00175315	0.0302617	43.1611	43.947	44.863	48.3877	31.688	28.8658	33.3877	49.4668	20.9852	31.3966	37.5914	52.617	28.7744	99.8565	14.8061	107.514	2827	Q28FH2	1716	4e-43	827	60.7004	61.4268	1	1	N-terminal kinase-like protein	-	-	-	-	-	UniRef90_B7G5M2	1818	0	782	64.3085	75.7033	1	1	Predicted protein	Phaeodactylum tricornutum (strain CCAP 1055/1)	-	-	GO:0005524]---[GO:0004672
PSNMU-V1.4_AUG-EV-PASAV3_0072880.1	1.54568	3.97483	8.698	0.0031856	0.0473244	35.1962	29.0383	52.0023	50.5081	21.6027	16.7671	30.0546	30.5256	6.21126	12.5418	12.3303	16.5767	7.50899	34.0737	6.44132	29.2908	3649	-	-	-	-	-	-	-	-	-	-	-	-	-	-	UniRef90_B7FPM5	990	5e-13	617	27.1307	41.9773	1	1	Predicted protein	Phaeodactylum tricornutum (strain CCAP 1055/1)	GO:0000077]---[GO:0006281	DNA damage checkpoint]---[DNA repair	-
PSNMU-V1.4_AUG-EV-PASAV3_0049320.1	1.54423	4.89636	9.58608	0.00196058	0.0329986	5.16641	11.688	4.42181	8.26397	79.7272	5.39178	25.3656	73.1296	17.7465	24.4523	15.3687	41.4417	15.4986	41.9741	10.825	69.6682	1605	Q49X07	1116	2e-32	552	69.5327	60.1449	-1	0	Uncharacterized protein SSP1546	-	-	-	-	-	UniRef90_UPI00048A7DF5	1269	4e-46	715	79.0654	54.965	-1	0	hypothetical protein	Proteobacteria bacterium JGI 0000113-E04	GO:0006071	glycerol metabolic process	GO:0004371
PSNMU-V1.4_AUG-EV-PASAV3_0096720.1	1.53795	5.09106	9.82864	0.00171815	0.0299729	31.5366	32.6226	63.2411	64.4263	35.3282	36.8219	39.941	40.2432	14.3303	35.6053	35.295	40.6035	14.4773	72.0171	8.90155	53.4488	3419	Q6INL7	888	5e-34	520	25.9725	55	1	0	Uncharacterized aarF domain-containing protein kinase 1	-	-	-	-	-	UniRef90_A0A061R9Z9	1617	1e-161	521	47.2945	99.4242	1	0	AarF domain-containing kinase (Fragment)	Tetraselmis sp. GSL018	-	-	GO:0016772
PSNMU-V1.4_AUG-EV-PASAV3_0040280.1	1.52941	4.41774	9.04672	0.00263167	0.0409475	14.3691	15.8957	14.7854	12.8309	12.532	15.3206	20.3942	20.8628	8.20773	10.5217	14.1321	20.3018	9.55143	64.8691	11.1829	30.0436	1615	-	-	-	-	-	-	-	-	-	-	-	-	-	-	-	-	-	-	-	-	-	-	-	-	-	-	-
PSNMU-V1.4_AUG-EV-PASAV3_0039750.1	1.52905	4.74646	9.629	0.00191528	0.0324407	21.4191	20.7787	14.2327	15.5493	10.0853	32.811	21.1286	34.4236	8.69576	20.0753	19.2903	34.3174	15.3183	59.6559	11.988	44.8258	1818	-	-	-	-	-	-	-	-	-	-	-	-	-	-	UniRef90_A0A097KHV5	675	2e-23	1004	37.1287	19.9203	1	2	Chlamydia muridarum strain Nigg3-28 complete genome	Chlamydia muridarum	-	-	GO:0005524]---[GO:0003677]---[GO:0004386]---[GO:0004518
PSNMU-V1.4_AUG-EV-PASAV3_0041450.1	1.52492	5.37665	9.67367	0.00186927	0.0319486	17.5443	25.6617	21.28	21.4211	16.8883	15.5178	22.0325	34.0942	20.719	28.1981	19.361	32.2221	19.5234	111.304	22.8578	70.5579	944	-	-	-	-	-	-	-	-	-	-	-	-	-	-	UniRef90_K0T0I6	204	5e-08	1102	21.6102	6.26134	1	2	Uncharacterized protein (Fragment)	Thalassiosira oceanica	-	-	-
PSNMU-V1.4_AUG-EV-PASAV3_0111880.1	1.52129	4.06497	8.58958	0.00338092	0.0492786	28.4153	19.3242	24.2278	24.7919	23.8108	15.5836	19.2078	18.1177	8.69576	8.79611	8.09064	12.3859	13.2158	47.456	4.74153	27.5799	2608	Q55B06	510	9e-11	923	19.5552	18.5265	1	0	SPX and EXS domain-containing protein 1	-	-	-	-	-	UniRef90_B7G2Y7	1479	2e-123	722	56.7101	65.2355	1	0	Predicted protein	Phaeodactylum tricornutum (strain CCAP 1055/1)	-	-	-
PSNMU-V1.4_AUG-EV-PASAV3_0100360.1	1.52091	5.67932	9.43928	0.00212387	0.0349751	17.8672	39.1679	49.5611	57.5216	16.8883	26.1699	62.7079	73.1296	21.9169	24.3261	41.8311	57.2733	22.6471	126.245	21.4711	92.526	1588	-	-	-	-	-	-	-	-	-	-	-	-	-	-	UniRef90_B5Y3H9	1431	1e-56	464	90.1134	99.1379	1	2	Predicted protein	Phaeodactylum tricornutum (strain CCAP 1055/1)	-	-	GO:0003677]---[GO:0008270
PSNMU-V1.4_AUG-EV-PASAV3_0012520.2	1.51784	5.22923	9.65884	0.00188442	0.0321622	18.0286	19.4801	49.9296	46.7023	7.10145	13.0849	21.9195	28.0001	21.6507	32.1121	31.7973	32.548	17.0604	70.4047	9.16994	82.8764	1560	-	-	-	-	-	-	-	-	-	-	-	-	-	-	UniRef90_B7GA32	765	7e-21	217	49.0385	85.7143	1	1	Predicted protein	Phaeodactylum tricornutum (strain CCAP 1055/1)	GO:0006139	nucleobase-containing compound metabolic process	-
PSNMU-V1.4_AUG-EV-PASAV3_0012520.1	1.51716	5.22689	9.65104	0.00189245	0.0322539	18.0286	19.4281	49.8836	46.7023	6.92242	13.0849	21.863	28.0001	21.6063	31.9859	31.7973	32.5015	17.0604	70.4047	9.12521	82.6711	1518	-	-	-	-	-	-	-	-	-	-	-	-	-	-	UniRef90_B7GA32	723	3e-24	217	47.6285	85.7143	1	1	Predicted protein	Phaeodactylum tricornutum (strain CCAP 1055/1)	GO:0006139	nucleobase-containing compound metabolic process	-
PSNMU-V1.4_AUG-EV-PASAV3_0092290.1	1.5077	5.20902	9.08371	0.00257897	0.0404905	27.4466	24.7787	27.1297	25.3356	16.2916	12.3616	34.0091	38.8707	21.0739	25.3783	20.8095	55.5039	13.6363	37.2446	15.5665	105.803	2165	-	-	-	-	-	-	-	-	-	-	-	-	-	-	UniRef90_B7G0V4	789	6e-46	490	36.4434	47.3469	1	1	Predicted protein	Phaeodactylum tricornutum (strain CCAP 1055/1)	-	-	-
PSNMU-V1.4_AUG-EV-PASAV3_0068280.1	1.50503	5.57293	9.34502	0.00223593	0.0363735	21.9572	20.7787	28.0969	25.2268	24.2285	19.3315	23.7838	29.8118	24.8894	31.0179	32.6099	38.6013	19.223	113.83	22.4104	92.1838	727	-	-	-	-	-	-	-	-	-	-	-	-	-	-	-	-	-	-	-	-	-	-	-	-	-	-	-
PSNMU-V1.4_AUG-EV-PASAV3_0053890.1	1.5017	4.83047	9.27764	0.00231968	0.0371694	22.9798	20.3632	21.28	19.1376	13.4271	17.5562	27.5124	33.2707	7.05422	8.75402	29.5008	39.1601	9.91186	53.0454	17.7136	63.5774	3805	A3LN13	735	3e-45	835	19.3167	27.5449	1	0	ATP-dependent RNA helicase CHL1	3.6.4.13	RNA helicase.	-	-	-	UniRef90_B5Y5T5	750	1e-59	614	19.7109	36.645	1	0	Predicted protein (Fragment)	Phaeodactylum tricornutum (strain CCAP 1055/1)	GO:0006139	nucleobase-containing compound metabolic process	GO:0005524]---[GO:0004003]---[GO:0003677
PSNMU-V1.4_AUG-EV-PASAV3_0001810.1	1.48779	5.86665	8.89754	0.00285555	0.0436487	22.2801	29.8175	3.54666	6.85039	0.29838	0.328767	7.85261	29.4275	18.3676	21.1275	46.2474	70.4043	29.8557	119.473	29.1201	129.618	1562	Q503V9	804	5e-57	282	51.4725	94.6809	1	2	Poly(U)-specific endoribonuclease-B	-	-	-	-	-	UniRef90_B8LDL9	1395	3e-135	518	89.3086	98.2625	1	2	Predicted protein	Thalassiosira pseudonana	-	-	GO:0016788
PSNMU-V1.4_AUG-EV-PASAV3_0101150.1	1.46931	4.98022	9.05888	0.00261422	0.0408463	7.91107	7.89592	3.31636	6.41545	0.775789	0.526028	7.96559	14.1647	12.9105	14.8566	40.2765	39.486	7.44892	42.0279	10.6908	87.4617	3155	-	-	-	-	-	-	-	-	-	-	-	-	-	-	-	-	-	-	-	-	-	-	-	-	-	-	-
PSNMU-V1.4_AUG-EV-PASAV3_0100530.1	1.46699	4.40325	8.56517	0.00342654	0.0498078	28.2538	17.4541	23.9515	23.9764	19.4544	14.5973	19.2078	9.05884	10.4704	22.348	22.0814	24.0734	9.37122	36.0623	4.96519	40.7196	4367	-	-	-	-	-	-	-	-	-	-	-	-	-	-	-	-	-	-	-	-	-	-	-	-	-	-	-
PSNMU-V1.4_AUG-EV-PASAV3_0074970.1	1.46615	5.79586	8.71269	0.00316003	0.0471174	57.3687	118.854	29.8012	98.2977	53.1117	308.91	61.7475	122.102	6.38872	82.8265	7.03073	43.118	67.1604	140.111	27.0178	56.8706	1462	-	-	-	-	-	-	-	-	-	-	-	-	-	-	UniRef90_B5Y3Q4	810	2e-122	408	55.4036	64.7059	1	2	Predicted protein	Phaeodactylum tricornutum (strain CCAP 1055/1)	-	-	GO:0046872
PSNMU-V1.4_AUG-EV-PASAV3_0075880.1	1.46493	4.67866	8.73072	0.00312892	0.0467683	0.807252	2.96097	2.94787	5.8174	0.29838	0.263014	4.29351	14.1098	7.32041	13.2573	21.4102	32.2221	9.67158	47.7785	18.5188	53.9279	1275	-	-	-	-	-	-	-	-	-	-	-	-	-	-	UniRef90_K0RFI6	918	4e-27	385	72	74.2857	1	0	Uncharacterized protein	Thalassiosira oceanica	-	-	GO:0016787]---[GO:0016746
PSNMU-V1.4_AUG-EV-PASAV3_0077380.1	1.45607	4.73609	8.66925	0.00323624	0.0478427	0.861068	2.96097	3.2703	6.03487	0.29838	0.328767	4.4065	14.4392	7.63097	13.7623	22.2934	33.1534	10.032	49.7133	19.5924	56.1178	1355	-	-	-	-	-	-	-	-	-	-	-	-	-	-	UniRef90_K0RFI6	918	5e-27	385	67.7491	74.2857	1	0	Uncharacterized protein	Thalassiosira oceanica	-	-	GO:0016787]---[GO:0016746
PSNMU-V1.4_AUG-EV-PASAV3_0028510.1	1.45376	5.10533	8.87483	0.00289129	0.0440288	25.7782	30.5448	29.8472	29.7394	17.3657	12.2301	18.1344	23.3334	20.4084	29.7553	16.6406	23.2353	19.5834	98.8354	13.6431	47.0842	766	-	-	-	-	-	-	-	-	-	-	-	-	-	-	UniRef90_B7GBR9	603	2e-46	203	78.7206	93.5961	1	2	Predicted protein	Phaeodactylum tricornutum (strain CCAP 1055/1)	GO:0006886]---[GO:0016192	intracellular protein transport]---[vesicle-mediated transport	-
PSNMU-V1.4_AUG-EV-PASAV3_0122300.1	1.43986	5.29478	8.65151	0.0032679	0.0481585	5.86603	19.0126	43.8957	39.9606	4.53538	14.137	15.1968	19.9844	14.907	21.7588	31.6913	35.7144	25.9511	120.226	10.825	50.506	1490	-	-	-	-	-	-	-	-	-	-	-	-	-	-	UniRef90_B7G5J5	513	3e-26	268	34.4295	63.806	1	0	Predicted protein	Phaeodactylum tricornutum (strain CCAP 1055/1)	-	-	-
PSNMU-V1.4_AUG-EV-PASAV3_0095480.1	-1.44001	5.59361	8.58899	0.00338202	0.0492786	3.55191	6.44141	5.20484	5.70866	4.41603	3.48493	3.16364	6.36864	99.6463	60.0577	39.3226	22.0246	80.8568	11.8774	49.3387	12.2501	1779	Q54MZ3	1368	1e-119	499	76.8971	88.7776	1	0	Anaphase-promoting complex subunit cdc20	-	-	Protein modification	protein ubiquitination.	-	UniRef90_B7S455	1449	0	444	81.4503	100	1	0	Predicted protein (Fragment)	Phaeodactylum tricornutum (strain CCAP 1055/1)	GO:0051301	cell division	-
PSNMU-V1.4_AUG-EV-PASAV3_0086510.1	-1.44709	5.58092	8.61307	0.00333759	0.0487481	130.667	170.697	107.782	102.267	115.533	150.444	116.829	126.055	106.124	59.5947	48.7911	29.4748	35.9831	6.39555	76.4907	12.6607	1600	P28734	1203	6e-138	405	75.1875	99.7531	1	1	Aspartate aminotransferase cytoplasmic	2.6.1.1	Aspartate transaminase.	-	-	-	UniRef90_B7G9Y7	1206	0	435	75.375	92.1839	1	1	Aspartate transaminase	Phaeodactylum tricornutum (strain CCAP 1055/1)	GO:0009058]---[GO:0006520	biosynthetic process]---[cellular amino acid metabolic process	GO:0004069]---[GO:0080130]---[GO:0030170
PSNMU-V1.4_AUG-EV-PASAV3_0014660.1	-1.44727	5.40853	8.67344	0.00322882	0.0477912	18.3515	17.61	11.423	14.0814	6.7434	19.463	14.1799	9.66277	112.024	38.2147	28.1936	29.3351	34.4813	5.32066	63.787	18.9569	2874	-	-	-	-	-	-	-	-	-	-	-	-	-	-	-	-	-	-	-	-	-	-	-	-	-	-	-
PSNMU-V1.4_AUG-EV-PASAV3_0057910.1	-1.45353	4.66511	8.69176	0.00319652	0.0474286	15.2301	16.9866	23.9515	15.4949	12.2336	26.6301	50.3358	39.5844	35.8478	17.0451	46.636	29.8473	16.0993	1.93479	47.8626	9.58109	2451	-	-	-	-	-	-	-	-	-	-	-	-	-	-	-	-	-	-	-	-	-	-	-	-	-	-	-
PSNMU-V1.4_AUG-EV-PASAV3_0075040.1	-1.45922	4.92582	8.90635	0.00284181	0.0436031	10.2252	15.9996	9.44241	14.5163	30.4945	16.0438	22.9364	11.2549	45.7858	22.9372	28.9002	14.9004	51.4216	17.5743	43.2553	10.8814	3455	-	-	-	-	-	-	-	-	-	-	-	-	-	-	UniRef90_B7FQR4	1344	1e-64	701	38.9001	63.6234	1	1	Predicted protein	Phaeodactylum tricornutum (strain CCAP 1055/1)	-	-	GO:0015297]---[GO:0015238
PSNMU-V1.4_AUG-EV-PASAV3_0074420.1	-1.46008	5.40619	8.93529	0.00279713	0.0429719	9.25649	9.29849	3.22424	2.88152	3.22251	2.16986	5.64936	2.19608	64.464	46.7162	66.0323	24.7719	71.005	6.93299	42.808	14.3716	2626	-	-	-	-	-	-	-	-	-	-	-	-	-	-	-	-	-	-	-	-	-	-	-	-	-	-	-
PSNMU-V1.4_AUG-EV-PASAV3_0009990.1	-1.46015	4.81519	8.87776	0.00288666	0.0440134	7.80343	3.42849	33.2557	28.5433	153.905	72.0658	35.139	12.9569	9.76055	7.19682	55.8572	25.5169	56.8881	18.6492	40.8845	11.0867	1176	-	-	-	-	-	-	-	-	-	-	-	-	-	-	-	-	-	-	-	-	-	-	-	-	-	-	-
PSNMU-V1.4_AUG-EV-PASAV3_0018840.1	-1.46448	5.6917	8.64341	0.00328246	0.0481744	6.45801	4.62327	10.4557	7.23097	54.7826	79.6274	43.3306	51.7178	13.2655	10.5638	71.5085	57.7855	101.101	22.3038	99.6168	32.4388	1084	-	-	-	-	-	-	-	-	-	-	-	-	-	-	-	-	-	-	-	-	-	-	-	-	-	-	-
PSNMU-V1.4_AUG-EV-PASAV3_0025080.1	-1.46523	5.76464	8.6249	0.00331599	0.0484909	557.327	597.181	311.692	367.366	858.56	585.272	324.725	344.456	82.8316	62.2041	21.6575	23.375	175.11	16.4994	30.1042	3.96931	3745	Q9LV77	1725	1e-84	578	46.0614	87.5433	1	0	Asparagine synthetase glutamine-hydrolyzing 2	6.3.5.4	Asparagine synthase (glutamine-hydrolyzing).	Amino-acid biosynthesis	L-asparagine biosynthesis.	-	UniRef90_A0A061R7L5	1848	2e-131	599	49.3458	89.6494	1	0	Asparagine synthetase b	Tetraselmis sp. GSL018	GO:0006529	asparagine biosynthetic process	GO:0004066
PSNMU-V1.4_AUG-EV-PASAV3_0041180.1	-1.46552	4.59953	8.72434	0.00313991	0.0468749	3.87481	4.31159	0.967271	0.92426	2.80478	3.68219	1.18637	0.878433	46.5401	29.6711	20.9155	12.1066	55.3863	4.78322	15.5218	3.83244	1273	-	-	-	-	-	-	-	-	-	-	-	-	-	-	-	-	-	-	-	-	-	-	-	-	-	-	-
PSNMU-V1.4_AUG-EV-PASAV3_0038220.1	-1.46804	5.86078	8.67562	0.00322494	0.0477912	4.57443	4.883	2.53333	1.84852	2.80478	2.63014	2.76819	2.36079	107.987	72.0524	52.0415	29.3817	115.698	11.7162	52.2463	12.1132	5835	Q8H8K7	693	6e-12	849	11.8766	29.5642	1	1	Formin-like protein 4	-	-	-	-	-	UniRef90_B7FTV5	3447	5e-103	2132	59.0746	56.2383	1	1	Formin homology 2 containing protein	Phaeodactylum tricornutum (strain CCAP 1055/1)	-	-	-
PSNMU-V1.4_AUG-EV-PASAV3_0077290.1	-1.48578	4.85641	9.1964	0.00242491	0.0384192	9.41794	9.8699	5.06666	3.75141	3.69992	2.89315	13.8974	5.05099	39.5302	21.7588	23.8833	11.0822	53.2237	14.3497	44.8656	13.8926	2321	-	-	-	-	-	-	-	-	-	-	-	-	-	-	UniRef90_B7G5G3	777	2e-25	535	33.4769	45.0467	1	2	Predicted protein	Phaeodactylum tricornutum (strain CCAP 1055/1)	-	-	-
PSNMU-V1.4_AUG-EV-PASAV3_0069970.1	-1.48713	5.68964	9.02852	0.00265799	0.0412949	39.4477	60.9337	25.2412	61.5448	37.1185	44.0548	42.5397	32.4471	62.2901	34.2165	74.017	58.9962	70.7046	8.81403	87.4052	15.9457	1520	-	-	-	-	-	-	-	-	-	-	-	-	-	-	UniRef90_K0SRV7	273	2e-07	923	17.9605	9.42579	1	1	Uncharacterized protein (Fragment)	Thalassiosira oceanica	-	-	-
PSNMU-V1.4_AUG-EV-PASAV3_0016410.1	-1.49243	4.43793	8.62969	0.00330728	0.0484802	0.430534	0.259734	0.138182	0.163105	0.537085	1.11781	0.225974	0.329413	30.9676	24.2419	30.0661	10.9425	19.0428	2.74095	43.3447	8.2808	2218	-	-	-	-	-	-	-	-	-	-	-	-	-	-	-	-	-	-	-	-	-	-	-	-	-	-	-
PSNMU-V1.4_AUG-EV-PASAV3_0053550.1	-1.49852	6.11122	8.64622	0.00327741	0.0481585	243.898	222.436	70.2884	73.2883	169.241	186.608	143.72	138.902	142.193	117.59	48.6852	28.4039	129.936	5.75062	57.7482	6.56989	1453	Q8R3F5	882	2e-66	381	60.702	79.0026	1	1	Malonyl-CoA-acyl carrier protein transacylase mitochondrial	2.3.1.39	Acyl-carrier-protein S-malonyltransferase.	Lipid metabolism	fatty acid biosynthesis.	-	UniRef90_B7G3D4	1029	5e-176	352	70.819	99.4318	1	1	Malonyl-CoA ACP transacylase	Phaeodactylum tricornutum	-	-	GO:0004314
PSNMU-V1.4_AUG-EV-PASAV3_0125180.1	-1.5001	5.05746	9.42078	0.0021454	0.0352786	2.90611	2.4415	1.01333	0.434946	1.67093	0.789041	1.46883	0.933335	80.4358	50.3356	25.7558	14.3416	50.4604	3.54711	29.2991	4.92742	714	-	-	-	-	-	-	-	-	-	-	-	-	-	-	UniRef90_B7FNT2	420	7e-46	705	58.8235	20.8511	1	0	Predicted protein	Phaeodactylum tricornutum (strain CCAP 1055/1)	-	-	-
PSNMU-V1.4_AUG-EV-PASAV3_0047910.1	-1.50266	5.58968	9.28521	0.00231012	0.0370839	0.430534	2.5454	0.368484	0.380577	0.119352	0.328767	0.282468	0.329413	80.8795	59.3001	55.4686	28.8695	72.7471	7.04047	63.3397	10.7445	1706	-	-	-	-	-	-	-	-	-	-	-	-	-	-	-	-	-	-	-	-	-	-	-	-	-	-	-
PSNMU-V1.4_AUG-EV-PASAV3_0121520.1	-1.50363	4.39803	8.62568	0.00331457	0.0484909	674.539	509.962	556.319	558.742	845.968	383.014	310.489	269.295	34.65	21.6325	13.9201	9.68525	68.1215	4.13829	7.96219	2.53215	2870	-	-	-	-	-	-	-	-	-	-	-	-	-	-	UniRef90_B7FTX2	675	9e-62	767	23.5192	29.4654	1	2	Predicted protein	Phaeodactylum tricornutum (strain CCAP 1055/1)	-	-	-
PSNMU-V1.4_AUG-EV-PASAV3_0079540.1	-1.50821	4.79187	9.38226	0.00219095	0.0357855	2.31412	2.4415	6.12605	6.36108	1.13385	5.32603	5.14092	4.33726	45.4309	13.9307	26.8864	11.4547	23.6683	15.1558	60.2532	16.5616	976	-	-	-	-	-	-	-	-	-	-	-	-	-	-	-	-	-	-	-	-	-	-	-	-	-	-	-
PSNMU-V1.4_AUG-EV-PASAV3_0014380.1	-1.51058	4.43881	9.06835	0.00260072	0.0407792	0.699618	0.883097	0.736968	1.14173	0.0596761	0.657535	2.14676	1.64706	35.7591	22.0955	41.3011	19.2774	22.1065	2.57972	28.2255	3.55869	1268	Q8JFN7	771	3e-12	572	60.8044	44.4056	1	2	Neuronal acetylcholine receptor subunit alpha-9-I	-	-	-	-	-	UniRef90_R7V8Z7	765	2e-17	295	60.3312	86.1017	1	2	Uncharacterized protein (Fragment)	Capitella teleta	-	-	GO:0004889
PSNMU-V1.4_AUG-EV-PASAV3_0074020.1	-1.51147	5.24626	9.40073	0.00216899	0.0355702	0.591985	0.467522	0.138182	0	0.119352	0.19726	0.169481	0	75.4668	57.322	38.2627	16.3904	49.6194	5.10569	46.7891	7.528	2764	Q8JZQ5	1155	3e-48	751	41.7873	50.8655	1	1	Amiloride-sensitive amine oxidase copper-containing	1.4.3.22	Diamine oxidase.	-	-	-	UniRef90_R1DK10	1215	2e-101	809	43.958	51.1743	1	1	Amine oxidase	Emiliania huxleyi CCMP1516	GO:0009308	amine metabolic process	GO:0005507]---[GO:0008131]---[GO:0048038
PSNMU-V1.4_AUG-EV-PASAV3_0096310.1	-1.51231	5.37476	9.55817	0.00199062	0.0334578	17.6519	18.2853	6.26423	4.94751	10.324	11.3096	10.4513	6.14903	82.3879	61.4886	33.4225	23.4215	79.4151	2.84844	37.5744	3.07964	3077	Q9C5Y4	2493	0	1175	81.0205	70.4681	1	1	Structural maintenance of chromosomes protein 2-1	-	-	-	-	-	UniRef90_B7GAL2	2730	0	1213	88.7228	75.0206	1	1	Structural maintenance of chromosomes protein	Phaeodactylum tricornutum (strain CCAP 1055/1)	GO:0007076	mitotic chromosome condensation	GO:0005524
PSNMU-V1.4_AUG-EV-PASAV3_0033010.1	-1.51713	5.34575	9.12165	0.00252602	0.0397104	33.3126	38.9601	57.6217	48.9858	46.4877	41.6219	33.5007	26.6824	74.1358	32.3226	46.1767	16.2507	17.1205	21.9276	92.5046	15.3297	1515	-	-	-	-	-	-	-	-	-	-	-	-	-	-	-	-	-	-	-	-	-	-	-	-	-	-	-
PSNMU-V1.4_AUG-EV-PASAV3_0007280.1	-1.51807	5.4521	9.58628	0.00196037	0.0329986	0.430534	0.83115	1.56606	1.41357	1.01449	1.31507	0.451949	0.329413	88.9541	52.5662	67.4102	21.0002	54.305	5.05194	43.971	14.7138	1623	P36993	999	1e-57	390	61.5527	75.3846	1	1	Protein phosphatase 1B	3.1.3.16	Protein-serine/threonine phosphatase.	-	-	-	UniRef90_B7G8Q2	1023	1e-85	320	63.0314	100	1	1	Predicted protein (Fragment)	Phaeodactylum tricornutum (strain CCAP 1055/1)	GO:0006470	protein dephosphorylation	GO:0046872]---[GO:0004722
PSNMU-V1.4_AUG-EV-PASAV3_0024730.1	-1.52052	4.72824	9.45293	0.00210812	0.0349751	1.82977	3.53239	0.967271	1.35921	0.238704	1.38082	0.677923	0.768629	42.5471	29.2502	19.255	12.7119	73.2277	6.8255	17.3558	3.764	2299	-	-	-	-	-	-	-	-	-	-	-	-	-	-	-	-	-	-	-	-	-	-	-	-	-	-	-
PSNMU-V1.4_AUG-EV-PASAV3_0018920.1	-1.52213	6.02991	9.05083	0.00262575	0.0409079	25.1863	21.2982	1.10545	0.869891	0.596761	0.394521	0.451949	0.109804	138.378	89.2237	63.7712	23.2818	83.9805	4.83697	82.7978	22.7209	2330	Q94AG2	510	1e-20	625	21.8884	27.68	1	1	Somatic embryogenesis receptor kinase 1	2.7.10.1]---[2.7.11.1	Receptor protein-tyrosine kinase.]---[Non-specific serine/threonine protein kinase.	-	-	-	UniRef90_B8CC83	858	1e-54	980	36.824	30.4082	1	1	Uncharacterized protein	Thalassiosira pseudonana	-	-	-
PSNMU-V1.4_AUG-EV-PASAV3_0009770.1	-1.52284	4.83045	9.62064	0.00192403	0.0324734	7.26526	10.7011	6.90908	10.33	4.77409	4.73425	14.9708	6.58825	29.7697	22.5164	33.8818	16.9957	62.4748	8.6528	36.6798	11.292	819	-	-	-	-	-	-	-	-	-	-	-	-	-	-	UniRef90_B5Y3B4	732	6e-15	301	89.3773	85.7143	1	1	Predicted protein	Phaeodactylum tricornutum (strain CCAP 1055/1)	-	-	-
PSNMU-V1.4_AUG-EV-PASAV3_0022610.1	-1.52446	4.49734	9.34657	0.00223403	0.0363735	21.15	23.7397	8.10665	17.2891	13.1287	16.2411	9.49092	12.8471	41.1274	14.0569	44.6928	22.3971	19.9439	7.41668	28.0913	5.33804	1084	-	-	-	-	-	-	-	-	-	-	-	-	-	-	-	-	-	-	-	-	-	-	-	-	-	-	-
PSNMU-V1.4_AUG-EV-PASAV3_0047220.1	-1.52681	6.26734	8.81808	0.0029826	0.0451115	8.28778	11.1686	4.32969	3.5883	1.43223	1.44658	3.38961	1.92157	141.705	102.481	57.9417	30.4527	176.671	17.0369	58.3298	12.2501	3981	-	-	-	-	-	-	-	-	-	-	-	-	-	-	-	-	-	-	-	-	-	-	-	-	-	-	-
PSNMU-V1.4_AUG-EV-PASAV3_0046500.1	-1.5272	5.16752	9.62624	0.00191817	0.0324407	200.79	150.958	80.5599	54.64	315.507	217.973	112.818	70.7688	79.9478	62.5829	17.4178	12.5722	61.6939	4.89071	34.2195	3.28495	1422	P07172	1056	7e-84	385	74.2616	97.6623	1	2	Histidinol-phosphate aminotransferase	2.6.1.9	Histidinol-phosphate transaminase.	Amino-acid biosynthesis	L-histidine biosynthesis	L-histidine from 5-phospho-alpha-D-ribose 1-diphosphate: step 7/9.	UniRef90_B8BPZ8	1068	5e-163	385	75.1055	97.1429	1	2	Histidinol-phosphate aminotransferase	Thalassiosira pseudonana	GO:0000105	histidine biosynthetic process	GO:0004400]---[GO:0080130]---[GO:0030170
PSNMU-V1.4_AUG-EV-PASAV3_0081680.1	-1.52944	4.59977	9.5066	0.00204734	0.0343163	1.66832	1.40257	0.230303	0.380577	0.358056	0.657535	0.508442	0.658825	36.3802	31.2704	23.212	13.0844	58.5701	4.13829	19.5029	2.87433	2198	Q9HDY1	957	2e-17	731	43.5396	41.4501	1	2	Anaphase spindle elongation protein 1	-	-	-	-	-	UniRef90_B7FQQ0	1764	0	620	80.2548	93.3871	1	2	MAP65_ASE1	Phaeodactylum tricornutum (strain CCAP 1055/1)	GO:0000910]---[GO:0000226	cytokinesis]---[microtubule cytoskeleton organization	-
PSNMU-V1.4_AUG-EV-PASAV3_0043880.1	-1.53126	5.17253	9.85691	0.00169195	0.029798	186.152	168.879	125.745	134.507	71.0145	168	169.65	159.6	66.4161	35.0161	84.6867	40.9761	32.7392	2.04227	34.309	2.05309	2228	-	-	-	-	-	-	-	-	-	-	-	-	-	-	UniRef90_K0R0J2	924	2e-119	511	41.4722	60.8611	1	1	Uncharacterized protein	Thalassiosira oceanica	-	-	GO:0005506]---[GO:0031418]---[GO:0016706]---[GO:0000981]---[GO:0008270
PSNMU-V1.4_AUG-EV-PASAV3_0030710.1	-1.53159	5.87593	9.39623	0.00217433	0.0356097	42.9458	38.7004	24.2278	22.889	24.6462	44.5151	44.5734	26.8471	106.745	79.165	63.0293	39.6723	112.334	3.22464	53.9908	4.65367	2076	-	-	-	-	-	-	-	-	-	-	-	-	-	-	-	-	-	-	-	-	-	-	-	-	-	-	-
PSNMU-V1.4_AUG-EV-PASAV3_0110800.1	-1.53271	6.05032	9.17025	0.00245981	0.0387699	3.22901	3.06486	0.736968	0.92426	0.596761	0.723288	0.282468	0.439217	159.585	99.9979	60.9094	16.2042	131.017	11.0713	26.481	11.8395	4409	-	-	-	-	-	-	-	-	-	-	-	-	-	-	-	-	-	-	-	-	-	-	-	-	-	-	-
PSNMU-V1.4_AUG-EV-PASAV3_0025480.1	-1.53472	6.4054	8.70388	0.00317533	0.0472875	2.20649	3.06486	11.9297	9.89501	2.92413	2.89315	3.5026	2.41569	105.414	74.5776	137.329	61.8366	132.699	17.5206	119.164	27.0324	2140	-	-	-	-	-	-	-	-	-	-	-	-	-	-	-	-	-	-	-	-	-	-	-	-	-	-	-
PSNMU-V1.4_AUG-EV-PASAV3_0014780.1	-1.53621	4.38254	9.26083	0.00234107	0.0373264	17.7595	17.61	2.76363	3.5883	1.79028	2.23562	5.98832	3.07452	46.6288	18.6865	20.8449	19.1377	22.527	1.8273	29.6122	4.85898	691	-	-	-	-	-	-	-	-	-	-	-	-	-	-	UniRef90_K0TBS7	417	3e-23	1072	60.3473	12.7799	1	1	Uncharacterized protein	Thalassiosira oceanica	-	-	GO:0000155
PSNMU-V1.4_AUG-EV-PASAV3_0058680.1	-1.53696	4.46493	9.40579	0.00216302	0.0355202	0.376717	0.571415	0.736968	0.59805	1.31287	0.591781	0.395455	0.439217	43.0351	28.4085	23.8833	11.6409	35.3824	3.86957	22.9025	3.764	1541	-	-	-	-	-	-	-	-	-	-	-	-	-	-	UniRef90_B7FQB2	723	1e-27	308	46.9176	66.8831	1	2	Predicted protein	Phaeodactylum tricornutum (strain CCAP 1055/1)	-	-	-
PSNMU-V1.4_AUG-EV-PASAV3_0115020.1	-1.541	5.12361	9.91912	0.00163571	0.0289408	21.7958	5.81805	41.3163	32.3491	5.84826	19.726	10.1123	5.49021	76.0436	30.4707	58.8956	32.6412	4.02482	2.57972	66.8287	8.69142	2786	-	-	-	-	-	-	-	-	-	-	-	-	-	-	-	-	-	-	-	-	-	-	-	-	-	-	-
PSNMU-V1.4_AUG-EV-PASAV3_0039120.1	-1.54154	6.19923	9.05316	0.00262241	0.0409079	2.69084	2.64929	1.10545	0.869891	0.954817	0.986302	1.18637	0.713727	140.951	85.0571	48.5085	31.9893	180.456	18.273	51.8884	10.8129	4090	P08096	3408	0	1485	83.3252	74.5455	1	2	DNA topoisomerase 2	5.99.1.3	DNA topoisomerase (ATP-hydrolyzing).	-	-	-	UniRef90_B8C9L4	3408	0	1230	83.3252	90.4065	1	2	DNA topoisomerase 2	Thalassiosira pseudonana	GO:0006265	DNA topological change	GO:0005524]---[GO:0003677]---[GO:0003918
PSNMU-V1.4_AUG-EV-PASAV3_0010670.1	-1.54702	5.19928	10.0142	0.00155339	0.0280488	1.45305	1.45451	10.0412	10.33	6.56437	18.8055	11.4117	14.7138	36.5133	23.6106	40.5945	29.4283	36.1032	5.32066	96.0831	18.0672	2273	Q5ZM91	408	2e-07	382	17.9498	32.4607	1	1	cAMP-dependent protein kinase type I-alpha regulatory subunit	-	-	-	-	-	UniRef90_K0QZ03	1491	1e-80	620	65.5961	80.1613	1	1	Uncharacterized protein (Fragment)	Thalassiosira oceanica	-	-	-
PSNMU-V1.4_AUG-EV-PASAV3_0072100.1	-1.5477	4.78861	9.75223	0.00179105	0.0308284	0.16145	0.103894	0.414545	0.815523	0.238704	1.05206	3.72858	2.41569	9.93801	1.93599	47.6959	31.6167	7.2687	3.60085	91.5205	25.3215	2192	P02982	1098	5e-08	399	50.0912	87.218	1	0	Tetracycline resistance protein class A	-	-	-	-	-	UniRef90_K0SVM0	1362	1e-136	542	62.135	78.9668	1	0	Uncharacterized protein (Fragment)	Thalassiosira oceanica	GO:0055085	transmembrane transport	GO:0005215
PSNMU-V1.4_AUG-EV-PASAV3_0004590.1	-1.54831	4.58295	9.43911	0.00212407	0.0349751	18.6744	24.6228	55.2726	47.0829	42.4894	23.211	31.3539	30.9099	31.0563	15.9088	23.3533	10.1509	12.3748	6.23431	70.3625	13.961	2592	Q3B0M2	438	1e-07	217	16.8981	64.5161	1	0	Translation initiation factor IF-3	-	-	-	-	-	UniRef90_B7GER5	567	1e-17	304	21.875	64.1447	1	0	Predicted protein	Phaeodactylum tricornutum (strain CCAP 1055/1)	-	-	GO:0003743
PSNMU-V1.4_AUG-EV-PASAV3_0037550.1	-1.54851	5.02434	9.84998	0.00169834	0.0298672	14.2076	6.5453	28.4654	17.1804	70.4178	49.1178	94.6832	46.7217	12.6887	11.7001	83.7328	18.8583	42.1705	3.1709	51.62	39.214	1529	-	-	-	-	-	-	-	-	-	-	-	-	-	-	-	-	-	-	-	-	-	-	-	-	-	-	-
PSNMU-V1.4_AUG-EV-PASAV3_0035560.1	-1.54885	5.36897	9.44798	0.00211382	0.0349751	20.0198	12.675	30.7224	20.1706	8.71271	27.8795	23.7273	11.9687	62.5119	25.6729	40.9125	20.5812	10.6928	17.5206	123.414	16.7669	1174	-	-	-	-	-	-	-	-	-	-	-	-	-	-	-	-	-	-	-	-	-	-	-	-	-	-	-
PSNMU-V1.4_AUG-EV-PASAV3_0033840.1	-1.55023	5.25378	10.0624	0.00151326	0.0274865	1.13015	1.76619	1.7503	2.12036	2.9838	2.63014	2.03377	1.64706	54.3485	42.1287	32.1152	17.4148	96.4154	13.436	33.2802	6.43302	2059	Q15582	507	2e-11	683	24.6236	22.694	1	2	Transforming growth factor-beta-induced protein ig-h3	-	-	-	-	-	UniRef90_UPI00042C63A0	507	5e-10	628	24.6236	24.6815	1	2	PREDICTED transforming growth factor-beta-induced protein ig-h3 isoform X2	Physeter catodon	GO:0001525]---[GO:0007155]---[GO:0030198	angiogenesis]---[cell adhesion]---[extracellular matrix organization	GO:0050840
PSNMU-V1.4_AUG-EV-PASAV3_0089110.1	-1.55329	5.25664	10.0716	0.00150571	0.0273913	0.538168	0.207787	0.0921211	0.163105	0.29838	0.460274	0.734416	0.219608	62.6006	47.9367	38.2627	17.8805	69.9838	6.18057	45.626	9.30734	2223	Q15582	408	8e-09	683	18.3536	17.8624	1	0	Transforming growth factor-beta-induced protein ig-h3	-	-	-	-	-	UniRef90_UPI0005EBA0AC	453	3e-12	177	20.3779	76.8362	1	0	hypothetical protein partial	Deinococcus pimensis	-	-	-
PSNMU-V1.4_AUG-EV-PASAV3_0078500.1	-1.55704	5.67967	9.90906	0.00164467	0.0290073	0.591985	0.519469	0.0921211	0.0543682	0.417733	0.394521	0.564936	0.384315	63.3548	49.3256	54.4793	29.987	92.8712	8.11536	81.769	19.2306	813	-	-	-	-	-	-	-	-	-	-	-	-	-	-	-	-	-	-	-	-	-	-	-	-	-	-	-
PSNMU-V1.4_AUG-EV-PASAV3_0011190.1	-1.56118	6.45411	8.76145	0.00307664	0.0460435	141.054	138.023	37.1248	49.8556	80.5627	156.888	150.386	139.561	117.659	66.5811	66.1383	52.4773	241.249	29.4518	82.6636	21.9681	3525	Q4VCM1	564	7e-26	633	16	27.3302	1	1	Phospholipid--sterol O-acyltransferase	-	-	-	-	-	UniRef90_B7GBI2	2664	0	959	75.5745	89.781	1	1	Predicted protein	Phaeodactylum tricornutum (strain CCAP 1055/1)	GO:0006629	lipid metabolic process	GO:0008374
PSNMU-V1.4_AUG-EV-PASAV3_0035290.1	-1.56537	4.84874	10.1213	0.00146562	0.0269036	0.269084	0.259734	0.184242	0.163105	0.358056	0.263014	0.282468	0	46.8506	33.1222	34.1997	14.4347	46.0151	4.9982	37.798	8.07549	1505	-	-	-	-	-	-	-	-	-	-	-	-	-	-	UniRef90_K0SBI4	498	4e-11	211	33.0897	92.4171	1	0	Uncharacterized protein	Thalassiosira oceanica	-	-	-
PSNMU-V1.4_AUG-EV-PASAV3_0074520.1	-1.56644	4.84565	10.1327	0.0014566	0.0268705	0.269084	0.259734	0.184242	0.163105	0.358056	0.263014	0.282468	0	46.7619	32.9959	34.1997	14.3882	45.8949	4.9982	37.7086	8.07549	1479	-	-	-	-	-	-	-	-	-	-	-	-	-	-	UniRef90_K0SBI4	498	4e-11	211	33.6714	92.4171	1	2	Uncharacterized protein	Thalassiosira oceanica	-	-	-
PSNMU-V1.4_AUG-EV-PASAV3_0110770.1	-1.56714	6.07201	9.50123	0.00205334	0.0343694	15.6607	14.8049	1.47394	1.52231	13.5465	15.3206	2.6552	3.51373	130.969	87.3298	28.0169	15.8782	168.081	33.8588	42.7632	7.32269	6694	-	-	-	-	-	-	-	-	-	-	-	-	-	-	-	-	-	-	-	-	-	-	-	-	-	-	-
PSNMU-V1.4_AUG-EV-PASAV3_0003360.1	-1.57041	6.5169	8.89842	0.00285417	0.0436487	7.53435	7.32451	14.8776	11.363	4.41603	5.91781	6.60975	4.06275	160.783	105.89	91.6115	49.8232	163.516	23.2174	105.611	15.8088	2285	-	-	-	-	-	-	-	-	-	-	-	-	-	-	-	-	-	-	-	-	-	-	-	-	-	-	-
PSNMU-V1.4_AUG-EV-PASAV3_0044630.1	-1.57255	5.00821	10.3262	0.00131154	0.0249968	6.83473	9.50628	11.4691	11.1455	10.0256	8.28494	13.8974	11.0353	59.983	40.4874	29.1828	17.2751	64.3971	5.42815	30.149	4.03775	2701	-	-	-	-	-	-	-	-	-	-	-	-	-	-	UniRef90_B7FQ98	1260	9e-43	887	46.6494	45.2086	1	1	Predicted protein	Phaeodactylum tricornutum (strain CCAP 1055/1)	-	-	-
PSNMU-V1.4_AUG-EV-PASAV3_0065930.1	-1.57573	6.10955	9.18851	0.00243539	0.0384349	25.1863	18.0775	55.6872	46.9741	158.559	103.43	92.028	83.2316	18.1457	16.1613	118.039	60.7656	137.925	18.9717	114.02	64.2617	1044	-	-	-	-	-	-	-	-	-	-	-	-	-	-	-	-	-	-	-	-	-	-	-	-	-	-	-
PSNMU-V1.4_AUG-EV-PASAV3_0029440.1	-1.57918	4.2847	9.64209	0.00190169	0.0323207	0.16145	0.103894	0.322424	0.271841	0.179028	0.263014	0.282468	0.0549021	25.9098	21.8009	21.5162	11.6409	37.9654	3.60085	25.7206	3.90087	1212	-	-	-	-	-	-	-	-	-	-	-	-	-	-	UniRef90_B7G1W5	522	9e-26	272	43.0693	68.3824	1	0	Predicted protein	Phaeodactylum tricornutum (strain CCAP 1055/1)	-	-	-
PSNMU-V1.4_AUG-EV-PASAV3_0100910.1	-1.5819	4.43612	9.80117	0.00174401	0.0301839	1.66832	1.50646	2.99393	2.60967	3.28218	4.33973	12.2591	16.4157	4.03732	3.40902	16.7819	12.5722	15.9791	4.72948	85.3923	20.1203	870	-	-	-	-	-	-	-	-	-	-	-	-	-	-	-	-	-	-	-	-	-	-	-	-	-	-	-
PSNMU-V1.4_AUG-EV-PASAV3_0122650.1	-1.58201	5.92827	9.82758	0.00171915	0.0299729	114.199	101.4	71.0714	92.2628	57.3487	194.433	82.0287	98.7139	110.96	55.849	81.719	45.679	53.5841	15.4783	107.311	11.7026	1646	Q94AT5	366	5e-07	651	22.2357	18.4332	1	1	Protein EXECUTER 2 chloroplastic	-	-	-	-	-	UniRef90_B7G3D7	996	6e-116	407	60.5103	82.801	1	1	Predicted protein	Phaeodactylum tricornutum (strain CCAP 1055/1)	-	-	-
PSNMU-V1.4_AUG-EV-PASAV3_0100910.2	-1.58442	4.44374	9.84375	0.00170409	0.0299189	1.66832	1.50646	2.99393	2.60967	3.28218	4.33973	12.2591	16.4706	4.08168	3.40902	16.8172	12.5722	16.0392	4.72948	85.8843	20.3256	901	-	-	-	-	-	-	-	-	-	-	-	-	-	-	-	-	-	-	-	-	-	-	-	-	-	-	-
PSNMU-V1.4_AUG-EV-PASAV3_0124000.1	-1.58894	5.83706	10.1109	0.00147395	0.0270157	18.8897	26.5968	24.1818	20.225	18.798	22.7507	43.5565	29.153	98.0492	53.0292	66.421	38.3685	111.373	13.651	58.0614	11.2236	3190	-	-	-	-	-	-	-	-	-	-	-	-	-	-	UniRef90_K0SK08	309	2e-35	478	9.68652	21.5481	-1	0	Uncharacterized protein	Thalassiosira oceanica	-	-	-
PSNMU-V1.4_AUG-EV-PASAV3_0086720.1	-1.59576	4.61907	10.1345	0.00145516	0.0268705	35.4653	22.441	30.6763	19.8988	31.509	61.1507	68.0748	50.6746	32.1654	20.5383	42.6083	20.5812	13.0356	0.644929	58.6876	7.04894	2140	-	-	-	-	-	-	-	-	-	-	-	-	-	-	UniRef90_B7G9D3	924	4e-07	356	43.1776	84.8315	1	1	Predicted protein	Phaeodactylum tricornutum (strain CCAP 1055/1)	-	-	-
PSNMU-V1.4_AUG-EV-PASAV3_0066390.1	-1.59591	6.12576	9.81832	0.00172782	0.0300379	18.2439	17.2983	4.37575	4.40382	1.67093	3.02466	7.96559	4.77648	144.101	58.753	60.9094	28.6832	90.228	23.4324	105.611	29.017	2175	P52550	306	3e-23	757	14.069	13.4742	1	0	Myb-related protein A	-	-	-	-	-	UniRef90_B8C7R6	954	6e-76	1100	43.8621	34.5455	1	0	Uncharacterized protein	Thalassiosira pseudonana	-	-	GO:0003682]---[GO:0003677
PSNMU-V1.4_AUG-EV-PASAV3_0006970.1	-1.59747	6.11834	9.804	0.00174133	0.0301839	5.00496	9.8699	5.61938	7.06787	2.02899	7.03562	14.5188	11.4745	131.501	76.7661	75.2182	32.8274	99.1186	15.4783	93.2203	19.0937	2901	-	-	-	-	-	-	-	-	-	-	-	-	-	-	UniRef90_B8C475	630	3e-40	837	21.7166	25.5675	1	2	Uncharacterized protein	Thalassiosira pseudonana	-	-	-
PSNMU-V1.4_AUG-EV-PASAV3_0051380.1	-1.59784	5.67917	10.2611	0.00135862	0.0256365	11.1939	8.83097	15.4303	10.3843	9.36914	9.40274	7.85261	7.35688	89.1316	67.7595	51.4409	23.2818	74.4291	5.75062	75.104	12.1817	2805	Q7TNH6	966	4e-15	1325	34.4385	25.9623	1	1	Nephrocystin-3	-	-	-	-	-	UniRef90_B7G3G7	1407	6e-147	731	50.1604	62.5171	1	1	Predicted protein	Phaeodactylum tricornutum (strain CCAP 1055/1)	-	-	GO:0043531]---[GO:0003777
PSNMU-V1.4_AUG-EV-PASAV3_0031170.1	-1.59785	4.41781	10.0833	0.00149617	0.0273405	340.499	300.616	265.723	277.767	440.35	369.929	308.229	255.404	34.8718	12.7523	71.6852	30.6389	14.8378	2.25725	13.2852	2.05309	2921	A9EYY7	2469	0	854	84.5258	96.6042	1	2	Leucine--tRNA ligase	6.1.1.4	Leucine--tRNA ligase.	-	-	-	UniRef90_B7G661	2610	0	899	89.353	96.8854	1	2	Predicted protein	Phaeodactylum tricornutum (strain CCAP 1055/1)	GO:0006429	leucyl-tRNA aminoacylation	GO:0002161]---[GO:0005524]---[GO:0004823
PSNMU-V1.4_AUG-EV-PASAV3_0060490.1	-1.60012	5.16024	10.7002	0.00107124	0.0214569	26.2088	18.1295	9.21211	11.0911	1.90963	12.0329	28.4163	28.9334	42.1922	25.2099	50.6283	37.1578	32.2586	2.47223	83.3346	10.1286	920	-	-	-	-	-	-	-	-	-	-	-	-	-	-	UniRef90_B7G3E8	402	1e-21	236	43.6957	53.3898	1	0	Predicted protein	Phaeodactylum tricornutum (strain CCAP 1055/1)	GO:0006412	translation	GO:0003735
PSNMU-V1.4_AUG-EV-PASAV3_0057410.1	-1.6007	6.5304	9.23043	0.00238025	0.0377609	8.82595	8.10371	1.88848	1.35921	1.73061	1.64384	2.5987	1.92157	182.833	119.779	71.1552	37.251	202.202	15.9082	73.7174	14.1663	3075	-	-	-	-	-	-	-	-	-	-	-	-	-	-	UniRef90_B7G453	258	2e-23	744	8.39024	11.5591	1	1	Predicted protein	Phaeodactylum tricornutum (strain CCAP 1055/1)	-	-	-
PSNMU-V1.4_AUG-EV-PASAV3_0075730.1	-1.6011	5.8928	10.0597	0.00151547	0.0274865	102.306	34.7524	218.051	144.946	191.321	340.603	295.235	213.789	13.8422	17.3818	37.9447	17.7408	127.052	20.7452	147.032	64.467	2601	-	-	-	-	-	-	-	-	-	-	-	-	-	-	UniRef90_UPI00036AAFFD	228	1e-06	650	8.76586	11.6923	1	1	hypothetical protein	Lewinella cohaerens	-	-	-
PSNMU-V1.4_AUG-EV-PASAV3_0101650.1	-1.60139	5.85746	10.1797	0.00141995	0.0265015	9.47175	5.14274	31.8278	26.9666	106.104	213.238	69.8261	36.6746	12.4225	33.7535	83.4855	62.3954	83.56	6.77175	158.931	15.7404	1321	-	-	-	-	-	-	-	-	-	-	-	-	-	-	-	-	-	-	-	-	-	-	-	-	-	-	-
PSNMU-V1.4_AUG-EV-PASAV3_0017060.1	-1.60415	6.5125	9.27616	0.00232156	0.0371694	36.434	28.9863	36.2036	31.3161	30.6138	48.1315	34.1786	25.5295	184.075	54.8389	102.917	41.9073	61.7539	38.3733	181.028	46.6052	3658	-	-	-	-	-	-	-	-	-	-	-	-	-	-	UniRef90_B7GCB9	1170	9e-51	499	31.9847	78.7575	-1	1	Predicted protein	Phaeodactylum tricornutum (strain CCAP 1055/1)	-	-	GO:0005509
PSNMU-V1.4_AUG-EV-PASAV3_0093480.1	-1.60579	6.46357	9.25589	0.00234739	0.037337	1.50687	1.55841	0.414545	0.59805	0.656437	0.591781	1.46883	0.823531	150.756	108.205	103.624	39.3929	112.395	10.3726	139.517	26.348	1143	-	-	-	-	-	-	-	-	-	-	-	-	-	-	-	-	-	-	-	-	-	-	-	-	-	-	-
PSNMU-V1.4_AUG-EV-PASAV3_0092980.1	-1.60828	6.69728	8.82684	0.00296832	0.0449764	7.85725	7.48035	1.19757	1.57668	1.37255	0.920548	2.25974	2.41569	216.019	148.271	111.962	39.9982	115.578	10.4264	144.84	24.9793	1811	-	-	-	-	-	-	-	-	-	-	-	-	-	-	UniRef90_B8C5E4	309	7e-11	571	17.0624	17.5131	1	2	Uncharacterized protein	Thalassiosira pseudonana	-	-	-
PSNMU-V1.4_AUG-EV-PASAV3_0063750.1	-1.6106	5.73902	10.4564	0.00122226	0.0237266	1.2916	0.623362	0.460605	0.380577	1.01449	0.854795	0.734416	0.768629	87.7118	63.3404	37.1675	18.7652	133.42	23.2174	41.7791	6.36458	1365	-	-	-	-	-	-	-	-	-	-	-	-	-	-	UniRef90_B7G9M0	420	3e-16	187	30.7692	71.6578	1	2	Predicted protein	Phaeodactylum tricornutum (strain CCAP 1055/1)	-	-	GO:0043531
PSNMU-V1.4_AUG-EV-PASAV3_0053490.1	-1.61474	4.3504	10.1977	0.00140612	0.0263692	28.2538	33.3499	33.7163	36.1005	46.786	19.726	14.7448	18.6118	41.8816	15.1512	23.106	10.1043	20.4244	6.23431	32.967	9.0336	1423	O74191	303	5e-11	361	21.293	28.5319	1	0	FK506-binding protein 39 kDa	5.2.1.8	Peptidylprolyl isomerase.	-	-	-	UniRef90_B8BQP8	315	5e-20	276	22.1363	38.4058	1	0	Peptidyl-prolyl cis-trans isomerase	Thalassiosira pseudonana	GO:0006457	protein folding	GO:0003755
PSNMU-V1.4_AUG-EV-PASAV3_0067850.1	-1.61645	6.37915	9.46615	0.00209298	0.0348409	753.65	910.888	171.99	266.622	1003.45	615.387	122.083	214.228	248.229	125.082	31.6206	27.1932	78.2737	23.9699	96.8882	9.44422	2002	P05314	1587	4e-145	594	79.2707	86.1953	1	1	Ferredoxin--nitrite reductase chloroplastic	1.7.7.1	Ferredoxin--nitrite reductase.	Nitrogen metabolism	nitrate reduction (assimilation).	-	UniRef90_B7G0L4	1704	0	621	85.1149	92.1095	1	1	Predicted protein	Phaeodactylum tricornutum (strain CCAP 1055/1)	-	-	GO:0020037]---[GO:0051536]---[GO:0016491
PSNMU-V1.4_AUG-EV-PASAV3_0074510.1	-1.61813	4.42159	10.2677	0.00135381	0.0255856	0.807252	3.06486	1.01333	3.20772	2.14834	2.95891	4.85845	3.07452	4.30351	5.89213	19.7143	37.1578	22.9475	2.25725	70.8546	5.06429	1433	Q9ASU1	609	2e-23	314	42.4983	58.2803	1	0	Diacylglycerol O-acyltransferase 2	2.3.1.20	Diacylglycerol O-acyltransferase.	Glycerolipid metabolism	triacylglycerol biosynthesis.	-	UniRef90_J7I5V7	921	2e-81	320	64.2708	88.125	1	0	Diacylglycerol acyltransferase type 2	Phaeodactylum tricornutum	-	-	GO:0004144]---[GO:0016747
PSNMU-V1.4_AUG-EV-PASAV3_0038840.1	-1.61974	6.90769	8.65587	0.0032601	0.0481369	1.82977	3.11681	0.414545	0.271841	1.2532	1.64384	0.847404	0.603923	234.874	170.703	122.596	49.9628	174.989	16.8219	147.077	21.7628	3032	-	-	-	-	-	-	-	-	-	-	-	-	-	-	-	-	-	-	-	-	-	-	-	-	-	-	-
PSNMU-V1.4_AUG-EV-PASAV3_0029550.1	-1.62107	6.11791	10.007	0.00155949	0.0281171	3.17519	3.06486	7.87635	7.28534	13.7255	1.77534	1.12987	0.713727	126.798	91.3701	66.6683	32.8274	108.31	10.3726	92.3704	12.6607	4400	Q9FIZ3	1314	8e-56	1252	29.8636	36.3419	1	0	LRR receptor-like serine/threonine-protein kinase GSO2	2.7.11.1	Non-specific serine/threonine protein kinase.	-	-	-	UniRef90_A0A068VFC6	1281	5e-63	693	29.1136	61.1833	1	0	Coffea canephora DH200 94 genomic scaffold scaffold_407 (Fragment)	Coffea canephora	-	-	-
PSNMU-V1.4_AUG-EV-PASAV3_0110570.1	-1.62216	5.73103	10.6177	0.00112013	0.0222052	117.051	107.27	32.703	40.5587	222.771	121.578	48.8104	57.6472	120.809	77.229	24.3072	14.9004	138.406	7.73915	21.9184	2.60058	2876	-	-	-	-	-	-	-	-	-	-	-	-	-	-	-	-	-	-	-	-	-	-	-	-	-	-	-
PSNMU-V1.4_AUG-EV-PASAV3_0059520.1	-1.62449	5.9817	10.2974	0.00133218	0.0252553	186.852	178.697	54.9041	53.8789	124.425	102.575	138.353	85.1531	118.191	95.1158	46.2474	30.5458	128.734	5.80436	62.0872	3.764	1189	-	-	-	-	-	-	-	-	-	-	-	-	-	-	-	-	-	-	-	-	-	-	-	-	-	-	-
PSNMU-V1.4_AUG-EV-PASAV3_0074130.1	-1.62489	4.97929	10.9826	0.000919729	0.0193366	1.07634	1.97398	0.414545	0.543682	0.954817	1.44658	6.10131	20.0393	50.4887	18.7286	10.3518	10.8028	28.7744	8.6528	86.1527	22.7893	1357	-	-	-	-	-	-	-	-	-	-	-	-	-	-	UniRef90_B7GBB8	849	5e-34	316	62.5645	89.2405	1	0	Predicted protein	Phaeodactylum tricornutum (strain CCAP 1055/1)	-	-	-
PSNMU-V1.4_AUG-EV-PASAV3_0026400.1	-1.62682	4.40269	9.73955	0.00180345	0.0309979	0.376717	0.311681	0.138182	0.271841	0.954817	0.854795	0.508442	0.219608	51.6422	35.6053	25.7911	6.7983	9.43129	0.537441	31.4462	4.31149	831	-	-	-	-	-	-	-	-	-	-	-	-	-	-	-	-	-	-	-	-	-	-	-	-	-	-	-
PSNMU-V1.4_AUG-EV-PASAV3_0005520.1	-1.62696	4.95686	10.7606	0.00103684	0.0210346	11.0324	15.4282	31.0448	30.2831	9.60785	15.1233	15.5357	10.5961	56.5225	16.2454	35.401	11.5012	17.2406	17.5743	70.8993	14.9191	1314	-	-	-	-	-	-	-	-	-	-	-	-	-	-	-	-	-	-	-	-	-	-	-	-	-	-	-
PSNMU-V1.4_AUG-EV-PASAV3_0118580.1	-1.62783	6.64583	9.32014	0.00226649	0.0365284	2.31412	2.33761	2.02666	1.73978	1.55158	1.44658	1.24286	1.31765	162.779	103.575	145.49	57.5993	141.529	11.0175	139.786	31.0017	4237	-	-	-	-	-	-	-	-	-	-	-	-	-	-	UniRef90_B7FY31	1602	0	937	37.8098	56.5635	1	0	Predicted protein	Phaeodactylum tricornutum (strain CCAP 1055/1)	-	-	-
PSNMU-V1.4_AUG-EV-PASAV3_0079060.1	-1.62949	4.76608	10.6993	0.00107179	0.0214569	5.48931	1.35062	8.42908	4.73003	8.71271	18.0164	9.94287	2.5804	20.3641	2.94607	42.0784	20.4415	4.86582	7.6854	95.6805	17.9988	1455	-	-	-	-	-	-	-	-	-	-	-	-	-	-	-	-	-	-	-	-	-	-	-	-	-	-	-
PSNMU-V1.4_AUG-EV-PASAV3_0083010.1	-1.63006	5.49261	10.9136	0.000954606	0.0198337	6.78091	6.12973	2.94787	2.93588	6.92242	7.6274	2.71169	1.81177	82.8316	47.8525	21.5162	24.865	113.055	9.35147	42.6738	3.96931	1751	P9WJX1	1224	3e-26	418	69.9029	84.9282	1	1	Uncharacterized MFS-type transporter Rv2456c	-	-	-	-	-	UniRef90_B8BQB3	1368	2e-176	475	78.1268	95.3684	1	1	MFS transporter	Thalassiosira pseudonana	GO:0055085	transmembrane transport	-
PSNMU-V1.4_AUG-EV-PASAV3_0110820.1	-1.63249	4.97566	11.0476	0.000888009	0.0187345	0.269084	0.311681	0	0	0.358056	0.328767	0.0564936	0	68.1464	35.1003	17.6652	7.45019	66.6798	10.7488	27.3756	7.80174	1059	-	-	-	-	-	-	-	-	-	-	-	-	-	-	-	-	-	-	-	-	-	-	-	-	-	-	-
PSNMU-V1.4_AUG-EV-PASAV3_0066210.1	-1.63319	5.00577	11.109	0.000859101	0.0183154	20.0198	30.5967	27.5903	27.1841	35.0299	43.2	32.6533	29.153	40.595	21.38	43.8802	21.7918	54.8457	10.1576	48.8914	11.2236	1812	-	-	-	-	-	-	-	-	-	-	-	-	-	-	UniRef90_B5Y5F2	681	1e-87	225	37.5828	100	1	2	Predicted protein (Fragment)	Phaeodactylum tricornutum (strain CCAP 1055/1)	-	-	GO:0008289
PSNMU-V1.4_AUG-EV-PASAV3_0074890.1	-1.63341	6.29603	9.91863	0.00163614	0.0289408	127.169	138.958	98.8459	122.274	120.605	195.748	145.188	147.851	119.301	47.7263	129.309	88.1451	82.9593	8.49156	131.913	24.9793	1881	Q9H2H9	1122	6e-21	487	59.6491	77.2074	1	2	Sodium-coupled neutral amino acid transporter 1	-	-	-	-	-	UniRef90_B7GD40	1260	6e-164	589	66.9856	72.4958	1	2	Predicted protein	Phaeodactylum tricornutum (strain CCAP 1055/1)	-	-	-
PSNMU-V1.4_AUG-EV-PASAV3_0084100.1	-1.63416	6.15234	10.1738	0.00142448	0.0265089	1.45305	1.71425	0.552726	0.706787	0.29838	0.460274	0.225974	0.494119	136.426	83.0791	82.8849	29.8008	86.1431	5.26692	107.49	25.253	1904	-	-	-	-	-	-	-	-	-	-	-	-	-	-	-	-	-	-	-	-	-	-	-	-	-	-	-
PSNMU-V1.4_AUG-EV-PASAV3_0089930.1	-1.63435	6.02526	10.3447	0.0012985	0.0248875	1.02252	1.35062	0.690908	1.79415	1.43223	2.16986	1.63831	1.31765	136.781	82.1111	63.3119	27.6123	84.1607	8.00787	89.1497	16.4932	2930	-	-	-	-	-	-	-	-	-	-	-	-	-	-	-	-	-	-	-	-	-	-	-	-	-	-	-
PSNMU-V1.4_AUG-EV-PASAV3_0052230.1	-1.63513	3.68318	9.00929	0.00268611	0.0415816	11.0863	11.5322	8.7515	9.02512	14.7997	14.0712	4.4065	2.6353	21.8725	13.0889	13.8495	8.42803	27.4529	2.52597	11.8091	1.36873	1928	-	-	-	-	-	-	-	-	-	-	-	-	-	-	UniRef90_B7G0F3	495	2e-36	1242	25.6743	13.0435	1	2	Predicted protein	Phaeodactylum tricornutum (strain CCAP 1055/1)	GO:0007018	microtubule-based movement	GO:0005524]---[GO:0003777
PSNMU-V1.4_AUG-EV-PASAV3_0065640.1	-1.63686	6.40447	9.80621	0.00173924	0.0301839	73.729	57.3493	41.7769	43.712	49.1134	32.9425	41.0143	37.9922	147.207	83.6683	109.807	41.4883	116.419	18.9717	121.535	26.8271	1967	-	-	-	-	-	-	-	-	-	-	-	-	-	-	UniRef90_B7FVJ6	711	2e-58	300	36.1464	79.3333	-1	1	Predicted protein	Phaeodactylum tricornutum (strain CCAP 1055/1)	-	-	-
PSNMU-V1.4_AUG-EV-PASAV3_0102090.1	-1.63789	3.97037	9.33533	0.00224778	0.0365174	11.5706	16.7269	7.87635	12.3416	2.38704	2.69589	9.60391	18.0079	16.4155	7.44934	21.9754	12.6188	39.287	4.56825	14.8508	6.56989	930	-	-	-	-	-	-	-	-	-	-	-	-	-	-	-	-	-	-	-	-	-	-	-	-	-	-	-
PSNMU-V1.4_AUG-EV-PASAV3_0058980.1	-1.63873	5.48424	11.0721	0.000876342	0.0185609	4.84351	6.75309	1.33576	1.14173	0.537085	0.526028	0.903897	0.549021	89.6196	57.5325	28.4409	18.8117	91.0089	8.00787	45.5813	6.29614	3241	-	-	-	-	-	-	-	-	-	-	-	-	-	-	UniRef90_B7G9D4	2043	5e-80	779	63.0361	82.7985	1	2	Predicted protein	Phaeodactylum tricornutum (strain CCAP 1055/1)	-	-	-
PSNMU-V1.4_AUG-EV-PASAV3_0004540.1	-1.63993	5.72534	10.7841	0.00102378	0.0208741	1.82977	2.96097	0.184242	0.163105	0.179028	0.460274	1.29935	0.713727	105.591	64.0559	51.0523	19.3705	65.7187	6.87924	80.7849	17.246	760	-	-	-	-	-	-	-	-	-	-	-	-	-	-	UniRef90_B7FT76	408	4e-34	633	53.6842	21.643	1	0	Metacaspase	Phaeodactylum tricornutum (strain CCAP 1055/1)	-	-	GO:0004197
PSNMU-V1.4_AUG-EV-PASAV3_0044250.1	-1.6427	6.39455	9.83635	0.00171097	0.0299592	1.2916	1.09088	0.506666	0.217473	0.775789	0.789041	0.395455	0.219608	180.127	116.79	75.8895	34.9693	129.936	11.9312	92.9071	13.3451	1892	-	-	-	-	-	-	-	-	-	-	-	-	-	-	UniRef90_T0RRE8	303	3e-07	545	16.0148	17.9817	1	2	Uncharacterized protein	Saprolegnia diclina VS20	-	-	GO:0008234
PSNMU-V1.4_AUG-EV-PASAV3_0065290.1	-1.64311	4.60286	10.7045	0.00106876	0.0214569	6.61946	8.10371	8.47514	7.39408	2.5064	2.23562	26.6085	14.604	28.5274	16.2034	30.7374	14.8538	21.8662	6.50303	60.9242	9.30734	1970	P74615	483	4e-08	180	24.5178	87.7778	1	2	Uncharacterized protein sll1483	-	-	-	-	-	UniRef90_UPI00046691D4	315	3e-11	613	15.9898	16.4763	1	2	adhesion lipoprotein	Marinimicrobium sp. LS-A18	-	-	-
PSNMU-V1.4_AUG-EV-PASAV3_0124910.1	-1.64373	5.48726	11.1429	0.000843517	0.0180783	4.03626	5.50637	0.506666	0.543682	11.9352	20.0548	15.5357	19.7098	53.9936	33.7114	12.9662	7.77614	51.6618	4.03081	131.018	38.4612	7702	-	-	-	-	-	-	-	-	-	-	-	-	-	-	-	-	-	-	-	-	-	-	-	-	-	-	-
PSNMU-V1.4_AUG-EV-PASAV3_0008300.1	-1.64402	5.03966	11.2069	0.000814949	0.0177031	1.13015	1.24672	0.87515	0.271841	0.358056	0.328767	0.960391	0.713727	61.7577	42.2971	29.7481	15.366	61.9942	5.4819	34.6221	4.58524	1021	-	-	-	-	-	-	-	-	-	-	-	-	-	-	UniRef90_R1DLL5	378	3e-08	1394	37.0225	7.03013	1	0	Regulator of telomere elongation helicase	Emiliania huxleyi CCMP1516	-	-	GO:0046872]---[GO:0016491
PSNMU-V1.4_AUG-EV-PASAV3_0114490.1	-1.64543	4.70481	11.0566	0.000883711	0.0186763	2.85229	5.09079	3.45454	4.18635	1.37255	3.35343	6.27079	6.31374	47.2943	26.9355	35.5423	14.6676	36.5838	2.311	34.0853	8.00705	2313	-	-	-	-	-	-	-	-	-	-	-	-	-	-	-	-	-	-	-	-	-	-	-	-	-	-	-
PSNMU-V1.4_AUG-EV-PASAV3_0087580.1	-1.64664	4.82293	10.7482	0.00104383	0.0210707	25.8859	12.5711	26.3927	19.3551	33.1202	31.6274	23.1059	15.0981	34.9161	13.5098	29.7128	12.3394	13.0957	10.6413	88.0314	14.5769	1363	-	-	-	-	-	-	-	-	-	-	-	-	-	-	-	-	-	-	-	-	-	-	-	-	-	-	-
PSNMU-V1.4_AUG-EV-PASAV3_0038080.1	-1.64756	4.08126	9.69878	0.0018439	0.0316038	12.2702	17.9736	8.47514	13.5377	2.5064	2.95891	10.5643	19.7648	16.8591	8.12272	24.0599	14.1088	42.4708	4.78322	16.5954	6.7752	1150	-	-	-	-	-	-	-	-	-	-	-	-	-	-	-	-	-	-	-	-	-	-	-	-	-	-	-
PSNMU-V1.4_AUG-EV-PASAV3_0100900.1	-1.64839	4.43185	10.6076	0.00112623	0.0222898	1.66832	1.50646	2.94787	2.66404	3.28218	4.33973	12.2591	16.0314	4.03732	3.40902	17.2765	12.6188	15.859	4.08455	85.5712	19.7781	857	-	-	-	-	-	-	-	-	-	-	-	-	-	-	-	-	-	-	-	-	-	-	-	-	-	-	-
PSNMU-V1.4_AUG-EV-PASAV3_0049280.1	-1.65274	3.97456	9.45119	0.00211012	0.0349751	0.16145	0.311681	0.0460605	0	0	0.131507	0.0564936	0	31.8992	27.0196	12.5776	3.91135	22.8874	1.88104	18.2504	2.66902	1814	-	-	-	-	-	-	-	-	-	-	-	-	-	-	-	-	-	-	-	-	-	-	-	-	-	-	-
PSNMU-V1.4_AUG-EV-PASAV3_0034420.1	-1.65282	4.1571	10.2702	0.00135196	0.0255856	1.9374	3.48044	8.06059	8.64455	6.92242	8.74521	5.14092	7.13727	39.5302	10.2271	18.4777	7.17081	16.8802	6.44929	29.1201	10.2655	982	-	-	-	-	-	-	-	-	-	-	-	-	-	-	-	-	-	-	-	-	-	-	-	-	-	-	-
PSNMU-V1.4_AUG-EV-PASAV3_0069160.1	-1.65367	4.93866	11.305	0.000772999	0.0169252	0.591985	0.883097	0.138182	0.0543682	0.537085	0.460274	0.282468	0.27451	55.3246	39.3089	20.1383	9.77838	79.0546	7.14796	21.2027	4.03775	1875	-	-	-	-	-	-	-	-	-	-	-	-	-	-	UniRef90_A0A084G4Y4	201	5e-08	1525	10.72	4.45902	1	2	Uncharacterized protein	Scedosporium apiospermum	-	-	-
PSNMU-V1.4_AUG-EV-PASAV3_0104260.1	-1.65405	5.8752	10.778	0.00102714	0.0209075	1.07634	0.727256	0.414545	0.217473	0.537085	0.789041	0.225974	0.0549021	125.734	81.7323	50.3104	23.3284	95.9348	9.08275	61.7741	8.69142	1452	-	-	-	-	-	-	-	-	-	-	-	-	-	-	UniRef90_T0RRE8	222	4e-07	545	15.2893	12.2936	1	2	Uncharacterized protein	Saprolegnia diclina VS20	-	-	GO:0008234
PSNMU-V1.4_AUG-EV-PASAV3_0097260.1	-1.65431	3.80654	9.48553	0.00207098	0.0345221	4.03626	5.24663	8.5212	8.53581	8.83206	7.75891	9.37793	7.24708	21.5176	14.0149	16.1459	10.1974	29.8557	0.698673	14.7614	2.46371	3083	-	-	-	-	-	-	-	-	-	-	-	-	-	-	-	-	-	-	-	-	-	-	-	-	-	-	-
PSNMU-V1.4_AUG-EV-PASAV3_0056550.1	-1.65497	6.96543	9.05828	0.00261508	0.0408463	2.85229	2.28566	0.644847	0.652418	1.19352	1.31507	1.18637	0.603923	252	158.204	104.083	51.6857	218.181	19.6703	142.335	24.3633	3637	-	-	-	-	-	-	-	-	-	-	-	-	-	-	-	-	-	-	-	-	-	-	-	-	-	-	-
PSNMU-V1.4_AUG-EV-PASAV3_0081540.1	-1.65673	5.95618	10.3115	0.00132204	0.0251021	17.8672	17.2464	10.7321	8.69891	11.4578	11.5069	40.6754	22.1255	79.5485	38.8881	72.4271	29.242	40.0079	23.7011	172.037	24.4318	1733	P25011	504	2e-10	454	29.0825	34.5815	1	2	G2/mitotic-specific cyclin S13-6	-	-	-	-	-	UniRef90_B7FQE4	1206	5e-117	493	69.5903	75.2535	1	2	Predicted protein	Phaeodactylum tricornutum (strain CCAP 1055/1)	-	-	-
PSNMU-V1.4_AUG-EV-PASAV3_0076440.1	-1.65923	5.73273	10.9777	0.000922145	0.0193539	14.2076	14.649	10.7782	10.9824	9.13044	17.6219	17.513	11.3647	84.4288	56.2699	75.4655	30.2664	60.0118	5.42815	92.6835	14.7823	2550	-	-	-	-	-	-	-	-	-	-	-	-	-	-	-	-	-	-	-	-	-	-	-	-	-	-	-
PSNMU-V1.4_AUG-EV-PASAV3_0111360.1	-1.65985	5.13175	11.4827	0.000702452	0.0156627	19.7508	16.1555	47.166	29.9025	22.3189	48.7233	44.1215	28.0001	38.0218	20.3279	79.8465	44.5149	27.8133	1.71981	67.7681	7.11738	2224	-	-	-	-	-	-	-	-	-	-	-	-	-	-	-	-	-	-	-	-	-	-	-	-	-	-	-
PSNMU-V1.4_AUG-EV-PASAV3_0035280.1	-1.67011	4.33546	10.7493	0.00104321	0.0210707	0.753435	2.75318	0.967271	3.04462	1.90963	2.76165	4.68897	3.07452	3.85985	5.30292	18.1244	34.6434	20.9651	1.8273	68.7074	4.65367	1277	Q9ASU1	609	9e-24	314	47.6899	58.2803	1	0	Diacylglycerol O-acyltransferase 2	2.3.1.20	Diacylglycerol O-acyltransferase.	Glycerolipid metabolism	triacylglycerol biosynthesis.	-	UniRef90_J7I5V7	921	3e-82	320	72.1222	88.125	1	0	Diacylglycerol acyltransferase type 2	Phaeodactylum tricornutum	-	-	GO:0004144]---[GO:0016747
PSNMU-V1.4_AUG-EV-PASAV3_0037110.1	-1.67065	5.92543	10.9991	0.000911559	0.019198	0.484351	0.727256	0.368484	0.271841	0.0596761	0.131507	0.564936	0.494119	95.609	62.2882	88.1138	31.1977	91.7298	6.01934	84.3634	20.3256	3866	P46825	516	1e-16	571	13.3471	30.1226	1	2	Kinesin light chain	-	-	-	-	-	UniRef90_B7G735	1479	5e-172	807	38.2566	50.6815	1	2	Predicted protein	Phaeodactylum tricornutum (strain CCAP 1055/1)	GO:0007165	signal transduction	GO:0003777
PSNMU-V1.4_AUG-EV-PASAV3_0034110.1	-1.67149	3.39363	8.57078	0.00341601	0.0497142	0.322901	0.883097	0.0921211	0	14.5013	12.0329	33.1617	24.9255	0.0443661	0.0420867	0	0	21.2054	7.47043	36.2772	11.292	2788	-	-	-	-	-	-	-	-	-	-	-	-	-	-	-	-	-	-	-	-	-	-	-	-	-	-	-
PSNMU-V1.4_AUG-EV-PASAV3_0103800.1	-1.67218	4.98003	10.3957	0.00126308	0.0243635	8.3416	6.38946	25.2872	22.6715	26.3768	51.8795	81.4637	32.1177	6.74365	15.7825	18.3364	18.9514	18.9827	1.77355	144.214	11.0183	4763	-	-	-	-	-	-	-	-	-	-	-	-	-	-	UniRef90_K0RUR2	819	4e-32	828	17.195	32.3671	1	1	Uncharacterized protein	Thalassiosira oceanica	-	-	-
PSNMU-V1.4_AUG-EV-PASAV3_0075270.1	-1.6743	6.01423	10.8236	0.00100215	0.0206059	1.9374	1.87009	0.598787	0.217473	0.835465	1.24932	0.79091	1.09804	115.219	80.3855	56.7405	22.7231	103.564	8.97526	93.936	18.3409	1898	-	-	-	-	-	-	-	-	-	-	-	-	-	-	-	-	-	-	-	-	-	-	-	-	-	-	-
PSNMU-V1.4_AUG-EV-PASAV3_0062250.1	-1.67986	4.42353	11.1181	0.000854897	0.0182578	11.6244	15.4282	6.81696	8.15523	4.71441	5.12877	9.37793	3.34903	33.807	13.8886	21.8695	12.5256	37.3047	8.86777	32.0724	6.36458	1570	-	-	-	-	-	-	-	-	-	-	-	-	-	-	-	-	-	-	-	-	-	-	-	-	-	-	-
PSNMU-V1.4_AUG-EV-PASAV3_0025370.1	-1.68146	5.79599	11.3382	0.000759272	0.016715	9.47175	8.88291	26.8993	39.6344	0.954817	5.32603	19.2643	15.9216	86.9576	34.0902	195.094	74.8744	30.7568	3.38588	47.0574	5.20116	1699	Q11S94	960	3e-139	337	56.5038	93.7685	1	1	Biotin synthase	2.8.1.6	Biotin synthase.	Cofactor biosynthesis	biotin biosynthesis	biotin from 7,8-diaminononanoate: step 2/2.	UniRef90_B7G277	1284	0	437	75.5739	99.3135	1	1	Biotin synthase	Phaeodactylum tricornutum (strain CCAP 1055/1)	GO:0009102	biotin biosynthetic process	GO:0051537]---[GO:0051539]---[GO:0004076]---[GO:0046872
PSNMU-V1.4_AUG-EV-PASAV3_0050230.1	-1.68339	4.48157	11.203	0.000816656	0.0177031	52.4175	49.2976	67.9853	65.1875	91.3044	55.6932	55.1377	45.4589	59.3619	15.53	26.6037	17.9736	17.2406	5.32066	29.5675	4.99585	2957	-	-	-	-	-	-	-	-	-	-	-	-	-	-	UniRef90_B7S3P4	1848	1e-179	848	62.4958	70.0472	1	2	Predicted protein	Phaeodactylum tricornutum (strain CCAP 1055/1)	-	-	-
PSNMU-V1.4_AUG-EV-PASAV3_0104550.1	-1.68788	4.71157	11.4889	0.000700134	0.0156397	52.0408	46.3366	29.9393	34.7957	18.4996	49.5124	21.5805	24.5961	55.7682	9.93245	33.0338	13.9691	7.86942	15.1558	58.1061	10.6761	3327	-	-	-	-	-	-	-	-	-	-	-	-	-	-	UniRef90_B8C7J3	762	4e-12	805	22.9035	34.9068	1	1	Uncharacterized protein	Thalassiosira pseudonana	-	-	-
PSNMU-V1.4_AUG-EV-PASAV3_0039440.1	-1.69004	6.95594	9.36521	0.00221142	0.0360714	7.6958	7.32451	1.38182	1.35921	0.835465	2.30137	2.42922	1.59216	242.683	166.747	92.7067	42.8386	216.319	21.8738	152.445	23.7474	3552	Q9SGP2	807	3e-21	996	22.7196	26.004	1	2	Receptor-like protein kinase HSL1	2.7.11.1	Non-specific serine/threonine protein kinase.	-	-	-	UniRef90_B7GBD7	1056	1e-43	540	29.7297	67.4074	1	2	Predicted protein	Phaeodactylum tricornutum (strain CCAP 1055/1)	-	-	-
PSNMU-V1.4_AUG-EV-PASAV3_0097160.1	-1.69185	6.01421	10.4718	0.00121209	0.0236047	12.055	7.63619	5.66544	3.53393	19.9915	24.1973	8.02209	4.22746	144.146	52.4821	66.4563	12.7119	23.7284	39.1257	135.939	24.8424	2427	-	-	-	-	-	-	-	-	-	-	-	-	-	-	-	-	-	-	-	-	-	-	-	-	-	-	-
PSNMU-V1.4_AUG-EV-PASAV3_0074880.1	-1.69193	3.70682	9.69402	0.00184868	0.0316411	331.458	275.059	176.918	194.529	403.589	295.759	135.189	145.161	37.0901	12.3314	22.8234	8.66085	7.08849	1.55858	12.0775	2.73745	1743	-	-	-	-	-	-	-	-	-	-	-	-	-	-	UniRef90_B7GCI6	1236	1e-169	505	70.9122	80.9901	1	0	Predicted protein	Phaeodactylum tricornutum (strain CCAP 1055/1)	-	-	-
PSNMU-V1.4_AUG-EV-PASAV3_0088120.1	-1.69226	6.33017	10.5837	0.00114087	0.0225428	1.39924	1.76619	0.414545	0.434946	0.477409	0.526028	1.01688	0.878433	147.784	95.5788	89.9156	35.1556	136.724	10.5338	95.3226	18.4778	1616	-	-	-	-	-	-	-	-	-	-	-	-	-	-	UniRef90_B7G980	555	1e-81	516	34.3441	36.6279	1	2	Predicted protein	Phaeodactylum tricornutum (strain CCAP 1055/1)	-	-	-
PSNMU-V1.4_AUG-EV-PASAV3_0023600.1	-1.69269	5.16891	11.776	0.000600006	0.0141354	0.699618	0.519469	0	0.217473	0.29838	0.657535	0.282468	0	67.4809	48.7363	26.9924	12.5722	65.4183	5.58938	43.971	6.70676	1895	-	-	-	-	-	-	-	-	-	-	-	-	-	-	-	-	-	-	-	-	-	-	-	-	-	-	-
PSNMU-V1.4_AUG-EV-PASAV3_0123730.1	-1.69304	5.83839	11.3708	0.000746091	0.0164845	64.5263	68.2582	69.5053	72.1466	76.6241	45.5671	52.426	47.3256	120.188	63.13	75.9248	25.3772	57.7892	3.6546	84.7213	19.5044	4584	-	-	-	-	-	-	-	-	-	-	-	-	-	-	UniRef90_B8C0Z4	591	1e-23	464	12.8927	36.8534	1	2	Uncharacterized protein	Thalassiosira pseudonana	-	-	-
PSNMU-V1.4_AUG-EV-PASAV3_0059290.1	-1.69529	4.96589	11.7363	0.000612919	0.0144066	58.445	50.7521	45.0011	46.3217	6.26599	82.3233	91.5196	71.1531	70.5422	26.22	67.1276	27.1932	8.22985	6.50303	46.2523	2.53215	1741	B9RAJ0	1434	7e-133	491	82.3665	95.723	1	2	Probable aspartyl aminopeptidase	3.4.11.21	Aspartyl aminopeptidase.	-	-	-	UniRef90_B7G0S9	1407	0	475	80.8156	94.9474	1	2	Predicted protein (Fragment)	Phaeodactylum tricornutum (strain CCAP 1055/1)	-	-	GO:0004177]---[GO:0008237]---[GO:0008270
PSNMU-V1.4_AUG-EV-PASAV3_0112670.1	-1.69692	6.05564	11.0713	0.000876726	0.0185609	0.968702	0.83115	0.0921211	0.163105	0.417733	0.723288	0.282468	0.219608	136.958	84.8467	59.1429	23.6544	103.804	8.27659	83.4241	16.0141	938	-	-	-	-	-	-	-	-	-	-	-	-	-	-	-	-	-	-	-	-	-	-	-	-	-	-	-
PSNMU-V1.4_AUG-EV-PASAV3_0123640.1	-1.69726	7.27359	8.99237	0.00271109	0.0418617	4.09007	3.27265	5.20484	7.06787	8.59335	10.1918	10.1123	8.23531	365.089	78.1549	129.874	27.0535	131.978	99.2653	272.817	84.3136	4271	Q93YS4	1599	2e-78	751	37.4385	70.0399	1	0	ABC transporter G family member 22	-	-	-	-	-	UniRef90_K0SSI8	2160	1e-116	886	50.5736	86.2302	1	0	Uncharacterized protein	Thalassiosira oceanica	-	-	GO:0005524]---[GO:0016887
PSNMU-V1.4_AUG-EV-PASAV3_0037000.1	-1.69829	6.2071	10.3418	0.00130049	0.0248875	1.56069	0.779203	0.552726	0.652418	0.29838	4.53699	1.92078	1.75687	131.368	79.8805	40.9478	23.375	33.0996	7.09422	214.845	29.7698	784	-	-	-	-	-	-	-	-	-	-	-	-	-	-	UniRef90_B8CCK8	567	7e-07	280	72.3214	63.2143	1	2	Uncharacterized protein	Thalassiosira pseudonana	-	-	-
PSNMU-V1.4_AUG-EV-PASAV3_0024800.1	-1.69869	5.36394	11.8876	0.000565083	0.0134645	6.13511	6.5453	1.19757	1.14173	3.34186	4.01096	1.86429	1.53726	73.2485	56.3119	32.3272	14.5279	102.302	8.76028	27.9571	3.35338	1504	-	-	-	-	-	-	-	-	-	-	-	-	-	-	UniRef90_B8CFZ0	519	1e-14	396	34.508	43.1818	1	2	Uncharacterized protein	Thalassiosira pseudonana	-	-	-
PSNMU-V1.4_AUG-EV-PASAV3_0113140.1	-1.6991	4.50601	11.4455	0.000716692	0.0158885	9.84847	8.98681	80.0532	62.904	11.9949	13.1507	12.1461	5.87452	19.4324	9.25906	38.7573	15.5988	66.8	14.9946	12.7932	3.21651	3329	Q8VZG8	465	7e-22	1045	13.9682	14.7368	1	2	Probable LRR receptor-like serine/threonine-protein kinase At4g08850	2.7.11.1	Non-specific serine/threonine protein kinase.	-	-	-	UniRef90_B7FZ50	750	2e-31	1012	22.5293	23.5178	1	2	Predicted protein	Phaeodactylum tricornutum (strain CCAP 1055/1)	GO:0009966	regulation of signal transduction	GO:0005524]---[GO:0004672]---[GO:0004674
PSNMU-V1.4_AUG-EV-PASAV3_0006830.1	-1.6995	4.35498	11.0782	0.000873463	0.0185565	2.95992	3.58433	0.690908	0.92426	1.43223	2.49863	0.79091	0.549021	27.1077	21.4221	17.3472	9.82494	68.7823	3.22464	9.34886	1.43716	1567	-	-	-	-	-	-	-	-	-	-	-	-	-	-	-	-	-	-	-	-	-	-	-	-	-	-	-
PSNMU-V1.4_AUG-EV-PASAV3_0076960.1	-1.70248	7.08514	9.32156	0.00226473	0.0365284	26.9084	34.4408	81.6653	84.8688	92.6173	66.937	68.3007	58.2511	24.845	22.7268	281.512	125.117	334.54	74.6505	177.852	51.8063	4660	Q55F94	1491	9e-06	880	31.9957	53.1818	1	0	Dynamin-like protein A	3.6.5.5	Dynamin GTPase.	-	-	-	UniRef90_K0SD03	2337	0	833	50.1502	96.1585	1	0	Uncharacterized protein	Thalassiosira oceanica	-	-	GO:0005525]---[GO:0003924
PSNMU-V1.4_AUG-EV-PASAV3_0085860.1	-1.70397	3.85442	9.92503	0.00163046	0.0289408	41.7618	23.8436	17.0424	23.7045	97.8688	67.9891	40.2799	58.6354	32.6535	19.6545	8.62059	5.16857	17.2406	3.06341	21.9631	2.32684	1425	O04928	420	4e-31	421	29.4737	41.5677	1	1	Phosphatidate cytidylyltransferase 1	2.7.7.41	Phosphatidate cytidylyltransferase.	Phospholipid metabolism	CDP-diacylglycerol biosynthesis	CDP-diacylglycerol from sn-glycerol 3-phosphate: step 3/3.	UniRef90_K0RGS9	870	2e-50	440	61.0526	66.5909	1	1	Uncharacterized protein	Thalassiosira oceanica	GO:0016024	CDP-diacylglycerol biosynthetic process	GO:0004605
PSNMU-V1.4_AUG-EV-PASAV3_0001960.1	-1.7043	5.71838	11.7235	0.000617164	0.0144504	5.81221	5.45442	28.6496	25.39	7.28048	18.7397	15.3098	12.7922	104.837	49.9569	75.4655	34.5968	62.2946	6.01934	72.107	12.5239	1728	-	-	-	-	-	-	-	-	-	-	-	-	-	-	UniRef90_B8LCL7	1035	1e-18	419	59.8958	89.0215	1	2	Predicted protein	Thalassiosira pseudonana	-	-	-
PSNMU-V1.4_AUG-EV-PASAV3_0089030.1	-1.70734	3.9411	10.4747	0.00121018	0.0236047	50.5878	25.402	35.789	17.0172	89.3948	8.87672	10.2818	1.97648	27.6401	11.4476	43.4209	13.9225	18.9827	3.33213	6.88864	1.64247	770	-	-	-	-	-	-	-	-	-	-	-	-	-	-	-	-	-	-	-	-	-	-	-	-	-	-	-
PSNMU-V1.4_AUG-EV-PASAV3_0084770.1	-1.71357	5.23331	12.1619	0.000487757	0.0120851	12.7546	35.6355	28.926	28.2715	10.861	32.6795	38.1332	31.2393	72.9379	21.6746	45.8941	27.6123	26.6719	6.23431	76.0881	18.2041	2445	-	-	-	-	-	-	-	-	-	-	-	-	-	-	UniRef90_B8LCI3	678	4e-15	404	27.7301	38.1188	1	1	Predicted protein	Thalassiosira pseudonana	-	-	-
PSNMU-V1.4_AUG-EV-PASAV3_0046610.1	-1.71698	6.97117	9.63153	0.00191265	0.0324407	242.66	227.164	117.639	132.658	280.239	303.058	131.009	180.902	263.668	165.148	47.2366	37.1113	260.892	43.7477	127.753	13.0029	1632	P59668	1107	3e-60	400	67.8309	90	1	2	Delta(12) fatty acid desaturase	1.14.19.6	Delta(12)-fatty-acid desaturase.	Lipid metabolism	polyunsaturated fatty acid biosynthesis.	-	UniRef90_Q84KI8	1206	0	495	73.8971	81.8182	1	2	Delta 12 fatty acid desaturase	Phaeodactylum tricornutum	GO:0006629	lipid metabolic process	GO:0016491
PSNMU-V1.4_AUG-EV-PASAV3_0087670.1	-1.71808	3.71063	9.64466	0.00189903	0.0323207	21.0424	8.41539	38.7369	19.9531	59.9745	92.6466	58.2449	40.2981	7.18731	5.47127	10.3871	8.80054	30.8169	2.63346	25.7653	9.23891	1795	-	-	-	-	-	-	-	-	-	-	-	-	-	-	-	-	-	-	-	-	-	-	-	-	-	-	-
PSNMU-V1.4_AUG-EV-PASAV3_0096210.1	-1.72029	5.30149	12.01	0.000529157	0.0127333	1.72214	0.883097	0.552726	0.163105	0.716113	0.526028	0.734416	0.549021	68.6788	35.9841	27.9816	19.6033	116.119	7.63166	24.4233	4.31149	1810	-	-	-	-	-	-	-	-	-	-	-	-	-	-	UniRef90_B8LED7	843	1e-48	1222	46.5746	22.8314	1	2	Predicted protein	Thalassiosira pseudonana	-	-	GO:0016757
PSNMU-V1.4_AUG-EV-PASAV3_0111010.1	-1.7219	3.95104	10.048	0.00152514	0.0275797	3.39046	5.40247	0.921211	1.41357	6.08696	7.23288	2.5987	1.53726	33.4521	6.64969	12.8602	1.86255	13.8766	17.9505	26.2126	5.2696	2743	-	-	-	-	-	-	-	-	-	-	-	-	-	-	-	-	-	-	-	-	-	-	-	-	-	-	-
PSNMU-V1.4_AUG-EV-PASAV3_0066840.1	-1.72505	3.52908	9.32087	0.00226558	0.0365284	23.4641	30.3889	5.57332	8.80765	1.43223	9.99453	29.0942	34.0942	12.3338	8.2069	18.7604	13.3172	27.6931	0.698673	10.6013	0.7528	952	-	-	-	-	-	-	-	-	-	-	-	-	-	-	UniRef90_K0R6T8	507	1e-32	242	53.2563	67.3554	1	1	Uncharacterized protein	Thalassiosira oceanica	-	-	-
PSNMU-V1.4_AUG-EV-PASAV3_0033630.1	-1.72612	5.63303	12.0873	0.000507659	0.0124126	0.645801	0.207787	0	0	0	0.394521	0.169481	0.219608	99.5576	50.3777	58.295	23.2353	69.0827	7.84664	66.5603	13.7557	1438	-	-	-	-	-	-	-	-	-	-	-	-	-	-	-	-	-	-	-	-	-	-	-	-	-	-	-
PSNMU-V1.4_AUG-EV-PASAV3_0012880.1	-1.72795	5.93566	11.4521	0.00071414	0.015882	0.861068	0.779203	0.0460605	0.163105	0.119352	0.526028	0.112987	0.329413	143.613	87.2456	52.0415	17.927	70.7647	7.14796	82.44	13.4135	1385	-	-	-	-	-	-	-	-	-	-	-	-	-	-	-	-	-	-	-	-	-	-	-	-	-	-	-
PSNMU-V1.4_AUG-EV-PASAV3_0085140.1	-1.72795	4.15791	11.195	0.000820182	0.0177031	32.0748	26.3371	4.32969	6.68729	5.01279	15.2548	20.8461	21.851	28.6162	14.6462	21.8695	14.2019	28.7744	1.77355	26.4363	3.90087	1676	-	-	-	-	-	-	-	-	-	-	-	-	-	-	UniRef90_K0TF65	1125	5e-123	412	67.1241	89.5631	1	1	Uncharacterized protein	Thalassiosira oceanica	-	-	GO:0008168
PSNMU-V1.4_AUG-EV-PASAV3_0045550.1	-1.73079	6.63967	10.4753	0.00120984	0.0236047	158.759	209.865	14.8776	15.1687	7.22081	34.0603	32.8793	31.1844	226.179	127.186	144.324	48.4728	152.943	7.36294	74.1199	13.0713	1851	-	-	-	-	-	-	-	-	-	-	-	-	-	-	UniRef90_B7FYL2	1353	8e-139	537	73.0956	84.5438	1	0	Iron starvation induced protein	Phaeodactylum tricornutum (strain CCAP 1055/1)	-	-	-
PSNMU-V1.4_AUG-EV-PASAV3_0010870.1	-1.73247	6.91033	9.79891	0.00174615	0.0301839	1.45305	2.85708	1.33576	2.12036	0.716113	0.657535	0.395455	0.658825	246.631	149.955	149.588	42.3264	132.098	14.1884	176.152	32.6441	2985	-	-	-	-	-	-	-	-	-	-	-	-	-	-	-	-	-	-	-	-	-	-	-	-	-	-	-
PSNMU-V1.4_AUG-EV-PASAV3_0055360.1	-1.73647	3.72314	8.81682	0.00298466	0.0451115	33.2588	78.6995	48.4557	82.2047	59.9745	37.1507	63.6118	91.2473	10.0711	6.27091	13.8495	8.56772	56.8881	2.84844	2.10238	2.39527	2116	-	-	-	-	-	-	-	-	-	-	-	-	-	-	UniRef90_B7G5I8	1401	1e-42	465	66.2098	81.0753	1	0	Predicted protein	Phaeodactylum tricornutum (strain CCAP 1055/1)	-	-	-
PSNMU-V1.4_AUG-EV-PASAV3_0093120.1	-1.73661	7.61547	8.77027	0.0030618	0.0458779	364.716	240.41	115.566	143.043	363.487	533.655	201.343	208.189	368.727	230.509	82.2843	49.73	399.418	82.1747	244.86	36.066	1895	Q9C6L5	1437	2e-126	492	75.8311	88.0081	1	0	3-ketoacyl-CoA synthase 5	2.3.1.199	Very-long-chain 3-oxoacyl-CoA synthase.	Lipid metabolism	fatty acid biosynthesis.	-	UniRef90_B7FWF7	1620	0	545	85.4881	96.8807	1	0	3-ketoacyl-CoA synthase	Phaeodactylum tricornutum	GO:0006633	fatty acid biosynthetic process	GO:0016773]---[GO:0016747
PSNMU-V1.4_AUG-EV-PASAV3_0030430.1	-1.73704	4.54938	12.015	0.000527732	0.0127297	0.753435	0.467522	0.368484	0.326209	0.179028	0.394521	0.282468	0.219608	43.4788	27.5247	19.3257	10.3837	45.2341	3.38588	27.8229	3.90087	1869	-	-	-	-	-	-	-	-	-	-	-	-	-	-	-	-	-	-	-	-	-	-	-	-	-	-	-
PSNMU-V1.4_AUG-EV-PASAV3_0122560.1	-1.73881	5.39204	12.2784	0.000458242	0.0116012	1.72214	1.35062	1.79636	1.90289	3.28218	0.723288	0.395455	0.164706	76.5759	51.0932	42.361	17.6476	58.51	4.83697	65.8446	9.44422	2336	-	-	-	-	-	-	-	-	-	-	-	-	-	-	UniRef90_B7G3V5	1581	6e-35	712	67.6798	66.573	1	1	Predicted protein	Phaeodactylum tricornutum (strain CCAP 1055/1)	GO:0007165	signal transduction	GO:0003777
PSNMU-V1.4_AUG-EV-PASAV3_0058970.1	-1.74015	4.06156	11.0878	0.000868993	0.0184939	1.56069	1.40257	0.82909	0.59805	0.596761	0.986302	0.903897	0.384315	23.6471	16.6663	14.6974	8.19521	46.9162	3.43962	13.5536	2.12153	1173	-	-	-	-	-	-	-	-	-	-	-	-	-	-	UniRef90_K0R112	450	4e-25	740	38.3632	20	1	0	Uncharacterized protein	Thalassiosira oceanica	-	-	-
PSNMU-V1.4_AUG-EV-PASAV3_0047960.1	-1.74101	5.70829	12.156	0.00048929	0.0120851	521.054	451.055	451.67	465.011	842.507	726.247	476.015	481.272	118.369	62.9195	42.891	24.1666	85.8428	11.4475	56.0932	4.92742	2763	P36620	2085	4e-100	669	75.4615	87.8924	1	0	Acetolactate synthase mitochondrial	2.2.1.6	Acetolactate synthase.	Amino-acid biosynthesis]---[Amino-acid biosynthesis	L-isoleucine biosynthesis]---[ L-valine biosynthesis	L-isoleucine from 2-oxobutanoate: step 1/4.]---[ L-valine from pyruvate: step 1/4.	UniRef90_B7G2T9	2391	0	818	86.5364	100	1	0	Carboxy-lyase	Phaeodactylum tricornutum (strain CCAP 1055/1)	GO:0009097]---[GO:0009099	isoleucine biosynthetic process]---[valine biosynthetic process	GO:0003984]---[GO:0050660]---[GO:0000287]---[GO:0030976
PSNMU-V1.4_AUG-EV-PASAV3_0015220.1	-1.74592	5.99861	11.8091	0.000589409	0.013962	1.2916	0.935043	0.506666	0.380577	1.01449	0.854795	1.46883	0.329413	120.498	79.2913	47.06	24.9116	130.176	11.1788	71.1677	9.51265	1990	-	-	-	-	-	-	-	-	-	-	-	-	-	-	-	-	-	-	-	-	-	-	-	-	-	-	-
PSNMU-V1.4_AUG-EV-PASAV3_0025590.1	-1.74711	7.6227	8.90319	0.00284673	0.0436235	179.479	174.022	67.3866	71.168	119.83	73.3151	165.583	84.2747	363.536	220.955	194.811	83.0231	315.558	41.1142	273.846	41.4724	3775	-	-	-	-	-	-	-	-	-	-	-	-	-	-	UniRef90_B7FXK8	663	2e-35	1654	17.5629	14.8126	1	2	Predicted protein	Phaeodactylum tricornutum (strain CCAP 1055/1)	-	-	-
PSNMU-V1.4_AUG-EV-PASAV3_0056380.1	-1.74735	6.86392	10.1945	0.00140858	0.0263745	4.14389	5.03885	3.45454	2.88152	0.716113	0.854795	3.22013	2.6353	209.364	115.696	122.879	40.0913	127.232	10.1576	225.938	51.2588	2917	-	-	-	-	-	-	-	-	-	-	-	-	-	-	-	-	-	-	-	-	-	-	-	-	-	-	-
PSNMU-V1.4_AUG-EV-PASAV3_0031830.1	-1.74745	4.70919	12.3223	0.000447587	0.0114748	0.538168	1.55841	2.53333	2.55531	4.29668	4.8	5.2539	5.3804	49.8232	10.0587	27.5223	7.68301	22.9475	16.0157	53.633	13.7557	1787	-	-	-	-	-	-	-	-	-	-	-	-	-	-	-	-	-	-	-	-	-	-	-	-	-	-	-
PSNMU-V1.4_AUG-EV-PASAV3_0015080.1	-1.74931	3.27454	9.06158	0.00261036	0.0408463	140.785	138.438	178.991	187.625	186.309	121.512	141.573	131.93	23.7802	6.73386	19.1137	7.49675	7.20863	2.57972	9.12521	1.5056	2784	D0N4E2	846	3e-51	399	30.3879	70.9273	1	1	Serine/threonine-protein kinase PKZ1	2.7.11.1	Non-specific serine/threonine protein kinase.	-	-	-	UniRef90_K0T7D7	2157	0	854	77.4784	87.2365	1	1	Uncharacterized protein	Thalassiosira oceanica	GO:0009966	regulation of signal transduction	GO:0005524]---[GO:0004674
PSNMU-V1.4_AUG-EV-PASAV3_0009840.1	-1.75129	4.4192	11.8883	0.000564889	0.0134645	0.269084	0.727256	3.22424	3.31646	1.01449	14.7945	17.4565	14.4392	3.72676	3.95615	31.8679	25.0978	20.5446	2.57972	67.0077	13.4135	4409	-	-	-	-	-	-	-	-	-	-	-	-	-	-	UniRef90_F8KRT7	2712	2e-171	886	61.5105	93.4537	1	0	Main chromosome complete genome	Helicobacter bizzozeronii (strain CIII-1)	-	-	-
PSNMU-V1.4_AUG-EV-PASAV3_0047900.1	-1.75253	5.02814	12.6898	0.000367646	0.0101078	9.20267	9.61017	2.44121	1.46794	5.25149	5.72055	3.16364	2.41569	56.1232	38.9302	28.1583	15.9713	73.1075	3.86957	33.4591	3.55869	1291	-	-	-	-	-	-	-	-	-	-	-	-	-	-	-	-	-	-	-	-	-	-	-	-	-	-	-
PSNMU-V1.4_AUG-EV-PASAV3_0078030.1	-1.75459	3.85864	10.7683	0.00103254	0.0209823	8.39542	8.41539	7.2315	9.46007	5.19182	6.44384	2.48572	2.6902	32.964	7.70186	27.487	8.47459	2.64316	4.19204	25.5864	6.29614	2363	Q9UL52	516	2e-07	423	21.8366	44.9173	1	0	Transmembrane protease serine 11E	-	-	-	-	-	UniRef90_B7FW25	714	5e-16	607	30.2158	37.397	1	0	Predicted protein	Phaeodactylum tricornutum (strain CCAP 1055/1)	-	-	GO:0004252
PSNMU-V1.4_AUG-EV-PASAV3_0001040.1	-1.75717	3.57999	9.938	0.00161901	0.0288479	14.692	10.8569	13.8642	22.6172	1.19352	11.5726	31.9754	31.1295	19.6986	3.95615	46.2474	18.5324	3.30395	1.61232	7.73853	1.64247	1923	Q9SU56	1449	6e-138	610	75.351	80.3279	1	0	L-galactono-1 4-lactone dehydrogenase mitochondrial	1.3.2.3	L-galactonolactone dehydrogenase.	Cofactor biosynthesis	L-ascorbate biosynthesis.	-	UniRef90_B7GAW2	1467	0	572	76.2871	85.1399	1	0	L-galactono-1 4-lactone dehydrogenase	Phaeodactylum tricornutum (strain CCAP 1055/1)	-	-	GO:0003885]---[GO:0050660]---[GO:0016633]---[GO:0008762
PSNMU-V1.4_AUG-EV-PASAV3_0097050.1	-1.76169	5.82164	12.3419	0.000442899	0.0114028	51.5565	38.3368	44.8169	37.8403	82.7707	67.5288	54.1773	47.2707	149.115	49.4939	43.6329	30.9183	53.5841	13.9197	86.7789	12.0448	1692	-	-	-	-	-	-	-	-	-	-	-	-	-	-	UniRef90_B8BZB7	714	2e-67	313	42.1986	77.6358	1	2	Uncharacterized protein	Thalassiosira pseudonana	-	-	GO:0005506]---[GO:0031418]---[GO:0016706
PSNMU-V1.4_AUG-EV-PASAV3_0019920.1	-1.76271	6.85671	10.4347	0.0012367	0.0238926	1.23779	1.81814	0.138182	0.217473	0.417733	0.460274	0.508442	0.494119	233.188	116.454	122.525	40.4639	139.487	8.92152	191.316	48.3161	1625	-	-	-	-	-	-	-	-	-	-	-	-	-	-	UniRef90_A0A084G4Y4	198	2e-09	1525	12.1846	4.65574	1	0	Uncharacterized protein	Scedosporium apiospermum	-	-	-
PSNMU-V1.4_AUG-EV-PASAV3_0012470.1	-1.76867	5.80407	12.4343	0.000421524	0.0110144	1.45305	1.76619	0.506666	0.652418	0.895141	1.31507	0.621429	0.768629	100.312	62.9195	55.6452	24.9116	110.953	8.76028	62.0425	9.58109	3105	-	-	-	-	-	-	-	-	-	-	-	-	-	-	-	-	-	-	-	-	-	-	-	-	-	-	-
PSNMU-V1.4_AUG-EV-PASAV3_0078900.1	-1.76881	7.53362	9.32956	0.00225486	0.0365284	34.7118	39.7393	127.588	61.4904	511.006	96	77.8481	23.6079	224.404	81.7323	339.524	142.857	295.494	86.5817	272.593	41.8146	989	-	-	-	-	-	-	-	-	-	-	-	-	-	-	-	-	-	-	-	-	-	-	-	-	-	-	-
PSNMU-V1.4_AUG-EV-PASAV3_0001110.1	-1.77288	3.50064	9.95193	0.00160681	0.0288336	3.06756	3.74017	0.82909	0.761155	1.2532	1.11781	1.24286	0.768629	18.3232	13.2573	11.0937	5.35482	26.6119	0.967393	10.6461	1.43716	2227	-	-	-	-	-	-	-	-	-	-	-	-	-	-	-	-	-	-	-	-	-	-	-	-	-	-	-
PSNMU-V1.4_AUG-EV-PASAV3_0025490.1	-1.77335	6.09108	12.0504	0.000517818	0.0126154	1.07634	0.98699	3.17818	2.12036	1.01449	1.57808	1.07338	1.20785	107.233	60.0577	99.4548	35.109	107.709	10.1576	96.262	21.6943	3387	-	-	-	-	-	-	-	-	-	-	-	-	-	-	-	-	-	-	-	-	-	-	-	-	-	-	-
PSNMU-V1.4_AUG-EV-PASAV3_0053270.1	-1.77615	5.70849	12.613	0.000383066	0.0103216	9.52557	10.1296	5.71151	5.70866	3.16283	9.4685	15.1968	11.9138	87.002	28.0718	42.573	20.069	40.7288	17.4131	135.894	27.922	1157	-	-	-	-	-	-	-	-	-	-	-	-	-	-	-	-	-	-	-	-	-	-	-	-	-	-	-
PSNMU-V1.4_AUG-EV-PASAV3_0013720.1	-1.77672	6.74406	10.8136	0.00100759	0.0206829	1.13015	2.12982	0.87515	0.92426	4.29668	6.70685	4.80195	5.2157	218.636	103.407	123.974	40.1379	142.07	16.5532	154.547	37.8453	3008	-	-	-	-	-	-	-	-	-	-	-	-	-	-	-	-	-	-	-	-	-	-	-	-	-	-	-
PSNMU-V1.4_AUG-EV-PASAV3_0056070.1	-1.77792	5.93791	12.3681	0.000436742	0.0113162	10.279	15.636	8.5212	8.2096	13.2481	25.3808	15.7617	11.9687	124.225	54.2918	68.3288	25.2841	83.1996	12.7911	89.3734	20.5993	2489	-	-	-	-	-	-	-	-	-	-	-	-	-	-	UniRef90_B7G4X8	261	8e-14	429	10.4861	20.5128	1	2	Predicted protein	Phaeodactylum tricornutum (strain CCAP 1055/1)	-	-	-
PSNMU-V1.4_AUG-EV-PASAV3_0125600.1	-1.7786	5.00453	12.8906	0.00033023	0.00935422	0.376717	0.571415	0.322424	0.108736	0.417733	0.394521	0.225974	0.164706	44.0999	32.3226	37.1675	15.2263	50.7007	4.94446	56.8536	8.2808	1275	-	-	-	-	-	-	-	-	-	-	-	-	-	-	-	-	-	-	-	-	-	-	-	-	-	-	-
PSNMU-V1.4_AUG-EV-PASAV3_0122000.1	-1.779	5.79539	12.5736	0.000391229	0.0104217	1.99122	3.01292	0.414545	0.59805	0.954817	1.18356	0.734416	0.384315	77.0196	53.5763	39.9939	21.0468	166.639	14.9409	44.9998	8.69142	2083	-	-	-	-	-	-	-	-	-	-	-	-	-	-	UniRef90_B7FZQ8	738	2e-24	598	35.4297	40.8027	1	2	Predicted protein	Phaeodactylum tricornutum (strain CCAP 1055/1)	-	-	-
PSNMU-V1.4_AUG-EV-PASAV3_0007900.1	-1.77975	4.5542	12.0422	0.000520106	0.0126154	0.807252	0.571415	18.4703	9.67754	5.7289	6.24658	28.4163	29.7569	3.10563	3.57737	42.891	42.2333	27.1525	2.25725	58.5087	10.8129	1898	-	-	-	-	-	-	-	-	-	-	-	-	-	-	UniRef90_B7FY69	228	2e-21	614	12.0126	12.3779	1	1	Predicted protein	Phaeodactylum tricornutum (strain CCAP 1055/1)	-	-	-
PSNMU-V1.4_AUG-EV-PASAV3_0085150.1	-1.77993	6.52323	11.2608	0.000791618	0.0172603	84.2771	58.2844	18.1018	21.9648	1.90963	28.8	53.2734	43.5923	185.096	66.539	161.071	70.6371	44.9939	13.651	173.424	22.3787	1089	-	-	-	-	-	-	-	-	-	-	-	-	-	-	UniRef90_B7FPY0	549	4e-55	267	50.4132	68.1648	1	2	Predicted protein	Phaeodactylum tricornutum (strain CCAP 1055/1)	-	-	-
PSNMU-V1.4_AUG-EV-PASAV3_0078190.1	-1.78017	6.8473	10.6475	0.00110223	0.0219219	1.2916	2.23371	1.01333	1.14173	4.65473	7.03562	5.42338	5.60001	236.96	111.866	130.016	41.8142	151.501	17.6281	167.609	40.9249	3101	-	-	-	-	-	-	-	-	-	-	-	-	-	-	-	-	-	-	-	-	-	-	-	-	-	-	-
PSNMU-V1.4_AUG-EV-PASAV3_0097190.1	-1.78027	5.65262	12.3129	0.000449837	0.0114841	10.871	11.2205	7.59999	6.74166	5.13214	6.77261	2.5987	2.5255	95.3872	45.9586	56.3872	15.8782	31.9583	13.3823	112.589	18.0672	6102	-	-	-	-	-	-	-	-	-	-	-	-	-	-	-	-	-	-	-	-	-	-	-	-	-	-	-
PSNMU-V1.4_AUG-EV-PASAV3_0018450.1	-1.78062	6.31097	11.6654	0.000636733	0.0147344	0.538168	0.259734	0.138182	0.271841	0.775789	0.526028	0.338961	0.329413	147.296	86.3618	83.7681	34.1312	112.455	7.90038	124.801	21.489	583	-	-	-	-	-	-	-	-	-	-	-	-	-	-	-	-	-	-	-	-	-	-	-	-	-	-	-
PSNMU-V1.4_AUG-EV-PASAV3_0046620.1	-1.78204	6.323	11.1605	0.00083556	0.0179712	241.96	234.8	180.327	189.364	283.819	334.356	325.29	319.036	210.162	142.632	40.3825	23.3284	101.041	10.9638	85.6606	3.55869	3298	A3MA94	2796	0	894	84.7787	99.4407	1	1	Phosphoenolpyruvate carboxylase	4.1.1.31	Phosphoenolpyruvate carboxylase.	-	-	-	UniRef90_B7G725	2640	0	877	80.0485	100	1	1	Predicted protein	Phaeodactylum tricornutum	GO:0015977]---[GO:0006099	carbon fixation]---[tricarboxylic acid cycle	GO:0008964
PSNMU-V1.4_AUG-EV-PASAV3_0017800.1	-1.78222	5.74038	12.5675	0.000392515	0.0104217	4.03626	4.57132	0.82909	1.35921	0.238704	0.328767	3.10715	1.48236	86.8245	53.5763	66.8803	24.4459	63.1356	4.9982	100.869	16.7669	2953	-	-	-	-	-	-	-	-	-	-	-	-	-	-	-	-	-	-	-	-	-	-	-	-	-	-	-
PSNMU-V1.4_AUG-EV-PASAV3_0088920.1	-1.78252	5.40855	12.9291	0.000323521	0.00925043	0.861068	1.19478	0.783029	0.815523	0.29838	2.23562	5.14092	3.29413	85.6266	50.4619	36.3196	17.7408	59.291	4.67573	65.7999	8.82829	3715	-	-	-	-	-	-	-	-	-	-	-	-	-	-	UniRef90_B7GAH9	948	2e-41	658	25.5182	49.2401	1	2	Predicted protein	Phaeodactylum tricornutum (strain CCAP 1055/1)	GO:0006260	DNA replication	GO:0003677
PSNMU-V1.4_AUG-EV-PASAV3_0123490.1	-1.78539	5.53341	12.9012	0.000328377	0.00933472	25.0786	33.6096	24.1818	23.2696	3.81927	4.53699	84.1754	36.8942	49.9119	36.6575	60.5561	32.9205	60.2521	4.56825	105.7	11.9764	6022	-	-	-	-	-	-	-	-	-	-	-	-	-	-	-	-	-	-	-	-	-	-	-	-	-	-	-
PSNMU-V1.4_AUG-EV-PASAV3_0020330.1	-1.7855	4.6194	12.7662	0.00035294	0.00983698	19.8046	15.9477	41.823	30.718	30.2558	52.537	61.352	50.6746	25.8211	16.0771	44.0922	26.5413	38.446	1.18237	40.4372	4.72211	1457	P36873	930	2e-137	323	63.8298	96.5944	1	2	Serine/threonine-protein phosphatase PP1-gamma catalytic subunit	3.1.3.16	Protein-serine/threonine phosphatase.	-	-	-	UniRef90_A3FPP2	888	2e-137	320	60.9472	92.5	1	2	Serine/threonine-protein phosphatase	Cryptosporidium	-	-	GO:0004721
PSNMU-V1.4_AUG-EV-PASAV3_0065600.1	-1.78655	4.00136	11.5306	0.000684597	0.0154346	3.98244	2.33761	0.967271	1.033	0.179028	0.19726	0.79091	0.219608	27.0633	14.8566	16.04	7.77614	37.605	4.29953	14.5824	2.18996	1553	-	-	-	-	-	-	-	-	-	-	-	-	-	-	-	-	-	-	-	-	-	-	-	-	-	-	-
PSNMU-V1.4_AUG-EV-PASAV3_0107010.1	-1.78842	6.46321	11.367	0.000747588	0.0164876	89.1206	152.828	46.5211	79.8125	43.2652	83.5726	141.629	155.647	138.378	70.1585	78.1153	38.5082	253.624	22.1963	64.1448	18.1356	1724	-	-	-	-	-	-	-	-	-	-	-	-	-	-	-	-	-	-	-	-	-	-	-	-	-	-	-
PSNMU-V1.4_AUG-EV-PASAV3_0113650.1	-1.79006	5.19075	12.6726	0.000371045	0.0101782	2.95992	3.48044	0.506666	0.489314	9.54817	11.1123	0.677923	1.31765	83.852	31.3546	40.5592	8.38147	7.56906	11.555	83.8714	15.1929	2682	-	-	-	-	-	-	-	-	-	-	-	-	-	-	UniRef90_B5Y4D2	1101	2e-43	507	41.0515	68.6391	1	0	Predicted protein	Phaeodactylum tricornutum (strain CCAP 1055/1)	-	-	-
PSNMU-V1.4_AUG-EV-PASAV3_0040640.1	-1.79213	5.33566	13.2099	0.000278473	0.00831452	11.3553	11.8439	19.8521	23.7045	3.46121	5.91781	6.66624	3.89805	83.0978	30.8916	45.5054	28.6367	64.9978	8.97526	49.5177	6.0224	1487	-	-	-	-	-	-	-	-	-	-	-	-	-	-	-	-	-	-	-	-	-	-	-	-	-	-	-
PSNMU-V1.4_AUG-EV-PASAV3_0003820.1	-1.7953	4.35075	11.6553	0.000640205	0.0147344	11.6782	13.5581	4.42181	3.91451	5.54988	6.18082	10.6773	6.31374	27.1521	14.0149	18.0538	5.35482	23.9086	13.0598	47.8179	6.22771	2295	-	-	-	-	-	-	-	-	-	-	-	-	-	-	UniRef90_B5Y500	417	1e-19	369	18.1699	37.6694	1	0	Predicted protein	Phaeodactylum tricornutum (strain CCAP 1055/1)	-	-	-
PSNMU-V1.4_AUG-EV-PASAV3_0046690.1	-1.79754	3.52563	10.2132	0.00139442	0.0262227	112.369	178.801	136.477	212.96	98.2268	141.37	155.244	138.957	8.34083	3.28276	34.553	9.8715	24.7496	4.72948	5.54669	3.90087	1512	P26683	1020	4e-87	390	67.4603	83.0769	1	2	RNA polymerase sigma factor SigA	-	-	-	-	-	UniRef90_B7GEJ9	990	3e-176	329	65.4762	100	1	2	Predicted protein (Fragment)	Phaeodactylum tricornutum (strain CCAP 1055/1)	GO:0006352	transcription initiation, DNA-dependent	GO:0003677]---[GO:0003700]---[GO:0016987
PSNMU-V1.4_AUG-EV-PASAV3_0026470.1	-1.79765	5.73973	12.8787	0.000332346	0.00939224	1.02252	0.363628	0.276363	0.380577	0.716113	0.789041	0.282468	0.0549021	110.072	63.0037	42.9616	20.069	96.1751	8.6528	63.1608	9.30734	2532	-	-	-	-	-	-	-	-	-	-	-	-	-	-	-	-	-	-	-	-	-	-	-	-	-	-	-
PSNMU-V1.4_AUG-EV-PASAV3_0123510.1	-1.79832	3.54897	9.9452	0.0016127	0.0288336	0.376717	0.727256	0.460605	0.761155	3.22251	4.14247	0.395455	1.26275	11.4908	2.77772	12.9662	2.23506	1.38165	2.95592	45.0445	9.23891	2046	-	-	-	-	-	-	-	-	-	-	-	-	-	-	-	-	-	-	-	-	-	-	-	-	-	-	-
PSNMU-V1.4_AUG-EV-PASAV3_0012310.1	-1.79885	5.36283	13.2618	0.00027087	0.00820351	9.74084	11.5841	5.34302	5.21935	4.11765	3.28767	18.7559	8.18041	86.2034	34.0481	40.7005	13.2707	54.0046	13.9197	62.445	14.0295	1434	-	-	-	-	-	-	-	-	-	-	-	-	-	-	-	-	-	-	-	-	-	-	-	-	-	-	-
PSNMU-V1.4_AUG-EV-PASAV3_0008160.1	-1.80022	4.53094	12.738	0.000358308	0.00989582	15.0149	11.2725	7.73817	6.74166	23.8704	31.5617	29.0377	25.3099	16.1049	11.5738	26.5684	23.4215	40.3083	2.14976	51.799	8.75985	1059	-	-	-	-	-	-	-	-	-	-	-	-	-	-	UniRef90_K0SLL6	420	4e-25	581	39.6601	23.2358	1	2	Uncharacterized protein (Fragment)	Thalassiosira oceanica	-	-	-
PSNMU-V1.4_AUG-EV-PASAV3_0078150.1	-1.80109	5.22498	13.3532	0.000257981	0.00797707	6.51183	5.7661	2.30303	2.3922	2.92413	4.27397	3.33312	2.03138	61.4915	37.3729	29.8894	17.2751	98.6981	6.28806	33.0565	5.06429	2042	-	-	-	-	-	-	-	-	-	-	-	-	-	-	UniRef90_B7G453	237	6e-21	744	11.6063	10.6183	1	2	Predicted protein	Phaeodactylum tricornutum (strain CCAP 1055/1)	-	-	-
PSNMU-V1.4_AUG-EV-PASAV3_0112790.1	-1.80112	4.56675	12.9041	0.00032786	0.00933472	1.13015	0.883097	0.414545	0.434946	0.238704	0.460274	0.564936	0.109804	43.1682	26.22	17.8065	9.63868	54.3651	4.40701	23.8866	3.21651	4669	-	-	-	-	-	-	-	-	-	-	-	-	-	-	UniRef90_B7FYQ5	1176	1e-53	800	25.1874	43.5	1	2	Predicted protein	Phaeodactylum tricornutum (strain CCAP 1055/1)	-	-	GO:0016491]---[GO:0008270
PSNMU-V1.4_AUG-EV-PASAV3_0071330.1	-1.80232	5.30615	13.388	0.000253242	0.00787059	0.430534	0.103894	0.184242	0.326209	1.13385	0.394521	0.0564936	0.164706	82.7428	31.1441	48.4025	16.2973	51.9021	10.2651	54.8854	13.7557	2347	Q6BEA2	855	2e-16	328	36.4295	72.561	-1	0	Serine protease 27	-	-	-	-	-	UniRef90_K0TRG3	954	3e-24	453	40.6476	57.8366	-1	0	Uncharacterized protein	Thalassiosira oceanica	-	-	GO:0004252
PSNMU-V1.4_AUG-EV-PASAV3_0021560.1	-1.80267	5.25486	10.9132	0.0009548	0.0198337	22.3878	12.8309	13.68	24.1939	170.912	138.017	30.1111	75.9296	2.30704	2.65146	5.40554	7.45019	180.036	17.4668	38.0217	29.017	1512	-	-	-	-	-	-	-	-	-	-	-	-	-	-	-	-	-	-	-	-	-	-	-	-	-	-	-
PSNMU-V1.4_AUG-EV-PASAV3_0061900.1	-1.80419	3.12867	8.69887	0.00318407	0.0473244	237.601	181.45	217.36	210.731	233.035	139.923	91.915	74.0629	3.50492	0.715473	6.74809	1.95568	1.20144	0.322464	36.2772	14.3032	1714	Q8LE52	753	1e-17	258	43.9323	94.5736	1	2	Glutathione S-transferase DHAR3 chloroplastic	2.5.1.18	Glutathione transferase.	-	-	-	UniRef90_B7G1X6	762	5e-78	264	44.4574	93.1818	1	2	Predicted protein	Phaeodactylum tricornutum (strain CCAP 1055/1)	-	-	GO:0045174
PSNMU-V1.4_AUG-EV-PASAV3_0123660.1	-1.80437	6.33674	11.9453	0.000547843	0.0131569	13.6156	11.3764	3.2703	2.3922	6.38534	9.40274	7.96559	4.33726	173.915	109.257	52.2888	29.987	168.982	6.61052	75.5066	7.39113	2219	-	-	-	-	-	-	-	-	-	-	-	-	-	-	-	-	-	-	-	-	-	-	-	-	-	-	-
PSNMU-V1.4_AUG-EV-PASAV3_0013240.1	-1.8048	6.72101	11.156	0.00083759	0.017983	1.13015	0.98699	20.543	16.4736	27.451	34.4548	21.2416	15.8667	164.953	103.028	105.92	42.1867	206.047	25.6897	145.064	25.5268	3534	P50086	741	5e-08	228	20.9677	90.7895	1	2	Probable 26S proteasome regulatory subunit p28	-	-	-	-	-	UniRef90_B8C237	1674	5e-178	622	47.3684	91.8006	1	2	Uncharacterized protein	Thalassiosira pseudonana	-	-	-
PSNMU-V1.4_AUG-EV-PASAV3_0067970.1	-1.80654	6.17879	12.2949	0.000454187	0.0115708	1.72214	1.24672	0.552726	0.434946	0.656437	0.657535	1.01688	0.494119	113.001	79.3754	61.0508	29.1954	158.049	10.91	92.9071	14.9191	3940	-	-	-	-	-	-	-	-	-	-	-	-	-	-	-	-	-	-	-	-	-	-	-	-	-	-	-
PSNMU-V1.4_AUG-EV-PASAV3_0052460.1	-1.80713	5.60621	13.0916	0.000296629	0.00870686	0.322901	0.155841	0.230303	0.0543682	0.29838	0.19726	0.112987	0.0549021	95.5203	58.2479	45.1521	17.6942	77.0122	6.44929	67.1866	10.3339	1561	-	-	-	-	-	-	-	-	-	-	-	-	-	-	-	-	-	-	-	-	-	-	-	-	-	-	-
PSNMU-V1.4_AUG-EV-PASAV3_0110790.1	-1.80794	4.90083	13.3058	0.000264591	0.00811946	0.107634	0.363628	0.0921211	0.326209	0.537085	0.263014	0.112987	0.164706	62.645	36.9942	19.043	5.68077	70.1039	7.52417	21.9184	5.20116	4403	-	-	-	-	-	-	-	-	-	-	-	-	-	-	-	-	-	-	-	-	-	-	-	-	-	-	-
PSNMU-V1.4_AUG-EV-PASAV3_0033620.1	-1.80821	5.34187	13.4292	0.000247742	0.00779937	1.02252	0.519469	0.322424	0.489314	0.358056	0.789041	0.79091	0.658825	67.5253	40.9503	27.8049	17.4148	107.469	7.95412	37.7086	5.33804	2314	-	-	-	-	-	-	-	-	-	-	-	-	-	-	UniRef90_B7FWK6	1104	7e-53	847	47.7096	41.3223	1	2	Predicted protein	Phaeodactylum tricornutum (strain CCAP 1055/1)	-	-	-
PSNMU-V1.4_AUG-EV-PASAV3_0070850.1	-1.80947	5.60628	13.236	0.000274628	0.00826059	129.429	103.115	30.3999	40.6674	113.683	111.452	96.5475	107.718	100.312	67.6753	18.0891	16.9026	127.172	3.06341	37.4402	1.64247	1763	B0JXE2	1002	1e-111	333	56.8349	96.3964	1	1	3-oxoacyl- acyl-carrier-protein synthase 3	2.3.1.180	Beta-ketoacyl- acyl-carrier-protein synthase III.	Lipid metabolism	fatty acid biosynthesis.	-	UniRef90_B8CGL6	1158	8e-154	380	65.6835	100	1	1	3-oxoacyl-synthase	Thalassiosira pseudonana	GO:0006633	fatty acid biosynthetic process	GO:0004315
PSNMU-V1.4_AUG-EV-PASAV3_0048260.1	-1.81106	5.86708	12.7457	0.00035682	0.00987716	2.58321	1.87009	1.65818	1.63105	1.2532	3.28767	2.6552	1.37255	115.263	66.8336	66.6329	26.0291	75.8708	7.47043	87.271	11.0867	1616	-	-	-	-	-	-	-	-	-	-	-	-	-	-	-	-	-	-	-	-	-	-	-	-	-	-	-
PSNMU-V1.4_AUG-EV-PASAV3_0057750.1	-1.81448	4.60021	12.3151	0.000449308	0.0114841	6.51183	5.87	46.1066	41.1567	83.1884	113.425	42.7656	22.9491	4.03732	5.13457	41.0538	34.0381	63.6762	6.28806	33.4144	7.39113	1310	-	-	-	-	-	-	-	-	-	-	-	-	-	-	UniRef90_B7GE84	330	7e-18	698	25.1908	15.9026	1	2	Predicted protein	Phaeodactylum tricornutum (strain CCAP 1055/1)	-	-	-
PSNMU-V1.4_AUG-EV-PASAV3_0077940.1	-1.81476	6.47174	11.726	0.000616327	0.0144504	0.484351	0.623362	0.138182	0.163105	0.119352	0.328767	0.451949	0.164706	165.796	99.3245	111.432	38.1822	125.07	8.06161	127.485	20.8731	1605	-	-	-	-	-	-	-	-	-	-	-	-	-	-	-	-	-	-	-	-	-	-	-	-	-	-	-
PSNMU-V1.4_AUG-EV-PASAV3_0101980.1	-1.81825	5.93852	12.2168	0.000473608	0.0118911	102.844	63.0115	17.6412	17.6697	17.0077	81.6	22.8799	10.5961	134.873	64.0138	83.3089	32.5015	3.4241	3.60085	148.598	12.0448	1950	Q54L00	543	3e-20	650	27.8462	25.2308	1	0	Probable LIM domain-containing serine/threonine-protein kinase DDB_G0287001	2.7.11.1	Non-specific serine/threonine protein kinase.	-	-	-	UniRef90_B7FZN8	1170	2e-52	497	60	69.0141	1	0	Predicted protein	Phaeodactylum tricornutum (strain CCAP 1055/1)	-	-	GO:0005524]---[GO:0004672
PSNMU-V1.4_AUG-EV-PASAV3_0032650.1	-1.823	4.24463	12.5418	0.000397939	0.0105125	1.02252	0.571415	0.138182	0.108736	0.775789	3.55069	4.23702	1.92157	37.8887	20.9171	16.7466	8.10208	29.0748	1.98853	27.7335	3.96931	2496	-	-	-	-	-	-	-	-	-	-	-	-	-	-	-	-	-	-	-	-	-	-	-	-	-	-	-
PSNMU-V1.4_AUG-EV-PASAV3_0101580.1	-1.82327	5.65166	13.4016	0.000251409	0.00785378	0.322901	0.415575	1.15151	1.08736	0.835465	1.05206	1.29935	2.5255	93.6125	37.9201	45.9294	19.6033	57.8492	7.63166	100.825	23.9527	1895	-	-	-	-	-	-	-	-	-	-	-	-	-	-	UniRef90_B7G949	1257	4e-49	454	66.3325	79.2952	1	0	Predicted protein	Phaeodactylum tricornutum (strain CCAP 1055/1)	-	-	-
PSNMU-V1.4_AUG-EV-PASAV3_0028670.1	-1.82938	5.66533	12.9834	0.000314264	0.00909271	78.9492	63.3232	37.1248	33.8714	50.7247	60.4274	99.3157	75.5453	73.559	53.4921	50.4163	24.2131	51.5417	2.90218	123.459	12.3185	2372	Q9XTR8	261	8e-09	353	11.0034	22.9462	1	1	Lipase ZK262.3	-	-	-	-	-	UniRef90_B7FSS0	774	3e-12	448	32.6307	41.9643	1	1	Predicted protein	Phaeodactylum tricornutum (strain CCAP 1055/1)	GO:0016042	lipid catabolic process	GO:0016787
PSNMU-V1.4_AUG-EV-PASAV3_0116330.1	-1.8297	7.23571	10.457	0.00122186	0.0237266	139.439	145.971	75.0326	84.9231	84.4416	91.7261	150.725	103.93	313.757	109.846	153.44	52.1513	120.324	26.2271	313.836	76.7172	4129	-	-	-	-	-	-	-	-	-	-	-	-	-	-	UniRef90_B7GAY6	705	9e-101	1310	17.0744	17.6336	1	0	Predicted protein	Phaeodactylum tricornutum (strain CCAP 1055/1)	GO:0055085	transmembrane transport	-
PSNMU-V1.4_AUG-EV-PASAV3_0084880.1	-1.83041	7.33238	10.1864	0.00141483	0.0264507	0.914885	0.883097	0.0921211	0.434946	0.179028	0.460274	0.225974	0.329413	375.559	207.992	142.558	48.7522	228.153	15.4783	199.368	33.6023	1652	-	-	-	-	-	-	-	-	-	-	-	-	-	-	-	-	-	-	-	-	-	-	-	-	-	-	-
PSNMU-V1.4_AUG-EV-PASAV3_0079570.1	-1.83277	7.77576	9.51702	0.00203575	0.0341691	2.36794	1.40257	0.0921211	0.380577	1.96931	2.76165	0.395455	0.713727	506.706	253.614	202.831	63.1404	256.147	20.9064	330.297	66.0411	1749	P47735	498	9e-08	999	28.4734	15.7157	1	1	Receptor-like protein kinase 5	2.7.10.1]---[2.7.11.1	Receptor protein-tyrosine kinase.]---[Non-specific serine/threonine protein kinase.	-	-	-	UniRef90_B7FYI1	540	3e-17	682	30.8748	25.8065	1	1	Predicted protein	Phaeodactylum tricornutum (strain CCAP 1055/1)	-	-	GO:0005524]---[GO:0004672
PSNMU-V1.4_AUG-EV-PASAV3_0001970.1	-1.83374	6.18225	12.6578	0.000374002	0.0102156	26.6931	27.0643	32.8872	57.141	24.1688	67.7261	81.9157	87.2394	78.8386	38.8881	134.785	65.422	96.7158	9.40521	134.91	23.3368	2533	Q6P2M8	897	8e-41	343	35.4126	80.1749	1	0	Calcium/calmodulin-dependent protein kinase type 1B	2.7.11.17	Calcium/calmodulin-dependent protein kinase.	-	-	-	UniRef90_B7FRD8	828	3e-82	291	32.6885	100	1	0	Predicted protein (Fragment)	Phaeodactylum tricornutum (strain CCAP 1055/1)	-	-	GO:0005524]---[GO:0004674
PSNMU-V1.4_AUG-EV-PASAV3_0087210.1	-1.83648	7.684	9.62504	0.00191943	0.0324407	21.8496	25.8695	39.4739	39.3082	42.1313	82.4548	44.291	28.4393	302.666	99.9979	265.684	109.145	57.5489	36.4385	627.895	99.5749	3506	Q9LP24	912	5e-34	1120	26.0125	29.375	1	1	Probable leucine-rich repeat receptor-like protein kinase At1g35710	2.7.11.1	Non-specific serine/threonine protein kinase.	-	-	-	UniRef90_A0A090AJA1	1062	9e-46	494	30.2909	69.6356	1	1	Uncharacterized protein	Thioploca ingrica	-	-	GO:0005524]---[GO:0004672
PSNMU-V1.4_AUG-EV-PASAV3_0038970.1	-1.84196	4.44551	12.575	0.000390932	0.0104217	22.7107	7.79203	39.8424	20.7143	109.685	162.543	98.5813	79.4982	2.79507	3.95615	5.8295	4.93575	64.6374	7.95412	49.0256	22.3103	2375	-	-	-	-	-	-	-	-	-	-	-	-	-	-	UniRef90_UPI0003827311	783	1e-60	409	32.9684	56.7237	1	1	hypothetical protein	Succinimonas amylolytica	-	-	-
PSNMU-V1.4_AUG-EV-PASAV3_0032080.1	-1.84388	3.00643	8.94393	0.00278393	0.0428775	88.421	125.452	101.057	114.282	126.096	145.381	112.648	115.185	13.576	9.63784	15.0507	4.65637	11.4737	0.591185	8.27531	0.342182	1529	-	-	-	-	-	-	-	-	-	-	-	-	-	-	-	-	-	-	-	-	-	-	-	-	-	-	-
PSNMU-V1.4_AUG-EV-PASAV3_0023850.1	-1.84492	5.82109	13.3958	0.000252183	0.00785776	8.18015	8.2076	15.1539	14.7882	26.8542	21.3699	6.27079	5.10589	64.5084	44.8223	51.0876	31.6167	163.456	12.6836	60.4321	9.10204	1347	P74615	402	6e-10	180	29.8441	73.8889	1	1	Uncharacterized protein sll1483	-	-	-	-	-	UniRef90_A0A084JEG8	429	2e-14	179	31.8486	74.3017	1	1	Fasciclin	Clostridium sulfidigenes	-	-	-
PSNMU-V1.4_AUG-EV-PASAV3_0038120.1	-1.84731	3.6409	10.325	0.00131238	0.0249968	0.215267	0.727256	0.644847	1.79415	0.358056	0.328767	2.25974	1.70196	4.17042	7.07056	11.5177	10.8028	51.1813	1.50483	9.2594	1.5056	1688	-	-	-	-	-	-	-	-	-	-	-	-	-	-	UniRef90_K0SRS4	1152	4e-39	362	68.2464	89.779	1	1	Uncharacterized protein	Thalassiosira oceanica	-	-	-
PSNMU-V1.4_AUG-EV-PASAV3_0015550.1	-1.85224	4.31403	12.9673	0.000316972	0.0091276	0.484351	0.363628	2.57939	2.06599	0.477409	1.38082	1.80779	4.28236	34.783	24.1577	3.63902	3.02664	40.4284	3.11716	33.6828	6.15927	2504	-	-	-	-	-	-	-	-	-	-	-	-	-	-	-	-	-	-	-	-	-	-	-	-	-	-	-
PSNMU-V1.4_AUG-EV-PASAV3_0104590.1	-1.85786	5.77658	13.495	0.000239203	0.00761178	1.2916	0.883097	0.322424	0.163105	0.596761	1.31507	1.52533	0.439217	110.782	63.5508	62.1813	23.5612	71.4255	5.96559	81.4112	9.58109	1506	-	-	-	-	-	-	-	-	-	-	-	-	-	-	-	-	-	-	-	-	-	-	-	-	-	-	-
PSNMU-V1.4_AUG-EV-PASAV3_0084140.1	-1.85833	6.92728	11.3237	0.00076524	0.0168159	453.891	253.449	144.63	125.591	529.864	449.425	264.503	226.142	200.136	132.152	53.7021	38.1357	316.038	45.79	129.497	11.9079	9181	Q13085	3411	0	2346	37.1528	46.2489	1	0	Acetyl-CoA carboxylase 1	6.3.4.14]---[6.4.1.2	Biotin carboxylase.]---[Acetyl-CoA carboxylase.	Lipid metabolism	malonyl-CoA biosynthesis	malonyl-CoA from acetyl-CoA: step 1/1.	UniRef90_B8BVD1	6837	0	2251	74.469	100	1	0	Uncharacterized protein (Fragment)	Thalassiosira pseudonana	GO:0006633	fatty acid biosynthetic process	GO:0003989]---[GO:0005524]---[GO:0004075]---[GO:0046872
PSNMU-V1.4_AUG-EV-PASAV3_0043250.1	-1.8586	6.5152	12.2581	0.000463232	0.0117031	1.02252	0.623362	2.85575	3.47957	0.835465	0.986302	1.46883	1.20785	149.248	73.9463	129.274	49.311	128.434	15.6395	149.313	25.1846	1763	-	-	-	-	-	-	-	-	-	-	-	-	-	-	-	-	-	-	-	-	-	-	-	-	-	-	-
PSNMU-V1.4_AUG-EV-PASAV3_0020460.1	-1.86005	6.65162	11.8239	0.000584767	0.0139062	1.07634	0.623362	0.644847	0.326209	0.179028	0.460274	0.508442	0.27451	172.451	109.552	112.845	36.7853	139.427	9.02901	173.826	27.9905	1991	-	-	-	-	-	-	-	-	-	-	-	-	-	-	UniRef90_B7G901	1188	6e-96	445	59.6685	86.7416	1	2	Predicted protein	Phaeodactylum tricornutum (strain CCAP 1055/1)	-	-	GO:0003777
PSNMU-V1.4_AUG-EV-PASAV3_0012330.1	-1.86085	5.02335	13.7779	0.000205739	0.00683098	29.9221	13.0906	47.6726	29.5763	110.759	153.929	85.7572	74.6119	5.6345	5.85004	16.8879	9.07992	82.6589	11.555	79.1299	32.0967	3821	-	-	-	-	-	-	-	-	-	-	-	-	-	-	-	-	-	-	-	-	-	-	-	-	-	-	-
[truncated: 227 more rows]
[truncated: 26 more columns]

## Sheet: T2 MT+
TranscriptName	logFC	logCPM	LR	PValue	FDR	B938_C_T1	B938_Sex_T1	B857_C_T1	B857_Sex_T1	B856_C_T1	B856_Sex_T1	B939_C_T1	B939_Sex_T1	B938_C_T2	B938_Sex_T2	B857_C_T2	B857_Sex_T2	B856_C_T2	B856_Sex_T2	B939_C_T2	B939_Sex_T2	TransLength	HSPNameSP	HSPLengthSP	HSPEvalueSP	HITLengthSP	QCoverageSP	HCoverageSP	StrandSP	FrameSP	DescriptionSP	EnzymeIds	EnzymeDescs	PwLev1	PwLev2	PwLev3	HSPNameUf	HSPLengthUf	HSPEvalueUf	HITLengthUf	QCoverageUf	HCoverageUf	StrandUf	FrameUf	DescriptionUf	Taxonomy	BPId	BPDesc	MFId
[truncated: 41 more rows]
[truncated: 25 more columns]

[truncated: 1 more sheets: T2 MT-]
