# Supplementary material for: Finding a partner in the ocean: molecular and evolutionary bases of the response to sexual cues in a planktonic diatom
Source: New Phytol. 2017 Apr 21;215(1):140–56. doi: 10.1111/nph.14557 (PMC5485032; doi:10.1111/nph.14557)
Supplement: Supplementary file 9 — Table S11 LogFC (fold change) and false discovery rate (FDR) values for all Pseudo‐nitzschia multistriata transcripts for the same conditions as in Table S10 [file NPH-215-140-s009.xls]

## Sheet: All
Table S11. LogFC and FDR values for all P. multistriata transcripts
	T1_Sexualised		T1_MT+		T1_MT-		T2_Sexualised		T2_MT+		T2_MT-
TranscriptName	logFC	FDR	logFC	FDR	logFC	FDR	logFC	FDR	logFC	FDR	logFC	FDR
PSNMU-V1.4_AUG-EV-PASAV3_0125600.1	-0.398923	1	0.0521323	1	-0.975813	0.919876	-1.7786	0.00935422	-1.94195	0.283464	-2.01874	0.0259102
PSNMU-V1.4_AUG-EV-PASAV3_0125590.1	-0.0696122	1	-0.487361	0.866681	-0.200645	1	-1.23269	0.118015	-0.892115	0.809849	-0.995515	0.472139
PSNMU-V1.4_AUG-EV-PASAV3_0125580.1	-0.00943887	1	0.191941	0.997287	-0.251007	1	-0.079519	0.981287	0.0933427	1	-0.270202	0.946983
PSNMU-V1.4_AUG-EV-PASAV3_0125570.1	-2.88854	0.000258912	-4.47025	1.69974e-07	-0.320772	0.991843	1.30222	0.0988656	0.879931	0.804116	2.10027	0.0130226
PSNMU-V1.4_AUG-EV-PASAV3_0125560.1	-0.11366	1	-0.536018	0.888159	0.241534	1	0.828839	0.581043	0.243769	0.990034	1.29295	0.503173
PSNMU-V1.4_AUG-EV-PASAV3_0125550.1	-0.288675	1	-0.0237151	1	-0.40236	0.95997	0.601991	0.786814	0.67319	0.945363	0.533531	0.869588
PSNMU-V1.4_AUG-EV-PASAV3_0125540.1	-0.0506069	1	-0.0970435	1	-0.100455	1	0.289449	0.864222	0.382932	0.967356	0.181661	0.951803
PSNMU-V1.4_AUG-EV-PASAV3_0125530.1	-0.233171	1	-0.388147	0.925295	-0.122816	1	0.430487	0.856784	-0.454689	0.984802	1.06153	0.65855
PSNMU-V1.4_AUG-EV-PASAV3_0125520.1	-0.48616	1	-0.174955	0.997287	-0.825989	0.0187435	-1.90228	0.00692783	-1.35455	0.47659	-2.12322	0.0169281
PSNMU-V1.4_AUG-EV-PASAV3_0125510.1	-0.532976	1	-0.489482	0.86136	-0.717948	0.129767	0.278735	0.872986	0.451535	0.956757	0.254644	0.926184
PSNMU-V1.4_AUG-EV-PASAV3_0125500.1	-0.405665	1	-0.991302	0.74214	0.215022	1	-0.0443362	0.991193	-0.537391	0.959757	0.503111	0.852673
PSNMU-V1.4_AUG-EV-PASAV3_0125490.1	-0.396419	1	-0.397331	0.917142	-0.475651	0.388057	-0.401676	0.794221	-0.59343	0.916949	-0.247767	0.937976
PSNMU-V1.4_AUG-EV-PASAV3_0125480.1	-0.0624744	1	0.208689	0.993156	0.124063	1	-0.502219	0.697755	-0.894503	0.807833	-0.899163	0.60527
PSNMU-V1.4_AUG-EV-PASAV3_0125470.1	0.116879	1	0.620717	0.930423	-0.0983271	1	-0.744057	0.718681	-1.03751	0.840259	-1.27874	0.637647
PSNMU-V1.4_AUG-EV-PASAV3_0125450.1	-0.362038	1	-0.865497	0.474527	0.0891139	1	0.391179	0.856177	1.2959	0.713973	0.217009	0.957528
PSNMU-V1.4_AUG-EV-PASAV3_0125440.1	-0.23052	1	-0.122278	1	-0.17743	1	-1.1379	0.196752	-0.688155	0.872808	-1.5765	0.145403
PSNMU-V1.4_AUG-EV-PASAV3_0125430.1	-0.0265074	1	-0.364616	0.945719	0.206379	0.981637	-0.417109	0.790386	-1.11719	0.705706	0.310313	0.897757
PSNMU-V1.4_AUG-EV-PASAV3_0125420.1	0.0214721	1	0.156435	0.997287	-0.0031457	1	-0.506881	0.714739	-0.378033	0.973064	-0.468488	0.811324
PSNMU-V1.4_AUG-EV-PASAV3_0125410.1	0.165198	1	0.255703	0.985989	0.017519	1	-0.127794	0.954179	-0.184804	0.990091	0.0677259	0.985063
PSNMU-V1.4_AUG-EV-PASAV3_0125400.1	-0.544864	1	-0.846238	0.697978	-0.323007	1	0.124834	0.966049	0.513885	0.959757	-0.192273	0.965406
PSNMU-V1.4_AUG-EV-PASAV3_0125390.1	-0.330585	1	-0.760212	0.641654	-0.0339156	1	0.662541	0.575581	0.665344	0.902066	0.749791	0.607655
PSNMU-V1.4_AUG-EV-PASAV3_0125380.1	0.85121	1	0.911512	0.657757	0.72368	0.492308	-0.868972	0.421537	-1.03798	0.752427	-1.00657	0.512333
PSNMU-V1.4_AUG-EV-PASAV3_0125370.1	0.199994	1	0.753791	0.753728	-0.497197	0.37649	0.331387	0.843944	0.866218	0.807179	-0.175957	0.954378
PSNMU-V1.4_AUG-EV-PASAV3_0125360.1	0.536001	1	0.461567	0.934382	0.539946	0.679977	0.0880548	0.97608	0.246694	0.990034	0.0391504	0.994195
PSNMU-V1.4_AUG-EV-PASAV3_0125350.1	-1.07872	1	-1.17742	0.41286	-1.08279	0.15525	-1.29764	0.407046	-2.39893	0.32479	-0.767029	0.805347
PSNMU-V1.4_AUG-EV-PASAV3_0125340.1	0.682888	1	1.06487	0.377861	0.270683	0.888473	-0.617456	0.624934	-0.831499	0.830027	-0.37986	0.859524
PSNMU-V1.4_AUG-EV-PASAV3_0125330.1	0.202543	1	-0.44519	0.88123	0.630867	0.0777939	-1.08361	0.197867	-1.87008	0.283501	-0.383558	0.853543
PSNMU-V1.4_AUG-EV-PASAV3_0125320.1	-0.261329	1	-0.314957	0.963807	-0.298269	0.966196	-0.725351	0.478971	-0.804504	0.840408	-0.762698	0.604814
PSNMU-V1.4_AUG-EV-PASAV3_0125310.1	-0.24873	1	-0.317109	0.993156	-0.463709	1	-2.12593	0.00174863	-2.30385	0.186922	-2.42304	0.0066676
PSNMU-V1.4_AUG-EV-PASAV3_0125300.1	0.0168367	1	0.00280375	1	-0.0199831	1	-1.36754	0.076473	-1.8151	0.309587	-1.86595	0.106712
PSNMU-V1.4_AUG-EV-PASAV3_0125290.1	-0.0526186	1	-0.0332529	1	-0.153142	1	0.162864	0.937556	0.259786	0.990034	-0.136319	0.964994
PSNMU-V1.4_AUG-EV-PASAV3_0125280.1	-0.190649	1	-0.422955	0.914019	-0.017369	1	-0.379531	0.816981	-0.446307	0.96081	-0.200273	0.947223
PSNMU-V1.4_AUG-EV-PASAV3_0125270.1	-0.0737555	1	0.0106026	1	-0.350581	1	-2.48816	9.21747e-05	-1.5115	0.406304	-2.86395	0.00021941
PSNMU-V1.4_AUG-EV-PASAV3_0125260.1	0.0945453	1	0.114355	1	0.0541457	1	-0.0386123	0.988759	0.237028	0.990034	-0.206178	0.944992
PSNMU-V1.4_AUG-EV-PASAV3_0125230.1	0.88672	1	-0.219023	0.997355	0.998153	0.663739	-3.31046	4.44338e-07	-1.83185	0.420724	-2.79537	0.000628113
PSNMU-V1.4_AUG-EV-PASAV3_0125220.1	-0.719262	1	-0.922564	0.447204	-0.683755	0.234889	0.413784	0.810816	0.0268608	1	0.818945	0.696555
PSNMU-V1.4_AUG-EV-PASAV3_0125210.1	-0.652252	1	-1.21365	0.537707	-0.168398	1	2.38578	0.0452248	2.6124	0.285182	1.76895	0.411855
PSNMU-V1.4_AUG-EV-PASAV3_0125200.1	-0.485899	1	-1.06582	0.586318	0.140106	1	1.20928	0.390423	0.251259	0.994294	0.233764	0.964948
PSNMU-V1.4_AUG-EV-PASAV3_0125190.1	-0.0660893	1	-0.210929	0.985989	0.0498467	1	0.520869	0.676013	0.711343	0.852978	0.866476	0.627012
PSNMU-V1.4_AUG-EV-PASAV3_0125180.1	-0.747826	1	-0.84475	0.74679	-0.880084	0.643663	-1.5001	0.0352786	-2.28336	0.222019	-1.68661	0.111223
PSNMU-V1.4_AUG-EV-PASAV3_0125170.1	-0.398101	1	-0.367053	0.961872	-0.639243	0.697305	-1.56554	0.0706613	-2.39555	0.282953	-1.68893	0.0930982
PSNMU-V1.4_AUG-EV-PASAV3_0125160.1	0.628538	1	1.3862	0.268531	0.0562764	1	0.161659	0.93903	0.415207	0.96081	-0.0803779	0.979428
PSNMU-V1.4_AUG-EV-PASAV3_0125150.1	-0.361677	1	-0.580047	0.769925	-0.253159	0.912693	0.675411	0.530331	0.653088	0.882936	0.789635	0.575457
PSNMU-V1.4_AUG-EV-PASAV3_0125140.1	-0.267698	1	-0.419269	0.911687	-0.218091	1	-0.88637	0.49449	-1.00428	0.797534	-0.653017	0.722657
PSNMU-V1.4_AUG-EV-PASAV3_0125130.1	0.287821	1	0.0470799	1	0.529026	0.469068	1.21832	0.32975	1.10365	0.77485	1.05919	0.670862
PSNMU-V1.4_AUG-EV-PASAV3_0125120.1	-0.354385	1	-0.24322	0.97591	-0.51499	0.272308	0.143403	0.947998	-0.169139	0.990091	0.634445	0.714246
PSNMU-V1.4_AUG-EV-PASAV3_0125110.1	-0.24035	1	-0.649874	0.745871	0.113139	1	0.313987	0.852766	0.211389	0.990034	0.466294	0.818587
PSNMU-V1.4_AUG-EV-PASAV3_0125100.1	0.830014	1	1.61302	0.300388	0.845458	0.206487	-1.2245	0.113814	-1.68758	0.321787	-0.981132	0.420661
PSNMU-V1.4_AUG-EV-PASAV3_0125090.1	-0.189331	1	-0.281178	0.963079	-0.149333	1	-0.860132	0.357227	-1.18437	0.612368	-0.581851	0.72964
PSNMU-V1.4_AUG-EV-PASAV3_0125080.1	0.651991	1	1.25571	0.191528	0.175188	1	-0.377488	0.808208	-0.0767758	1	-0.624517	0.711378
PSNMU-V1.4_AUG-EV-PASAV3_0125070.1	-0.174757	1	-0.236256	0.982778	-0.196279	1	-0.0941991	0.970876	-0.320594	0.983194	0.227471	0.954378
PSNMU-V1.4_AUG-EV-PASAV3_0125060.1	0.882572	1	1.198	0.192676	0.912965	0.0187435	1.63785	0.123343	1.28465	0.698426	1.71509	0.168655
PSNMU-V1.4_AUG-EV-PASAV3_0125050.1	0.146165	1	0.473367	0.931295	-0.238403	1	0.0123475	0.998749	0.0443352	1	-0.0133377	0.998528
PSNMU-V1.4_AUG-EV-PASAV3_0125040.1	0.0364188	1	0.0613983	1	0.0235535	1	-0.0392221	0.991193	-0.386681	0.982246	0.41506	0.87761
PSNMU-V1.4_AUG-EV-PASAV3_0125030.1	-0.0322699	1	-0.127879	1	0.00388023	1	-0.0140933	0.998012	-0.326776	0.982246	0.362748	0.887396
PSNMU-V1.4_AUG-EV-PASAV3_0125020.1	-1.1338	0.940197	-0.675072	0.732346	-1.21552	0.00027785	0.685178	0.535487	1.02264	0.702447	0.542497	0.765031
PSNMU-V1.4_AUG-EV-PASAV3_0125010.1	-0.60138	1	-0.174722	0.997287	-0.0867232	1	-0.598448	0.661118	-0.48558	0.96081	0.0975563	0.976569
PSNMU-V1.4_AUG-EV-PASAV3_0125000.1	-0.258769	1	-0.522396	0.859926	-0.0308173	1	0.373055	0.800235	0.378129	0.96644	0.381776	0.85689
PSNMU-V1.4_AUG-EV-PASAV3_0124990.1	0.000166765	1	0.145448	1	-0.106668	1	0.741052	0.481445	0.691529	0.876736	0.458096	0.820156
PSNMU-V1.4_AUG-EV-PASAV3_0124980.1	0.123427	1	0.0968517	1	0.133009	1	-0.924946	0.366899	-1.59894	0.492641	-1.32046	0.254097
PSNMU-V1.4_AUG-EV-PASAV3_0124970.1	-0.168303	1	-0.0966742	1	-0.30046	0.89157	0.49121	0.734945	1.33083	0.575299	-0.146988	0.964948
PSNMU-V1.4_AUG-EV-PASAV3_0124960.1	-0.731887	1	-1.40611	0.135352	0.0855059	1	-0.544079	0.848232	-0.3616	0.985894	-0.649257	0.865604
PSNMU-V1.4_AUG-EV-PASAV3_0124950.1	0.427005	1	0.49246	0.914871	0.110301	1	0.498273	0.73318	0.601631	0.929374	0.46645	0.812129
PSNMU-V1.4_AUG-EV-PASAV3_0124940.1	0.152564	1	0.352272	0.945833	-0.110606	1	0.236085	0.897572	0.140088	0.995367	0.542715	0.761968
PSNMU-V1.4_AUG-EV-PASAV3_0124930.1	0.0570888	1	0.0111154	1	0.0963601	1	0.355155	0.902621	0.555499	0.961784	0.275335	0.954378
PSNMU-V1.4_AUG-EV-PASAV3_0124920.1	-0.168673	1	-0.226506	0.985989	-0.14726	1	0.366496	0.82484	0.521546	0.943515	0.280285	0.924108
PSNMU-V1.4_AUG-EV-PASAV3_0124910.1	0.442335	1	0.365032	0.955061	0.319166	1	-1.64373	0.0180783	-2.21401	0.222842	-1.24926	0.25115
PSNMU-V1.4_AUG-EV-PASAV3_0124900.1	-0.0726673	1	-0.0741011	1	-0.134613	1	-0.844926	0.379889	-0.664017	0.887442	-1.13393	0.353884
PSNMU-V1.4_AUG-EV-PASAV3_0124890.1	-0.0361367	1	-0.213879	0.984737	0.0757918	1	0.0146474	0.997426	-0.117063	0.99909	0.198591	0.946781
PSNMU-V1.4_AUG-EV-PASAV3_0124880.1	0.463317	1	-0.0600609	1	0.939655	0.0136468	0.0964469	0.966049	-0.526587	0.934411	0.776124	0.586573
PSNMU-V1.4_AUG-EV-PASAV3_0124870.1	0.269841	1	-0.145973	0.99896	0.595467	0.142279	0.0317337	0.991193	-0.669279	0.886088	0.782759	0.568041
PSNMU-V1.4_AUG-EV-PASAV3_0124860.1	-0.0348834	1	-0.356987	0.942006	0.196628	1	-0.505454	0.763828	-0.435146	0.967135	0.141317	0.976422
PSNMU-V1.4_AUG-EV-PASAV3_0124850.1	-0.138087	1	-0.163457	0.997287	-0.231661	1	0.727553	0.518064	0.817433	0.824797	0.605795	0.747364
PSNMU-V1.4_AUG-EV-PASAV3_0124840.1	0.256554	1	0.537721	0.886703	-0.0727235	1	0.0848746	0.969591	-0.0244429	1	0.251807	0.926071
PSNMU-V1.4_AUG-EV-PASAV3_0124830.1	0.941633	1	2.158	0.132258	-0.017773	1	-0.777036	0.534948	-0.533233	0.961784	-0.449227	0.843571
PSNMU-V1.4_AUG-EV-PASAV3_0124820.1	0.657309	1	1.11503	0.452308	0.147293	1	-0.21193	0.915264	-0.171632	0.99227	-0.129256	0.968065
PSNMU-V1.4_AUG-EV-PASAV3_0124810.1	0.376135	1	0.494116	0.869219	0.177771	1	0.107465	0.966049	0.102654	1	0.146064	0.964611
PSNMU-V1.4_AUG-EV-PASAV3_0124800.1	-0.147615	1	-0.860189	0.50476	0.575859	0.124924	0.618047	0.585401	0.0963901	1	0.983033	0.445238
PSNMU-V1.4_AUG-EV-PASAV3_0124790.1	-2.25995	1	-3.15774	0.0209837	-0.862135	0.739225	0.817257	0.718941	-0.353075	0.988276	0.753069	0.866093
PSNMU-V1.4_AUG-EV-PASAV3_0124780.1	-0.0655021	1	-0.116262	1	-0.0792036	1	0.288159	0.874017	0.36903	0.973794	0.423198	0.85233
PSNMU-V1.4_AUG-EV-PASAV3_0124760.1	-0.0482443	1	-0.21596	0.986911	0.0538982	1	-2.03449	0.00576236	-2.06218	0.323691	-1.50802	0.183447
PSNMU-V1.4_AUG-EV-PASAV3_0124750.1	-1.10931	1	-2.24155	0.0972838	0.129955	1	0.232399	0.941768	-0.124436	1	0.62848	0.820156
PSNMU-V1.4_AUG-EV-PASAV3_0124740.1	-0.186	1	-0.131318	1	-0.317417	1	-0.518795	0.792313	-0.460761	0.973794	-0.462211	0.869395
PSNMU-V1.4_AUG-EV-PASAV3_0124730.1	-0.0183571	1	-0.00135024	1	-0.0978828	1	-0.0948566	0.96855	0.195569	0.990091	-0.319542	0.904445
PSNMU-V1.4_AUG-EV-PASAV3_0124720.1	0.419639	1	0.542779	0.907343	0.601044	0.888473	-0.558652	0.706629	-0.438444	0.96289	-0.499126	0.82875
PSNMU-V1.4_AUG-EV-PASAV3_0124710.1	-0.663004	1	-1.05778	0.410439	0.0993133	1	-0.730745	0.486728	-0.714932	0.862077	-0.584549	0.72964
PSNMU-V1.4_AUG-EV-PASAV3_0124700.1	0.537489	1	0.975622	0.400368	0.0280466	1	0.499063	0.700789	0.620402	0.901129	0.331845	0.883007
PSNMU-V1.4_AUG-EV-PASAV3_0124690.1	-0.0926632	1	-0.0937182	1	-0.15493	1	-0.981152	0.470771	-0.846182	0.842276	-1.47301	0.469184
PSNMU-V1.4_AUG-EV-PASAV3_0124680.1	0.278881	1	1.05436	0.494368	-0.274864	0.969524	-0.317402	0.894489	0.372395	0.984802	-0.56064	0.827719
PSNMU-V1.4_AUG-EV-PASAV3_0124670.1	0.0333967	1	0.0892748	1	-0.0720464	1	1.01204	0.28028	0.823412	0.842213	0.607382	0.755339
PSNMU-V1.4_AUG-EV-PASAV3_0124660.1	-0.524654	1	-0.890966	0.512401	-0.140438	1	0.00288784	1	0.0706232	1	-0.0929398	0.976569
PSNMU-V1.4_AUG-EV-PASAV3_0124650.1	0.857469	1	1.11279	0.433944	0.524784	0.323184	0.243367	0.893326	0.170747	0.990091	0.243679	0.926071
PSNMU-V1.4_AUG-EV-PASAV3_0124640.1	-0.319765	1	-0.524039	0.886703	-0.181536	1	0.353081	0.865139	0.0698718	1	0.50254	0.843345
PSNMU-V1.4_AUG-EV-PASAV3_0124630.1	-0.734377	1	-1.55219	0.0847277	0.0110479	1	-0.73238	0.653832	-1.5284	0.601575	0.0445818	0.992542
PSNMU-V1.4_AUG-EV-PASAV3_0124620.1	-0.511945	1	-0.928113	0.409635	-0.0674342	1	0.602669	0.653506	0.76884	0.853851	0.698578	0.711955
PSNMU-V1.4_AUG-EV-PASAV3_0124610.1	-0.18062	1	-0.581727	0.796057	0.0400685	1	-0.0350293	0.99033	-0.258314	0.986316	0.315224	0.892591
PSNMU-V1.4_AUG-EV-PASAV3_0124600.1	-0.772861	1	-1.33046	0.360564	-0.171781	1	0.100786	0.968253	0.246985	0.990034	0.132024	0.96995
PSNMU-V1.4_AUG-EV-PASAV3_0124590.1	-0.735701	1	-1.26586	0.324534	0.154248	1	0.790589	0.613191	1.14705	0.824037	0.0848086	0.985063
PSNMU-V1.4_AUG-EV-PASAV3_0124580.1	-1.04113	1	-1.05968	0.386087	-1.38108	0.000623826	0.388821	0.849346	0.180075	0.99393	0.744106	0.747364
PSNMU-V1.4_AUG-EV-PASAV3_0124560.1	0.0952423	1	0.159233	0.997287	0.0500257	1	0.131576	0.951086	0.262009	0.986044	0.0163197	0.997432
PSNMU-V1.4_AUG-EV-PASAV3_0124550.1	-0.0220189	1	0.00543361	1	-0.133432	1	-0.0692085	0.977559	0.0428457	1	-0.151948	0.959317
PSNMU-V1.4_AUG-EV-PASAV3_0124540.1	0.255883	1	0.472129	0.940261	-0.0802884	1	0.0891041	0.977021	-0.0333432	1	0.228574	0.951803
PSNMU-V1.4_AUG-EV-PASAV3_0124530.1	-0.125825	1	-0.172395	0.994872	-0.167245	1	-0.670698	0.565271	-0.804491	0.824787	-0.501887	0.796229
PSNMU-V1.4_AUG-EV-PASAV3_0124520.1	-0.583433	1	0.0652561	1	-1.53442	0.639837	-3.13953	1.3215e-05	-1.78507	0.539332	-3.66341	4.52669e-06
PSNMU-V1.4_AUG-EV-PASAV3_0124510.1	0.85484	1	1.3367	0.809864	0.555463	0.876031	0.818502	0.449327	1.38593	0.684053	-0.117257	0.968373
PSNMU-V1.4_AUG-EV-PASAV3_0124500.1	0.0495124	1	0.278133	0.970021	-0.2281	0.979786	-0.618528	0.598952	-0.662256	0.893215	-0.360315	0.868769
PSNMU-V1.4_AUG-EV-PASAV3_0124490.1	-0.0102701	1	0.0667612	1	-0.17719	1	-1.0391	0.302281	-1.0766	0.74132	-1.31557	0.322152
PSNMU-V1.4_AUG-EV-PASAV3_0124480.1	-0.626863	1	-0.23868	0.976552	-1.03718	0.000112617	1.14859	0.170113	1.62766	0.329699	0.467124	0.801543
PSNMU-V1.4_AUG-EV-PASAV3_0124470.1	0.944287	1	0.221689	1	1.48073	0.0285272	1.61606	0.0289408	0.817318	0.929064	0.416987	0.855251
PSNMU-V1.4_AUG-EV-PASAV3_0124460.1	-0.0162986	1	-0.089231	1	-0.00623132	1	0.594536	0.749293	0.675232	0.93027	0.509961	0.861566
PSNMU-V1.4_AUG-EV-PASAV3_0124450.1	0.274089	1	0.4931	0.922096	-0.0283112	1	-0.0591638	0.982206	0.290427	0.986316	-0.322903	0.904119
PSNMU-V1.4_AUG-EV-PASAV3_0124440.1	0.285507	1	0.615398	0.804104	-0.130397	1	-0.125545	0.953097	0.108868	0.99909	-0.309335	0.895576
PSNMU-V1.4_AUG-EV-PASAV3_0124430.1	0.393046	1	0.481926	0.89859	0.205652	0.999927	0.243967	0.896057	0.690617	0.862077	-0.0901029	0.976569
PSNMU-V1.4_AUG-EV-PASAV3_0124420.1	0.172327	1	0.595119	0.749465	-0.292366	0.81648	0.146902	0.945116	0.254963	0.987621	0.049654	0.988756
PSNMU-V1.4_AUG-EV-PASAV3_0124410.1	0.137878	1	0.258938	0.973312	-0.0219999	1	0.351457	0.817651	0.473139	0.948786	0.249763	0.927698
PSNMU-V1.4_AUG-EV-PASAV3_0124400.1	0.236163	1	0.169673	0.994872	0.221614	0.973385	-0.184633	0.924393	-0.578447	0.930737	0.0611054	0.986005
PSNMU-V1.4_AUG-EV-PASAV3_0124390.1	0.185424	1	0.328443	0.96263	-0.00457478	1	-0.117483	0.960317	-0.109064	0.999269	-0.162563	0.964948
PSNMU-V1.4_AUG-EV-PASAV3_0124380.1	0.309112	1	0.632841	0.752781	-0.0740709	1	0.0798237	0.97337	0.0247807	1	0.177171	0.954653
PSNMU-V1.4_AUG-EV-PASAV3_0124370.1	0.094538	1	-0.0446981	1	0.158419	1	-0.583086	0.75312	-0.526405	0.955102	-0.602562	0.755877
PSNMU-V1.4_AUG-EV-PASAV3_0124360.1	0.128256	1	0.0395439	1	0.137844	1	-0.430839	0.789681	-0.43056	0.966407	-0.421632	0.842991
PSNMU-V1.4_AUG-EV-PASAV3_0124350.1	0.0985994	1	0.548707	0.91631	-0.681018	0.623317	0.579533	0.763522	1.30024	0.78256	0.292655	0.937282
PSNMU-V1.4_AUG-EV-PASAV3_0124340.1	-0.014448	1	0.382473	0.955061	-0.285847	0.857905	0.974303	0.293929	1.60818	0.398802	0.114682	0.969332
PSNMU-V1.4_AUG-EV-PASAV3_0124330.1	-0.102565	1	0.123189	1	-0.330083	0.836581	0.754879	0.535292	1.31172	0.568272	0.129284	0.968065
PSNMU-V1.4_AUG-EV-PASAV3_0124320.1	-3.26355	1	-6.05589	0.0406381	0.0870625	1	1.56348	0.527322	3.00255	0.692986	1.12887	0.787647
PSNMU-V1.4_AUG-EV-PASAV3_0124310.1	-0.576641	1	-1.14625	0.237848	0.08728	1	0.19246	0.959402	0.149414	1	-0.721265	0.849286
PSNMU-V1.4_AUG-EV-PASAV3_0124300.1	-0.303065	1	-0.239729	0.983583	-0.444874	0.388318	-1.24681	0.26103	0.407582	0.963256	-2.50682	0.0101074
PSNMU-V1.4_AUG-EV-PASAV3_0124290.1	-0.903267	1	-1.65844	0.0936994	0.124332	1	1.29165	0.457614	0.859114	0.915043	1.34016	0.630228
PSNMU-V1.4_AUG-EV-PASAV3_0124280.1	-0.543651	1	-0.867369	0.572737	-0.0279883	1	0.182896	0.944344	-0.00193731	1	0.712338	0.76245
PSNMU-V1.4_AUG-EV-PASAV3_0124270.1	0.503635	1	0.158925	0.997287	0.557216	0.262381	0.352222	0.845303	0.403765	0.973172	0.228482	0.938515
PSNMU-V1.4_AUG-EV-PASAV3_0124260.1	-0.0829663	1	-0.65794	0.772219	0.149292	1	0.60734	0.623771	0.661513	0.925319	-0.0631912	0.985997
PSNMU-V1.4_AUG-EV-PASAV3_0124250.1	0.119991	1	0.133015	1	0.0546701	1	1.08793	0.213506	1.11989	0.712142	0.567149	0.750967
PSNMU-V1.4_AUG-EV-PASAV3_0124240.1	-0.49724	1	-0.420651	0.938688	-1.09893	9.2133e-05	-2.02092	0.00861041	-2.30049	0.204482	-1.66949	0.101751
PSNMU-V1.4_AUG-EV-PASAV3_0124220.1	0.541634	1	1.13791	0.482616	0.274145	1	-0.64663	0.561394	-0.55912	0.929064	-0.793218	0.566121
PSNMU-V1.4_AUG-EV-PASAV3_0124210.1	0.281817	1	0.443472	0.908593	0.0555949	1	0.00443071	0.998922	0.0279355	1	0.0589689	0.986169
PSNMU-V1.4_AUG-EV-PASAV3_0124200.1	-0.187149	1	-0.303956	0.963079	-0.111384	1	0.896362	0.380639	1.07271	0.746544	0.777534	0.612824
PSNMU-V1.4_AUG-EV-PASAV3_0124190.1	0.256979	1	0.289672	0.97591	0.182873	1	0.248584	0.898623	0.570773	0.930314	-0.0149107	0.997853
PSNMU-V1.4_AUG-EV-PASAV3_0124180.1	-0.937204	1	-1.62908	0.0595332	-0.00640639	1	0.043792	0.986558	0.4269	0.959757	-0.267396	0.916282
PSNMU-V1.4_AUG-EV-PASAV3_0124170.1	-0.0584997	1	-0.285092	0.96385	0.115085	1	-0.657915	0.69161	-0.817524	0.903268	-0.624627	0.782408
PSNMU-V1.4_AUG-EV-PASAV3_0124160.1	-0.231371	1	-0.386316	0.938472	-0.135752	1	0.891809	0.511023	0.742386	0.936253	0.819012	0.670373
PSNMU-V1.4_AUG-EV-PASAV3_0124150.1	0.0836596	1	0.333003	0.97479	-0.495813	0.92141	1.55843	0.228542	1.7184	0.546921	1.80336	0.452389
PSNMU-V1.4_AUG-EV-PASAV3_0124140.1	0.170031	1	0.452784	0.875813	-0.137042	1	-0.817602	0.421533	-0.594001	0.928446	-1.12067	0.333373
PSNMU-V1.4_AUG-EV-PASAV3_0124130.1	0.306446	1	0.477854	0.874828	0.0567512	1	0.179106	0.938361	0.178213	0.991745	0.217208	0.944745
PSNMU-V1.4_AUG-EV-PASAV3_0124120.1	0.701904	1	1.22869	0.226623	0.599089	0.235794	-1.53892	0.159876	-1.67776	0.46682	-1.79204	0.137909
PSNMU-V1.4_AUG-EV-PASAV3_0124110.1	0.00404009	1	-0.174287	0.983583	0.102072	1	-1.16901	0.260146	-2.59538	0.283501	-2.0029	0.0978691
PSNMU-V1.4_AUG-EV-PASAV3_0124100.1	-0.0953427	1	0.198419	0.993525	-0.131439	1	-1.30846	0.305771	-1.15093	0.779978	-1.37518	0.466685
PSNMU-V1.4_AUG-EV-PASAV3_0124090.1	-0.0379963	1	0.0863847	1	-0.217712	1	0.516543	0.74478	0.418059	0.973172	0.338054	0.889855
PSNMU-V1.4_AUG-EV-PASAV3_0124080.1	-0.91703	1	-1.77963	0.0856258	0.0792492	1	-0.437154	0.876464	-0.105325	1	-0.676592	0.837036
PSNMU-V1.4_AUG-EV-PASAV3_0124070.1	-0.273138	1	-0.419623	0.920174	-0.120446	1	1.58895	0.0373199	1.56525	0.458088	1.04937	0.42182
PSNMU-V1.4_AUG-EV-PASAV3_0124060.1	-0.376469	1	-0.755811	0.635664	-0.10536	1	0.619312	0.581812	0.504857	0.940883	0.697495	0.642984
PSNMU-V1.4_AUG-EV-PASAV3_0124050.1	0.485663	1	0.330798	0.930585	0.515301	0.43935	-0.730366	0.665741	-1.0804	0.78256	-1.11663	0.484037
PSNMU-V1.4_AUG-EV-PASAV3_0124040.1	0.543813	1	1.36659	0.259851	-0.441282	0.750221	0.0451608	0.988124	-0.0747935	1	0.235158	0.945127
PSNMU-V1.4_AUG-EV-PASAV3_0124030.1	-0.146378	1	-0.263233	0.973685	-0.100032	1	-0.596379	0.741059	-0.514935	0.955451	-1.29705	0.534629
PSNMU-V1.4_AUG-EV-PASAV3_0124020.1	-0.766373	1	-1.49997	0.146955	0.205475	1	-0.20632	0.912012	-0.219472	0.990034	0.0316939	0.994195
PSNMU-V1.4_AUG-EV-PASAV3_0124010.1	0.00438166	1	0.0892204	1	-0.017948	1	-1.04608	0.232162	-1.26527	0.567616	-1.37391	0.228704
PSNMU-V1.4_AUG-EV-PASAV3_0124000.1	-0.112202	1	0.151073	1	-0.410429	0.555868	-1.58894	0.0270157	-2.00843	0.276534	-1.56628	0.112273
PSNMU-V1.4_AUG-EV-PASAV3_0123990.1	0.108963	1	0.240551	0.98597	-0.0807637	1	-0.0765989	0.974609	0.0387148	1	-0.128571	0.968065
PSNMU-V1.4_AUG-EV-PASAV3_0123980.1	-0.666255	1	-1.87283	0.0607799	0.798266	0.0204641	1.00112	0.565211	0.680948	0.937392	1.16	0.70884
PSNMU-V1.4_AUG-EV-PASAV3_0123970.1	0.403692	1	0.48919	0.918072	0.197991	1	0.144937	0.967501	-0.939205	0.955102	-0.310155	0.954555
PSNMU-V1.4_AUG-EV-PASAV3_0123960.1	0.276501	1	0.442303	0.891049	0.0527877	1	-0.950317	0.2998	-1.18443	0.611121	-1.06689	0.396611
PSNMU-V1.4_AUG-EV-PASAV3_0123950.1	-0.911672	1	-1.5974	0.122216	0.0228898	1	0.199284	0.953896	0.291996	0.990034	0.238698	0.959317
PSNMU-V1.4_AUG-EV-PASAV3_0123940.1	0.21135	1	0.315196	0.97359	0.0518414	1	0.497977	0.765101	0.328294	0.984802	0.788611	0.654142
PSNMU-V1.4_AUG-EV-PASAV3_0123930.1	0.225728	1	0.329919	0.94961	0.0132188	1	1.2021	0.143914	1.23713	0.598005	1.01304	0.428122
PSNMU-V1.4_AUG-EV-PASAV3_0123920.1	-0.0461265	1	0.29047	0.97479	-0.138954	1	-0.754762	0.510005	-0.551866	0.941528	-0.755995	0.627935
PSNMU-V1.4_AUG-EV-PASAV3_0123900.1	-0.245889	1	0.306894	0.987791	-0.88095	0.35159	-1.02903	0.58084	-1.04503	0.889108	-0.265717	0.956129
PSNMU-V1.4_AUG-EV-PASAV3_0123890.1	0.429204	1	0.900807	0.461338	-0.0930882	1	0.344373	0.821127	0.378276	0.966774	0.37068	0.861566
PSNMU-V1.4_AUG-EV-PASAV3_0123880.1	-0.649933	1	-0.43328	0.927781	-0.864197	0.256057	-1.41076	0.226941	-1.92851	0.384771	-1.76957	0.380126
PSNMU-V1.4_AUG-EV-PASAV3_0123870.1	-0.700293	1	-0.368136	0.94961	-1.04214	0.0868163	-1.48412	0.171886	-1.67575	0.498806	-2.35118	0.193969
PSNMU-V1.4_AUG-EV-PASAV3_0123860.1	-0.429816	1	-0.391715	0.95981	-0.710788	0.48528	-0.363157	0.835622	0.0706071	1	-0.613989	0.764799
PSNMU-V1.4_AUG-EV-PASAV3_0123850.1	0.156659	1	0.302268	0.954723	-0.0441411	1	0.236068	0.896791	0.363573	0.971858	0.127398	0.96625
PSNMU-V1.4_AUG-EV-PASAV3_0123830.1	-0.113709	1	0.689343	0.991012	-0.652234	1	0.741223	0.793216	1.94047	0.73546	0.0695166	0.993984
PSNMU-V1.4_AUG-EV-PASAV3_0123800.1	0.402169	1	0.590065	0.881173	0.0490947	1	-1.3901	0.0607886	-1.68271	0.371304	-1.63885	0.0897424
PSNMU-V1.4_AUG-EV-PASAV3_0123790.1	-0.000467184	1	-0.230992	0.985989	-0.458666	0.357634	-1.39229	0.0630952	-1.51078	0.464213	-1.1274	0.320416
PSNMU-V1.4_AUG-EV-PASAV3_0123780.1	0.0602185	1	-0.160879	0.997287	0.188903	1	-0.942753	0.46673	-1.16741	0.743068	-0.856627	0.587618
PSNMU-V1.4_AUG-EV-PASAV3_0123770.1	-0.308892	1	-0.649509	0.708278	-0.0250211	1	-0.709062	0.499011	-1.576	0.427962	-1.00217	0.431908
PSNMU-V1.4_AUG-EV-PASAV3_0123760.1	0.156639	1	0.0153534	1	0.0410182	1	-0.570354	0.630611	-0.44162	0.959757	-0.418535	0.843345
PSNMU-V1.4_AUG-EV-PASAV3_0123750.1	-0.0610251	1	0.156915	1	-0.260217	0.987761	-0.178579	0.94233	-0.473077	0.96081	0.0915902	0.980371
PSNMU-V1.4_AUG-EV-PASAV3_0123740.1	0.652555	1	1.22966	0.377478	0.208816	1	-0.158815	0.945509	-0.492119	0.959757	-0.00773578	1
PSNMU-V1.4_AUG-EV-PASAV3_0123730.1	-0.277117	1	-0.567431	0.79994	-0.0373663	1	-1.69304	0.0164845	-2.48814	0.184976	-1.84057	0.0403655
PSNMU-V1.4_AUG-EV-PASAV3_0123720.1	-0.260447	1	-0.0462787	1	-0.473172	1	-2.61933	0.00105451	-2.11505	0.395857	-2.86568	0.00236013
PSNMU-V1.4_AUG-EV-PASAV3_0123710.1	-0.149534	1	-0.385551	0.952423	0.184893	1	0.208078	0.922173	-0.00139199	1	0.59849	0.769062
PSNMU-V1.4_AUG-EV-PASAV3_0123700.1	0.333891	1	-0.143848	1	0.774876	0.688003	-0.213419	0.952116	-0.520699	0.973172	0.275547	0.954653
PSNMU-V1.4_AUG-EV-PASAV3_0123690.1	0.0581483	1	-0.296024	0.964979	0.329565	0.841988	-0.594659	0.675737	-1.6609	0.596948	-0.404933	0.843573
PSNMU-V1.4_AUG-EV-PASAV3_0123680.1	0.0851726	1	-0.723746	0.745871	0.595414	0.487403	0.179799	0.949507	-0.119522	1	0.496214	0.871457
PSNMU-V1.4_AUG-EV-PASAV3_0123670.1	0.912835	1	0.58055	0.853215	0.76198	0.276883	0.0443107	0.986339	-0.477387	0.950961	0.569942	0.745853
PSNMU-V1.4_AUG-EV-PASAV3_0123660.1	-0.38075	1	-0.0883902	1	-0.66169	0.643882	-1.80437	0.0131569	-2.71456	0.222019	-2.05368	0.0298739
PSNMU-V1.4_AUG-EV-PASAV3_0123650.1	-0.194621	1	-0.747248	0.862869	0.0438841	1	0.765225	0.755949	0.104617	1	1.38005	0.544389
PSNMU-V1.4_AUG-EV-PASAV3_0123640.1	-0.0403586	1	-0.267035	0.985989	0.0764109	1	-1.69726	0.0418617	-1.37231	0.614466	-1.96941	0.037782
PSNMU-V1.4_AUG-EV-PASAV3_0123630.1	0.562918	1	1.01958	0.840976	-0.0689472	1	2.87657	0.00498182	3.29034	0.178534	2.10307	0.169659
PSNMU-V1.4_AUG-EV-PASAV3_0123620.1	-0.35242	1	-0.550848	0.863207	-0.384859	0.804044	-0.374133	0.846329	-0.641359	0.9366	0.138107	0.968065
PSNMU-V1.4_AUG-EV-PASAV3_0123610.1	0.157138	1	0.266594	0.979786	0.0802754	1	0.354515	0.855843	0.276411	0.988384	0.601025	0.776826
PSNMU-V1.4_AUG-EV-PASAV3_0123600.1	-0.208737	1	-0.403811	0.947786	-0.108929	1	0.839311	0.37867	1.26141	0.56909	1.4096	0.310337
PSNMU-V1.4_AUG-EV-PASAV3_0123590.1	0.244736	1	0.205638	0.993068	0.292499	0.969271	-0.649948	0.560475	-1.17552	0.62337	-0.293128	0.905568
PSNMU-V1.4_AUG-EV-PASAV3_0123580.1	0.641013	1	0.780207	0.75984	0.450251	0.830298	-0.321752	0.850054	-1.08957	0.803481	-0.162406	0.958322
PSNMU-V1.4_AUG-EV-PASAV3_0123570.1	-0.0110302	1	0.26616	0.975775	-0.190896	1	0.160863	0.938608	-0.0799099	1	0.541407	0.763745
PSNMU-V1.4_AUG-EV-PASAV3_0123560.1	-0.299125	1	-0.535249	0.809696	-0.139734	1	0.301662	0.887587	-0.0281823	1	0.95049	0.60003
PSNMU-V1.4_AUG-EV-PASAV3_0123550.1	-0.372704	1	-0.754031	0.239396	-0.0852263	1	-0.133449	0.958904	-1.07036	0.813012	-0.948108	0.5416
PSNMU-V1.4_AUG-EV-PASAV3_0123540.1	-0.0291583	1	-0.21957	0.984619	0.0828326	1	-0.278448	0.907783	-0.0365331	1	-0.673967	0.749218
PSNMU-V1.4_AUG-EV-PASAV3_0123530.1	-0.226183	1	0.101279	1	-0.158297	1	-0.373777	0.806208	0.191084	0.990091	-0.312557	0.899645
PSNMU-V1.4_AUG-EV-PASAV3_0123520.1	-0.683396	1	-1.34378	0.122216	-0.0470201	1	-0.364665	0.850303	-0.696891	0.918282	-0.737274	0.650708
PSNMU-V1.4_AUG-EV-PASAV3_0123510.1	0.689607	1	0.33511	0.979485	1.19508	0.382095	-1.79832	0.0288336	-0.571236	0.963121	-2.39644	0.00710128
PSNMU-V1.4_AUG-EV-PASAV3_0123500.1	0.449246	1	0.294146	0.976529	0.681118	0.355772	-1.56494	0.0525866	-1.77397	0.355276	-1.32059	0.228038
PSNMU-V1.4_AUG-EV-PASAV3_0123490.1	-0.261068	1	0.111562	1	-0.624973	0.0980272	-1.78539	0.00933472	-2.11911	0.256819	-1.99441	0.0341133
PSNMU-V1.4_AUG-EV-PASAV3_0123450.1	1.03145	1	1.34239	0.131895	1.06763	0.000507517	-0.642301	0.781433	-0.719432	0.884474	-0.391066	0.879898
PSNMU-V1.4_AUG-EV-PASAV3_0123430.1	0.384923	1	0.296774	0.955165	0.363937	0.585421	1.33707	0.0721671	1.14986	0.60561	1.40438	0.193934
PSNMU-V1.4_AUG-EV-PASAV3_0123400.1	0.408221	1	0.795879	0.687194	-0.0395048	1	0.143529	0.945185	0.188386	0.990091	0.124097	0.967911
PSNMU-V1.4_AUG-EV-PASAV3_0123390.1	0.115667	1	0.223313	0.992893	-0.100116	1	-2.4083	0.000225243	-1.78521	0.296527	-2.82225	0.000389682
PSNMU-V1.4_AUG-EV-PASAV3_0123380.1	-0.178068	1	-0.39505	0.867979	0.00636857	1	-0.352165	0.819651	-0.393775	0.967799	-0.835838	0.538391
PSNMU-V1.4_AUG-EV-PASAV3_0123370.1	0.0410735	1	0.0434271	1	0.0239108	1	-0.178832	0.926703	-0.114289	0.99909	0.0714266	0.983736
PSNMU-V1.4_AUG-EV-PASAV3_0123360.1	0.781948	1	1.18574	0.205878	0.319038	0.732741	-1.4505	0.113498	-1.27381	0.598005	-1.32706	0.285934
PSNMU-V1.4_AUG-EV-PASAV3_0123350.1	0.0515609	1	0.00547014	1	0.0260732	1	-0.0699653	0.97599	-0.348095	0.974951	0.158977	0.957316
PSNMU-V1.4_AUG-EV-PASAV3_0123340.1	-0.493322	1	-0.758249	0.780862	0.0576965	1	-0.524894	0.679672	-0.175495	0.990091	-0.80446	0.629389
PSNMU-V1.4_AUG-EV-PASAV3_0123330.1	-0.239596	1	-0.263417	0.973184	-0.130658	1	-0.880283	0.336303	-0.989569	0.718347	-1.11205	0.385351
PSNMU-V1.4_AUG-EV-PASAV3_0123320.1	0.705797	1	1.07821	0.627155	0.301987	1	-0.553715	0.769146	-0.798911	0.913875	-0.407746	0.887396
PSNMU-V1.4_AUG-EV-PASAV3_0123310.1	-0.202629	1	-0.387666	0.947786	-0.0358746	1	-0.569345	0.670931	-0.83862	0.808958	-0.0652893	0.986719
PSNMU-V1.4_AUG-EV-PASAV3_0123300.1	-0.129399	1	-0.0910479	1	-0.184994	1	-0.276302	0.870649	-0.267022	0.986178	-0.433012	0.824236
PSNMU-V1.4_AUG-EV-PASAV3_0123290.1	-0.0923531	1	0.0296827	1	-0.153612	1	-0.637967	0.621051	-0.722152	0.905039	-0.991287	0.447824
PSNMU-V1.4_AUG-EV-PASAV3_0123280.1	-0.140179	1	-0.221476	0.983583	-0.102314	1	-0.578739	0.72212	-0.475011	0.959757	-0.706342	0.750968
PSNMU-V1.4_AUG-EV-PASAV3_0123270.1	-1.03924	1	-1.23295	0.279439	-0.808496	0.0391159	-0.0487378	0.987764	0.194845	0.990091	-0.498181	0.797744
PSNMU-V1.4_AUG-EV-PASAV3_0123260.1	-0.519528	1	-0.972078	0.359637	-0.0200105	1	0.716038	0.607497	1.06055	0.812937	0.578955	0.787208
PSNMU-V1.4_AUG-EV-PASAV3_0123250.1	0.837582	1	1.10636	0.75635	-0.125798	1	0.0723201	0.97693	0.801449	0.928812	-0.599264	0.722347
PSNMU-V1.4_AUG-EV-PASAV3_0123240.1	-0.630087	1	-0.833386	0.530105	-0.047073	1	-0.00729682	0.998749	0.0779925	1	-0.115945	0.969332
PSNMU-V1.4_AUG-EV-PASAV3_0123220.1	1.11204	1	1.78622	0.186077	0.368015	0.965853	-0.315845	0.845303	-0.511408	0.937492	-0.0413414	0.992259
PSNMU-V1.4_AUG-EV-PASAV3_0123210.1	-0.0203629	1	-0.0546403	1	-0.0504776	1	-0.2847	0.861691	-0.374921	0.967212	-0.161684	0.955909
PSNMU-V1.4_AUG-EV-PASAV3_0123200.1	0.596262	1	0.941809	0.591491	0.0931219	1	0.212925	0.912508	0.0576363	1	0.581936	0.737324
PSNMU-V1.4_AUG-EV-PASAV3_0123190.1	-0.560663	1	-0.884683	0.524523	0.0210344	1	0.332993	0.870649	-0.208731	0.990091	0.573334	0.812129
PSNMU-V1.4_AUG-EV-PASAV3_0123180.1	0.0432701	1	-0.0122934	1	0.0315524	1	0.257244	0.903759	0.548782	0.938988	-0.0343702	0.994768
PSNMU-V1.4_AUG-EV-PASAV3_0123170.1	-0.097747	1	-0.0151596	1	-0.240176	0.971817	-0.571096	0.627457	-0.616284	0.904393	-0.632999	0.699089
PSNMU-V1.4_AUG-EV-PASAV3_0123160.1	0.123223	1	0.29549	0.967894	-0.0894151	1	-0.0674509	0.981468	-0.0133295	1	-0.126819	0.968265
PSNMU-V1.4_AUG-EV-PASAV3_0123150.1	0.0794796	1	-0.153566	0.997287	0.243184	0.978549	-0.990779	0.33732	-1.13085	0.746497	-1.56312	0.149677
PSNMU-V1.4_AUG-EV-PASAV3_0123140.1	0.0397143	1	-0.0215593	1	0.0562984	1	-0.974024	0.320561	-1.99221	0.395857	-1.67194	0.129395
PSNMU-V1.4_AUG-EV-PASAV3_0123130.1	-0.254067	1	-0.499788	0.28879	-0.0577167	1	0.0164113	0.997418	-0.638132	0.930441	-0.950744	0.51675
PSNMU-V1.4_AUG-EV-PASAV3_0123080.1	-0.190616	1	-0.343811	0.94961	-0.061178	1	-0.104405	0.961606	-0.222899	0.990034	0.0985783	0.974322
PSNMU-V1.4_AUG-EV-PASAV3_0123070.1	-0.221394	1	-0.517916	0.82404	-0.0471325	1	-0.785917	0.470877	-0.967843	0.790515	-0.639723	0.691875
PSNMU-V1.4_AUG-EV-PASAV3_0123060.1	0.20324	1	0.169377	0.993525	0.209378	0.980132	-0.141434	0.950753	-0.255794	0.988276	0.0322161	0.994195
PSNMU-V1.4_AUG-EV-PASAV3_0123050.1	-0.143215	1	-0.298781	0.954727	0.0429066	1	-0.043346	0.987378	-0.129128	0.997137	0.0221379	0.996213
PSNMU-V1.4_AUG-EV-PASAV3_0123040.1	-0.256406	1	-0.336264	0.947786	-0.156449	1	-0.132378	0.951843	-0.149625	0.994294	-0.137118	0.965518
PSNMU-V1.4_AUG-EV-PASAV3_0123030.1	0.202841	1	0.312789	0.958242	0.028841	1	0.24274	0.893326	0.333663	0.976706	0.194318	0.947961
PSNMU-V1.4_AUG-EV-PASAV3_0123020.1	-0.362972	1	-0.597364	0.787225	-0.164839	1	0.277336	0.86871	0.387058	0.964748	0.200324	0.945835
PSNMU-V1.4_AUG-EV-PASAV3_0123010.1	-0.332067	1	-0.553868	0.797627	-0.328655	0.732741	-0.601704	0.661118	-0.471305	0.965931	0.0309487	0.994768
PSNMU-V1.4_AUG-EV-PASAV3_0123000.1	-0.0348959	1	0.08556	1	0.331826	0.915949	0.633898	0.588475	0.310283	0.984802	0.971595	0.454787
PSNMU-V1.4_AUG-EV-PASAV3_0122990.1	0.0434874	1	0.0469581	1	-0.0219163	1	-0.0848095	0.969591	-0.0482697	1	-0.0105319	0.99864
PSNMU-V1.4_AUG-EV-PASAV3_0122980.1	-0.151676	1	-0.351487	0.947115	-0.506758	0.234889	-0.895394	0.326216	-0.76508	0.84078	-0.586497	0.727239
PSNMU-V1.4_AUG-EV-PASAV3_0122970.1	0.0405793	1	-0.0245489	1	0.0557551	1	-0.197569	0.916437	-0.0967917	1	-0.23725	0.93363
PSNMU-V1.4_AUG-EV-PASAV3_0122960.1	-0.182449	1	-0.279721	0.969084	-0.244822	0.966196	-0.0377692	0.988513	0.192377	0.990091	-0.172204	0.954358
PSNMU-V1.4_AUG-EV-PASAV3_0122950.1	0.054078	1	-0.059904	1	0.144476	1	0.711531	0.496845	0.668011	0.880966	0.752691	0.60003
PSNMU-V1.4_AUG-EV-PASAV3_0122940.1	0.55524	1	0.603143	0.759349	0.271806	0.888668	0.497625	0.721557	0.530023	0.939509	0.420421	0.837374
PSNMU-V1.4_AUG-EV-PASAV3_0122930.1	0.0648141	1	0.0991745	1	-0.080263	1	-0.033095	0.991193	0.123008	0.99909	-0.143566	0.964297
PSNMU-V1.4_AUG-EV-PASAV3_0122920.1	-0.141194	1	0.310276	0.975775	-0.536225	0.890327	-1.37832	0.0931415	-1.91168	0.424698	-1.53144	0.135759
PSNMU-V1.4_AUG-EV-PASAV3_0122900.1	-0.144467	1	-0.316039	0.952423	-0.0142185	1	-0.165592	0.941516	-0.481709	0.951485	0.0573557	0.988204
PSNMU-V1.4_AUG-EV-PASAV3_0122890.1	-0.291097	1	-0.479177	0.884293	-0.139782	1	-0.0261382	0.992441	0.620351	0.930737	-0.251152	0.927698
PSNMU-V1.4_AUG-EV-PASAV3_0122880.1	-0.0169752	1	0.0467104	1	-0.127288	1	0.51583	0.851911	1.71113	0.73637	0.122286	0.983368
PSNMU-V1.4_AUG-EV-PASAV3_0122870.1	0.557314	1	0.855962	0.469556	0.170939	1	0.822548	0.429803	1.09164	0.698426	0.436763	0.827378
PSNMU-V1.4_AUG-EV-PASAV3_0122860.1	-0.41952	1	-0.348955	0.962864	-0.558571	0.55427	-0.491261	0.827823	-1.30117	0.776505	-0.823778	0.758385
PSNMU-V1.4_AUG-EV-PASAV3_0122850.1	0.125491	1	0.138187	1	0.31952	1	-1.36077	0.0718326	-1.26016	0.544382	-1.30659	0.303871
PSNMU-V1.4_AUG-EV-PASAV3_0122840.1	0.3004	1	0.603021	0.801676	-0.0613457	1	0.288745	0.86871	0.294477	0.984802	0.340322	0.887022
PSNMU-V1.4_AUG-EV-PASAV3_0122830.1	0.054883	1	0.0747505	1	-0.0222928	1	-0.0636723	0.981868	0.243874	0.990034	-0.221905	0.951803
PSNMU-V1.4_AUG-EV-PASAV3_0122820.1	-0.841548	1	-1.53171	0.0762809	-0.0103666	1	0.837681	0.377033	0.984678	0.746152	0.55118	0.75213
PSNMU-V1.4_AUG-EV-PASAV3_0122810.2	0.221533	1	0.325835	0.954723	0.188942	1	0.219548	0.907783	0.475113	0.946891	-0.0298174	0.994666
PSNMU-V1.4_AUG-EV-PASAV3_0122810.1	0.227146	1	0.316367	0.956969	0.206897	0.998004	0.221196	0.907647	0.481326	0.945606	-0.03307	0.993984
PSNMU-V1.4_AUG-EV-PASAV3_0122800.1	0.264974	1	0.20592	0.985989	0.260379	0.950017	-1.08368	0.183865	-1.00405	0.711953	-1.44423	0.17413
PSNMU-V1.4_AUG-EV-PASAV3_0122790.1	0.0482778	1	0.130044	1	-0.0941572	1	0.332981	0.829192	0.529438	0.934411	0.165153	0.954653
PSNMU-V1.4_AUG-EV-PASAV3_0122780.1	0.13058	1	0.295335	0.975522	0.0326631	1	1.24462	0.104287	1.49079	0.400516	1.07789	0.381961
PSNMU-V1.4_AUG-EV-PASAV3_0122770.1	0.265608	1	0.182343	0.997287	0.311187	0.980132	1.77041	0.0684294	1.44939	0.615643	1.61726	0.285802
PSNMU-V1.4_AUG-EV-PASAV3_0122760.1	0.0776658	1	-0.136325	1	0.147337	1	1.7176	0.0299729	1.99657	0.692986	0.418326	0.855553
PSNMU-V1.4_AUG-EV-PASAV3_0122750.1	-0.0498157	1	-0.130078	1	-0.0478085	1	-0.456853	0.774544	-0.125812	0.99909	-0.788548	0.676356
PSNMU-V1.4_AUG-EV-PASAV3_0122740.1	-0.406465	1	-0.61484	0.751843	-0.0691676	1	0.643908	0.794221	-0.959073	0.880944	1.72899	0.394341
PSNMU-V1.4_AUG-EV-PASAV3_0122730.1	0.423302	1	0.556589	0.79117	0.217785	0.969271	0.563211	0.637702	0.483445	0.950961	0.470081	0.802174
PSNMU-V1.4_AUG-EV-PASAV3_0122720.1	-0.0415986	1	0.133117	1	-0.25371	0.975825	-0.142774	0.947998	0.440166	0.959735	-0.687105	0.673378
PSNMU-V1.4_AUG-EV-PASAV3_0122710.1	-0.251447	1	-0.710836	0.659464	0.131991	1	-1.3003	0.417479	-1.57523	0.642817	-1.17586	0.619238
PSNMU-V1.4_AUG-EV-PASAV3_0122700.1	-0.610129	1	-1.0558	0.430636	0.0118149	1	-1.21768	0.535682	-0.234384	0.990091	-2.02011	0.334831
PSNMU-V1.4_AUG-EV-PASAV3_0122690.1	-0.223616	1	-0.39698	0.929449	-0.0384356	1	0.472475	0.721557	0.659375	0.881383	0.321034	0.889054
PSNMU-V1.4_AUG-EV-PASAV3_0122680.1	0.240962	1	0.800934	0.563202	-0.0313564	1	-1.2224	0.22144	-1.43598	0.578961	-1.75745	0.139424
PSNMU-V1.4_AUG-EV-PASAV3_0122670.1	-0.157193	1	-0.355004	0.947786	-0.00351069	1	0.294464	0.893543	0.275704	0.988276	0.43475	0.871457
PSNMU-V1.4_AUG-EV-PASAV3_0122660.1	-0.106289	1	-0.287239	0.9626	0.0124605	1	0.322622	0.844221	0.195958	0.990034	0.607995	0.739459
PSNMU-V1.4_AUG-EV-PASAV3_0122650.1	0.514019	1	0.560234	0.839178	0.331021	0.709025	-1.58201	0.0299729	-1.44404	0.450674	-2.00044	0.0360055
PSNMU-V1.4_AUG-EV-PASAV3_0122640.1	-0.103858	1	-0.322629	0.956608	0.0686885	1	-0.536569	0.707071	-0.402159	0.967581	-0.651848	0.704087
PSNMU-V1.4_AUG-EV-PASAV3_0122630.1	0.352736	1	0.614538	0.88543	-0.0148539	1	-2.4173	0.00297287	-1.09238	0.852978	-2.49397	0.00845235
PSNMU-V1.4_AUG-EV-PASAV3_0122620.1	-0.446358	1	-0.89586	0.503528	0.058984	1	-0.222666	0.904556	-0.0492328	1	-0.304086	0.898517
PSNMU-V1.4_AUG-EV-PASAV3_0122610.1	-0.0728786	1	-0.504328	0.839237	0.176649	1	0.656547	0.547943	0.449865	0.952294	1.05449	0.402058
PSNMU-V1.4_AUG-EV-PASAV3_0122600.1	0.2072	1	0.135806	1	0.234058	1	0.381815	0.815694	0.27499	0.985894	0.55433	0.778065
PSNMU-V1.4_AUG-EV-PASAV3_0122590.1	0.104106	1	0.138282	1	0.0030648	1	0.010173	0.998749	-0.171262	0.991745	0.224531	0.93656
PSNMU-V1.4_AUG-EV-PASAV3_0122580.1	0.899108	1	1.10901	0.513483	0.596393	0.754337	-1.21499	0.122094	-1.72379	0.356087	-0.510824	0.773057
PSNMU-V1.4_AUG-EV-PASAV3_0122570.1	-0.701422	1	-0.321615	1	-1.28937	0.999172	-2.47304	0.00114225	-2.92456	0.170224	-2.5132	0.0703656
PSNMU-V1.4_AUG-EV-PASAV3_0122560.1	-0.827456	1	-1.45226	0.323768	-0.286926	1	-1.73881	0.0116012	-2.12758	0.25309	-2.01817	0.0245632
PSNMU-V1.4_AUG-EV-PASAV3_0122550.1	0.48537	1	1.18921	0.24029	-0.0591294	1	0.16106	0.941655	0.413255	0.96081	-0.0356362	0.993908
PSNMU-V1.4_AUG-EV-PASAV3_0122540.1	-0.420289	1	0.0133901	1	0.0923258	1	-0.905157	0.324035	0.149078	0.995887	-1.05057	0.389981
PSNMU-V1.4_AUG-EV-PASAV3_0122530.2	0.0877376	1	0.272878	0.970021	-0.162239	1	-0.428128	0.779293	-0.0663117	1	-0.630582	0.712002
PSNMU-V1.4_AUG-EV-PASAV3_0122530.1	0.0875621	1	0.272655	0.970021	-0.161706	1	-0.430403	0.778647	-0.0685269	1	-0.631387	0.711378
PSNMU-V1.4_AUG-EV-PASAV3_0122500.1	0.143539	1	0.0604246	1	0.155269	1	-0.243554	0.904556	-0.910426	0.807894	0.0549717	0.988683
PSNMU-V1.4_AUG-EV-PASAV3_0122490.1	0.115671	1	0.0481559	1	0.05993	1	-0.337824	0.83879	-0.90537	0.802342	-0.129231	0.968265
PSNMU-V1.4_AUG-EV-PASAV3_0122460.1	2.97981e-17	1	-9.3373e-17	1	2.28292e-16	1	-3.36924e-17	1	7.40094e-17	1	4.1269e-17	1
PSNMU-V1.4_AUG-EV-PASAV3_0122450.1	0.0659836	1	0.192388	0.991012	-0.109186	1	0.821624	0.398694	0.860883	0.791646	0.623929	0.714246
PSNMU-V1.4_AUG-EV-PASAV3_0122440.1	0.111408	1	0.00966839	1	0.195947	1	-0.454442	0.763522	-0.39492	0.974951	-0.775091	0.595723
PSNMU-V1.4_AUG-EV-PASAV3_0122430.1	-0.11395	1	-0.392013	0.931313	0.0733966	1	-1.19352	0.126912	-1.55578	0.428696	-1.44052	0.274427
PSNMU-V1.4_AUG-EV-PASAV3_0122420.1	0.232611	1	-0.102171	1	0.470677	0.464333	-0.691359	0.661118	-1.27699	0.746574	0.743491	0.606603
PSNMU-V1.4_AUG-EV-PASAV3_0122410.1	-0.298839	1	-0.139017	1	-0.522904	0.544758	0.0362147	0.993275	0.132737	1	-0.143256	0.976569
PSNMU-V1.4_AUG-EV-PASAV3_0122400.1	-0.0679087	1	-0.037814	1	-0.142029	1	0.689271	0.521166	0.415031	0.959757	0.923895	0.475942
PSNMU-V1.4_AUG-EV-PASAV3_0122390.1	-0.210916	1	-0.369941	0.953303	-0.0387542	1	0.771718	0.542544	1.02712	0.775229	0.492921	0.828774
PSNMU-V1.4_AUG-EV-PASAV3_0122380.1	-0.563567	1	-3.25873	0.571168	0.161969	1	-0.836486	0.74478	-0.8152	0.959757	-0.321798	0.951803
PSNMU-V1.4_AUG-EV-PASAV3_0122370.1	-0.274043	1	-0.413486	0.925318	-0.184741	1	0.758578	0.781433	1.9987	0.531783	-0.502616	0.907442
PSNMU-V1.4_AUG-EV-PASAV3_0122360.1	-0.324336	1	-0.559409	0.8053	-0.124382	1	1.62094	0.0288336	1.12122	0.730859	1.59645	0.141136
PSNMU-V1.4_AUG-EV-PASAV3_0122350.1	-0.436322	1	-0.56637	0.877195	-0.373255	0.950195	2.13522	0.00413317	2.04275	0.258929	1.44094	0.343674
PSNMU-V1.4_AUG-EV-PASAV3_0122340.1	-0.0842912	1	-0.0832897	1	-0.127758	1	-0.768641	0.47529	-0.824058	0.825181	-0.733499	0.633739
PSNMU-V1.4_AUG-EV-PASAV3_0122330.1	-0.831212	1	-1.48548	0.121697	-0.00876301	1	0.12236	0.969591	0.161567	0.997987	0.317409	0.948885
PSNMU-V1.4_AUG-EV-PASAV3_0122320.1	-0.365633	1	-0.704048	0.684155	0.146938	1	0.286186	0.861615	0.139978	0.995287	0.481016	0.797328
PSNMU-V1.4_AUG-EV-PASAV3_0122310.1	0.26964	1	0.35399	0.941391	0.119501	1	-0.0640881	0.980655	-0.130546	0.996688	-0.131593	0.968065
PSNMU-V1.4_AUG-EV-PASAV3_0122300.1	0.739765	1	1.43463	0.208457	0.125927	1	1.43986	0.0481585	1.32563	0.524845	1.20019	0.321158
PSNMU-V1.4_AUG-EV-PASAV3_0122290.1	-0.722929	1	-0.614035	0.729891	-0.893821	0.00458917	-0.491087	0.73933	0.645931	0.886762	-1.31201	0.228038
PSNMU-V1.4_AUG-EV-PASAV3_0122280.1	0.464054	1	0.392285	0.947786	0.57735	0.462476	-0.0349606	0.990246	-0.241581	0.988276	0.203354	0.945639
PSNMU-V1.4_AUG-EV-PASAV3_0122270.1	0.117313	1	0.349163	0.947786	-0.17902	1	-0.223592	0.90825	0.0559333	1	-0.374279	0.861052
PSNMU-V1.4_AUG-EV-PASAV3_0122260.1	-0.128631	1	-0.233246	0.978107	-0.0831098	1	0.301509	0.860493	0.335606	0.978181	0.301769	0.910319
PSNMU-V1.4_AUG-EV-PASAV3_0122250.1	-0.411034	1	-0.891485	0.502732	0.0141404	1	0.542663	0.730381	0.616368	0.943515	0.712947	0.728307
PSNMU-V1.4_AUG-EV-PASAV3_0122240.1	0.475058	1	0.754605	0.569488	0.188438	1	1.76935	0.0547591	1.73954	0.409717	1.312	0.270199
PSNMU-V1.4_AUG-EV-PASAV3_0122230.1	0.283745	1	0.473772	0.940261	0.241255	1	2.13819	0.0228932	1.65415	0.637508	2.80923	0.0731161
PSNMU-V1.4_AUG-EV-PASAV3_0122220.1	-0.56313	1	0.00312341	1	-0.315327	1	0.839788	0.460358	2.1384	0.392638	0.325811	0.904998
PSNMU-V1.4_AUG-EV-PASAV3_0122210.1	0.425479	1	0.286652	0.998285	0.625826	1	1.65772	0.465775	2.91972	0.404281	-1.47449	0.761193
PSNMU-V1.4_AUG-EV-PASAV3_0122200.1	0.606688	1	1.17292	0.461398	-0.0112183	1	0.324313	0.843934	1.02374	0.729169	-0.338308	0.879898
PSNMU-V1.4_AUG-EV-PASAV3_0122190.1	0.0671769	1	-0.00664692	1	0.0838772	1	0.401995	0.808353	0.43701	0.966343	0.311514	0.899645
PSNMU-V1.4_AUG-EV-PASAV3_0122180.1	0.198806	1	0.334526	0.948026	0.0336225	1	-0.651159	0.572307	-0.247167	0.988276	-0.960912	0.447824
PSNMU-V1.4_AUG-EV-PASAV3_0122170.1	-0.565663	1	-1.12584	0.24029	0.127714	1	0.033312	0.990954	0.119735	0.998754	0.0366415	0.992542
PSNMU-V1.4_AUG-EV-PASAV3_0122160.1	1.10521	1	1.94353	0.0928019	0.544125	0.726557	-0.0306223	0.991193	-0.100146	1	0.19751	0.947961
PSNMU-V1.4_AUG-EV-PASAV3_0122150.1	0.288854	1	-0.017482	1	0.526655	0.398447	-1.1359	0.324029	-1.88835	0.403821	-1.47875	0.271946
PSNMU-V1.4_AUG-EV-PASAV3_0122140.1	0.16141	1	0.203646	0.990985	0.0471991	1	0.429206	0.773068	0.379486	0.967212	0.552912	0.769251
PSNMU-V1.4_AUG-EV-PASAV3_0122130.1	0.121276	1	0.329637	0.94869	-0.129913	1	0.196435	0.915264	0.172884	0.990091	0.285497	0.908766
PSNMU-V1.4_AUG-EV-PASAV3_0122120.1	-0.269791	1	-0.529774	0.843318	-0.106623	1	0.203399	0.916383	0.120874	0.99909	0.675659	0.712497
PSNMU-V1.4_AUG-EV-PASAV3_0122110.1	-0.0397179	1	-0.408259	0.572737	0.393383	0.744814	-0.694187	0.699177	-0.997952	0.809849	-0.635664	0.756057
PSNMU-V1.4_AUG-EV-PASAV3_0122100.1	-0.128503	1	-0.417274	0.908068	0.0232135	1	0.0528526	0.983027	-0.0475658	1	0.154261	0.959317
PSNMU-V1.4_AUG-EV-PASAV3_0122090.1	0.347452	1	0.821847	0.298784	-0.202134	1	-0.886589	0.572307	-0.263626	0.990034	-1.08929	0.442469
PSNMU-V1.4_AUG-EV-PASAV3_0122080.1	0.379914	1	0.875286	0.10602	-0.249142	1	-0.894149	0.596678	-0.310688	0.985894	-1.12331	0.427205
PSNMU-V1.4_AUG-EV-PASAV3_0122070.1	-0.19813	1	-0.731238	0.589317	0.170494	1	0.0143961	0.997667	-0.00136196	1	-0.0276631	0.994768
PSNMU-V1.4_AUG-EV-PASAV3_0122060.1	-0.105329	1	-0.148572	0.997287	-0.0577611	1	-0.137458	0.949415	-0.255782	0.988276	0.263669	0.924338
PSNMU-V1.4_AUG-EV-PASAV3_0122050.1	0.591664	1	0.617468	0.812296	0.588266	0.313627	0.622879	0.588762	0.523492	0.934411	0.707074	0.674892
PSNMU-V1.4_AUG-EV-PASAV3_0122040.1	0.952747	1	1.3363	0.184173	0.893414	0.0306069	-0.00203664	1	0.0701484	1	0.0718763	0.983368
PSNMU-V1.4_AUG-EV-PASAV3_0122030.1	0.200329	1	0.315296	0.969084	0.129205	1	0.00813454	0.998749	-0.364511	0.973172	0.0209813	0.997432
PSNMU-V1.4_AUG-EV-PASAV3_0122020.1	0.592088	1	1.02031	0.698058	0.0100083	1	0.126137	0.966049	-0.0821983	1	0.421562	0.889205
PSNMU-V1.4_AUG-EV-PASAV3_0122010.1	-0.161455	1	-0.199231	0.991757	-0.167728	1	0.0400713	0.988124	-0.0107156	1	0.09234	0.976569
PSNMU-V1.4_AUG-EV-PASAV3_0122000.1	0.0898554	1	0.243048	0.993427	-0.180635	1	-1.779	0.0104217	-2.05232	0.296527	-1.63408	0.0978691
PSNMU-V1.4_AUG-EV-PASAV3_0121990.1	0.517064	1	1.24721	0.259851	-0.233121	0.981637	-0.049963	0.98446	0.0176126	1	-0.0461747	0.990594
PSNMU-V1.4_AUG-EV-PASAV3_0121980.1	-0.0230105	1	-0.281618	0.970021	0.192396	1	-0.568104	0.680162	-0.189874	0.990091	-1.7806	0.219067
PSNMU-V1.4_AUG-EV-PASAV3_0121970.1	-0.20001	1	-0.457109	0.870552	0.00398121	1	0.214354	0.915264	0.773459	0.849395	-0.825269	0.686042
PSNMU-V1.4_AUG-EV-PASAV3_0121960.1	-0.258688	1	-0.692227	0.687148	0.10146	1	1.96724	0.0033963	1.84502	0.296527	1.51646	0.173871
PSNMU-V1.4_AUG-EV-PASAV3_0121950.1	-0.2125	1	-0.318516	0.950623	-0.188713	1	-0.174155	0.954313	-0.29991	0.988276	-0.148995	0.976422
PSNMU-V1.4_AUG-EV-PASAV3_0121940.1	0.648046	1	0.710675	0.979523	0.425811	1	0.60703	0.838005	-0.102036	1	-0.201667	0.973912
PSNMU-V1.4_AUG-EV-PASAV3_0121930.1	0.448682	1	0.711921	0.799298	0.152957	1	0.481198	0.721602	0.338099	0.982269	0.596451	0.717946
PSNMU-V1.4_AUG-EV-PASAV3_0121920.1	0.0119263	1	-0.0757484	1	0.0520788	1	0.0485578	0.98583	0.11897	0.99909	-0.0130044	0.997853
PSNMU-V1.4_AUG-EV-PASAV3_0121890.1	0.198021	1	0.43608	0.938688	-0.098364	1	0.404268	0.827748	0.348234	0.982246	0.530377	0.836189
PSNMU-V1.4_AUG-EV-PASAV3_0121880.1	0.0992953	1	0.335414	0.953965	-0.218903	0.99789	0.271733	0.881701	0.308269	0.982533	0.307565	0.907721
PSNMU-V1.4_AUG-EV-PASAV3_0121870.1	0.912522	1	1.45228	0.0945018	0.547806	0.251091	-0.528761	0.7548	-0.615322	0.937392	-1.17921	0.393206
PSNMU-V1.4_AUG-EV-PASAV3_0121860.1	0.192684	1	0.340896	0.947591	-0.0112103	1	-0.120421	0.954588	0.016559	1	-0.174171	0.953862
PSNMU-V1.4_AUG-EV-PASAV3_0121850.1	0.150227	1	0.38896	0.922046	-0.134328	1	-0.498411	0.746687	-0.725098	0.894594	-0.255904	0.926055
PSNMU-V1.4_AUG-EV-PASAV3_0121840.1	0.211504	1	0.452376	0.886703	0.0784944	1	0.277882	0.868036	0.351531	0.974077	0.257484	0.923585
PSNMU-V1.4_AUG-EV-PASAV3_0121830.1	-0.224525	1	-0.174082	0.991757	-0.30468	0.907024	-0.449677	0.774157	-0.386584	0.974951	-1.02788	0.447824
PSNMU-V1.4_AUG-EV-PASAV3_0121820.1	0.0145573	1	0.0884832	1	-0.116639	1	-0.0786187	0.981868	-0.538724	0.961784	0.725256	0.784599
PSNMU-V1.4_AUG-EV-PASAV3_0121810.1	0.0815879	1	0.108899	1	-0.0270267	1	0.198654	0.915264	0.319888	0.982533	0.256499	0.924108
PSNMU-V1.4_AUG-EV-PASAV3_0121800.1	-0.0831274	1	-0.366447	0.947112	-0.0186165	1	-0.89376	0.454802	-0.982845	0.807655	-0.968072	0.484037
PSNMU-V1.4_AUG-EV-PASAV3_0121780.1	-0.271683	1	-0.0587657	1	-0.548097	0.366354	0.435319	0.75678	0.656673	0.880849	0.182909	0.951803
PSNMU-V1.4_AUG-EV-PASAV3_0121770.1	0.325795	1	0.150811	0.997287	0.470404	0.304499	-0.540506	0.672912	-0.160273	0.99227	-1.11066	0.376079
PSNMU-V1.4_AUG-EV-PASAV3_0121760.1	-0.118492	1	-0.0929906	1	-0.198706	1	-0.447981	0.751721	-0.387483	0.967356	-0.535184	0.761391
PSNMU-V1.4_AUG-EV-PASAV3_0121750.1	0.158689	1	0.240589	0.981584	0.01274	1	-0.25327	0.907783	-0.153625	0.996476	-0.260563	0.926434
PSNMU-V1.4_AUG-EV-PASAV3_0121740.1	-0.103461	1	0.573333	0.852355	-0.58232	0.140943	-0.724696	0.669813	0.939635	0.918282	-0.989567	0.494269
PSNMU-V1.4_AUG-EV-PASAV3_0121730.1	-0.173833	1	-0.0658047	1	-0.345083	0.700792	-0.542093	0.666799	-0.780055	0.842213	-0.271618	0.915374
PSNMU-V1.4_AUG-EV-PASAV3_0121720.1	0.027814	1	0.0162305	1	-0.0312998	1	-0.363984	0.807156	-0.447178	0.954235	-0.281577	0.911712
PSNMU-V1.4_AUG-EV-PASAV3_0121710.1	0.011452	1	0.102644	1	-0.12533	1	-0.0157268	0.997024	-0.273316	0.984802	0.298835	0.901785
PSNMU-V1.4_AUG-EV-PASAV3_0121700.1	0.285884	1	0.546643	0.804104	0.00624384	1	0.181748	0.925116	0.198666	0.990034	0.209196	0.943915
PSNMU-V1.4_AUG-EV-PASAV3_0121690.1	-0.0789638	1	-0.395267	0.926842	0.2046	0.982691	-0.817839	0.39088	-0.911179	0.760582	-0.698972	0.645866
PSNMU-V1.4_AUG-EV-PASAV3_0121680.1	-0.399142	1	-0.346276	0.950623	-0.558171	0.413107	0.944119	0.396126	1.27771	0.592939	0.890951	0.649234
PSNMU-V1.4_AUG-EV-PASAV3_0121670.1	-0.295519	1	-0.577021	0.766792	-0.0862389	1	0.183646	0.924735	0.233502	0.990034	0.239541	0.932597
PSNMU-V1.4_AUG-EV-PASAV3_0121660.1	-0.606655	1	-1.2636	0.184173	0.103072	1	-0.759747	0.714422	-0.36348	0.984802	-1.67489	0.460966
PSNMU-V1.4_AUG-EV-PASAV3_0121650.1	-0.771401	1	-1.38325	0.167974	-0.0324353	1	-1.00722	0.361315	-0.221048	0.990091	-1.23928	0.307835
PSNMU-V1.4_AUG-EV-PASAV3_0121640.1	-0.0331528	1	-0.111	1	-0.0238797	1	0.108089	0.961606	-0.0915091	1	0.340498	0.888076
PSNMU-V1.4_AUG-EV-PASAV3_0121630.1	0.425461	1	0.448141	0.945719	0.298271	1	-0.263179	0.886042	-0.558333	0.92683	0.0379288	0.993156
PSNMU-V1.4_AUG-EV-PASAV3_0121620.1	-0.136809	1	-0.228515	0.984619	-0.0989158	1	-0.175365	0.934834	-0.236633	0.990034	-0.0750014	0.982044
PSNMU-V1.4_AUG-EV-PASAV3_0121610.1	-0.034822	1	0.0657689	1	-0.161605	1	-0.199666	0.917819	-0.161461	0.991872	-0.19818	0.947961
PSNMU-V1.4_AUG-EV-PASAV3_0121600.1	0.138504	1	0.203853	0.986356	0.00279971	1	0.0828051	0.969591	0.175496	0.990091	0.0404065	0.99253
PSNMU-V1.4_AUG-EV-PASAV3_0121580.1	0.118984	1	0.0900675	1	0.0636619	1	-0.0254188	0.992662	0.253725	0.986923	-0.307179	0.911712
PSNMU-V1.4_AUG-EV-PASAV3_0121570.1	-0.213617	1	-0.231782	0.960447	-0.213934	1	-0.527766	0.733329	-1.07716	0.798996	-1.44606	0.244238
PSNMU-V1.4_AUG-EV-PASAV3_0121560.1	0.165372	1	0.116882	1	0.158144	1	-1.71726	0.0935254	-2.32082	0.277273	-1.83823	0.0758508
PSNMU-V1.4_AUG-EV-PASAV3_0121550.1	-0.152393	1	-0.153505	0.983282	-0.193223	1	-0.257416	0.911618	-0.972493	0.844876	-1.06094	0.488469
PSNMU-V1.4_AUG-EV-PASAV3_0121540.1	0.11195	1	-0.0312392	1	0.213944	0.989545	-0.956043	0.311716	-1.36772	0.610915	-1.38228	0.219373
PSNMU-V1.4_AUG-EV-PASAV3_0121530.1	-0.215507	1	-0.32487	0.931313	-0.162253	1	-0.444834	0.767747	-1.09851	0.742251	-1.24108	0.331918
PSNMU-V1.4_AUG-EV-PASAV3_0121520.1	-0.529736	1	-1.00722	0.226623	-0.0902326	1	-1.50363	0.0484909	-2.3956	0.187459	-1.06503	0.525161
PSNMU-V1.4_AUG-EV-PASAV3_0121510.1	-0.0268029	1	-0.0831687	1	-0.0389752	1	-0.0202034	0.995269	-0.217798	0.990034	0.45922	0.818555
PSNMU-V1.4_AUG-EV-PASAV3_0121500.1	0.0558225	1	-0.0746405	1	0.164755	1	-1.34123	0.103586	-1.45175	0.427962	-1.69596	0.165631
PSNMU-V1.4_AUG-EV-PASAV3_0121490.1	-0.239167	1	-0.131849	1	-0.380952	0.904068	-0.161929	0.956028	-0.94191	0.823218	0.452418	0.902764
PSNMU-V1.4_AUG-EV-PASAV3_0121480.1	0.120893	1	0.0859134	1	0.0821849	1	-0.557945	0.669597	-0.787083	0.822259	-0.259391	0.93656
PSNMU-V1.4_AUG-EV-PASAV3_0121470.1	-0.711358	1	-1.28022	0.198314	0.0358822	1	0.123182	0.962553	0.240708	0.9959	-0.314143	0.914614
PSNMU-V1.4_AUG-EV-PASAV3_0121460.1	0.164766	1	0.427306	0.925953	-0.118714	1	0.0990515	0.96855	-0.375359	0.979933	0.474893	0.836189
PSNMU-V1.4_AUG-EV-PASAV3_0121450.1	0.4491	1	0.547624	0.843318	-0.0532081	1	-1.00877	0.239984	-1.14678	0.599913	-0.72474	0.624416
PSNMU-V1.4_AUG-EV-PASAV3_0121440.1	-0.0438335	1	-0.218439	0.985989	0.0781125	1	-0.823625	0.47789	-1.19868	0.725732	-1.20135	0.33905
PSNMU-V1.4_AUG-EV-PASAV3_0121430.1	0.146277	1	-0.025753	1	0.215343	0.993493	-0.194811	0.926099	-0.224377	0.990034	-0.0518602	0.988539
PSNMU-V1.4_AUG-EV-PASAV3_0121420.1	0.0521675	1	-0.108585	1	0.125463	1	-0.173119	0.938329	-0.278853	0.988032	0.0288324	0.994768
PSNMU-V1.4_AUG-EV-PASAV3_0121410.1	0.040808	1	0.308468	0.954727	-0.253442	0.950017	0.0255638	0.993275	0.0916736	1	-0.00874736	0.999662
PSNMU-V1.4_AUG-EV-PASAV3_0121400.1	-0.233176	1	-0.589284	0.7835	0.0576845	1	-0.411206	0.774544	-0.188574	0.990091	-0.537479	0.778152
PSNMU-V1.4_AUG-EV-PASAV3_0121390.1	-0.0622366	1	0.164064	0.997287	-0.0339281	1	0.801597	0.449064	1.21162	0.627384	0.585129	0.75656
PSNMU-V1.4_AUG-EV-PASAV3_0121380.1	-0.0303769	1	0.0212636	1	-0.134553	1	0.0243352	0.993275	0.18909	0.990091	-0.120919	0.969187
PSNMU-V1.4_AUG-EV-PASAV3_0121370.1	0.0440246	1	0.0584975	1	0.0118437	1	0.131777	0.961606	0.174208	0.99427	0.137107	0.967294
PSNMU-V1.4_AUG-EV-PASAV3_0121360.1	0.219157	1	0.328984	0.94961	0.0599299	1	-0.13599	0.952343	-0.320761	0.984062	0.165388	0.955374
PSNMU-V1.4_AUG-EV-PASAV3_0121350.1	-0.377559	1	-0.357573	0.938688	-0.453699	0.498085	-0.885551	0.414197	-0.184396	0.990091	-1.59455	0.147767
PSNMU-V1.4_AUG-EV-PASAV3_0121340.1	-0.121635	1	-0.0494679	1	-0.261315	0.910553	-0.727247	0.585625	-0.402205	0.974951	-0.826356	0.595723
PSNMU-V1.4_AUG-EV-PASAV3_0121330.1	-0.498949	1	-1.0462	0.430636	0.155848	1	-1.12594	0.604681	-0.168495	0.998754	-2.27076	0.267533
PSNMU-V1.4_AUG-EV-PASAV3_0121320.1	-0.288435	1	-0.702883	0.632502	0.131214	1	-0.380986	0.861473	-0.427142	0.982246	-0.420455	0.895556
PSNMU-V1.4_AUG-EV-PASAV3_0121310.1	0.0935331	1	-0.00322613	1	0.111302	1	-0.0380291	0.988513	0.132	0.996483	-0.140491	0.96399
PSNMU-V1.4_AUG-EV-PASAV3_0121300.1	0.130622	1	0.383536	0.946016	-0.157557	1	-0.0324648	0.991193	-0.0190859	1	0.0263535	0.995566
PSNMU-V1.4_AUG-EV-PASAV3_0121290.1	-0.304387	1	-0.563627	0.822522	-0.0669554	1	-0.274569	0.868889	-0.476732	0.945606	-0.0453424	0.990449
PSNMU-V1.4_AUG-EV-PASAV3_0121280.1	0.104537	1	0.163188	0.997287	-0.00823898	1	-0.253604	0.897076	-0.238746	0.990034	-0.25803	0.926055
PSNMU-V1.4_AUG-EV-PASAV3_0121270.1	0.545346	1	0.747501	0.579555	0.187191	1	-0.901698	0.345376	-0.588466	0.930737	-0.437913	0.838221
PSNMU-V1.4_AUG-EV-PASAV3_0121240.1	0.279557	1	0.456765	0.905002	0.124953	1	0.163198	0.941655	0.00365093	1	0.372667	0.874978
PSNMU-V1.4_AUG-EV-PASAV3_0121230.1	-0.0779817	1	-0.147061	0.997287	-0.0809499	1	0.0859104	0.96855	-0.0140835	1	0.19699	0.948215
PSNMU-V1.4_AUG-EV-PASAV3_0121220.1	0.210609	1	0.16444	0.997118	0.1696	1	0.699403	0.579808	0.592847	0.9366	0.585377	0.750006
PSNMU-V1.4_AUG-EV-PASAV3_0121210.1	0.00889897	1	0.34512	0.947786	-0.507841	0.320105	1.04222	0.258738	1.57643	0.414296	0.256082	0.925701
PSNMU-V1.4_AUG-EV-PASAV3_0121200.1	0.343526	1	0.690492	0.784142	-0.054638	1	0.0328008	0.991834	0.180375	0.992202	-0.11986	0.97218
PSNMU-V1.4_AUG-EV-PASAV3_0121190.1	-0.0117708	1	0.194219	0.989923	-0.285499	0.835261	-0.0294992	0.991525	0.201416	0.990034	-0.211386	0.941603
PSNMU-V1.4_AUG-EV-PASAV3_0121180.1	0.338155	1	0.313867	0.952423	0.283888	0.835261	0.680715	0.541126	0.589467	0.926226	0.766972	0.586573
PSNMU-V1.4_AUG-EV-PASAV3_0121170.1	0.286831	1	0.359664	0.947115	0.121945	1	0.870016	0.456367	0.84121	0.846919	0.850168	0.554838
PSNMU-V1.4_AUG-EV-PASAV3_0121160.1	-0.428775	1	-0.975261	0.415487	0.160595	1	0.810631	0.417784	1.00104	0.742251	0.660912	0.702831
PSNMU-V1.4_AUG-EV-PASAV3_0121150.1	0.251971	1	0.246081	0.975775	0.173725	1	-0.555084	0.647541	-0.852371	0.804435	-0.390358	0.853543
PSNMU-V1.4_AUG-EV-PASAV3_0121140.1	-0.425001	1	-0.62869	0.928804	-0.393741	1	-2.20864	0.0652742	-2.97959	0.243746	-2.11879	0.241887
PSNMU-V1.4_AUG-EV-PASAV3_0121130.1	0.0507433	1	0.340074	0.97479	-0.110102	1	-1.00449	0.256138	-1.11566	0.633783	-0.822209	0.57444
PSNMU-V1.4_AUG-EV-PASAV3_0121120.1	0.0411053	1	-0.127057	1	0.110939	1	0.338354	0.828307	-0.00283616	1	0.665495	0.667759
PSNMU-V1.4_AUG-EV-PASAV3_0121100.1	0.253461	1	0.394536	0.925953	0.0629737	1	1.33916	0.0714509	1.338	0.492641	1.22358	0.265444
PSNMU-V1.4_AUG-EV-PASAV3_0121090.1	0.102081	1	0.542765	0.857025	0.150583	1	0.18879	0.923548	0.511125	0.938035	0.0132423	0.997853
PSNMU-V1.4_AUG-EV-PASAV3_0121080.1	0.0949962	1	0.498231	0.869219	-0.253077	0.922911	-0.150722	0.94233	-0.363265	0.97128	-0.192425	0.948885
PSNMU-V1.4_AUG-EV-PASAV3_0121070.1	-0.640027	1	-1.10981	0.294595	0.0360776	1	0.294818	0.893326	0.0434739	1	0.570441	0.762877
PSNMU-V1.4_AUG-EV-PASAV3_0121060.1	-0.243996	1	-0.356716	0.947786	-0.17661	1	0.219906	0.915264	0.601009	0.936178	0.0208698	0.996628
PSNMU-V1.4_AUG-EV-PASAV3_0121050.1	0.485081	1	0.185884	0.993156	0.79783	0.033859	0.204876	0.913184	0.0899712	1	0.418679	0.837482
PSNMU-V1.4_AUG-EV-PASAV3_0121040.1	-0.494557	1	-1.03813	0.367817	0.0821088	1	0.484927	0.780123	0.829438	0.912447	0.791335	0.719202
PSNMU-V1.4_AUG-EV-PASAV3_0121030.1	0.632022	1	0.631886	0.969084	0.851427	0.286584	1.49097	0.0640246	1.71292	0.556177	0.719197	0.637998
PSNMU-V1.4_AUG-EV-PASAV3_0121020.1	0.00215251	1	-0.0875111	1	0.0055526	1	0.15739	0.941325	0.232956	0.989101	0.0876743	0.976971
PSNMU-V1.4_AUG-EV-PASAV3_0121010.1	-0.558978	1	-0.945107	0.477151	-0.0438784	1	0.378601	0.90351	1.05926	0.884767	-0.673659	0.813279
PSNMU-V1.4_AUG-EV-PASAV3_0121000.1	0.0369349	1	0.238944	0.984619	-0.223267	1	0.396506	0.792495	0.325971	0.979933	0.471419	0.814998
PSNMU-V1.4_AUG-EV-PASAV3_0120990.1	-0.265641	1	-0.372236	0.942272	-0.323954	0.715894	-0.602206	0.621146	-1.08071	0.709832	-0.0926447	0.976569
PSNMU-V1.4_AUG-EV-PASAV3_0120980.1	-0.125351	1	-0.415002	0.918486	0.0715296	1	0.68901	0.724732	0.774787	0.943515	0.207289	0.965769
PSNMU-V1.4_AUG-EV-PASAV3_0120970.1	0.579674	1	0.877408	0.438953	0.238047	0.949251	-0.459869	0.799053	-0.468825	0.962881	-0.409967	0.854728
PSNMU-V1.4_AUG-EV-PASAV3_0120960.1	-0.349128	1	-0.465846	0.866496	-0.287989	0.851582	-0.39467	0.786653	-0.508525	0.943515	-0.178495	0.951803
PSNMU-V1.4_AUG-EV-PASAV3_0120950.1	-0.650276	1	-0.676951	0.969084	-0.659959	1	-0.634246	0.827823	-0.39033	0.985894	-0.617914	0.905165
PSNMU-V1.4_AUG-EV-PASAV3_0120940.1	-0.0214731	1	-0.0424635	1	-0.0714252	1	-0.597029	0.656786	-0.767922	0.870902	-0.513749	0.777991
PSNMU-V1.4_AUG-EV-PASAV3_0120930.1	0.260838	1	0.453561	0.931313	0.165091	1	0.285142	0.864222	0.481375	0.945606	0.249944	0.927698
PSNMU-V1.4_AUG-EV-PASAV3_0120920.1	0.333696	1	0.745196	0.766986	-0.019965	1	0.355813	0.833449	0.0721912	1	0.635094	0.737956
PSNMU-V1.4_AUG-EV-PASAV3_0120910.1	-0.321486	1	-0.425699	0.918158	-0.282715	0.861407	-0.71884	0.507907	-0.541214	0.934411	-0.74132	0.614974
PSNMU-V1.4_AUG-EV-PASAV3_0120900.1	-0.427671	1	-0.52712	0.835197	-0.357827	0.615812	-0.724148	0.482924	-0.66435	0.876736	-0.644642	0.6859
PSNMU-V1.4_AUG-EV-PASAV3_0120880.1	0.452783	1	0.974401	0.668605	0.0176976	1	-0.181457	0.947998	-0.219407	0.990091	-0.171444	0.965769
PSNMU-V1.4_AUG-EV-PASAV3_0120870.1	0.760433	1	1.66359	0.228479	0.140494	1	-0.211244	0.933186	0.574386	0.95465	-0.319308	0.905412
PSNMU-V1.4_AUG-EV-PASAV3_0120860.1	0.485556	1	0.450582	0.906502	0.483812	0.354036	0.69428	0.513757	-0.713159	0.920265	0.660454	0.670862
PSNMU-V1.4_AUG-EV-PASAV3_0120850.1	0.263682	1	0.290439	0.970021	0.186427	1	0.58823	0.616212	0.279236	0.985894	0.595202	0.717631
PSNMU-V1.4_AUG-EV-PASAV3_0120840.1	-0.395301	1	-0.220283	0.997287	-0.794907	0.100839	-2.07238	0.00761178	-2.29049	0.197104	-1.48394	0.3453
PSNMU-V1.4_AUG-EV-PASAV3_0120830.1	-0.0276397	1	-3.25873	0.571168	3.25922	0.61092	-2.3977	0.0180923	-1.11955	0.872808	-3.02315	0.0034934
PSNMU-V1.4_AUG-EV-PASAV3_0120820.1	0.52425	1	0.988202	0.490995	0.138619	1	0.291967	0.855843	0.358267	0.973064	0.269218	0.916282
PSNMU-V1.4_AUG-EV-PASAV3_0120810.1	0.269069	1	0.344281	0.956969	0.0808185	1	1.80892	0.00820351	1.67775	0.335013	1.40193	0.184603
PSNMU-V1.4_AUG-EV-PASAV3_0120800.1	0.279452	1	0.563537	0.810433	0.0203363	1	0.560611	0.64814	0.521062	0.9366	0.515329	0.773845
PSNMU-V1.4_AUG-EV-PASAV3_0120790.1	-0.0554733	1	0.0787186	1	-0.217695	0.97076	-0.588038	0.642411	-0.227019	0.990034	-0.775301	0.597971
PSNMU-V1.4_AUG-EV-PASAV3_0120780.1	0.278658	1	0.402358	0.945719	0.0320553	1	-0.322118	0.835947	-0.113095	0.99909	-0.443285	0.817791
PSNMU-V1.4_AUG-EV-PASAV3_0120770.1	0.410797	1	0.873719	0.60726	-0.293198	0.843951	0.0339663	0.991193	0.538225	0.9366	-0.127879	0.968065
PSNMU-V1.4_AUG-EV-PASAV3_0120760.1	-0.560846	1	-1.047	0.380645	0.10451	1	-0.0782052	0.9851	0.24527	0.990091	-0.0859284	0.99099
PSNMU-V1.4_AUG-EV-PASAV3_0120750.1	0.0776689	1	0.200212	0.986911	-0.104309	1	0.186041	0.936983	0.272881	0.988276	0.0988429	0.976971
PSNMU-V1.4_AUG-EV-PASAV3_0120740.1	0.319854	1	0.68257	0.703228	0.0809811	1	-0.293224	0.85934	0.216247	0.990034	-0.680879	0.653614
PSNMU-V1.4_AUG-EV-PASAV3_0120730.2	0.0443822	1	0.11581	1	-0.144964	1	-0.154418	0.947998	-0.25117	0.988384	-0.173992	0.955374
PSNMU-V1.4_AUG-EV-PASAV3_0120730.1	0.0508056	1	0.118358	1	-0.13434	1	-0.150393	0.949655	-0.243657	0.990034	-0.171372	0.956324
PSNMU-V1.4_AUG-EV-PASAV3_0120720.1	-0.00685616	1	-0.0456218	1	-0.0547796	1	-1.44054	0.0510128	-1.53015	0.368714	-1.88751	0.047168
PSNMU-V1.4_AUG-EV-PASAV3_0120710.1	-0.224729	1	-0.232926	0.970021	-0.250877	0.981637	-0.396548	0.81131	-1.02282	0.809726	-1.04047	0.451672
PSNMU-V1.4_AUG-EV-PASAV3_0120700.1	1.09246	1	1.77498	0.16272	0.575295	0.654466	0.0910178	0.967501	0.0618449	1	0.144817	0.963943
PSNMU-V1.4_AUG-EV-PASAV3_0120680.1	0.24545	1	0.326399	0.952937	0.0459091	1	-0.15521	0.946173	0.12063	0.99909	-0.353765	0.87761
PSNMU-V1.4_AUG-EV-PASAV3_0120670.1	0.373271	1	0.443542	0.918486	0.203329	1	0.667483	0.572307	0.580313	0.92683	0.728942	0.654142
PSNMU-V1.4_AUG-EV-PASAV3_0120660.1	-0.240913	1	-0.43176	0.909992	-0.104509	1	0.0736271	0.974388	0.52654	0.9366	-0.193436	0.948215
PSNMU-V1.4_AUG-EV-PASAV3_0120650.1	0.175473	1	-0.295528	0.96015	0.412689	0.55645	-0.186032	0.929318	-0.266943	0.988276	-0.0574113	0.986774
PSNMU-V1.4_AUG-EV-PASAV3_0120640.1	-0.128526	1	0.0270454	1	-0.367244	0.69219	0.429469	0.790105	0.965833	0.767311	-0.0517244	0.988683
PSNMU-V1.4_AUG-EV-PASAV3_0120630.1	-0.0558907	1	-0.124513	1	-0.0399381	1	-0.238095	0.900775	-0.116195	0.99909	-0.203364	0.945788
PSNMU-V1.4_AUG-EV-PASAV3_0120620.1	-0.527469	1	-0.977805	0.491796	0.116605	1	-0.962805	0.67547	-1.04826	0.868937	-1.14809	0.719777
PSNMU-V1.4_AUG-EV-PASAV3_0120610.1	-0.159078	1	-0.0806316	1	-0.30674	0.816908	-0.0261501	0.992462	0.0256171	1	-0.0487713	0.9894
PSNMU-V1.4_AUG-EV-PASAV3_0120600.1	-0.665324	1	-1.09277	0.279439	-0.117522	1	-0.684694	0.764306	-0.655319	0.950961	-0.744013	0.78993
PSNMU-V1.4_AUG-EV-PASAV3_0120590.1	0.00738869	1	-0.046557	1	-0.0202698	1	0.0962294	0.968253	0.174544	0.991872	0.0660181	0.985574
PSNMU-V1.4_AUG-EV-PASAV3_0120580.1	0.178601	1	0.211636	0.985989	0.033371	1	0.0555632	0.981868	0.407406	0.962217	-0.167201	0.954653
PSNMU-V1.4_AUG-EV-PASAV3_0120570.1	-0.0277161	1	0.137022	1	-0.190125	1	-0.254624	0.890522	0.624944	0.904619	-0.776834	0.607064
PSNMU-V1.4_AUG-EV-PASAV3_0120560.1	-0.201078	1	-0.454119	0.920973	-0.0266704	1	0.139184	0.95927	0.121068	0.999269	0.201648	0.957528
PSNMU-V1.4_AUG-EV-PASAV3_0120550.1	-0.0361967	1	0.0153588	1	-0.183604	1	-0.0610409	0.981543	-0.291403	0.984802	0.00724459	1
PSNMU-V1.4_AUG-EV-PASAV3_0120540.1	0.142368	1	0.195075	0.989611	0.0346154	1	-0.139739	0.948498	-0.185921	0.990091	0.0274093	0.994768
PSNMU-V1.4_AUG-EV-PASAV3_0120530.1	-0.207226	1	-0.133569	1	-0.347823	0.648996	-0.310005	0.854539	-0.024391	1	-0.638271	0.692109
PSNMU-V1.4_AUG-EV-PASAV3_0120520.1	-0.172841	1	-0.309331	0.953928	-0.108126	1	-0.298558	0.87815	-0.729053	0.87011	0.275756	0.935089
PSNMU-V1.4_AUG-EV-PASAV3_0120510.1	0.0587054	1	0.047445	1	0.00816454	1	0.350684	0.822503	0.201358	0.990034	0.688635	0.689095
PSNMU-V1.4_AUG-EV-PASAV3_0120500.1	0.180245	1	0.357968	0.945178	-0.0480576	1	-0.52234	0.72484	-0.609122	0.931063	-0.347256	0.885261
PSNMU-V1.4_AUG-EV-PASAV3_0120490.1	1.24937	1	-0.337379	0.923082	2.49585	1.37493e-18	1.90654	0.0514243	1.89675	0.35888	3.2276	0.00021941
PSNMU-V1.4_AUG-EV-PASAV3_0120470.1	0.037688	1	0.0764844	1	-0.00301255	1	0.154258	0.942852	0.240676	0.988276	0.146043	0.96399
PSNMU-V1.4_AUG-EV-PASAV3_0120460.1	-0.0166201	1	0.0937652	1	-0.42987	0.448171	0.0731179	0.979455	1.11325	0.810075	-0.70501	0.664347
PSNMU-V1.4_AUG-EV-PASAV3_0120450.1	0.286519	1	-0.0805203	1	0.710229	0.0724917	-0.867534	0.355696	-0.503049	0.945207	-1.1655	0.294373
PSNMU-V1.4_AUG-EV-PASAV3_0120440.1	-0.221769	1	-0.345318	0.953303	-0.0161557	1	-1.75327	0.235208	-1.45096	0.709832	-2.26105	0.233043
PSNMU-V1.4_AUG-EV-PASAV3_0120430.1	-0.477599	1	-0.700611	0.69407	-0.328116	0.736773	-0.547965	0.831429	-0.817036	0.920265	-0.0541198	0.994768
PSNMU-V1.4_AUG-EV-PASAV3_0120420.1	0.60518	1	0.565119	0.793661	0.533823	0.208388	0.285443	0.863406	-0.000334021	1	0.586209	0.723663
PSNMU-V1.4_AUG-EV-PASAV3_0120410.1	0.228367	1	1.02101	0.41286	-0.125571	1	-0.829903	0.434313	-0.0454651	1	-1.14705	0.347991
PSNMU-V1.4_AUG-EV-PASAV3_0120400.1	-0.135174	1	-0.383608	0.938688	0.0903996	1	-0.736488	0.483444	-0.964498	0.740447	-0.595359	0.744569
PSNMU-V1.4_AUG-EV-PASAV3_0120390.1	-0.306172	1	-0.611695	0.780862	-0.0762712	1	0.233348	0.944344	0.802308	0.925319	-0.219921	0.964994
PSNMU-V1.4_AUG-EV-PASAV3_0120380.1	-0.132935	1	-0.274855	0.973312	-0.109576	1	0.624512	0.581812	0.630327	0.893228	0.748483	0.610697
PSNMU-V1.4_AUG-EV-PASAV3_0120370.1	-0.0360206	1	-0.00882034	1	0.169176	1	-0.1926	0.92341	-0.117872	0.99909	0.140056	0.965769
PSNMU-V1.4_AUG-EV-PASAV3_0120360.1	0.378743	1	0.460086	0.866681	0.216041	0.972198	0.760867	0.451514	0.853826	0.798012	0.506251	0.777947
PSNMU-V1.4_AUG-EV-PASAV3_0120350.1	0.0382976	1	0.06124	1	0.00205814	1	-1.17952	0.379822	-1.53279	0.636039	-0.905858	0.686752
PSNMU-V1.4_AUG-EV-PASAV3_0120340.1	0.288782	1	0.44069	0.912598	0.0954194	1	-0.0176703	0.996478	-0.135165	0.996312	0.112176	0.969925
PSNMU-V1.4_AUG-EV-PASAV3_0120330.2	2.41209	3.76751e-05	3.3486	1.28483e-06	1.87913	5.61083e-14	-0.0191686	0.997024	0.122098	0.999112	0.0512791	0.989715
PSNMU-V1.4_AUG-EV-PASAV3_0120330.1	2.41168	3.76751e-05	3.35132	1.28483e-06	1.87915	5.86414e-14	-0.0185013	0.997024	0.123378	0.99909	0.0489503	0.990754
PSNMU-V1.4_AUG-EV-PASAV3_0120320.1	1.08894	0.669904	1.14312	0.259851	1.15755	1.01527e-05	0.543009	0.718681	0.513483	0.955049	0.416487	0.848107
PSNMU-V1.4_AUG-EV-PASAV3_0120310.1	-0.0558891	1	-0.985126	0.418046	0.750996	0.0542531	-0.473743	0.735596	-1.62063	0.513676	-0.304458	0.904445
PSNMU-V1.4_AUG-EV-PASAV3_0120300.1	0.0187933	1	0.0226965	1	-0.0559706	1	0.140238	0.947998	0.188236	0.990091	0.17636	0.952824
PSNMU-V1.4_AUG-EV-PASAV3_0120290.1	-0.149048	1	-0.409824	0.916112	0.119585	1	0.641438	0.563754	0.765928	0.830246	0.470215	0.798781
PSNMU-V1.4_AUG-EV-PASAV3_0120280.1	0.748585	1	0.198326	1	1.06611	0.124079	-0.251107	0.888525	-0.641851	0.89916	0.0221194	0.996092
PSNMU-V1.4_AUG-EV-PASAV3_0120270.1	0.0496172	1	0.04269	1	-0.0971258	1	-0.421154	0.781889	-0.273039	0.988226	-0.553634	0.751654
PSNMU-V1.4_AUG-EV-PASAV3_0120260.1	0.00203688	1	-0.373859	0.938244	0.252474	0.922802	-0.22544	0.915264	-0.27724	0.988276	-0.405954	0.851944
PSNMU-V1.4_AUG-EV-PASAV3_0120250.1	0.540617	1	1.07958	0.514582	0.23058	1	-0.575193	0.669313	-0.538511	0.9366	-0.483643	0.828276
PSNMU-V1.4_AUG-EV-PASAV3_0120240.1	0.114563	1	0.6013	0.810433	-0.296685	0.870337	0.273408	0.871879	0.00389321	1	0.397341	0.849185
PSNMU-V1.4_AUG-EV-PASAV3_0120230.1	-0.534444	1	-0.882657	0.499781	-0.376876	0.908238	-0.709811	0.497505	-0.73628	0.844788	-0.635976	0.712497
PSNMU-V1.4_AUG-EV-PASAV3_0120220.1	-0.162357	1	-0.26424	0.97591	-0.0858229	1	-1.17332	0.132563	-1.21465	0.56909	-1.6506	0.111223
PSNMU-V1.4_AUG-EV-PASAV3_0120210.1	-0.0259391	1	0.220928	0.984619	-0.302996	0.770502	-0.0707899	0.975195	-0.0209872	1	-0.0713758	0.983368
PSNMU-V1.4_AUG-EV-PASAV3_0120200.1	0.163892	1	0.478502	0.875988	-0.196895	1	-0.698492	0.523056	-1.13194	0.650522	-0.500854	0.788387
PSNMU-V1.4_AUG-EV-PASAV3_0120180.1	0.495536	1	0.497931	0.866496	0.426569	0.574393	-1.07744	0.349686	-1.50662	0.604291	-1.30124	0.319159
PSNMU-V1.4_AUG-EV-PASAV3_0120170.1	0.275474	1	0.815479	0.568182	-0.123014	1	-0.733462	0.559721	-0.585169	0.9366	-0.914716	0.501852
PSNMU-V1.4_AUG-EV-PASAV3_0120160.1	0.0178804	1	-0.084753	1	0.0553406	1	1.24159	0.108254	1.27583	0.55996	0.859512	0.527561
PSNMU-V1.4_AUG-EV-PASAV3_0120150.1	-0.185325	1	-0.246606	0.978915	-0.177838	1	0.204932	0.934978	0.306412	0.985894	0.0326174	0.994851
PSNMU-V1.4_AUG-EV-PASAV3_0120140.1	-0.752964	1	-1.26344	0.227032	-0.105223	1	-0.509697	0.715278	-0.691978	0.893215	0.235644	0.93363
PSNMU-V1.4_AUG-EV-PASAV3_0120130.1	0.142458	1	-0.00905452	1	0.217254	0.970247	-0.13618	0.949655	-0.876086	0.812937	0.178453	0.952925
PSNMU-V1.4_AUG-EV-PASAV3_0120120.1	0.410231	1	0.896613	0.658336	0.162632	1	0.156817	0.941936	-0.0182261	1	0.432131	0.83335
PSNMU-V1.4_AUG-EV-PASAV3_0120110.1	1.11409	1	1.0876	0.563788	0.690211	0.269608	-0.635928	0.648313	-1.71777	0.344907	-0.625585	0.78202
PSNMU-V1.4_AUG-EV-PASAV3_0120100.1	1.86871	0.258444	1.19799	0.400368	1.77421	0.000178413	0.515606	0.763839	0.477744	0.96081	0.535203	0.787647
PSNMU-V1.4_AUG-EV-PASAV3_0120080.1	-0.00823704	1	-0.459483	0.898472	0.312768	0.851537	1.17322	0.256294	0.78644	0.882936	1.40171	0.244641
PSNMU-V1.4_AUG-EV-PASAV3_0120050.1	0.199724	1	-0.199441	0.997287	0.293339	1	0.510794	0.82323	0.34735	0.984802	0.687745	0.839695
PSNMU-V1.4_AUG-EV-PASAV3_0120040.1	0.365203	1	0.362073	0.93936	0.313207	0.787617	1.74893	0.0369987	1.71956	0.441232	1.42832	0.231744
PSNMU-V1.4_AUG-EV-PASAV3_0120030.1	1.06519	1	1.6424	0.205499	0.517677	0.313411	0.890604	0.411919	1.08219	0.718347	0.577202	0.760581
PSNMU-V1.4_AUG-EV-PASAV3_0120020.1	0.0336845	1	0.0736437	1	-0.0695064	1	0.296946	0.858449	0.230493	0.989101	0.377959	0.862731
PSNMU-V1.4_AUG-EV-PASAV3_0120010.1	0.685208	1	0.824787	0.58507	0.0984154	1	0.429901	0.763522	0.228421	0.990034	0.603231	0.717946
PSNMU-V1.4_AUG-EV-PASAV3_0120000.1	0.598315	1	1.15518	0.385656	0.000470683	1	0.2992	0.865139	0.601082	0.930441	0.00711254	1
PSNMU-V1.4_AUG-EV-PASAV3_0119990.1	0.03921	1	-0.0263027	1	-0.196132	0.99789	0.133917	0.951007	0.0438463	1	0.156264	0.958265
PSNMU-V1.4_AUG-EV-PASAV3_0119980.1	0.215378	1	-0.184861	1	0.632882	0.668017	-0.51938	0.690505	-0.599664	0.915043	0.131907	0.968065
PSNMU-V1.4_AUG-EV-PASAV3_0119970.1	0.199945	1	-0.0208584	1	0.542464	0.469068	-0.655929	0.57136	-0.663261	0.897089	-0.116166	0.97174
PSNMU-V1.4_AUG-EV-PASAV3_0119960.1	0.268368	1	0.578386	0.826331	-0.171842	1	-0.272288	0.882153	-0.230221	0.990034	-0.270889	0.922656
PSNMU-V1.4_AUG-EV-PASAV3_0119950.1	-0.149007	1	-0.251249	0.954004	-0.171349	1	-0.940277	0.490887	-0.956443	0.832076	-0.857691	0.614418
PSNMU-V1.4_AUG-EV-PASAV3_0119940.1	0.205735	1	0.434971	0.90714	-0.0941877	1	-0.766671	0.451718	-1.40835	0.532553	-1.50672	0.18772
PSNMU-V1.4_AUG-EV-PASAV3_0119930.1	-0.184916	1	-0.322111	0.970021	-0.156913	1	-0.136063	0.964225	-0.351876	0.984802	0.187027	0.965769
PSNMU-V1.4_AUG-EV-PASAV3_0119920.1	0.781735	1	1.05026	0.276404	0.427065	0.448171	0.191424	0.929606	-0.00668161	1	0.402643	0.85122
PSNMU-V1.4_AUG-EV-PASAV3_0119900.1	-0.0918684	1	-0.254994	0.976529	0.000440979	1	0.362776	0.81462	-0.0171983	1	0.764012	0.588713
PSNMU-V1.4_AUG-EV-PASAV3_0119890.1	-0.0315163	1	-0.223516	0.982695	0.0439496	1	0.0912098	0.967985	0.0269659	1	0.232648	0.935998
PSNMU-V1.4_AUG-EV-PASAV3_0119880.1	-0.0377575	1	0.0574434	1	-0.20753	1	0.223541	0.912508	0.264332	0.988276	0.175298	0.954653
PSNMU-V1.4_AUG-EV-PASAV3_0119870.1	-0.223904	1	0.0831257	1	-0.309749	0.905965	-0.808182	0.588762	-1.02987	0.824797	-0.944159	0.610821
PSNMU-V1.4_AUG-EV-PASAV3_0119860.1	0.0187934	1	0.0974477	1	-0.119271	1	0.159324	0.938612	0.18391	0.990091	0.167102	0.954653
PSNMU-V1.4_AUG-EV-PASAV3_0119850.1	-0.150476	1	0.228419	0.984619	-0.58191	0.275708	-0.407895	0.817301	-0.457414	0.968419	-0.623596	0.73398
PSNMU-V1.4_AUG-EV-PASAV3_0119840.1	-0.189587	1	-0.147245	0.997287	-0.281752	0.871211	0.615469	0.607473	0.234341	0.988384	1.01308	0.448834
PSNMU-V1.4_AUG-EV-PASAV3_0119830.1	-0.0938516	1	-0.172206	1	-0.060506	1	-0.685604	0.776754	-0.809536	0.925319	-0.885508	0.780484
PSNMU-V1.4_AUG-EV-PASAV3_0119820.1	0.159757	1	0.713467	0.825967	-0.187857	1	-1.45471	0.201366	-2.62078	0.319337	-1.49228	0.318502
PSNMU-V1.4_AUG-EV-PASAV3_0119810.1	-0.335967	1	-0.085992	1	-0.656929	0.251091	-1.01912	0.311716	-1.45805	0.488421	-0.962263	0.569382
PSNMU-V1.4_AUG-EV-PASAV3_0119800.1	-0.262471	1	-0.478778	0.866681	-0.0657117	1	0.326341	0.851075	0.714638	0.862077	-0.0362302	0.994195
PSNMU-V1.4_AUG-EV-PASAV3_0119790.1	-0.137022	1	-0.12554	1	-0.245405	0.991843	0.47019	0.773068	0.682025	0.89916	0.380059	0.887022
PSNMU-V1.4_AUG-EV-PASAV3_0119780.1	0.0657677	1	-0.133569	0.981584	0.129454	1	-1.06044	0.434063	-1.50138	0.55996	-1.30067	0.365033
PSNMU-V1.4_AUG-EV-PASAV3_0119770.1	0.315821	1	0.792825	0.563655	0.00732038	1	-0.701021	0.50903	-1.11288	0.655986	-0.494019	0.784413
PSNMU-V1.4_AUG-EV-PASAV3_0119760.1	0.40055	1	0.326441	0.952227	0.127133	1	0.644081	0.646557	0.900011	0.831041	0.28725	0.916282
PSNMU-V1.4_AUG-EV-PASAV3_0119750.1	0.332223	1	0.414339	0.90553	0.181379	1	0.386779	0.815439	0.443593	0.96081	0.370524	0.866093
PSNMU-V1.4_AUG-EV-PASAV3_0119740.1	0.498099	1	0.889387	0.67964	0.145225	1	-0.0109678	0.998749	0.443795	0.964748	-0.304688	0.917476
PSNMU-V1.4_AUG-EV-PASAV3_0119730.1	0.69925	1	1.55817	0.0787423	-0.0398849	1	0.163562	0.941655	0.495991	0.951737	-0.113445	0.970894
PSNMU-V1.4_AUG-EV-PASAV3_0119720.1	-0.270952	1	-0.254282	0.97479	-0.338158	0.663928	-0.66995	0.571145	-0.680187	0.893215	-0.593927	0.72964
PSNMU-V1.4_AUG-EV-PASAV3_0119690.1	-0.0513359	1	-0.22695	0.984608	-0.0545872	1	-0.0428039	0.988124	0.0621418	1	-0.127081	0.968065
PSNMU-V1.4_AUG-EV-PASAV3_0119680.1	-0.134562	1	-0.227341	0.990206	-0.127698	1	1.96491	0.00393001	0.855959	0.862077	1.63404	0.199597
PSNMU-V1.4_AUG-EV-PASAV3_0119670.1	0.43364	1	-0.116058	1	0.461383	0.7508	1.13667	0.163331	1.11762	0.737024	1.39552	0.169659
PSNMU-V1.4_AUG-EV-PASAV3_0119660.1	-0.360344	1	-0.387916	0.926844	-0.366489	0.661798	-0.610324	0.621102	-1.0788	0.745401	-0.188118	0.951833
PSNMU-V1.4_AUG-EV-PASAV3_0119650.1	0.000169227	1	0.0140715	1	-0.0818462	1	0.316426	0.854539	0.139671	0.996312	0.533656	0.779554
PSNMU-V1.4_AUG-EV-PASAV3_0119640.1	-1.21516	1	-2.20614	0.0162188	-0.369767	0.679977	-0.150368	0.952078	-0.705912	0.908622	0.298985	0.91038
PSNMU-V1.4_AUG-EV-PASAV3_0119630.1	-0.0836549	1	0.00700687	1	-0.250351	0.968074	0.144651	0.952343	0.1077	1	0.322687	0.904445
PSNMU-V1.4_AUG-EV-PASAV3_0119620.1	-0.286757	1	-0.497692	0.883699	-0.0120773	1	0.414049	0.825549	-0.10567	1	0.913269	0.569445
PSNMU-V1.4_AUG-EV-PASAV3_0119610.1	-0.2288	1	-0.322022	0.88543	-0.201091	1	0.119118	0.966049	0.334557	0.984802	-0.0073758	1
PSNMU-V1.4_AUG-EV-PASAV3_0119600.1	0.658572	1	1.24107	0.485463	0.235983	1	-0.753063	0.456465	-1.31601	0.529037	-0.600052	0.730392
PSNMU-V1.4_AUG-EV-PASAV3_0119590.1	0.0146253	1	0.0459149	1	-0.0866644	1	-0.881449	0.349314	-1.39157	0.498382	-0.903548	0.510256
PSNMU-V1.4_AUG-EV-PASAV3_0119580.1	0.286019	1	-0.181705	0.992893	0.0593313	1	0.758149	0.45929	1.09099	0.643235	0.333681	0.881612
PSNMU-V1.4_AUG-EV-PASAV3_0119570.1	-0.299762	1	-0.474286	0.863207	-0.175986	1	0.0131009	0.998012	-0.26364	0.986923	0.34835	0.874841
PSNMU-V1.4_AUG-EV-PASAV3_0119560.1	-0.0343581	1	-1.15556	0.862869	1.04507	0.96869	-1.31026	0.26868	-1.32702	0.667009	-1.25097	0.479134
PSNMU-V1.4_AUG-EV-PASAV3_0119550.1	-0.268281	1	-0.342613	0.956086	-0.156699	1	0.893617	0.326216	0.63694	0.889366	1.1602	0.315471
PSNMU-V1.4_AUG-EV-PASAV3_0119540.1	0.0762758	1	-0.231668	0.985989	0.166918	1	-0.246011	0.891387	-0.349077	0.974848	-0.146153	0.961773
PSNMU-V1.4_AUG-EV-PASAV3_0119530.1	4.53983	0.0349164	2.79558	0.415487	5.5066	2.57686e-06	1.25552	0.232191	2.30784	0.391856	2.09406	0.0609777
PSNMU-V1.4_AUG-EV-PASAV3_0119520.1	0.32799	1	0.54016	0.834915	0.229446	0.974595	0.232031	0.899541	-0.00543511	1	0.616586	0.710386
PSNMU-V1.4_AUG-EV-PASAV3_0119510.1	0.596461	1	0.451006	0.947786	0.617975	0.681239	-1.22966	0.161101	-1.54243	0.558309	-1.50749	0.202737
PSNMU-V1.4_AUG-EV-PASAV3_0119500.1	0.238658	1	0.713523	0.698058	-0.0694552	1	-0.601065	0.598938	-0.73691	0.848824	-0.592304	0.735202
PSNMU-V1.4_AUG-EV-PASAV3_0119490.1	-0.434654	1	-0.905223	0.415487	0.0934956	1	0.683009	0.531084	1.12044	0.628176	0.29672	0.902595
PSNMU-V1.4_AUG-EV-PASAV3_0119480.1	-0.0462525	1	-0.14937	0.997287	-0.0156215	1	0.082569	0.969591	0.235151	0.988276	0.0171748	0.997432
PSNMU-V1.4_AUG-EV-PASAV3_0119470.1	0.0194664	1	0.0932584	1	-0.12494	1	-0.131643	0.961606	-0.42475	0.969334	0.155175	0.968373
PSNMU-V1.4_AUG-EV-PASAV3_0119460.1	-0.695789	1	-0.770229	0.547086	-0.70359	0.0434739	-2.65907	3.4653e-05	-2.78395	0.0717463	-2.30025	0.0265344
PSNMU-V1.4_AUG-EV-PASAV3_0119450.1	-1.14325	1	-0.510748	0.970021	-1.62411	0.289931	-2.06393	0.00166109	-2.7888	0.0747902	-1.68038	0.0981396
PSNMU-V1.4_AUG-EV-PASAV3_0119440.1	0.124267	1	0.661598	0.711362	-0.1963	1	-0.172671	0.930153	0.139359	0.995367	-0.425985	0.827711
PSNMU-V1.4_AUG-EV-PASAV3_0119430.1	0.291915	1	0.819351	0.734932	0.17366	1	-1.25513	0.120175	-1.73434	0.498806	-1.67947	0.124211
PSNMU-V1.4_AUG-EV-PASAV3_0119420.1	0.134651	1	-0.0505291	1	0.263517	0.888473	0.329688	0.835806	-0.197025	0.990091	0.826807	0.536504
PSNMU-V1.4_AUG-EV-PASAV3_0119410.1	0.15993	1	0.0753226	1	0.229297	0.95482	0.545819	0.6657	0.333343	0.979933	0.795041	0.568041
PSNMU-V1.4_AUG-EV-PASAV3_0119400.1	-0.00274891	1	-0.161595	0.997287	0.155234	1	-0.777714	0.490573	-1.32504	0.561533	-1.34238	0.351042
PSNMU-V1.4_AUG-EV-PASAV3_0119390.1	0.138702	1	0.144132	1	-0.191907	1	-0.691038	0.712994	-0.65903	0.907911	-1.47146	0.65855
PSNMU-V1.4_AUG-EV-PASAV3_0119380.1	-0.0471263	1	0.773614	0.826331	-0.139994	1	0.0393803	0.988281	0.416638	0.967135	0.0324902	0.994002
PSNMU-V1.4_AUG-EV-PASAV3_0119370.1	0.255274	1	2.20362	0.858337	-0.224239	1	-1.32292	0.228585	-1.43154	0.76464	-1.55892	0.143392
PSNMU-V1.4_AUG-EV-PASAV3_0119360.1	0.44226	1	1.00062	0.406854	-0.0131765	1	-0.0614285	0.982271	0.0971589	1	-0.15997	0.960804
PSNMU-V1.4_AUG-EV-PASAV3_0119350.1	0.327121	1	0.521483	0.826331	0.0644578	1	0.249787	0.908895	0.35169	0.982269	0.192771	0.951803
PSNMU-V1.4_AUG-EV-PASAV3_0119340.1	0.278747	1	0.901243	0.575998	0.340725	0.95997	-0.477318	0.75743	-0.84021	0.821031	-0.617896	0.771844
PSNMU-V1.4_AUG-EV-PASAV3_0119330.1	0.0148394	1	0.382136	0.947786	-0.182599	1	-0.643316	0.69569	-0.228476	0.990091	-0.839059	0.591411
PSNMU-V1.4_AUG-EV-PASAV3_0119320.1	0.0922801	1	0.410495	0.925953	-0.116697	1	-0.472078	0.751953	-0.011295	1	-0.804876	0.565069
PSNMU-V1.4_AUG-EV-PASAV3_0119310.1	1.08185	1	0.558218	0.901671	1.20972	0.0255238	1.0642	0.199491	0.483887	0.945207	1.50727	0.122924
PSNMU-V1.4_AUG-EV-PASAV3_0119300.1	-0.27217	1	0.345703	0.990985	-1.06991	0.960651	0.708287	0.827748	1.07134	0.846919	0.391403	0.965769
PSNMU-V1.4_AUG-EV-PASAV3_0119290.1	0.254433	1	-0.0245272	1	0.470029	0.960651	-0.0669247	0.988124	-0.532205	0.967581	0.110023	0.985063
PSNMU-V1.4_AUG-EV-PASAV3_0119280.1	0.0246846	1	-0.056147	1	0.0357953	1	0.0214606	0.995264	0.1148	0.99909	0.341574	0.888076
PSNMU-V1.4_AUG-EV-PASAV3_0119270.1	-0.780123	1	0.05757	1	-3.16489	0.664375	-3.26398	0.00373646	-1.44362	0.822259	-3.69217	0.00454853
PSNMU-V1.4_AUG-EV-PASAV3_0119260.1	-0.27217	1	0.345703	0.990985	-1.06991	0.960651	0.708287	0.827748	1.07134	0.846919	0.391403	0.965769
PSNMU-V1.4_AUG-EV-PASAV3_0119240.1	-0.270838	1	-0.330171	0.974271	-0.238308	1	0.087826	0.979455	0.347945	0.985894	-0.13291	0.974722
PSNMU-V1.4_AUG-EV-PASAV3_0119230.1	-0.481995	1	-0.000327362	1	-0.90778	0.00580414	-0.543164	0.699058	0.509835	0.943515	-1.22145	0.315471
PSNMU-V1.4_AUG-EV-PASAV3_0119220.1	-0.773341	1	-0.268205	0.982286	-1.18121	0.0224335	0.0477822	0.988513	0.852026	0.870509	-0.633609	0.756057
PSNMU-V1.4_AUG-EV-PASAV3_0119210.1	-0.917804	1	-0.414091	0.947786	-1.28573	0.0187435	0.0869914	0.979899	0.736115	0.943515	-0.889367	0.63299
PSNMU-V1.4_AUG-EV-PASAV3_0119200.1	0.206776	1	-0.0578716	1	0.394866	0.548095	-0.969902	0.281031	-0.898791	0.760286	-1.08752	0.45319
PSNMU-V1.4_AUG-EV-PASAV3_0119190.1	0.590959	1	0.483836	0.907343	0.559576	0.182976	0.360004	0.848232	0.186605	0.99227	0.880637	0.530353
PSNMU-V1.4_AUG-EV-PASAV3_0119180.1	0.289281	1	0.420998	0.918486	0.11696	1	-0.0347132	0.991891	-0.0484684	1	0.130588	0.968373
PSNMU-V1.4_AUG-EV-PASAV3_0119170.1	-0.763352	1	-0.632203	0.785599	-0.944783	0.0423708	-0.0972905	0.967317	0.191361	0.990091	-0.269365	0.933114
PSNMU-V1.4_AUG-EV-PASAV3_0119160.1	-0.201398	1	-0.30805	0.952937	-0.161786	1	0.360816	0.819651	0.143328	0.994765	0.668033	0.708747
PSNMU-V1.4_AUG-EV-PASAV3_0119150.1	-0.712707	1	-1.46837	0.1066	0.154023	1	-0.6024	0.821768	-0.349873	0.988276	-0.430949	0.936456
PSNMU-V1.4_AUG-EV-PASAV3_0119140.1	-0.0587319	1	-0.401293	0.918072	0.128883	1	0.885157	0.336581	0.572774	0.920265	1.1443	0.345103
PSNMU-V1.4_AUG-EV-PASAV3_0119130.1	-0.129393	1	-0.513882	0.925953	0.0411133	1	0.121347	0.969591	-0.169262	0.997634	0.81404	0.77616
PSNMU-V1.4_AUG-EV-PASAV3_0119120.1	-0.340223	1	-1.56875	0.142414	-0.0290831	1	0.959567	0.460644	0.328479	0.988276	1.97247	0.0431146
PSNMU-V1.4_AUG-EV-PASAV3_0119110.1	0.196079	1	0.103329	1	0.238898	0.954475	0.863055	0.43814	0.937835	0.809849	0.915779	0.510751
PSNMU-V1.4_AUG-EV-PASAV3_0119100.1	-0.917797	1	-1.98698	0.0205691	0.243154	0.950017	-0.48273	0.873482	-0.568923	0.963249	-0.00744535	1
PSNMU-V1.4_AUG-EV-PASAV3_0119090.1	0.156184	1	0.268565	0.974406	0.215245	0.981637	-0.384594	0.81131	-1.16344	0.614466	0.652273	0.714246
PSNMU-V1.4_AUG-EV-PASAV3_0119080.1	0.0647961	1	-0.137729	1	0.146571	1	1.59031	0.276233	2.04796	0.454062	1.16878	0.649997
PSNMU-V1.4_AUG-EV-PASAV3_0119070.1	-0.322595	1	-0.677821	0.673416	-0.0502598	1	0.204737	0.950482	0.698858	0.938988	0.254765	0.957528
PSNMU-V1.4_AUG-EV-PASAV3_0119060.1	0.650757	1	0.565396	0.787225	0.691801	0.0486196	0.227246	0.90291	0.47936	0.953485	0.103499	0.973461
PSNMU-V1.4_AUG-EV-PASAV3_0119050.1	-0.0978173	1	0.176739	0.993525	-0.180252	1	-0.104376	0.963471	0.232078	0.990034	-0.316634	0.896395
PSNMU-V1.4_AUG-EV-PASAV3_0119040.1	0.814427	1	0.81518	0.963079	2.28292e-16	1	-2.24265	0.476937	-2.33101	0.814698	-2.20391	0.731331
PSNMU-V1.4_AUG-EV-PASAV3_0119030.1	0.0276924	1	0.173497	0.993156	-0.176568	1	0.17308	0.929606	0.0347955	1	0.334508	0.879898
PSNMU-V1.4_AUG-EV-PASAV3_0119020.1	-0.14089	1	-0.136553	1	-0.180838	1	0.000681566	1	0.234467	0.988276	-0.161913	0.956129
PSNMU-V1.4_AUG-EV-PASAV3_0119010.1	1.32371	1	0.223903	1	2.23398	0.0269994	-0.372899	0.802315	-0.220889	0.990034	-0.425442	0.827711
PSNMU-V1.4_AUG-EV-PASAV3_0119000.1	-0.142209	1	-0.162696	0.997287	-0.181054	1	0.180731	0.934743	0.202662	0.990091	0.145958	0.964994
PSNMU-V1.4_AUG-EV-PASAV3_0118990.1	-0.18104	1	-0.350045	0.954313	0.0271432	1	0.22039	0.929318	0.247362	0.990034	0.538057	0.848077
PSNMU-V1.4_AUG-EV-PASAV3_0118980.1	-0.223112	1	-0.574024	0.798151	0.0588157	1	-1.0044	0.243037	-1.3052	0.526875	-0.666645	0.66294
PSNMU-V1.4_AUG-EV-PASAV3_0118970.1	0.704496	1	0.914614	0.631563	0.445144	0.732983	-0.54894	0.654968	-0.67422	0.872808	-0.451155	0.812895
PSNMU-V1.4_AUG-EV-PASAV3_0118960.1	0.190669	1	0.0975844	1	0.231734	0.963324	-0.660412	0.585388	-0.637002	0.912447	-0.606148	0.722682
PSNMU-V1.4_AUG-EV-PASAV3_0118950.1	0.614776	1	0.925042	0.715968	0.84451	1	-2.67307	0.0207249	-2.8952	0.247822	-3.00671	0.0595967
PSNMU-V1.4_AUG-EV-PASAV3_0118940.1	1.04822	1	1.42653	0.269295	0.623655	0.52354	-0.10585	0.966049	-0.94094	0.818664	0.286155	0.924108
PSNMU-V1.4_AUG-EV-PASAV3_0118930.1	0.248069	1	0.512638	0.831129	-0.0992289	1	-0.498801	0.731392	-0.2781	0.984938	-0.697346	0.670862
PSNMU-V1.4_AUG-EV-PASAV3_0118920.1	0.246324	1	0.310035	0.954727	0.0977761	1	-0.439149	0.781433	-0.501354	0.952294	-0.274853	0.920394
PSNMU-V1.4_AUG-EV-PASAV3_0118910.1	0.246833	1	0.17796	0.994872	0.324735	0.944453	-0.672579	0.675081	-2.18417	0.406304	-1.32629	0.610343
PSNMU-V1.4_AUG-EV-PASAV3_0118900.1	0.0148458	1	-0.137777	1	0.108556	1	0.482503	0.776058	0.192776	0.990091	0.88071	0.62277
PSNMU-V1.4_AUG-EV-PASAV3_0118890.1	0.132691	1	0.183294	0.993156	-0.00855359	1	0.0491807	0.984829	0.047858	1	-0.160594	0.957528
PSNMU-V1.4_AUG-EV-PASAV3_0118880.1	0.00918464	1	0.0506426	1	-0.116896	1	-0.154027	0.9449	-0.215438	0.990034	-0.00365389	1
PSNMU-V1.4_AUG-EV-PASAV3_0118870.1	-0.185159	1	-0.288531	0.97591	-0.141256	1	0.181302	0.946908	0.197639	0.990091	0.245867	0.949894
PSNMU-V1.4_AUG-EV-PASAV3_0118860.1	0.0381694	1	-0.119941	1	0.180121	1	0.86897	0.345081	0.746977	0.840408	0.988804	0.422478
PSNMU-V1.4_AUG-EV-PASAV3_0118850.1	0.267425	1	0.708941	0.797023	-0.0511331	1	-0.553893	0.758193	-1.04759	0.788432	-0.197366	0.958617
PSNMU-V1.4_AUG-EV-PASAV3_0118840.1	-0.0294132	1	0.0538053	1	-0.1744	1	-0.976148	0.499481	-1.06808	0.818664	-1.2565	0.471263
PSNMU-V1.4_AUG-EV-PASAV3_0118830.1	0.0208366	1	0.112596	1	-0.167367	1	-0.896814	0.379822	-0.857178	0.825181	-1.19513	0.329133
PSNMU-V1.4_AUG-EV-PASAV3_0118820.1	-0.0602444	1	-0.0622005	1	-0.145145	1	-0.272563	0.876674	-0.270004	0.985894	-0.227323	0.93656
PSNMU-V1.4_AUG-EV-PASAV3_0118810.1	-0.245037	1	-0.30275	0.954727	-0.261208	0.888668	-0.0368	0.990044	-0.603837	0.912811	0.655572	0.702831
PSNMU-V1.4_AUG-EV-PASAV3_0118800.1	-0.424855	1	-0.894314	0.49008	0.0404949	1	-1.82025	0.0525866	-2.45008	0.330828	0.334763	0.908766
PSNMU-V1.4_AUG-EV-PASAV3_0118790.1	-0.393739	1	-0.610513	0.768016	-0.113493	1	-0.232413	0.938813	0.0836611	1	-0.27969	0.94883
PSNMU-V1.4_AUG-EV-PASAV3_0118780.1	0.88196	1	1.31042	0.675497	0.47729	0.981637	1.37688	0.453238	2.30827	0.387239	-0.0752963	0.991175
PSNMU-V1.4_AUG-EV-PASAV3_0118770.1	0.444885	1	0.286074	0.963316	0.378736	0.558923	1.34685	0.0697403	0.894018	0.814698	1.21034	0.279107
PSNMU-V1.4_AUG-EV-PASAV3_0118760.1	0.0478156	1	0.0895559	1	-0.0619907	1	-0.142624	0.947998	-0.00455328	1	-0.212822	0.942429
PSNMU-V1.4_AUG-EV-PASAV3_0118750.1	-0.120098	1	-0.267299	0.975623	-0.0237703	1	-0.153223	0.942852	-0.0834461	1	-0.514063	0.793409
PSNMU-V1.4_AUG-EV-PASAV3_0118740.1	0.304473	1	-0.058873	1	0.592258	0.11193	2.08663	0.00546568	1.70129	0.449645	1.70558	0.0997534
PSNMU-V1.4_AUG-EV-PASAV3_0118730.1	-0.238507	1	-0.134039	1	-0.511984	1	-1.06888	0.197078	-1.1632	0.589571	-1.19721	0.29309
PSNMU-V1.4_AUG-EV-PASAV3_0118720.1	0.243217	1	0.253135	0.986911	0.247299	0.999172	-0.0894395	0.969591	0.135075	0.9975	-0.237772	0.937976
PSNMU-V1.4_AUG-EV-PASAV3_0118690.1	0.72801	1	-0.324583	0.93304	0.765668	0.100839	0.190021	0.952078	0.272781	0.988276	-0.0413602	0.992542
PSNMU-V1.4_AUG-EV-PASAV3_0118680.1	0.078165	1	0.20879	0.985989	-0.0681443	1	-0.18207	0.926064	-0.126872	0.997238	-0.248245	0.92607
PSNMU-V1.4_AUG-EV-PASAV3_0118670.1	-0.168291	1	-0.0933973	1	-0.832087	0.35281	1.40946	0.157906	1.76976	0.398835	2.16199	0.229362
PSNMU-V1.4_AUG-EV-PASAV3_0118650.1	-0.224831	1	-0.501146	0.837838	0.0225755	1	-0.915045	0.354533	-0.347966	0.979633	-1.43423	0.17326
PSNMU-V1.4_AUG-EV-PASAV3_0118630.1	0.015927	1	0.036277	1	-0.0704189	1	0.21043	0.913095	0.604711	0.913365	-0.153608	0.958603
PSNMU-V1.4_AUG-EV-PASAV3_0118620.1	0.0281269	1	-0.119326	1	0.213839	0.98697	2.08691	0.00779937	1.6863	0.427962	2.02332	0.0557886
PSNMU-V1.4_AUG-EV-PASAV3_0118610.1	-0.218345	1	-0.153191	0.997287	-0.317045	0.764345	0.686186	0.525744	0.268634	0.985894	1.01573	0.436188
PSNMU-V1.4_AUG-EV-PASAV3_0118600.1	-0.482717	1	-0.704123	0.648779	-0.337283	0.775073	1.39585	0.0668537	1.15081	0.641603	1.29359	0.334831
PSNMU-V1.4_AUG-EV-PASAV3_0118590.1	-0.312832	1	-0.553358	0.818478	-0.146916	1	0.287392	0.876717	0.16438	0.99227	0.411988	0.862934
PSNMU-V1.4_AUG-EV-PASAV3_0118580.1	-0.149106	1	-0.26748	0.9898	-0.0750214	1	-1.62783	0.0365284	-2.21585	0.281356	-1.74528	0.0679584
PSNMU-V1.4_AUG-EV-PASAV3_0118570.1	0.944368	1	1.45455	0.217448	0.434531	0.600511	0.304972	0.855843	0.081028	1	0.449981	0.827919
PSNMU-V1.4_AUG-EV-PASAV3_0118560.1	-0.102628	1	-0.0671153	1	-0.208384	1	0.560865	0.749321	0.272642	0.988276	1.04667	0.631968
PSNMU-V1.4_AUG-EV-PASAV3_0118550.1	-0.0937866	1	0.0326785	1	-0.288188	0.832011	0.0980168	0.964225	0.0939525	1	0.154734	0.958322
PSNMU-V1.4_AUG-EV-PASAV3_0118540.1	0.141622	1	0.269658	0.97479	-0.0220843	1	0.095118	0.967985	0.107024	1	0.135443	0.965769
PSNMU-V1.4_AUG-EV-PASAV3_0118530.1	-0.107085	1	-0.216507	0.98607	0.0422209	1	0.361127	0.833369	0.194438	0.990091	0.637085	0.735202
PSNMU-V1.4_AUG-EV-PASAV3_0118520.1	0.133707	1	0.256115	0.980382	-0.0495196	1	0.217832	0.916437	0.275878	0.987841	0.118285	0.972702
PSNMU-V1.4_AUG-EV-PASAV3_0118510.1	0.573578	1	0.684008	0.703228	0.413146	0.553418	-0.358545	0.815364	-0.466167	0.954505	-0.173143	0.953508
PSNMU-V1.4_AUG-EV-PASAV3_0118500.1	-0.253118	1	-0.236601	0.975435	-0.301868	0.915949	0.385022	0.802181	0.684631	0.884767	0.114087	0.969379
PSNMU-V1.4_AUG-EV-PASAV3_0118490.1	0.0800539	1	0.138019	1	-0.0926618	1	-0.246155	0.891138	-0.237444	0.988384	-0.314547	0.892591
PSNMU-V1.4_AUG-EV-PASAV3_0118480.1	0.107179	1	-0.100685	1	0.238543	1	-0.282227	0.879569	-0.383557	0.970213	-0.291723	0.926025
PSNMU-V1.4_AUG-EV-PASAV3_0118470.1	0.174896	1	0.10917	1	0.188856	1	0.0419232	0.988124	0.100391	1	0.031779	0.994195
PSNMU-V1.4_AUG-EV-PASAV3_0118460.1	0.0529356	1	0.235831	0.977208	-0.270086	0.888043	-0.132013	0.954614	0.0117626	1	-0.266652	0.920626
PSNMU-V1.4_AUG-EV-PASAV3_0118450.1	-0.422707	1	-0.821901	0.549735	-0.068694	1	-1.18524	0.437748	-1.08761	0.824037	-0.884639	0.75213
PSNMU-V1.4_AUG-EV-PASAV3_0118440.1	-0.0662858	1	0.02326	1	-0.210622	0.978439	-0.132082	0.951108	-0.159552	0.991745	-0.0945444	0.976569
PSNMU-V1.4_AUG-EV-PASAV3_0118430.1	0.330153	1	0.307338	0.957189	0.255386	0.950017	0.260289	0.90351	0.331099	0.984688	0.258458	0.926184
PSNMU-V1.4_AUG-EV-PASAV3_0118420.1	0.0259155	1	-0.0866369	1	-0.045057	1	-0.704017	0.526778	-0.939064	0.795167	-0.972279	0.449255
PSNMU-V1.4_AUG-EV-PASAV3_0118410.1	-0.805311	1	-1.50406	0.10602	0.0803078	1	-0.446531	0.890252	0.26201	0.990606	-1.88281	0.411294
PSNMU-V1.4_AUG-EV-PASAV3_0118400.1	0.000232227	1	0.0243629	1	-0.0578021	1	0.486158	0.766631	0.363754	0.979933	0.546536	0.796861
PSNMU-V1.4_AUG-EV-PASAV3_0118390.1	-0.635489	1	-1.14466	0.306442	0.0455763	1	-0.630597	0.763522	-0.755241	0.929374	-0.107445	0.983368
PSNMU-V1.4_AUG-EV-PASAV3_0118380.1	0.243388	1	0.193812	0.992031	0.243897	0.967567	0.799885	0.540817	1.00447	0.793844	0.590246	0.751714
PSNMU-V1.4_AUG-EV-PASAV3_0118370.1	0.671643	1	1.51376	0.207752	-0.163168	1	-0.0351701	0.990721	-0.106769	1	-0.00862593	0.999662
PSNMU-V1.4_AUG-EV-PASAV3_0118360.1	0.0236263	1	0.0432408	1	-0.0586997	1	-0.108463	0.96031	-0.101908	1	-0.12246	0.968065
PSNMU-V1.4_AUG-EV-PASAV3_0118350.1	-0.559138	1	-0.868362	0.448833	-0.225917	0.960651	0.873093	0.588209	1.41828	0.844788	-0.302969	0.935089
PSNMU-V1.4_AUG-EV-PASAV3_0118340.1	0.184446	1	0.315429	0.953303	-0.0403837	1	-0.26142	0.884695	-0.0276907	1	-0.357718	0.868923
PSNMU-V1.4_AUG-EV-PASAV3_0118330.1	-0.0953567	1	-0.0599458	1	-0.19934	1	-0.0261684	0.992662	-0.2004	0.990034	0.188777	0.951803
PSNMU-V1.4_AUG-EV-PASAV3_0118320.1	-0.0113671	1	-0.373091	0.944754	0.416621	0.501125	1.41986	0.0525866	1.47705	0.415744	1.43856	0.197427
PSNMU-V1.4_AUG-EV-PASAV3_0118310.1	-0.247562	1	-0.404711	0.920696	-0.141017	1	0.371302	0.827748	0.357846	0.979933	0.400919	0.853979
PSNMU-V1.4_AUG-EV-PASAV3_0118300.1	0.536767	1	0.73718	0.673648	0.255697	0.919876	-0.133619	0.952078	0.27755	0.98489	-0.544425	0.756057
PSNMU-V1.4_AUG-EV-PASAV3_0118280.1	-0.0501753	1	0.107382	1	-0.312803	0.828491	-0.223547	0.907783	-0.0192137	1	-0.273161	0.92031
PSNMU-V1.4_AUG-EV-PASAV3_0118270.1	0.137168	1	0.112178	1	-0.123589	1	-0.058441	0.981464	-0.035818	1	-0.0158107	0.997433
PSNMU-V1.4_AUG-EV-PASAV3_0118260.1	0.194956	1	0.400662	0.941734	-0.106704	1	0.0175902	0.997024	0.270892	0.988276	-0.146516	0.964994
PSNMU-V1.4_AUG-EV-PASAV3_0118240.1	-0.221414	1	-0.169337	1	-0.764943	0.427601	1.40845	0.158952	1.80227	0.389603	2.1804	0.221729
PSNMU-V1.4_AUG-EV-PASAV3_0118230.1	0.112503	1	0.0629666	1	0.0990677	1	0.477311	0.724732	0.67095	0.880484	0.280822	0.911366
PSNMU-V1.4_AUG-EV-PASAV3_0118220.1	0.530578	1	0.741192	0.806113	0.462842	0.883802	-0.698296	0.540782	-0.578431	0.92663	-0.787937	0.614922
PSNMU-V1.4_AUG-EV-PASAV3_0118210.1	2.97981e-17	1	-9.3373e-17	1	2.28292e-16	1	-6.18149	0.0010588	-2.33101	0.814698	-5.97162	0.0109124
PSNMU-V1.4_AUG-EV-PASAV3_0118200.1	1.4323	1	2.23033	0.853215	2.28292e-16	1	-2.89335	0.0817632	-0.677148	0.954235	-7.69628	0.00646195
PSNMU-V1.4_AUG-EV-PASAV3_0118190.1	0.0598414	1	-9.3373e-17	1	0.0860779	1	-3.58127	0.0618666	-0.131487	1	-3.95159	0.10904
PSNMU-V1.4_AUG-EV-PASAV3_0118180.1	-0.227653	1	-0.185739	0.991471	-0.325981	0.734968	-1.06029	0.211136	-0.992749	0.727821	-0.96679	0.457813
PSNMU-V1.4_AUG-EV-PASAV3_0118170.1	-0.476382	1	0.467618	0.947115	-1.52896	0.208388	-2.01643	0.0452248	-1.03623	0.825181	-2.57658	0.0260959
PSNMU-V1.4_AUG-EV-PASAV3_0118160.1	-0.211493	1	-0.410925	0.922978	-0.076597	1	0.0590242	0.987851	0.44143	0.980774	0.109835	0.981408
PSNMU-V1.4_AUG-EV-PASAV3_0118140.1	-0.024081	1	-0.116859	1	0.0539638	1	0.0238182	0.995269	-0.08254	1	0.0354784	0.994768
PSNMU-V1.4_AUG-EV-PASAV3_0118130.1	0.145796	1	0.313735	0.9527	0.0307551	1	0.936394	0.293743	1.39836	0.515115	0.622418	0.709036
PSNMU-V1.4_AUG-EV-PASAV3_0118120.1	0.143973	1	0.0843557	1	0.152064	1	0.876575	0.401857	0.951515	0.793844	0.663853	0.686752
PSNMU-V1.4_AUG-EV-PASAV3_0118110.1	-0.151073	1	-0.247407	0.97591	-0.0838452	1	0.256094	0.884532	0.300484	0.982901	0.304857	0.899847
PSNMU-V1.4_AUG-EV-PASAV3_0118100.1	0.0765673	1	0.00351332	1	0.0962777	1	-1.26422	0.410452	-1.0784	0.822259	-1.73361	0.412385
PSNMU-V1.4_AUG-EV-PASAV3_0118090.1	0.0429014	1	-0.348879	0.945178	0.36461	0.577968	-0.302705	0.851917	-0.575994	0.92683	-0.148087	0.962485
PSNMU-V1.4_AUG-EV-PASAV3_0118080.1	0.248132	1	0.969865	0.479536	0.7219	0.0367895	-1.45589	0.127279	-1.17825	0.724456	-1.64179	0.14333
PSNMU-V1.4_AUG-EV-PASAV3_0118070.1	-0.120793	1	0.16867	0.997287	-0.193532	1	0.248394	0.915264	0.722255	0.913365	0.129789	0.968373
PSNMU-V1.4_AUG-EV-PASAV3_0118060.2	-0.109793	1	-0.198276	0.9898	-0.0605001	1	-0.791718	0.423858	-1.25665	0.62777	-0.750276	0.61118
PSNMU-V1.4_AUG-EV-PASAV3_0118060.1	-0.108876	1	-0.194233	0.990716	-0.0628452	1	-0.788424	0.427536	-1.24206	0.63666	-0.75401	0.610587
PSNMU-V1.4_AUG-EV-PASAV3_0118050.1	-0.153334	1	0.0646964	1	-0.322484	1	-2.04003	0.00913595	-2.84029	0.175045	-2.06446	0.0255305
PSNMU-V1.4_AUG-EV-PASAV3_0118040.1	0.0291465	1	-0.0154068	1	0.00988955	1	-0.604583	0.628464	-0.752517	0.851357	-0.400723	0.859524
PSNMU-V1.4_AUG-EV-PASAV3_0118030.1	-0.154067	1	0.0810559	1	-0.690254	1	0.214077	0.971173	1.22957	0.922954	-1.98421	0.76245
PSNMU-V1.4_AUG-EV-PASAV3_0118020.1	-0.324993	1	-0.587545	0.67311	-0.108228	1	-0.0441078	0.987851	-0.256554	0.988844	-0.804882	0.621678
PSNMU-V1.4_AUG-EV-PASAV3_0118010.1	-0.0249309	1	0.0324638	1	-0.13895	1	-0.76215	0.449064	-0.471894	0.946945	-0.997487	0.410093
PSNMU-V1.4_AUG-EV-PASAV3_0118000.1	0.0625067	1	0.317187	0.973312	-0.10747	1	-0.0804299	0.970738	-0.0468274	1	0.0614023	0.986169
PSNMU-V1.4_AUG-EV-PASAV3_0117990.1	-0.127468	1	-0.0893453	1	-0.228426	0.957059	0.354634	0.818516	0.247162	0.988276	0.512505	0.787208
PSNMU-V1.4_AUG-EV-PASAV3_0117980.1	-0.171356	1	-0.254316	0.972112	-0.146913	1	0.10912	0.964204	0.140877	0.997327	-0.0789993	0.981471
PSNMU-V1.4_AUG-EV-PASAV3_0117970.1	-0.337971	1	-0.0768687	1	-0.723837	0.0246177	-0.356669	0.855797	0.729181	0.895721	-1.11962	0.417142
PSNMU-V1.4_AUG-EV-PASAV3_0117960.1	0.214554	1	0.0858741	1	0.254556	0.919536	0.0634081	0.979455	-0.108926	0.99909	0.156627	0.957515
PSNMU-V1.4_AUG-EV-PASAV3_0117950.1	-0.145882	1	-0.116649	1	-0.209138	0.995232	1.15579	0.20256	1.18264	0.662156	1.25178	0.348632
PSNMU-V1.4_AUG-EV-PASAV3_0117940.1	0.396428	1	0.145181	1	0.777119	0.408267	-1.93435	0.00361416	-2.39859	0.173243	-1.80294	0.047168
PSNMU-V1.4_AUG-EV-PASAV3_0117930.1	-0.600635	1	-1.08132	0.306284	0.00343837	1	-0.410411	0.896057	0.29063	0.990034	-0.761973	0.813158
PSNMU-V1.4_AUG-EV-PASAV3_0117920.1	-1.1813	0.720626	-1.81431	0.0928019	0.19948	0.99789	0.611436	0.815694	0.357325	0.986316	1.32835	0.647126
PSNMU-V1.4_AUG-EV-PASAV3_0117910.1	0.229422	1	-0.0536804	1	0.520176	0.700865	0.752116	0.493304	1.07851	0.69368	0.140813	0.964403
PSNMU-V1.4_AUG-EV-PASAV3_0117900.1	-0.717921	1	-1.34663	0.161564	0.073265	1	1.29614	0.3877	1.81709	0.504694	1.10688	0.65855
PSNMU-V1.4_AUG-EV-PASAV3_0117890.1	0.120232	1	0.314533	0.97479	-0.232951	1	0.840394	0.39088	1.15209	0.654362	0.336297	0.880527
PSNMU-V1.4_AUG-EV-PASAV3_0117880.1	0.0495799	1	0.00802776	1	0.042399	1	0.126207	0.952343	0.168032	0.990091	0.141211	0.963943
PSNMU-V1.4_AUG-EV-PASAV3_0117870.1	0.436804	1	0.57573	0.862869	0.894713	0.142812	-0.120914	0.954313	0.0886285	1	-0.0646581	0.985574
PSNMU-V1.4_AUG-EV-PASAV3_0117860.1	-0.0329206	1	-0.343725	0.94961	0.235704	0.960651	-0.856112	0.391577	-1.40041	0.487814	-1.62521	0.19723
PSNMU-V1.4_AUG-EV-PASAV3_0117850.1	-0.127482	1	-0.654096	0.58507	0.365208	0.754337	-0.983047	0.359652	-1.17699	0.740447	-1.08739	0.400523
PSNMU-V1.4_AUG-EV-PASAV3_0117840.1	0.295823	1	0.133689	1	0.391249	0.680282	-1.04551	0.3877	-1.86129	0.472701	-1.41314	0.276509
PSNMU-V1.4_AUG-EV-PASAV3_0117830.1	0.00941782	1	0.226231	0.983583	-0.100113	1	-0.214813	0.914279	0.051426	1	-0.581406	0.73823
PSNMU-V1.4_AUG-EV-PASAV3_0117820.1	1.08302	1	0.290817	1	1.28549	0.188467	2.03998	0.081703	1.89539	0.538462	1.97651	0.242095
PSNMU-V1.4_AUG-EV-PASAV3_0117810.1	0.0261114	1	-0.00416147	1	0.0261223	1	0.337862	0.861656	0.390891	0.975428	0.277868	0.932198
PSNMU-V1.4_AUG-EV-PASAV3_0117800.1	0.0251977	1	0.415655	0.932253	-0.107309	1	0.378554	0.799053	1.03455	0.688362	0.032152	0.994195
PSNMU-V1.4_AUG-EV-PASAV3_0117790.1	-1.02836	1	-2.02171	0.01268	0.121531	1	1.96686	0.141233	2.65527	0.305357	1.7341	0.564067
PSNMU-V1.4_AUG-EV-PASAV3_0117780.1	0.121639	1	0.0642183	1	0.156217	1	0.619109	0.679262	0.83762	0.846331	0.7578	0.708747
PSNMU-V1.4_AUG-EV-PASAV3_0117770.1	1.09703	1	0.35604	0.947786	1.77711	0.000855848	2.94575	2.87882e-05	1.7247	0.293043	4.72281	2.59655e-07
PSNMU-V1.4_AUG-EV-PASAV3_0117760.1	0.0232422	1	-0.478892	0.871685	0.327482	0.731532	0.0123024	0.998203	-0.196967	0.990034	0.394106	0.883077
PSNMU-V1.4_AUG-EV-PASAV3_0117750.1	-0.300532	1	-0.57687	0.865127	-0.150081	1	0.737619	0.588209	0.585521	0.942515	1.13718	0.459687
PSNMU-V1.4_AUG-EV-PASAV3_0117740.1	-0.304711	1	-0.630799	0.815435	0.192198	1	-1.02836	0.629174	-1.77459	0.539332	-0.922786	0.792277
PSNMU-V1.4_AUG-EV-PASAV3_0117730.1	-0.0198748	1	0.174318	1	-0.275627	0.995232	0.408767	0.824158	0.45614	0.963559	0.358462	0.901353
PSNMU-V1.4_AUG-EV-PASAV3_0117680.1	0.0169266	1	0.0531548	1	-0.0969013	1	-0.446887	0.769599	-0.535227	0.945363	-0.379583	0.866093
PSNMU-V1.4_AUG-EV-PASAV3_0117670.1	-0.0693845	1	-0.166601	0.993525	-0.033205	1	-0.638198	0.616212	-1.11549	0.727821	-0.814508	0.632628
PSNMU-V1.4_AUG-EV-PASAV3_0117660.1	0.38388	1	0.626566	0.778029	0.323692	0.880626	0.0855139	0.979596	0.220779	0.995367	-0.418927	0.911366
PSNMU-V1.4_AUG-EV-PASAV3_0117650.1	-0.218932	1	-0.405257	0.914444	-0.114463	1	0.304012	0.861473	0.357272	0.973172	0.291771	0.924338
PSNMU-V1.4_AUG-EV-PASAV3_0117640.1	0.16204	1	0.415723	0.952423	-0.155552	1	-2.20619	0.000734236	-2.7244	0.0843314	-2.19208	0.0111224
PSNMU-V1.4_AUG-EV-PASAV3_0117630.1	-0.284691	1	-0.0195948	1	-0.315231	1	-1.57238	0.0664201	-1.96952	0.319045	-1.49454	0.302403
PSNMU-V1.4_AUG-EV-PASAV3_0117620.1	0.926754	1	1.71258	0.169674	0.410793	0.670789	1.38476	0.0609344	1.47892	0.475796	1.38932	0.189742
PSNMU-V1.4_AUG-EV-PASAV3_0117610.1	1.11836	1	2.20559	0.0656747	0.0092392	1	1.66725	0.0771458	1.99954	0.441232	1.30737	0.313129
PSNMU-V1.4_AUG-EV-PASAV3_0117600.1	-0.185767	1	-0.226341	0.97482	-0.179825	1	-0.359325	0.827283	-1.2449	0.706697	-1.24402	0.332505
PSNMU-V1.4_AUG-EV-PASAV3_0117590.1	-0.427042	1	-0.574102	0.699353	-0.333473	0.863764	-0.140426	0.953908	-0.870807	0.862077	-0.946077	0.546599
PSNMU-V1.4_AUG-EV-PASAV3_0117580.1	0.214184	1	0.544666	0.804104	-0.106892	1	-0.0356934	0.990954	0.123128	0.99909	-0.208921	0.944992
PSNMU-V1.4_AUG-EV-PASAV3_0117570.1	-0.0743081	1	-0.169224	0.997287	-0.0735727	1	-0.383261	0.809381	-0.838315	0.830246	-0.0327273	0.994195
PSNMU-V1.4_AUG-EV-PASAV3_0117560.1	1.33002	1	1.83099	0.471903	0.952614	0.250908	0.962731	0.347351	1.05161	0.783877	1.10796	0.409126
PSNMU-V1.4_AUG-EV-PASAV3_0117550.1	0.265244	1	-0.136325	1	0.409879	1	1.1242	0.536019	2.23435	0.429167	0.925254	0.74732
PSNMU-V1.4_AUG-EV-PASAV3_0117540.1	0.605711	1	0.905036	0.914444	0.288877	1	0.0467746	0.988281	0.142315	1	0.0254326	0.996018
PSNMU-V1.4_AUG-EV-PASAV3_0117530.1	0.260522	1	0.646702	0.883568	-0.135053	1	-1.37326	0.128933	-1.84854	0.356087	-1.48979	0.249561
PSNMU-V1.4_AUG-EV-PASAV3_0117520.1	-0.0798728	1	-0.3174	0.953542	0.0957113	1	-0.0237385	0.993701	-0.102252	1	0.169721	0.955832
PSNMU-V1.4_AUG-EV-PASAV3_0117510.1	-0.0374142	1	-0.096434	1	0.0484066	1	-0.516656	0.829192	-0.0547639	1	-0.783679	0.772759
PSNMU-V1.4_AUG-EV-PASAV3_0117500.1	-1.38763	1	-2.02263	0.0783108	-0.57859	0.639837	-0.387981	0.802315	-0.563566	0.929374	-0.582324	0.756057
PSNMU-V1.4_AUG-EV-PASAV3_0117490.1	-0.374913	1	-0.711443	0.781729	-0.0845941	1	0.845436	0.380156	1.14774	0.662955	0.372346	0.858213
PSNMU-V1.4_AUG-EV-PASAV3_0117480.1	1.34286	1	2.03572	0.570407	0.496294	1	0.074341	0.988759	0.38886	0.989101	-0.557314	0.916282
PSNMU-V1.4_AUG-EV-PASAV3_0117470.1	0.217627	1	0.276229	0.975304	0.108453	1	0.6855	0.571285	0.910211	0.785619	0.587224	0.761793
PSNMU-V1.4_AUG-EV-PASAV3_0117450.1	0.207367	1	0.249364	0.97479	0.113269	1	-0.184988	0.937114	-0.218179	0.990034	-0.12821	0.968065
PSNMU-V1.4_AUG-EV-PASAV3_0117440.1	0.226902	1	0.300979	0.954727	0.087095	1	-0.21635	0.919811	-0.247895	0.990034	-0.159516	0.959317
PSNMU-V1.4_AUG-EV-PASAV3_0117430.1	0.196306	1	0.581408	0.905326	-0.186725	1	0.181148	0.930153	-0.107298	1	-0.541191	0.769251
PSNMU-V1.4_AUG-EV-PASAV3_0117420.1	0.250847	1	0.467143	0.863821	-0.0242268	1	-0.804564	0.424124	-1.14869	0.631801	-0.916827	0.552357
PSNMU-V1.4_AUG-EV-PASAV3_0117410.1	-0.294411	1	-0.385147	0.938688	-0.225052	0.969271	-0.0931706	0.968256	-0.989998	0.718347	0.915485	0.548846
PSNMU-V1.4_AUG-EV-PASAV3_0117400.1	-0.191049	1	-0.487796	0.891049	0.00264579	1	0.931604	0.29583	0.790278	0.821689	1.05242	0.412744
PSNMU-V1.4_AUG-EV-PASAV3_0117390.1	-0.373103	1	-1.05803	0.465662	-0.301719	1	-0.42603	0.763522	-0.435701	0.959757	-0.347823	0.886013
PSNMU-V1.4_AUG-EV-PASAV3_0117380.1	0.0993227	1	0.196082	0.991931	-0.0222443	1	-0.336635	0.884043	-0.193863	0.990339	-1.08014	0.623139
PSNMU-V1.4_AUG-EV-PASAV3_0117370.1	0.829806	1	1.53719	0.236864	0.227925	0.99789	-0.506064	0.69273	-0.278365	0.984802	-0.633872	0.694813
PSNMU-V1.4_AUG-EV-PASAV3_0117360.1	-0.4949	1	-1.00398	0.399435	-0.0380711	1	-0.31351	0.932651	0.687033	0.944582	-1.35209	0.58278
PSNMU-V1.4_AUG-EV-PASAV3_0117350.1	-0.566606	1	-0.981676	0.490369	-0.0689499	1	-0.461179	0.873656	-0.258938	0.990091	-0.419513	0.929946
PSNMU-V1.4_AUG-EV-PASAV3_0117340.1	0.121346	1	-0.755216	0.648923	0.459942	0.33833	-0.727962	0.684229	-0.628185	0.931519	-0.638216	0.744609
PSNMU-V1.4_AUG-EV-PASAV3_0117330.1	-0.310024	1	-0.666287	0.74679	-0.719614	0.0836063	-2.69955	3.82221e-05	-1.46878	0.579027	-1.99365	0.031917
PSNMU-V1.4_AUG-EV-PASAV3_0117320.1	0.825101	1	1.02202	0.304562	0.4863	0.347629	1.10257	0.26868	0.909262	0.819551	1.16289	0.343199
PSNMU-V1.4_AUG-EV-PASAV3_0117310.1	0.170419	1	0.275981	0.966115	0.0042693	1	-0.191991	0.926703	-0.181485	0.990091	-0.151851	0.961146
PSNMU-V1.4_AUG-EV-PASAV3_0117300.1	-0.667006	1	-1.58478	0.063759	0.0742216	1	-1.3709	0.0974225	-1.69219	0.342475	-0.684968	0.770151
PSNMU-V1.4_AUG-EV-PASAV3_0117290.1	-0.223068	1	-0.162286	0.997287	-0.389372	0.572166	0.0593374	0.98144	0.478922	0.945606	-0.409821	0.837482
PSNMU-V1.4_AUG-EV-PASAV3_0117280.1	-0.140425	1	-0.040376	1	-0.176277	1	-0.370015	0.815694	0.222855	0.990034	-0.97535	0.452393
PSNMU-V1.4_AUG-EV-PASAV3_0117270.1	-0.607703	1	-0.664945	0.684155	-0.665786	0.096642	2.32819	0.000731248	2.03239	0.298954	2.1124	0.042921
PSNMU-V1.4_AUG-EV-PASAV3_0117260.1	-0.06497	1	-0.381124	0.947988	0.0443821	1	0.162907	0.954442	-0.0668561	1	0.423842	0.899847
PSNMU-V1.4_AUG-EV-PASAV3_0117250.1	-0.335405	1	-0.615328	0.793706	-0.136507	1	-0.0768856	0.988124	-1.04971	0.844788	1.03857	0.738481
PSNMU-V1.4_AUG-EV-PASAV3_0117240.1	-0.0891347	1	-0.263426	0.977208	0.121799	1	0.950095	0.39912	0.692405	0.916519	1.0709	0.477404
PSNMU-V1.4_AUG-EV-PASAV3_0117230.1	-0.188791	1	-0.238258	0.983583	-0.245599	0.960651	0.693914	0.66664	0.687527	0.912447	0.519706	0.867194
PSNMU-V1.4_AUG-EV-PASAV3_0117220.1	2.04982	1	3.35542	0.216343	1.45127	0.0692297	0.97312	0.607497	0.969252	0.904659	1.19415	0.63299
PSNMU-V1.4_AUG-EV-PASAV3_0117210.1	-0.751629	1	-1.08846	0.37873	-0.515509	0.748768	-0.362096	0.912647	-0.691292	0.943515	0.0910933	0.988358
PSNMU-V1.4_AUG-EV-PASAV3_0117200.1	-0.159229	1	-0.0411786	1	-0.358384	0.964997	-1.38804	0.126193	-2.22404	0.284863	-1.04925	0.53189
PSNMU-V1.4_AUG-EV-PASAV3_0117190.1	-0.321289	1	-0.67947	0.752642	-0.0220888	1	0.287448	0.904773	0.0879249	1	0.476921	0.868923
PSNMU-V1.4_AUG-EV-PASAV3_0117140.1	-0.270919	1	-0.241674	0.978915	-0.401174	0.494472	-0.368536	0.803486	-0.0705978	1	-0.602485	0.719777
PSNMU-V1.4_AUG-EV-PASAV3_0117120.1	-0.114324	1	-0.215913	0.986911	-0.0657413	1	-0.337181	0.840992	-0.704603	0.888757	0.0462513	0.990166
PSNMU-V1.4_AUG-EV-PASAV3_0117110.1	-0.204152	1	-0.403687	0.914444	-0.0722716	1	0.878671	0.343513	1.19316	0.576924	0.443293	0.829108
PSNMU-V1.4_AUG-EV-PASAV3_0117100.1	0.09435	1	-0.0868699	1	0.199728	1	-0.703694	0.563176	-1.32098	0.678841	-1.48297	0.204413
PSNMU-V1.4_AUG-EV-PASAV3_0117090.1	0.0931678	1	-0.0929822	1	0.206053	1	-0.699746	0.56074	-1.32337	0.673907	-1.46485	0.213178
PSNMU-V1.4_AUG-EV-PASAV3_0117080.1	-0.14467	1	-0.268767	0.973312	-0.139601	1	0.821305	0.397005	0.766848	0.830027	1.01734	0.43431
PSNMU-V1.4_AUG-EV-PASAV3_0117070.1	0.0446535	1	0.0727725	1	-0.0494561	1	-0.349134	0.829023	-0.505892	0.943515	-0.190416	0.951803
PSNMU-V1.4_AUG-EV-PASAV3_0117060.1	0.174724	1	0.167063	0.997287	0.175486	1	-0.631127	0.582439	-1.13751	0.631184	-0.0873904	0.976971
PSNMU-V1.4_AUG-EV-PASAV3_0117050.1	0.423843	1	0.771705	0.696042	0.0631313	1	1.14291	0.152506	1.35859	0.47799	1.02311	0.410896
PSNMU-V1.4_AUG-EV-PASAV3_0117040.1	0.255956	1	0.168989	0.998825	0.295515	0.95997	1.57309	0.0299189	1.40116	0.469987	1.54838	0.145403
PSNMU-V1.4_AUG-EV-PASAV3_0117030.1	0.759735	1	0.415941	0.97479	0.843425	0.639632	1.70983	0.0788382	1.06998	0.818882	1.56986	0.321417
PSNMU-V1.4_AUG-EV-PASAV3_0117020.1	0.302956	1	0.647117	0.97479	-0.152397	1	0.972919	0.596748	1.01141	0.885847	0.867662	0.801718
PSNMU-V1.4_AUG-EV-PASAV3_0117010.1	-0.830662	1	-1.69626	0.0936994	0.164911	1	-0.405107	0.895002	-0.292372	0.990034	-0.441634	0.924949
PSNMU-V1.4_AUG-EV-PASAV3_0117000.1	-0.0307766	1	-0.142964	0.99896	0.0194336	1	0.0223879	0.993701	0.0958091	1	-0.00317167	1
PSNMU-V1.4_AUG-EV-PASAV3_0116990.1	0.0288343	1	-0.104268	1	0.123203	1	2.60277	0.00049657	2.05196	0.319045	2.44848	0.00908554
PSNMU-V1.4_AUG-EV-PASAV3_0116980.1	0.871434	1	0.886545	0.573462	0.68769	0.249664	0.430083	0.774563	1.20372	0.615643	-0.270698	0.925701
PSNMU-V1.4_AUG-EV-PASAV3_0116970.1	0.540631	1	1.48829	0.139612	0.246649	0.921778	-0.362034	0.854539	-0.12	1	-0.524065	0.797328
PSNMU-V1.4_AUG-EV-PASAV3_0116960.1	-0.249646	1	-0.674173	0.731019	0.209366	0.995426	1.11863	0.17265	0.804009	0.844415	0.914444	0.501852
PSNMU-V1.4_AUG-EV-PASAV3_0116950.1	0.932303	1	1.1846	0.416442	0.607757	0.320105	0.700837	0.544679	1.06617	0.711825	0.349277	0.887263
PSNMU-V1.4_AUG-EV-PASAV3_0116940.1	1.48364	1	2.73558	0.0450793	0.786183	0.372354	-0.333263	0.851994	-0.923475	0.819629	0.300801	0.906632
PSNMU-V1.4_AUG-EV-PASAV3_0116930.1	0.493432	1	0.127873	1	0.685025	0.119511	3.61777	2.72951e-09	2.70018	0.0829259	3.76113	2.31495e-06
PSNMU-V1.4_AUG-EV-PASAV3_0116920.1	-0.54324	1	-1.13311	0.259851	0.0382007	1	0.464597	0.803363	0.728768	0.894613	0.293445	0.942763
PSNMU-V1.4_AUG-EV-PASAV3_0116910.1	-0.0931662	1	-0.0461041	1	-0.195738	1	0.0939503	0.966049	-0.172485	0.990091	0.409869	0.841599
PSNMU-V1.4_AUG-EV-PASAV3_0116900.1	0.634889	1	0.534988	0.896534	0.860583	0.293529	0.176368	0.941655	0.402002	0.974951	0.307456	0.917087
PSNMU-V1.4_AUG-EV-PASAV3_0116890.1	0.673144	1	0.555079	0.799043	0.799475	0.0542531	0.409945	0.774563	0.54105	0.93027	0.588217	0.739272
PSNMU-V1.4_AUG-EV-PASAV3_0116880.1	0.335198	1	0.339006	0.9527	0.263268	0.950017	0.592522	0.704698	0.832338	0.854409	0.429681	0.843573
PSNMU-V1.4_AUG-EV-PASAV3_0116870.1	-0.752267	1	-1.34046	0.228479	0.107079	1	-0.314266	0.926335	-0.412216	0.984802	-0.782176	0.814991
PSNMU-V1.4_AUG-EV-PASAV3_0116860.1	-0.00749283	1	0.284939	0.984619	-0.241793	1	0.376869	0.874975	0.342455	0.988032	0.57737	0.836189
PSNMU-V1.4_AUG-EV-PASAV3_0116850.1	0.596409	1	0.91933	0.50642	0.6936	0.080809	-0.797284	0.600229	-0.761283	0.88769	-0.822035	0.617837
PSNMU-V1.4_AUG-EV-PASAV3_0116840.1	-0.0456983	1	-0.13225	1	-0.0272667	1	-0.547056	0.738345	-0.934626	0.813012	0.0833694	0.984259
PSNMU-V1.4_AUG-EV-PASAV3_0116830.1	0.133737	1	0.159637	0.997355	0.0561403	1	0.115594	0.961606	-0.0365348	1	0.333257	0.890545
PSNMU-V1.4_AUG-EV-PASAV3_0116820.1	-0.147597	1	-0.239347	0.977208	-0.11762	1	0.746873	0.46146	0.670634	0.872808	0.815677	0.561554
PSNMU-V1.4_AUG-EV-PASAV3_0116800.1	0.272779	1	0.557838	0.793265	-0.0266388	1	-0.522458	0.675081	-0.805516	0.839236	-1.23757	0.294373
PSNMU-V1.4_AUG-EV-PASAV3_0116790.1	0.47456	1	0.694902	0.638269	0.152309	1	0.148622	0.946019	0.283083	0.984802	0.0784845	0.981064
PSNMU-V1.4_AUG-EV-PASAV3_0116780.1	-0.375896	1	-0.571708	0.780166	-0.242452	0.958436	1.18859	0.390658	1.93955	0.446213	1.26436	0.542379
PSNMU-V1.4_AUG-EV-PASAV3_0116770.1	-0.362282	1	-0.58009	0.8053	-0.211789	0.991705	-0.00844401	0.998749	1.03525	0.803481	-0.19406	0.951803
PSNMU-V1.4_AUG-EV-PASAV3_0116760.2	0.0466408	1	-0.154398	0.998516	0.196712	1	0.185162	0.942852	0.92698	0.843175	-0.152185	0.964252
PSNMU-V1.4_AUG-EV-PASAV3_0116760.1	0.0468227	1	-0.154184	0.998609	0.196865	1	0.185162	0.942852	0.92698	0.843175	-0.152185	0.964252
PSNMU-V1.4_AUG-EV-PASAV3_0116750.1	-0.285863	1	-0.0874889	1	-0.540396	0.270386	-0.533306	0.702638	-0.351916	0.979933	-0.65265	0.691875
PSNMU-V1.4_AUG-EV-PASAV3_0116740.1	0.168114	1	0.462492	0.86718	-0.209576	0.981637	-0.47307	0.746687	-0.639729	0.916444	-0.298085	0.903994
PSNMU-V1.4_AUG-EV-PASAV3_0116730.1	-0.034137	1	-0.0140623	1	-0.117619	1	0.936477	0.447566	0.951294	0.844415	0.77287	0.727794
PSNMU-V1.4_AUG-EV-PASAV3_0116720.1	-0.172601	1	-0.153136	1	-0.214679	1	-0.257265	0.915264	0.138378	0.99909	-0.475972	0.862468
PSNMU-V1.4_AUG-EV-PASAV3_0116710.1	-0.413609	1	-0.732197	0.582421	-0.127189	1	0.581295	0.61956	0.789192	0.819629	0.400847	0.846252
PSNMU-V1.4_AUG-EV-PASAV3_0116700.1	0.270471	1	0.32308	0.954313	0.144321	1	0.224819	0.907381	0.181624	0.990091	0.222041	0.937976
PSNMU-V1.4_AUG-EV-PASAV3_0116680.1	-0.460337	1	-0.951756	0.586318	-0.105794	1	1.42604	0.397449	1.587	0.725732	1.36343	0.646796
PSNMU-V1.4_AUG-EV-PASAV3_0116670.1	0.00803928	1	0.0748497	1	-0.157119	1	0.46142	0.835095	-0.0267438	1	0.821861	0.714246
PSNMU-V1.4_AUG-EV-PASAV3_0116660.1	0.252045	1	0.0220947	1	0.352975	0.975029	1.13807	0.159924	0.906198	0.767682	1.09857	0.36761
PSNMU-V1.4_AUG-EV-PASAV3_0116630.1	-0.314507	1	-0.416655	0.556658	-0.288862	0.958436	-0.0149731	0.997775	-0.506126	0.959835	-1.12024	0.394341
PSNMU-V1.4_AUG-EV-PASAV3_0116620.1	0.0503105	1	0.0730636	1	-0.043295	1	-0.628731	0.574562	-0.435971	0.955885	-0.825666	0.54387
PSNMU-V1.4_AUG-EV-PASAV3_0116610.1	0.282022	1	0.377016	0.928804	0.0744078	1	0.206119	0.913095	0.281434	0.984802	0.176626	0.951833
PSNMU-V1.4_AUG-EV-PASAV3_0116600.1	-0.0140587	1	0.0753424	1	-0.169443	1	-0.150271	0.945116	-0.0923811	1	-0.170875	0.954653
PSNMU-V1.4_AUG-EV-PASAV3_0116590.1	-0.0357116	1	0.0237557	1	-0.130054	1	0.148181	0.956315	0.248389	0.990034	0.14334	0.973912
PSNMU-V1.4_AUG-EV-PASAV3_0116580.1	0.168241	1	0.00371774	1	0.244193	0.925222	0.620091	0.585011	0.394812	0.964748	0.769932	0.597507
PSNMU-V1.4_AUG-EV-PASAV3_0116570.1	0.180325	1	0.21183	0.997003	-0.017254	1	-0.284388	0.904773	0.109569	1	-0.516413	0.842991
PSNMU-V1.4_AUG-EV-PASAV3_0116560.1	0.530407	1	-0.47968	0.923158	0.206082	1	-0.255726	0.886113	-0.56702	0.934411	-0.243426	0.933594
PSNMU-V1.4_AUG-EV-PASAV3_0116550.1	-0.453028	1	-0.437528	0.888534	-0.498512	0.256057	-0.436819	0.763522	-1.00607	0.71835	0.0523403	0.988683
PSNMU-V1.4_AUG-EV-PASAV3_0116540.1	-0.318588	1	0.838622	0.655542	-0.935309	0.0531891	0.328692	0.855843	2.27899	0.298954	-0.706317	0.65855
PSNMU-V1.4_AUG-EV-PASAV3_0116530.1	0.499817	1	0.272708	0.976576	0.686207	0.104873	-0.35367	0.815439	-0.248134	0.988223	-0.553289	0.763745
PSNMU-V1.4_AUG-EV-PASAV3_0116520.1	0.0505076	1	0.242082	0.976012	-0.209813	0.980132	0.458768	0.741611	0.597446	0.913365	0.277401	0.913762
PSNMU-V1.4_AUG-EV-PASAV3_0116510.1	-0.356368	1	-0.608067	0.733183	-0.174558	1	0.975094	0.29583	0.921983	0.78637	1.27203	0.295133
PSNMU-V1.4_AUG-EV-PASAV3_0116500.1	-0.34029	1	-0.374417	0.938244	-0.31671	0.739058	-0.850474	0.365696	-1.75132	0.322005	-0.609727	0.716545
PSNMU-V1.4_AUG-EV-PASAV3_0116490.1	-0.288942	1	-0.450659	0.908068	-0.181878	1	-0.77682	0.666731	-2.13341	0.44051	-0.16705	0.968065
PSNMU-V1.4_AUG-EV-PASAV3_0116480.1	0.0125924	1	0.0482134	1	-0.0944522	1	-0.0700303	0.976989	0.351421	0.975428	-0.3192	0.895215
PSNMU-V1.4_AUG-EV-PASAV3_0116470.1	-0.316481	1	-0.278761	0.947786	-0.402477	0.702596	-0.477203	0.770296	-0.528931	0.95353	-1.1657	0.38213
PSNMU-V1.4_AUG-EV-PASAV3_0116460.1	-0.258012	1	-0.32523	0.951842	-0.241143	0.974172	0.0615686	0.980226	0.465115	0.951485	-0.151499	0.958841
PSNMU-V1.4_AUG-EV-PASAV3_0116450.1	-0.350864	1	-0.664504	0.812212	-0.142708	1	1.70448	0.108254	1.62787	0.561533	2.26616	0.141888
PSNMU-V1.4_AUG-EV-PASAV3_0116440.1	-0.33563	1	-0.640762	0.826331	-0.0964468	1	0.313676	0.887896	0.334879	0.984802	0.539497	0.827131
PSNMU-V1.4_AUG-EV-PASAV3_0116430.1	-0.411834	1	-1.09031	0.50476	-0.0534279	1	1.73375	0.130368	1.47837	0.684906	2.69654	0.0990877
PSNMU-V1.4_AUG-EV-PASAV3_0116420.1	-0.183894	1	-0.43213	0.917142	0.00138507	1	-0.307744	0.859829	-0.390176	0.973064	-0.232875	0.935654
PSNMU-V1.4_AUG-EV-PASAV3_0116410.1	-0.104442	1	-0.285022	0.96263	0.0191598	1	0.0991049	0.966049	0.127254	0.998754	0.126081	0.973706
PSNMU-V1.4_AUG-EV-PASAV3_0116400.1	-0.0859146	1	0.122604	1	-0.172042	1	0.103957	0.961606	0.348026	0.974951	-0.0540709	0.987077
PSNMU-V1.4_AUG-EV-PASAV3_0116390.1	0.138833	1	-0.0214761	1	0.293617	0.819553	-0.278516	0.866984	-0.162618	0.991872	-0.644974	0.702083
PSNMU-V1.4_AUG-EV-PASAV3_0116380.1	0.535319	1	1.10295	0.490259	-0.0618302	1	-0.301188	0.888525	-0.0493754	1	-0.418178	0.853527
PSNMU-V1.4_AUG-EV-PASAV3_0116370.1	-0.101261	1	-0.0314603	1	-0.229205	1	-0.371259	0.825663	-0.129663	0.9975	-0.635616	0.761793
PSNMU-V1.4_AUG-EV-PASAV3_0116360.1	0.433378	1	0.731389	0.749619	0.102679	1	0.4418	0.787315	0.527543	0.946903	0.519643	0.81433
PSNMU-V1.4_AUG-EV-PASAV3_0116350.1	1.24172	1	1.68445	0.687503	0.955775	0.372354	-0.72299	0.763478	-1.15543	0.835955	0.136492	0.979365
PSNMU-V1.4_AUG-EV-PASAV3_0116340.1	-0.202774	1	-0.241289	0.975775	-0.21106	1	0.00916323	0.998749	-0.426022	0.967135	-0.26173	0.928557
PSNMU-V1.4_AUG-EV-PASAV3_0116330.1	-0.148172	1	-0.141141	1	-0.170686	1	-1.8297	0.0237266	-1.90999	0.316119	-1.78605	0.0703656
PSNMU-V1.4_AUG-EV-PASAV3_0116320.1	-0.187193	1	-0.280839	0.953303	-0.0646506	1	0.74091	0.490106	0.757733	0.846331	0.759745	0.624416
PSNMU-V1.4_AUG-EV-PASAV3_0116310.1	-0.231025	1	0.230243	0.997287	-0.476461	0.929787	-0.21072	0.954179	0.399884	0.984802	-0.753921	0.816153
PSNMU-V1.4_AUG-EV-PASAV3_0116300.1	-0.102741	1	0.106681	1	-0.131234	1	-0.492781	0.714739	-0.55746	0.931519	-0.314607	0.898432
PSNMU-V1.4_AUG-EV-PASAV3_0116290.1	-0.749395	1	-1.11042	0.258492	-0.736184	0.0273677	2.74152	9.65497e-05	2.93353	0.119461	2.31607	0.0950819
PSNMU-V1.4_AUG-EV-PASAV3_0116280.1	-0.0303012	1	-0.276434	0.985989	0.138457	1	1.24052	0.354976	1.00904	0.843749	1.3392	0.448839
PSNMU-V1.4_AUG-EV-PASAV3_0116270.1	-0.671472	1	-0.782858	0.728287	-1.04532	0.452824	0.0652282	0.981287	0.447733	0.973172	2.1984	0.0270896
PSNMU-V1.4_AUG-EV-PASAV3_0116260.1	0.688539	1	-0.231606	0.991012	0.832042	0.689786	2.14355	0.0250082	1.32313	0.627384	2.75262	0.0423753
PSNMU-V1.4_AUG-EV-PASAV3_0116250.1	0.0971619	1	0.190559	0.993156	-0.133213	1	0.496673	0.714422	0.710226	0.868017	0.32745	0.892124
PSNMU-V1.4_AUG-EV-PASAV3_0116240.1	1.18483	0.986468	1.1897	0.352867	0.928837	0.00364747	0.917706	0.360635	0.844603	0.822685	0.864065	0.527535
PSNMU-V1.4_AUG-EV-PASAV3_0116230.1	-0.12722	1	-0.335841	0.947786	0.014927	1	0.454171	0.736625	0.464288	0.950961	0.498408	0.778152
PSNMU-V1.4_AUG-EV-PASAV3_0116220.1	-0.282453	1	-0.519344	0.846273	-0.114942	1	-0.512242	0.685598	-0.590081	0.918259	-0.444965	0.818587
PSNMU-V1.4_AUG-EV-PASAV3_0116210.1	0.217253	1	0.589358	0.7835	-0.181288	1	1.21033	0.194086	1.68496	0.371667	0.886051	0.56242
PSNMU-V1.4_AUG-EV-PASAV3_0116200.1	0.238192	1	-0.141951	1	0.453034	0.751473	1.26437	0.184685	0.74993	0.884384	1.83432	0.0928934
PSNMU-V1.4_AUG-EV-PASAV3_0116190.1	0.977142	1	1.61738	0.556658	0.568942	0.943379	0.501851	0.842693	0.222792	0.99227	0.673088	0.822559
PSNMU-V1.4_AUG-EV-PASAV3_0116180.1	-0.529141	1	-0.385858	0.96015	-0.851394	0.355098	0.015514	0.998012	-0.197689	0.990606	0.766183	0.740658
PSNMU-V1.4_AUG-EV-PASAV3_0116170.1	-0.433912	1	-1.1567	0.238654	0.0139761	1	0.461093	0.780649	0.110708	1	0.806377	0.65855
PSNMU-V1.4_AUG-EV-PASAV3_0116160.1	-0.272346	1	-0.652998	0.687194	0.0192841	1	-0.551766	0.666799	-0.857882	0.802342	-0.40563	0.855726
PSNMU-V1.4_AUG-EV-PASAV3_0116150.1	-0.151323	1	-0.286264	0.96049	-0.0798762	1	0.106217	0.961606	0.149905	0.992324	0.0887487	0.976569
PSNMU-V1.4_AUG-EV-PASAV3_0116140.1	-0.127846	1	-0.457898	0.881173	0.132145	1	2.12848	0.00513246	2.28102	0.298954	1.81088	0.133651
PSNMU-V1.4_AUG-EV-PASAV3_0116130.1	0.840067	1	1.00272	0.555275	1.29534	0.000605783	2.30868	0.00114115	2.85606	0.309587	1.54272	0.170425
PSNMU-V1.4_AUG-EV-PASAV3_0116120.1	-0.274202	1	-0.168344	0.997287	-0.159872	1	0.415246	0.773068	0.933339	0.842213	0.317923	0.898432
PSNMU-V1.4_AUG-EV-PASAV3_0116110.1	-0.142716	1	-0.598375	0.787225	0.192987	1	0.570957	0.629485	0.381498	0.965453	0.896571	0.501736
PSNMU-V1.4_AUG-EV-PASAV3_0116100.1	0.211333	1	0.0993453	1	0.213277	0.976096	1.11022	0.180963	0.727146	0.86281	1.1116	0.35608
PSNMU-V1.4_AUG-EV-PASAV3_0116090.1	-0.0735877	1	-0.177761	0.992893	-0.0318996	1	0.37464	0.801588	0.271428	0.984802	0.476638	0.800673
PSNMU-V1.4_AUG-EV-PASAV3_0116080.1	-1.71818	1	-1.04542	0.689916	-1.34579	0.0969312	-1.31334	0.209246	-0.762584	0.883827	-1.72658	0.108754
PSNMU-V1.4_AUG-EV-PASAV3_0116070.1	-0.121419	1	-0.197903	0.989864	-0.148041	1	-0.201495	0.917728	-0.179006	0.990091	-0.0517249	0.988756
PSNMU-V1.4_AUG-EV-PASAV3_0116060.1	0.298991	1	1.17514	0.281352	-0.46314	0.370272	-1.47943	0.0502691	-1.97246	0.283501	-1.60434	0.0958243
PSNMU-V1.4_AUG-EV-PASAV3_0116050.1	0.645283	1	0.807567	0.780862	0.5002	0.702596	-0.987995	0.256294	-0.841299	0.795167	-1.12456	0.34162
PSNMU-V1.4_AUG-EV-PASAV3_0116040.1	0.0380791	1	0.195986	0.993525	-0.0956977	1	-1.43545	0.103854	-1.71724	0.458088	-1.63319	0.100228
PSNMU-V1.4_AUG-EV-PASAV3_0116030.1	-1.48781	1	-0.557505	0.983583	-4.35592	0.199444	-2.59266	0.0145395	-2.71729	0.244772	-2.31046	0.186006
PSNMU-V1.4_AUG-EV-PASAV3_0116020.1	-0.176131	1	-0.170335	0.997287	-0.245994	0.977714	0.232976	0.930286	0.422735	0.984802	0.413108	0.887263
PSNMU-V1.4_AUG-EV-PASAV3_0116010.1	-0.065359	1	-0.240886	0.981584	0.0440618	1	0.0209616	0.994695	0.444725	0.95995	-0.0015675	1
PSNMU-V1.4_AUG-EV-PASAV3_0116000.1	0.0419325	1	0.0832425	1	-0.549855	0.501125	-0.80726	0.432746	-1.08642	0.691583	-0.85843	0.543002
PSNMU-V1.4_AUG-EV-PASAV3_0115990.1	0.318885	1	0.222754	0.983583	0.330736	0.695439	0.102475	0.967317	-0.354411	0.982246	0.544422	0.765244
PSNMU-V1.4_AUG-EV-PASAV3_0115980.1	-0.152155	1	-0.651888	0.775147	0.326092	0.867819	1.03725	0.484243	1.5241	0.650337	1.93808	0.349015
PSNMU-V1.4_AUG-EV-PASAV3_0115970.1	0.952414	1	1.28231	0.927999	0.642168	0.973165	0.0398066	0.992351	-0.529346	0.976706	0.22271	0.958841
PSNMU-V1.4_AUG-EV-PASAV3_0115960.1	-0.491581	1	-0.660492	0.914444	-0.590714	0.69413	0.0262357	0.997024	1.05034	0.87011	0.251822	0.963753
PSNMU-V1.4_AUG-EV-PASAV3_0115950.1	-0.883449	1	-1.61043	0.0488938	-0.221676	0.981637	0.267213	0.935823	0.79068	0.943005	0.416169	0.929946
PSNMU-V1.4_AUG-EV-PASAV3_0115940.1	-0.290464	1	-0.436415	0.939566	-0.22522	1	0.263071	0.896791	0.145674	0.996483	0.620347	0.749218
PSNMU-V1.4_AUG-EV-PASAV3_0115910.1	1.65439	1	0.36517	0.983583	3.17684	5.35714e-06	1.47708	0.181383	1.01757	0.830027	1.91905	0.142212
PSNMU-V1.4_AUG-EV-PASAV3_0115900.1	0.656269	1	0.72654	0.801854	0.523727	0.274762	0.871666	0.419234	1.06759	0.712142	0.766446	0.628594
PSNMU-V1.4_AUG-EV-PASAV3_0115890.1	-0.459794	1	-0.715552	0.678811	-0.23583	0.95997	0.984036	0.254708	1.20199	0.579027	0.780924	0.614418
PSNMU-V1.4_AUG-EV-PASAV3_0115880.1	0.587447	1	0.860955	0.58507	0.26997	0.887247	0.465427	0.733231	0.820347	0.81219	0.0968041	0.974876
PSNMU-V1.4_AUG-EV-PASAV3_0115870.1	0.331907	1	0.667729	0.815501	-0.0968862	1	-1.17631	0.229567	-0.536123	0.946891	-1.65731	0.173401
PSNMU-V1.4_AUG-EV-PASAV3_0115860.1	-0.715761	1	-1.37627	0.142843	0.0617615	1	0.51263	0.784009	0.635231	0.950961	0.834973	0.683565
PSNMU-V1.4_AUG-EV-PASAV3_0115850.1	-0.163355	1	-0.27873	0.97479	-0.143876	1	0.707253	0.548374	0.73895	0.865195	0.769699	0.65855
PSNMU-V1.4_AUG-EV-PASAV3_0115840.1	-0.190298	1	-0.149164	0.99896	-0.290369	0.817985	0.859818	0.398456	1.45047	0.504694	0.466938	0.81302
PSNMU-V1.4_AUG-EV-PASAV3_0115830.1	-0.112799	1	-0.325274	0.954727	0.03669	1	-0.42088	0.767747	-0.935422	0.781605	-0.548014	0.772759
PSNMU-V1.4_AUG-EV-PASAV3_0115820.1	0.0336671	1	0.24736	0.985989	-0.13811	1	-0.0197033	0.997024	-0.252204	0.990034	0.305749	0.93093
PSNMU-V1.4_AUG-EV-PASAV3_0115810.1	1.13156	0.568314	1.49002	0.0755453	0.684944	0.0560153	0.126297	0.955796	-0.0188137	1	0.291774	0.911366
PSNMU-V1.4_AUG-EV-PASAV3_0115800.1	0.563669	1	0.874774	0.638269	0.211043	1	0.331879	0.855843	0.0528136	1	0.598283	0.747398
PSNMU-V1.4_AUG-EV-PASAV3_0115790.1	-0.320201	1	-0.422172	0.954313	-0.476661	0.919876	0.443993	0.751953	0.770572	0.828239	0.158485	0.958265
PSNMU-V1.4_AUG-EV-PASAV3_0115780.1	-0.0032811	1	0.498211	0.863821	-0.278578	0.850458	0.0010642	1	0.529294	0.945606	-0.271136	0.92011
PSNMU-V1.4_AUG-EV-PASAV3_0115770.1	1.98202	0.032691	0.478224	0.862869	3.10412	7.83204e-07	-0.191194	0.920838	-0.689903	0.897089	1.60442	0.163227
PSNMU-V1.4_AUG-EV-PASAV3_0115760.1	-0.105903	1	-0.0722953	1	-0.190053	1	-0.372493	0.844806	-0.27311	0.988384	-0.754173	0.643624
PSNMU-V1.4_AUG-EV-PASAV3_0115750.1	-0.117353	1	-0.22608	0.985304	-0.0699198	1	0.160016	0.941131	-0.21671	0.990034	0.450264	0.823896
PSNMU-V1.4_AUG-EV-PASAV3_0115740.1	-0.016642	1	0.110356	1	-0.225556	0.993493	-0.0622882	0.981287	0.126063	0.998754	-0.180584	0.953862
PSNMU-V1.4_AUG-EV-PASAV3_0115730.1	0.0849364	1	0.25353	0.981493	-0.0616881	1	-0.81307	0.396264	-1.03581	0.686715	-0.707455	0.641976
PSNMU-V1.4_AUG-EV-PASAV3_0115720.1	0.233689	1	0.477257	0.863821	-0.176842	1	-0.0136007	0.998171	0.0560348	1	-0.0790179	0.981603
PSNMU-V1.4_AUG-EV-PASAV3_0115710.1	-0.406233	1	-0.999561	0.571168	-0.162808	1	0.342559	0.855843	0.636389	0.931519	0.546703	0.802086
PSNMU-V1.4_AUG-EV-PASAV3_0115700.1	0.209838	1	0.0879277	1	0.262854	0.908238	0.672306	0.533765	0.707623	0.85856	0.702427	0.637338
PSNMU-V1.4_AUG-EV-PASAV3_0115690.1	0.304712	1	0.0189018	1	0.659587	0.385921	0.589425	0.611294	0.491537	0.948853	0.587797	0.72964
PSNMU-V1.4_AUG-EV-PASAV3_0115680.1	0.682866	1	-0.0957928	1	1.24233	0.53148	0.297173	0.904773	-0.450757	0.984802	0.118191	0.979482
PSNMU-V1.4_AUG-EV-PASAV3_0115670.1	-0.00661409	1	-0.0957367	1	0.0388436	1	-0.646253	0.581043	-0.927378	0.767471	-0.71498	0.690398
PSNMU-V1.4_AUG-EV-PASAV3_0115660.1	-0.217972	1	-0.474289	0.862869	-0.0465135	1	1.24187	0.126095	1.04052	0.709832	1.24536	0.315471
PSNMU-V1.4_AUG-EV-PASAV3_0115650.1	-0.118216	1	-0.243308	0.976012	-0.0564603	1	-0.0815797	0.970299	-0.171253	0.990606	-0.0171322	0.997432
PSNMU-V1.4_AUG-EV-PASAV3_0115640.1	-0.0739407	1	-0.18877	0.991931	-0.02092	1	-0.00676468	0.998773	-0.0106686	1	0.0422527	0.992542
PSNMU-V1.4_AUG-EV-PASAV3_0115630.1	0.165948	1	0.255136	0.983583	0.0425503	1	0.220494	0.905391	0.261838	0.985894	0.209815	0.944992
PSNMU-V1.4_AUG-EV-PASAV3_0115620.1	-0.071357	1	-0.222142	0.985989	0.0199885	1	-0.53812	0.66426	-0.706026	0.869416	-0.609346	0.719777
PSNMU-V1.4_AUG-EV-PASAV3_0115610.1	0.0160484	1	0.101229	1	-0.102964	1	-0.323092	0.873482	-0.281082	0.988442	-0.242607	0.944992
PSNMU-V1.4_AUG-EV-PASAV3_0115600.1	0.276671	1	0.519243	0.97591	0.441693	1	-0.0100356	0.998749	0.097394	1	-0.356838	0.865842
PSNMU-V1.4_AUG-EV-PASAV3_0115590.1	-0.66742	1	-1.14339	0.246488	-0.0175608	1	-0.556041	0.835622	-0.530088	0.966407	-0.299808	0.954653
PSNMU-V1.4_AUG-EV-PASAV3_0115580.1	-0.181261	1	-0.327853	0.947786	-0.118052	1	-0.195612	0.915997	-0.172479	0.990091	-0.295003	0.903591
PSNMU-V1.4_AUG-EV-PASAV3_0115570.1	-0.236713	1	-0.248208	0.991757	-0.449864	0.957555	-0.83131	0.600229	-0.995457	0.849293	-0.54394	0.836189
PSNMU-V1.4_AUG-EV-PASAV3_0115560.1	-0.106446	1	-0.355918	0.947786	0.0727897	1	-0.117944	0.955456	-0.124888	0.998754	-0.126707	0.967154
PSNMU-V1.4_AUG-EV-PASAV3_0115550.1	-0.15436	1	-0.352543	0.947786	-0.00834104	1	-0.895259	0.378598	-1.26734	0.673052	-0.904908	0.482562
PSNMU-V1.4_AUG-EV-PASAV3_0115540.1	0.156933	1	0.207931	0.989055	0.0509477	1	-0.299136	0.853584	-0.343762	0.977418	-0.362418	0.865604
PSNMU-V1.4_AUG-EV-PASAV3_0115530.1	-0.00875132	1	-0.0792402	1	-0.0204013	1	-0.398055	0.819731	-0.537127	0.954884	-0.57198	0.766588
PSNMU-V1.4_AUG-EV-PASAV3_0115520.1	0.0551603	1	-0.0362759	1	0.156647	1	0.295798	0.870649	0.231489	0.990034	0.416512	0.842
PSNMU-V1.4_AUG-EV-PASAV3_0115510.1	-0.334146	1	-0.564952	0.866681	-0.139769	1	0.209753	0.944344	0.0840284	1	0.739647	0.782408
PSNMU-V1.4_AUG-EV-PASAV3_0115500.1	0.260599	1	0.219279	0.98597	0.239689	0.950894	-0.354726	0.829023	-0.300758	0.984802	-0.427916	0.832694
PSNMU-V1.4_AUG-EV-PASAV3_0115490.1	-0.309142	1	-0.596285	0.780862	-0.0622263	1	-0.278948	0.878154	-0.213295	0.990034	-0.326041	0.889121
PSNMU-V1.4_AUG-EV-PASAV3_0115480.1	-0.0664362	1	-0.272371	0.968684	0.0774216	1	0.647955	0.563598	0.511622	0.9366	0.853671	0.561554
PSNMU-V1.4_AUG-EV-PASAV3_0115470.1	0.81615	1	1.21268	0.453703	0.476913	0.723352	-0.0760846	0.97493	-0.11272	0.99909	0.285989	0.925701
PSNMU-V1.4_AUG-EV-PASAV3_0115460.1	0.164427	1	0.384278	0.953303	-0.121038	1	0.234596	0.935911	0.135088	1	0.425	0.904445
PSNMU-V1.4_AUG-EV-PASAV3_0115450.1	-0.26169	1	-0.580906	0.780166	0.0133586	1	0.203512	0.940748	-0.28326	0.990034	0.976088	0.615764
PSNMU-V1.4_AUG-EV-PASAV3_0115440.1	-0.344664	1	-0.444201	0.945828	-0.308602	1	0.325405	0.917787	-0.0963156	1	1.04574	0.712472
PSNMU-V1.4_AUG-EV-PASAV3_0115430.1	-0.17072	1	-0.268693	0.969862	-0.125597	1	0.0322227	0.991193	0.0495032	1	0.0555331	0.986865
PSNMU-V1.4_AUG-EV-PASAV3_0115420.1	0.251703	1	0.522652	0.929449	0.312193	0.989545	-1.01424	0.268002	-1.14731	0.631184	-0.667934	0.677295
PSNMU-V1.4_AUG-EV-PASAV3_0115410.1	-0.138679	1	-0.160243	0.997287	-0.129111	1	0.381614	0.838965	0.392266	0.975949	0.529857	0.827131
PSNMU-V1.4_AUG-EV-PASAV3_0115400.1	0.0348138	1	-0.0247463	1	0.0629677	1	0.258691	0.89429	0.372295	0.974651	0.551244	0.773845
PSNMU-V1.4_AUG-EV-PASAV3_0115390.1	-0.16778	1	-0.206628	0.993525	-0.108965	1	0.386968	0.864621	0.418009	0.977196	0.721311	0.793117
PSNMU-V1.4_AUG-EV-PASAV3_0115380.1	0.246335	1	0.236872	0.977208	0.147657	1	0.429101	0.768162	0.586821	0.914196	0.310418	0.898432
PSNMU-V1.4_AUG-EV-PASAV3_0115370.1	0.272218	1	0.358916	0.93936	0.124918	1	0.588762	0.678353	0.419662	0.968419	0.676813	0.686752
PSNMU-V1.4_AUG-EV-PASAV3_0115360.1	0.141703	1	0.101039	1	0.117	1	0.685386	0.535682	0.505892	0.943515	0.873101	0.501852
PSNMU-V1.4_AUG-EV-PASAV3_0115350.1	-0.253624	1	-0.17369	0.993525	-0.213152	1	0.196955	0.942852	0.828308	0.884384	-0.170004	0.958431
PSNMU-V1.4_AUG-EV-PASAV3_0115340.1	-0.320412	1	-0.122243	1	-0.615264	0.69219	-1.08773	0.185412	-1.64821	0.398802	-1.16652	0.356168
PSNMU-V1.4_AUG-EV-PASAV3_0115330.1	-0.173257	1	-0.785387	0.57183	0.393883	0.62857	0.47224	0.728732	0.178838	0.990091	0.793872	0.628026
PSNMU-V1.4_AUG-EV-PASAV3_0115320.1	-0.0456765	1	0.585303	0.848393	-0.576201	0.208789	0.907471	0.330915	1.62938	0.383086	0.642495	0.722125
PSNMU-V1.4_AUG-EV-PASAV3_0115310.1	0.0141688	1	0.013506	1	-0.0592053	1	-0.334283	0.851505	-0.474276	0.959757	-0.21421	0.944992
PSNMU-V1.4_AUG-EV-PASAV3_0115300.1	-0.0466851	1	0.0666989	1	-0.232929	0.952599	-0.347773	0.818516	-0.504162	0.940875	-0.211487	0.941603
PSNMU-V1.4_AUG-EV-PASAV3_0115290.1	-0.130461	1	-0.116692	1	-0.215104	1	-0.106687	0.964902	-0.390268	0.973172	0.172291	0.957528
PSNMU-V1.4_AUG-EV-PASAV3_0115280.1	-0.168212	1	-0.362911	0.945719	-0.0877091	1	-0.188528	0.954054	-0.352449	0.986316	-0.361337	0.945713
PSNMU-V1.4_AUG-EV-PASAV3_0115270.1	0.802392	1	0.687703	0.955518	0.818746	0.828491	0.00278224	1	-0.199729	0.996312	-0.325001	0.935998
PSNMU-V1.4_AUG-EV-PASAV3_0115260.1	0.080693	1	-0.0897891	1	0.22008	0.96869	-0.490211	0.829023	-0.394127	0.974848	-0.458146	0.843345
PSNMU-V1.4_AUG-EV-PASAV3_0115250.1	0.266096	1	0.529338	0.895718	0.349261	0.954475	-0.601932	0.613726	0.480722	0.961784	-0.858192	0.536097
PSNMU-V1.4_AUG-EV-PASAV3_0115240.1	-0.112889	1	-0.379985	0.947786	0.10293	1	0.705278	0.592298	0.416884	0.967356	1.07821	0.472139
PSNMU-V1.4_AUG-EV-PASAV3_0115230.1	0.194669	1	0.313409	0.953226	0.00949683	1	-0.127413	0.952116	0.0216589	1	-0.208936	0.943692
PSNMU-V1.4_AUG-EV-PASAV3_0115220.1	0.186927	1	0.301968	0.954727	0.00693595	1	-0.116501	0.955079	0.0288221	1	-0.19286	0.948215
PSNMU-V1.4_AUG-EV-PASAV3_0115210.1	0.273016	1	-0.0977003	1	0.719693	1	-1.21093	0.54158	-1.33171	0.760582	-0.959211	0.762764
PSNMU-V1.4_AUG-EV-PASAV3_0115170.1	0.501811	1	0.810737	0.591491	0.150098	1	0.369629	0.803486	0.610894	0.902709	0.186331	0.948885
PSNMU-V1.4_AUG-EV-PASAV3_0115160.1	0.177048	1	0.225803	0.981584	0.0577366	1	0.0959829	0.966049	-0.117552	0.99909	0.351513	0.87761
PSNMU-V1.4_AUG-EV-PASAV3_0115150.1	-0.319431	1	-0.516508	0.954727	-0.43053	1	-0.665805	0.778308	-0.330335	0.989101	-1.44975	0.514709
PSNMU-V1.4_AUG-EV-PASAV3_0115140.1	0.0495584	1	-0.132237	1	0.185243	1	0.233	0.900987	0.0392024	1	0.49099	0.784413
PSNMU-V1.4_AUG-EV-PASAV3_0115130.1	0.230254	1	0.445888	0.908068	0.102296	1	-1.28987	0.200362	-1.63091	0.552229	-1.19226	0.37778
PSNMU-V1.4_AUG-EV-PASAV3_0115120.1	0.758575	1	1.27073	0.853637	0.386407	1	1.1492	0.572307	0.653157	0.952294	1.87244	0.38213
PSNMU-V1.4_AUG-EV-PASAV3_0115100.1	-0.467706	1	-0.798633	0.542131	-0.194351	0.99789	-0.255484	0.884673	-0.248047	0.988276	-0.077004	0.981471
PSNMU-V1.4_AUG-EV-PASAV3_0115090.1	0.0232112	1	-0.283551	0.985989	0.242082	1	-1.20165	0.123984	-1.36546	0.512911	-1.30957	0.209795
PSNMU-V1.4_AUG-EV-PASAV3_0115080.1	0.59353	1	0.656551	0.863597	0.55205	0.712975	0.217482	0.908036	-0.172959	0.990091	0.681006	0.668458
PSNMU-V1.4_AUG-EV-PASAV3_0115070.1	-0.131325	1	-0.319773	0.956969	-0.137293	1	-0.2472	0.910484	0.0692641	1	-0.800288	0.605465
PSNMU-V1.4_AUG-EV-PASAV3_0115060.1	0.0103222	1	-0.0732174	1	0.186823	1	-1.01531	0.33872	-0.897269	0.914898	-0.504804	0.78993
PSNMU-V1.4_AUG-EV-PASAV3_0115050.1	-0.0486502	1	-0.0413948	1	-0.130882	1	0.856648	0.474708	1.03979	0.782348	0.448113	0.837096
PSNMU-V1.4_AUG-EV-PASAV3_0115040.1	0.101342	1	0.858692	0.630703	-0.165369	1	0.132827	0.951007	0.470343	0.951737	-0.0848979	0.977789
PSNMU-V1.4_AUG-EV-PASAV3_0115030.1	0.532958	1	1.29135	0.338856	0.00702782	1	-0.696107	0.51335	-1.23295	0.615356	-0.76495	0.60193
PSNMU-V1.4_AUG-EV-PASAV3_0115020.1	-0.313134	1	-0.315284	0.980382	-0.588318	0.286584	-1.541	0.0289408	-1.04653	0.686715	-1.87776	0.0476574
PSNMU-V1.4_AUG-EV-PASAV3_0115010.1	0.0408479	1	0.0273955	1	-0.024131	1	-0.657135	0.676939	-0.690089	0.921913	-0.705996	0.701231
PSNMU-V1.4_AUG-EV-PASAV3_0115000.1	-0.416298	1	0.545322	0.911112	-1.23372	0.00819899	-2.44618	0.000858131	-1.73929	0.505324	-2.93948	0.00115622
PSNMU-V1.4_AUG-EV-PASAV3_0114980.1	0.0529862	1	0.0884943	1	-0.0468995	1	-0.024459	0.993275	-0.0284734	1	-0.0112203	0.99849
PSNMU-V1.4_AUG-EV-PASAV3_0114970.1	0.511538	1	-0.0498545	1	0.688204	0.775213	-0.793085	0.627033	-1.34791	0.729169	1.55388	0.312426
PSNMU-V1.4_AUG-EV-PASAV3_0114960.1	0.118998	1	-0.00277139	1	0.15942	1	0.131635	0.960328	-0.0805315	1	0.391696	0.864903
PSNMU-V1.4_AUG-EV-PASAV3_0114950.1	-0.0768848	1	-0.24934	0.826331	-0.00923402	1	-0.761913	0.666799	-0.78962	0.876736	-0.909681	0.568041
PSNMU-V1.4_AUG-EV-PASAV3_0114940.1	0.0933166	1	-0.225347	0	-0.181943	1	-1.62962	0.233918	-0.796782	0.880665	-1.16627	0.397567
PSNMU-V1.4_AUG-EV-PASAV3_0114920.1	0.186815	1	0.714008	0.682202	0.183621	1	-0.776127	0.536977	-0.922733	0.810744	-0.905214	0.532428
PSNMU-V1.4_AUG-EV-PASAV3_0114910.1	-0.035063	1	-0.330768	0.973312	-0.0944931	1	0.779944	0.467935	0.864095	0.799106	0.946685	0.501852
PSNMU-V1.4_AUG-EV-PASAV3_0114890.1	-0.133448	1	0.0721203	1	-0.351747	0.905959	-0.517711	0.728732	-0.558052	0.9366	-0.407987	0.862934
PSNMU-V1.4_AUG-EV-PASAV3_0114880.1	0.652937	1	0.937896	0.434004	0.648563	0.0735278	-0.30224	0.854539	-0.524412	0.943515	-0.721907	0.65855
PSNMU-V1.4_AUG-EV-PASAV3_0114870.1	-1.0326	1	-2.03818	0.0278367	0.205809	1	-0.157776	0.964225	-0.445212	0.981607	0.357288	0.943692
PSNMU-V1.4_AUG-EV-PASAV3_0114860.1	-0.295748	1	-0.0116917	1	-0.551388	0.959814	0.0671243	0.988124	1.10533	0.813734	-1.32923	0.587275
PSNMU-V1.4_AUG-EV-PASAV3_0114850.1	-0.119275	1	-0.477044	0.863821	0.134109	1	0.157696	0.950625	-0.0149882	1	0.353391	0.909966
PSNMU-V1.4_AUG-EV-PASAV3_0114840.1	-0.186459	1	-0.0876745	1	-0.287621	1	1.15017	0.366417	1.12944	0.76856	0.485622	0.887598
PSNMU-V1.4_AUG-EV-PASAV3_0114830.1	0.170541	1	0.50531	0.849315	-0.130675	1	-0.466857	0.729549	-0.217536	0.990034	-0.628401	0.701515
PSNMU-V1.4_AUG-EV-PASAV3_0114820.1	-0.503601	1	-0.878983	0.442118	-0.13095	1	1.55786	0.0412949	1.64837	0.34537	1.48149	0.249561
PSNMU-V1.4_AUG-EV-PASAV3_0114810.1	-0.324823	1	-0.733052	0.642797	-0.00862811	1	0.722	0.622321	1.30791	0.740447	1.13706	0.610697
PSNMU-V1.4_AUG-EV-PASAV3_0114800.1	-0.384515	1	-0.793659	0.586318	0.0255082	1	0.0717803	0.976989	-0.392883	0.963559	0.84388	0.586975
PSNMU-V1.4_AUG-EV-PASAV3_0114790.1	0.0617143	1	0.263919	0.993427	0.16483	1	1.11476	0.450733	0.798516	0.934411	1.28677	0.532428
PSNMU-V1.4_AUG-EV-PASAV3_0114780.1	0.164272	1	0.756404	0.79117	-0.147847	1	0.839152	0.44597	0.983867	0.781605	1.04534	0.472139
PSNMU-V1.4_AUG-EV-PASAV3_0114770.1	0.00166231	1	0.710499	0.912649	-0.696699	0.884456	-1.13775	0.156739	-1.0927	0.669896	-1.34631	0.205766
PSNMU-V1.4_AUG-EV-PASAV3_0114760.1	-0.822774	1	-1.51949	0.113371	-0.119365	1	-1.59939	0.499124	-3.79723	0.432827	-1.04572	0.816886
PSNMU-V1.4_AUG-EV-PASAV3_0114750.1	-0.299447	1	-0.577617	0.778601	-0.0716832	1	-1.15042	0.366899	-2.05537	0.37899	-2.09541	0.22396
PSNMU-V1.4_AUG-EV-PASAV3_0114740.1	0.0653154	1	0.0522618	1	0.00647469	1	0.443737	0.757991	0.379546	0.972214	0.767093	0.592807
PSNMU-V1.4_AUG-EV-PASAV3_0114730.1	0.0973131	1	-0.132926	1	0.25349	0.971817	1.32693	0.131509	1.01504	0.74132	1.71069	0.155226
PSNMU-V1.4_AUG-EV-PASAV3_0114720.1	0.415906	1	-0.0461963	1	0.616418	0.236167	0.305347	0.888525	-0.396468	0.979633	0.990773	0.466685
PSNMU-V1.4_AUG-EV-PASAV3_0114710.1	0.12852	1	-0.0748122	1	0.271893	0.867819	0.290951	0.859757	0.0268909	1	0.552522	0.761391
PSNMU-V1.4_AUG-EV-PASAV3_0114700.1	0.0902807	1	-0.0396722	1	0.132804	1	0.0735159	0.975434	-0.344092	0.975428	0.529017	0.778065
PSNMU-V1.4_AUG-EV-PASAV3_0114690.1	-0.0518986	1	-0.28078	0.968684	0.130781	1	0.118023	0.954663	0.00171093	1	0.327084	0.888076
PSNMU-V1.4_AUG-EV-PASAV3_0114680.1	0.250301	1	0.517522	0.92753	-0.0689326	1	-0.963415	0.334664	-1.39901	0.568272	-0.591528	0.766275
PSNMU-V1.4_AUG-EV-PASAV3_0114670.1	-0.114758	1	-0.231887	0.981493	0.00214448	1	-0.669758	0.571298	-1.08912	0.730859	-0.269251	0.920482
PSNMU-V1.4_AUG-EV-PASAV3_0114660.1	-0.0195114	1	0.187515	0.993156	-0.327487	0.762769	0.946983	0.300256	0.676896	0.904038	1.21283	0.301884
PSNMU-V1.4_AUG-EV-PASAV3_0114650.1	-0.347365	1	-0.0584257	1	-0.700776	0.0921165	0.250484	0.887896	-0.616794	0.951737	0.107317	0.971978
PSNMU-V1.4_AUG-EV-PASAV3_0114640.1	-0.235896	1	-0.566892	0.863821	-0.0156497	1	0.401423	0.821981	0.0587461	1	1.17865	0.449109
PSNMU-V1.4_AUG-EV-PASAV3_0114630.1	0.386417	1	0.873537	0.66449	-0.177471	1	-0.48094	0.754312	0.17717	0.99227	-1.12192	0.348028
PSNMU-V1.4_AUG-EV-PASAV3_0114620.1	0.326633	1	0.383185	0.940115	0.290868	0.937926	0.0307537	0.991193	-0.196001	0.990034	0.304516	0.901785
PSNMU-V1.4_AUG-EV-PASAV3_0114610.1	0.0693132	1	-0.0465579	1	0.123148	1	0.540486	0.701735	0.533944	0.945606	0.506036	0.787208
PSNMU-V1.4_AUG-EV-PASAV3_0114600.1	-0.150097	1	-0.221809	0.984619	-0.153168	1	0.170451	0.93103	0.222441	0.990034	0.100924	0.973706
PSNMU-V1.4_AUG-EV-PASAV3_0114580.1	-0.0997336	1	0.073765	1	-0.0280064	1	0.13092	0.969591	0.627834	0.959757	0.261439	0.955734
PSNMU-V1.4_AUG-EV-PASAV3_0114570.1	0.203323	1	0.574634	0.886703	-0.0589099	1	0.318663	0.861645	0.195432	0.990091	0.497805	0.80653
PSNMU-V1.4_AUG-EV-PASAV3_0114560.1	0.36	1	0.702186	0.715968	-0.161439	1	0.460174	0.743646	0.309594	0.982246	0.741326	0.61118
PSNMU-V1.4_AUG-EV-PASAV3_0114550.1	1.48218	1	1.62815	0.326667	0.673229	0.753725	-0.732697	0.526778	-0.457628	0.95809	-0.662063	0.698824
PSNMU-V1.4_AUG-EV-PASAV3_0114540.1	0.119055	1	0.139001	1	-0.0623913	1	-1.45869	0.106171	-2.09728	0.323691	-2.12924	0.0435834
PSNMU-V1.4_AUG-EV-PASAV3_0114530.1	0.313552	1	0.274481	0.966891	0.256753	0.905466	-1.27425	0.245591	-1.37406	0.649085	-1.37198	0.347402
PSNMU-V1.4_AUG-EV-PASAV3_0114520.1	0.0888418	1	0.173467	0.993525	0.1061	1	-0.999947	0.45815	-1.72698	0.454434	-0.0583958	0.990166
PSNMU-V1.4_AUG-EV-PASAV3_0114510.1	-0.447639	1	-0.736489	0.587231	-0.232366	0.954475	-0.360125	0.828379	-0.903255	0.779978	0.221199	0.946285
PSNMU-V1.4_AUG-EV-PASAV3_0114500.1	0.0250092	1	-0.36183	0.956969	0.256952	1	1.17971	0.213228	0.58838	0.9366	1.5292	0.169333
PSNMU-V1.4_AUG-EV-PASAV3_0114490.1	0.497455	1	0.820633	0.734932	0.150616	1	-1.64543	0.0186763	-2.41537	0.180012	-1.67121	0.0911386
PSNMU-V1.4_AUG-EV-PASAV3_0114480.1	0.0233646	1	0.126644	1	-0.150343	1	-0.208921	0.928894	-0.110258	1	-0.317486	0.92011
PSNMU-V1.4_AUG-EV-PASAV3_0114470.1	1.52243	1	1.51247	0.426437	0.903923	0.269608	0.198891	0.934029	0.254729	0.990034	0.256389	0.932884
PSNMU-V1.4_AUG-EV-PASAV3_0114460.1	0.148946	1	-0.465271	0.886703	0.222719	1	-1.33888	0.076601	-2.54099	0.184976	-1.78021	0.105835
PSNMU-V1.4_AUG-EV-PASAV3_0114450.1	0.118242	1	-0.37458	0.954313	0.228678	1	0.58499	0.667251	0.287375	0.984802	0.988127	0.510643
PSNMU-V1.4_AUG-EV-PASAV3_0114440.1	1.09132	1	1.01416	0.826331	1.02299	0.158314	0.652892	0.567105	0.896016	0.798996	0.406018	0.843571
PSNMU-V1.4_AUG-EV-PASAV3_0114430.1	-0.344601	1	-0.743941	0.597672	0.0725369	1	-0.379566	0.895381	-0.204366	0.996312	-0.262402	0.957528
PSNMU-V1.4_AUG-EV-PASAV3_0114420.1	-0.175593	1	-0.533155	0.812212	0.211156	0.981637	2.05826	0.00483849	0.935757	0.81219	2.65401	0.00172391
PSNMU-V1.4_AUG-EV-PASAV3_0114410.1	2.70556	0.00063266	-0.0394581	1	4.97356	1.95589e-56	3.36374	7.11515e-05	1.65384	0.492641	4.79416	3.98504e-09
PSNMU-V1.4_AUG-EV-PASAV3_0114380.1	-0.263141	1	-0.240757	0.9898	-0.385173	0.950894	-0.342844	0.864621	-0.153851	0.996312	-0.485525	0.847983
PSNMU-V1.4_AUG-EV-PASAV3_0114370.1	-0.0101015	1	-0.0394222	1	-0.0465814	1	-0.186879	0.929318	-0.127055	0.998754	-0.207333	0.945713
PSNMU-V1.4_AUG-EV-PASAV3_0114340.1	-0.149627	1	-0.264866	0.975432	-0.244892	0.974595	0.440011	0.81462	0.307838	0.986257	0.360214	0.887263
PSNMU-V1.4_AUG-EV-PASAV3_0114330.1	-0.0145753	1	0.0733735	1	-0.17568	1	0.150213	0.949655	0.376674	0.974951	-0.0319009	0.994362
PSNMU-V1.4_AUG-EV-PASAV3_0114320.1	-0.105742	1	-0.0567828	1	-0.21839	0.974595	-0.0494304	0.983568	0.442138	0.955178	-0.472197	0.796861
PSNMU-V1.4_AUG-EV-PASAV3_0114310.1	0.197632	1	0.244585	0.976012	0.119167	1	0.423919	0.763967	0.236048	0.988276	0.607855	0.714734
PSNMU-V1.4_AUG-EV-PASAV3_0114300.1	0.189306	1	0.311077	0.9527	0.0174139	1	0.143173	0.946019	0.278703	0.984802	0.0233117	0.99568
PSNMU-V1.4_AUG-EV-PASAV3_0114290.1	-0.591147	1	-1.24536	0.221234	0.341466	0.666249	-1.38732	0.261528	-1.57478	0.552046	0.119665	0.983368
PSNMU-V1.4_AUG-EV-PASAV3_0114270.1	0.634127	1	1.01815	0.509306	0.257008	0.960651	0.453659	0.73986	0.355822	0.973172	0.622075	0.703516
PSNMU-V1.4_AUG-EV-PASAV3_0114260.1	0.176726	1	0.554942	0.835197	-0.215864	1	-0.15191	0.954663	0.183445	0.99227	-0.402214	0.862934
PSNMU-V1.4_AUG-EV-PASAV3_0114250.1	-0.0186598	1	-0.0622271	1	-0.0546394	1	-0.96183	0.26868	-1.97253	0.323524	-1.70914	0.0990405
PSNMU-V1.4_AUG-EV-PASAV3_0114240.1	-0.0640566	1	-0.173331	0.997287	-0.00383048	1	0.0570636	0.981868	-0.0845027	1	0.22462	0.93656
PSNMU-V1.4_AUG-EV-PASAV3_0114230.1	0.145943	1	-0.0177365	1	0.268616	0.905371	-0.0522349	0.984148	0.00753042	1	-0.0645204	0.985997
PSNMU-V1.4_AUG-EV-PASAV3_0114220.1	-0.706808	1	-1.35617	0.16265	0.0952855	1	1.12077	0.526197	1.58717	0.713973	0.833144	0.768121
PSNMU-V1.4_AUG-EV-PASAV3_0114210.1	-0.222081	1	-0.462998	0.871639	-0.126452	1	0.0845305	0.96855	0.215195	0.990034	0.0146402	0.997801
PSNMU-V1.4_AUG-EV-PASAV3_0114200.1	-0.287943	1	-0.624348	0.815501	-0.182011	1	0.209841	0.912508	0.243169	0.988276	0.213981	0.946323
PSNMU-V1.4_AUG-EV-PASAV3_0114190.1	0.173531	1	-0.178818	1	0.254022	1	3.69382	5.90739e-09	4.43182	0.00164687	2.70003	0.000981113
PSNMU-V1.4_AUG-EV-PASAV3_0114180.1	-0.154428	1	-0.19738	0.991931	-0.197637	1	-0.248003	0.89456	-0.281324	0.98489	-0.157076	0.957528
PSNMU-V1.4_AUG-EV-PASAV3_0114170.1	1.03003	1	0.313462	0.952423	1.41977	1.65474e-07	1.16126	0.305771	0.755324	0.893215	1.5167	0.173878
PSNMU-V1.4_AUG-EV-PASAV3_0114160.1	0.816872	1	0.721439	0.8053	1.08688	0.372618	-1.45366	0.0603776	-0.800606	0.824037	-2.05218	0.0218712
PSNMU-V1.4_AUG-EV-PASAV3_0114150.1	-0.214169	1	-0.333438	0.953303	-0.12654	1	-0.440387	0.778308	-0.897436	0.811267	-0.0340487	0.993984
PSNMU-V1.4_AUG-EV-PASAV3_0114140.1	0.0400366	1	0.119118	1	-0.201716	0.989725	-0.508957	0.689069	-0.340769	0.975949	-0.572984	0.73823
PSNMU-V1.4_AUG-EV-PASAV3_0114130.1	-0.140458	1	-0.555088	0.801854	0.193575	0.998004	-0.0220928	0.994078	-0.241758	0.988276	0.22359	0.93656
PSNMU-V1.4_AUG-EV-PASAV3_0114120.1	0.31025	1	0.374556	0.931313	0.172453	1	0.370056	0.81462	0.257752	0.988276	0.488274	0.78993
PSNMU-V1.4_AUG-EV-PASAV3_0114110.1	-0.0910894	1	-0.853579	0.476623	0.531179	0.256057	0.408369	0.779293	0.274046	0.984802	0.601829	0.75149
PSNMU-V1.4_AUG-EV-PASAV3_0114100.1	0.865718	1	1.64019	0.116705	0.547329	0.509052	0.469418	0.749594	0.695808	0.874704	0.30931	0.901785
PSNMU-V1.4_AUG-EV-PASAV3_0114090.1	0.446563	1	0.463867	0.896534	0.451129	0.460348	-0.612375	0.74556	-0.574191	0.943515	-0.545743	0.787662
PSNMU-V1.4_AUG-EV-PASAV3_0114080.1	0.0609376	1	0.372648	0.940556	-0.121253	1	0.402939	0.781433	0.584317	0.925319	0.261991	0.922142
PSNMU-V1.4_AUG-EV-PASAV3_0114070.1	-0.189012	1	-0.411895	0.912649	-0.0266214	1	0.48361	0.845303	0.876575	0.908622	0.281525	0.950533
PSNMU-V1.4_AUG-EV-PASAV3_0114060.1	0.0180944	1	0.11019	1	-0.168785	1	-0.190154	0.942852	0.0564362	1	-0.420269	0.852632
PSNMU-V1.4_AUG-EV-PASAV3_0114050.1	1.08362	0.669904	1.98663	0.0368227	0.526908	0.200364	0.50269	0.78797	0.375041	0.981607	0.554882	0.778152
PSNMU-V1.4_AUG-EV-PASAV3_0114040.1	0.998419	1	2.00711	0.0465694	0.0714897	1	-0.101465	0.961947	-0.076559	1	-0.0744079	0.981603
PSNMU-V1.4_AUG-EV-PASAV3_0114030.1	0.763949	1	1.23846	0.180378	0.280118	0.842989	0.0435811	0.987764	-0.107443	1	0.21648	0.939627
PSNMU-V1.4_AUG-EV-PASAV3_0114020.1	-0.0328546	1	-0.141431	1	-0.0401388	1	1.09113	0.211248	1.07333	0.710494	0.884336	0.542957
PSNMU-V1.4_AUG-EV-PASAV3_0114010.1	0.106694	1	0.124884	1	0.0512777	1	-0.284641	0.874074	-0.399529	0.963009	-0.0821778	0.98216
PSNMU-V1.4_AUG-EV-PASAV3_0114000.1	0.0127608	1	-0.0413841	1	-2.97039e-05	1	0.0928588	0.968154	0.0942414	1	0.146087	0.964252
PSNMU-V1.4_AUG-EV-PASAV3_0113990.1	-0.191875	1	0.198214	0.995466	-0.494722	0.960651	-0.217379	0.925429	-1.02725	0.746152	-0.305696	0.954358
PSNMU-V1.4_AUG-EV-PASAV3_0113980.1	0.0429765	1	0.122259	1	-0.0596552	1	0.268011	0.87461	0.339672	0.97608	0.245996	0.92607
PSNMU-V1.4_AUG-EV-PASAV3_0113970.1	-0.622369	1	-1.29586	0.136669	0.00491758	1	0.377515	0.87567	0.612681	0.959757	0.889996	0.702831
PSNMU-V1.4_AUG-EV-PASAV3_0113950.1	-0.450168	1	-1.02381	0.399592	0.0998695	1	0.488246	0.793856	0.323824	0.984802	0.890203	0.692109
PSNMU-V1.4_AUG-EV-PASAV3_0113940.1	-0.471816	1	-0.857759	0.463605	-0.14046	1	0.264338	0.881532	0.236385	0.988276	0.406094	0.852085
PSNMU-V1.4_AUG-EV-PASAV3_0113930.1	-0.832373	1	-1.52481	0.113371	0.0555721	1	-0.896781	0.675081	-0.0261843	1	-1.19686	0.650272
PSNMU-V1.4_AUG-EV-PASAV3_0113850.1	-0.0835284	1	-0.202647	0.986911	-0.0984203	1	-0.624724	0.589518	-1.62821	0.460697	-0.285605	0.916282
PSNMU-V1.4_AUG-EV-PASAV3_0113840.1	-0.430314	1	-0.254347	0.974277	-0.629537	0.0735897	0.579949	0.669174	0.881646	0.824697	0.190751	0.951803
PSNMU-V1.4_AUG-EV-PASAV3_0113830.1	0.0439898	1	0.185794	0.993427	-0.164389	1	-0.583029	0.666799	-0.529414	0.946891	-0.699744	0.661531
PSNMU-V1.4_AUG-EV-PASAV3_0113820.1	-0.214957	1	-0.543033	0.826127	0.0392558	1	1.0425	0.216828	0.734945	0.843749	1.33686	0.276509
PSNMU-V1.4_AUG-EV-PASAV3_0113810.1	-0.240909	1	-0.631714	0.902773	0.0809309	1	0.769119	0.71079	0.915029	0.88769	0.975963	0.751743
PSNMU-V1.4_AUG-EV-PASAV3_0113800.1	-0.120442	1	0.311334	0.955518	-0.365662	1	-0.323012	0.851724	0.000894769	1	-0.548034	0.822186
PSNMU-V1.4_AUG-EV-PASAV3_0113790.1	0.121416	1	-0.220945	0.984619	0.0846773	1	-0.976546	0.278861	-1.3777	0.557468	-0.241459	0.929467
PSNMU-V1.4_AUG-EV-PASAV3_0113780.1	-0.300755	1	-0.347674	0.955222	-0.279557	1	0.615035	0.696033	0.373801	0.977196	0.829119	0.711566
PSNMU-V1.4_AUG-EV-PASAV3_0113770.1	0.00509752	1	0.128344	1	-0.2099	0.998971	-0.00391446	0.999523	0.0664202	1	-0.0253571	0.995566
PSNMU-V1.4_AUG-EV-PASAV3_0113760.1	1.16864	1	1.07886	0.527513	1.04437	0.196599	-0.0986116	0.966049	-0.372419	0.979933	0.113187	0.970422
PSNMU-V1.4_AUG-EV-PASAV3_0113750.1	-0.376994	1	-0.619023	0.772181	-0.156454	1	0.231677	0.923375	0.332576	0.988384	-0.0375024	0.994768
PSNMU-V1.4_AUG-EV-PASAV3_0113740.1	0.0380521	1	0.0841619	1	-0.065198	1	0.173335	0.92995	-0.00424264	1	0.329254	0.886945
PSNMU-V1.4_AUG-EV-PASAV3_0113730.1	-0.932429	1	-0.317406	0.991187	-1.36556	0.445453	-2.0413	0.00246476	-2.20249	0.205126	-2.03636	0.0342593
PSNMU-V1.4_AUG-EV-PASAV3_0113720.1	-0.0746372	1	-0.124717	1	-0.0920284	1	0.20443	0.929318	0.229016	0.990034	0.183181	0.961146
PSNMU-V1.4_AUG-EV-PASAV3_0113710.1	0.655363	1	0.822253	0.780142	0.219803	1	-1.54591	0.139649	-0.521363	0.955646	-2.37005	0.0451649
PSNMU-V1.4_AUG-EV-PASAV3_0113700.1	0.244752	1	0.561153	0.831129	-0.0799316	1	-0.372945	0.871552	-0.339428	0.984802	-0.378647	0.917087
PSNMU-V1.4_AUG-EV-PASAV3_0113690.1	0.238971	1	0.800951	0.689916	0.0689339	1	0.392647	0.824137	0.194867	0.990091	0.499495	0.820884
PSNMU-V1.4_AUG-EV-PASAV3_0113680.1	-0.0730747	1	0.047352	1	-0.262257	1	-1.03761	0.246254	-1.14967	0.688362	-1.18459	0.276509
PSNMU-V1.4_AUG-EV-PASAV3_0113670.1	-0.0987268	1	-0.829172	0.512401	0.547067	0.175443	-1.0616	0.282705	-0.536209	0.951489	-1.1941	0.332768
PSNMU-V1.4_AUG-EV-PASAV3_0113660.1	0.869797	1	1.36643	0.244938	0.523993	0.919975	-2.28081	0.00692783	-2.57283	0.173243	-2.03647	0.321212
PSNMU-V1.4_AUG-EV-PASAV3_0113650.1	0.295174	1	-0.0117144	1	0.529705	0.995232	-1.79006	0.0101782	-0.471037	0.954235	-2.36071	0.00378343
PSNMU-V1.4_AUG-EV-PASAV3_0113640.1	0.532491	1	1.02376	0.377454	0.0445823	1	0.118264	0.954614	0.0940327	1	0.166963	0.954653
PSNMU-V1.4_AUG-EV-PASAV3_0113630.1	0.896601	1	1.85631	0.128427	-0.17466	1	0.422668	0.804519	0.698387	0.92816	0.125125	0.969187
PSNMU-V1.4_AUG-EV-PASAV3_0113620.1	-0.20111	1	-0.156503	0.997355	-0.197774	1	-0.130714	0.954663	0.223643	0.990034	-0.390532	0.865881
PSNMU-V1.4_AUG-EV-PASAV3_0113610.1	-0.515075	1	-0.178204	1	-0.719601	0.662106	-0.792878	0.433133	-0.280678	0.984802	-1.05986	0.363423
PSNMU-V1.4_AUG-EV-PASAV3_0113600.1	-0.0278242	1	0.0772527	1	-0.186782	1	-0.990239	0.3802	-0.662432	0.913365	-0.961026	0.622252
PSNMU-V1.4_AUG-EV-PASAV3_0113590.1	0.0435068	1	-0.234953	0.942826	0.240481	1	-0.710155	0.673297	-0.841422	0.868433	-0.374611	0.882046
PSNMU-V1.4_AUG-EV-PASAV3_0113580.1	-0.147834	1	-1.13378	0.237848	0.987466	0.0134879	-0.779138	0.467935	-0.709125	0.852264	-0.672895	0.790187
PSNMU-V1.4_AUG-EV-PASAV3_0113570.1	-0.211252	1	-0.702243	0.644072	0.185131	1	-0.432112	0.769599	-0.481025	0.945207	-0.360372	0.895556
PSNMU-V1.4_AUG-EV-PASAV3_0113560.1	0.191924	1	0.545189	0.818947	-0.311849	0.757147	0.0947896	0.967985	0.843466	0.815771	-0.479305	0.797328
PSNMU-V1.4_AUG-EV-PASAV3_0113550.1	0.650153	1	0.655498	0.863207	0.473285	0.770502	0.283834	0.881347	0.0710115	1	0.101303	0.976971
PSNMU-V1.4_AUG-EV-PASAV3_0113540.1	0.778386	1	0.410466	0.918486	0.856064	0.00958231	0.234197	0.910129	0.114788	1	0.438081	0.828906
PSNMU-V1.4_AUG-EV-PASAV3_0113530.1	1.7869	1	1.39133	0.574472	2.06077	0.0132769	1.83935	0.0743414	2.17745	0.342763	1.148	0.532759
PSNMU-V1.4_AUG-EV-PASAV3_0113520.1	0.261891	1	0.626804	0.786069	-0.076125	1	0.201978	0.941516	0.120138	1	0.273028	0.945788
PSNMU-V1.4_AUG-EV-PASAV3_0113510.1	0.0473626	1	0.668666	0.821355	-0.266484	0.981637	-0.690586	0.718681	-1.19902	0.813856	-0.324067	0.936131
PSNMU-V1.4_AUG-EV-PASAV3_0113500.1	0.0920321	1	0.0927854	1	-0.0698815	1	-0.474346	0.832178	-0.135377	1	-1.0452	0.608287
PSNMU-V1.4_AUG-EV-PASAV3_0113490.1	-0.00952833	1	-0.146029	1	-0.139368	1	-0.196382	0.939016	0.0720489	1	-0.358591	0.901786
PSNMU-V1.4_AUG-EV-PASAV3_0113470.1	-0.154761	1	-0.229823	0.991012	-0.141573	1	-0.0817633	0.981012	-0.695623	0.918779	0.612412	0.828308
PSNMU-V1.4_AUG-EV-PASAV3_0113460.1	-0.518976	1	-0.953514	0.357889	-0.0455743	1	1.15126	0.37134	1.20414	0.751536	1.25629	0.533138
PSNMU-V1.4_AUG-EV-PASAV3_0113450.1	0.353625	1	0.406612	0.947786	0.0193303	1	0.382188	0.814344	0.73499	0.860957	-0.236096	0.936631
PSNMU-V1.4_AUG-EV-PASAV3_0113440.1	0.504478	1	0.535871	0.918158	0.66814	0.498085	-0.785954	0.445052	-2.08356	0.282953	-0.351046	0.887964
PSNMU-V1.4_AUG-EV-PASAV3_0113430.1	-1.67079	1	-1.66271	0.720669	-1.59482	0.925222	-0.546783	0.884695	-2.07672	0.619324	1.24646	0.772759
PSNMU-V1.4_AUG-EV-PASAV3_0113400.1	2.77847	0.291318	0.197319	1	4.43213	1.10122e-17	6.63542	3.23774e-22	4.07648	0.0381417	6.91278	4.2856e-16
PSNMU-V1.4_AUG-EV-PASAV3_0113390.1	-0.338191	1	-0.764322	0.561194	0.00072099	1	0.184788	0.961606	1.03589	0.862077	-0.010752	1
PSNMU-V1.4_AUG-EV-PASAV3_0113380.1	-0.35658	1	-0.754426	0.572627	-0.125935	1	-0.579046	0.668101	-0.651182	0.905878	-0.682883	0.706388
PSNMU-V1.4_AUG-EV-PASAV3_0113370.1	-0.681894	1	-1.1885	0.474736	-0.0456226	1	-0.0144067	0.998749	-0.248406	0.990091	0.388696	0.93656
PSNMU-V1.4_AUG-EV-PASAV3_0113340.1	1.4049	1	1.64706	0.828706	1.04124	0.675176	-1.31968	0.44597	-1.87574	0.516544	-0.705725	0.826664
PSNMU-V1.4_AUG-EV-PASAV3_0113330.1	0.352505	1	0.403743	0.932253	0.149264	1	-1.97121	0.0154346	-2.54318	0.180012	-2.21888	0.0801226
PSNMU-V1.4_AUG-EV-PASAV3_0113310.1	-0.642616	1	-1.19734	0.399091	-0.490316	0.717924	-0.330826	0.838371	-2.38387	0.277228	-0.802735	0.643624
PSNMU-V1.4_AUG-EV-PASAV3_0113300.1	0.104806	1	0.0728956	1	0.0696122	1	-0.125068	0.954179	-0.732591	0.859002	0.307017	0.901785
PSNMU-V1.4_AUG-EV-PASAV3_0113290.1	-0.361676	1	-0.434132	0.937843	-0.408562	0.813607	0.0675766	0.979455	0.476888	0.951737	-0.335907	0.890545
PSNMU-V1.4_AUG-EV-PASAV3_0113280.1	0.28497	1	-0.0978938	1	0.413327	0.479003	1.29494	0.0864481	1.17915	0.598005	1.37228	0.18136
PSNMU-V1.4_AUG-EV-PASAV3_0113270.1	0.355166	1	-0.153265	0.997287	0.528074	0.249304	0.819848	0.415974	0.751822	0.846919	1.14232	0.336282
PSNMU-V1.4_AUG-EV-PASAV3_0113260.1	0.0323574	1	-0.15963	1	0.583637	0.660277	-0.588674	0.624446	-1.48557	0.633783	-0.964812	0.587556
PSNMU-V1.4_AUG-EV-PASAV3_0113250.1	0.00248321	1	-0.0737893	1	0.00567756	1	0.0831596	0.970299	-0.0565032	1	0.27501	0.916282
PSNMU-V1.4_AUG-EV-PASAV3_0113240.1	-0.177159	1	-0.109789	1	-0.125847	1	0.924778	0.355404	1.18886	0.673052	0.659312	0.714246
PSNMU-V1.4_AUG-EV-PASAV3_0113230.1	0.118798	1	0.351467	0.942996	-0.119159	1	-1.05607	0.226941	-1.20675	0.660405	-1.2948	0.244238
PSNMU-V1.4_AUG-EV-PASAV3_0113220.1	-0.485195	1	-0.606912	0.745871	-0.468284	0.37751	-0.577194	0.629	-0.685393	0.895751	-0.587269	0.72964
PSNMU-V1.4_AUG-EV-PASAV3_0113210.1	-0.167402	1	-0.526455	0.644002	0.116465	1	-0.937795	0.3197	-1.91856	0.318492	-0.873206	0.54229
PSNMU-V1.4_AUG-EV-PASAV3_0113200.1	-0.285621	1	-0.427861	0.911112	-0.153358	1	-0.85053	0.723261	-1.94331	0.485885	0.0907983	0.988539
PSNMU-V1.4_AUG-EV-PASAV3_0113190.1	0.116964	1	0.261463	0.975775	0.28699	0.964997	-1.34242	0.184802	-2.15332	0.32479	-1.40174	0.345272
PSNMU-V1.4_AUG-EV-PASAV3_0113180.1	-0.460036	1	-0.530047	0.943722	-0.536984	1	-1.1505	0.39717	-2.32338	0.341154	-0.912406	0.752377
PSNMU-V1.4_AUG-EV-PASAV3_0113170.1	-0.558115	1	-1.01067	0.415487	-0.0716479	1	-0.40071	0.89174	-0.388176	0.984802	-0.353085	0.944992
PSNMU-V1.4_AUG-EV-PASAV3_0113160.1	-0.43287	1	-0.359325	0.970021	-0.552767	0.817816	-1.38177	0.0706613	-2.47731	0.186922	-1.36113	0.254704
PSNMU-V1.4_AUG-EV-PASAV3_0113150.1	-0.977541	1	-1.37978	0.128803	-0.395609	0.567088	-0.266819	0.888525	-0.362958	0.982269	-1.31663	0.210589
PSNMU-V1.4_AUG-EV-PASAV3_0113140.1	-0.317345	1	-0.233472	0.9898	-0.6529	0.0880289	-1.6991	0.0158885	-1.66827	0.315294	-1.63465	0.128003
PSNMU-V1.4_AUG-EV-PASAV3_0113130.1	-0.262227	1	-0.733001	0.638269	0.662089	0.349239	4.83192	1.02044e-11	3.82922	0.0913485	2.81606	0.00845235
PSNMU-V1.4_AUG-EV-PASAV3_0113120.1	-0.362231	1	-0.287057	0.962864	-0.238286	0.95997	1.18479	0.158798	1.44547	0.492641	0.41252	0.837374
PSNMU-V1.4_AUG-EV-PASAV3_0113110.1	-0.322841	1	-0.227275	0.992893	-0.463644	0.863466	-1.10477	0.453798	-1.08187	0.813012	-1.04172	0.63299
PSNMU-V1.4_AUG-EV-PASAV3_0113100.1	0.193233	1	-0.565285	0.944119	0.741622	0.764362	2.674	0.0208449	2.23915	0.627384	1.18531	0.712472
PSNMU-V1.4_AUG-EV-PASAV3_0113090.1	-0.157379	1	-0.0265098	1	-0.332243	0.695633	-0.0172562	0.996859	0.0742697	1	-0.0756384	0.981471
PSNMU-V1.4_AUG-EV-PASAV3_0113080.1	0.251159	1	0.413556	0.918158	0.0106431	1	0.990792	0.258766	1.27354	0.557777	0.511883	0.773029
PSNMU-V1.4_AUG-EV-PASAV3_0113070.1	0.317978	1	0.462377	0.870552	0.0794177	1	0.970618	0.302781	1.19942	0.627384	0.485115	0.795344
PSNMU-V1.4_AUG-EV-PASAV3_0113060.1	0.236878	1	0.455656	0.875581	-0.100627	1	0.865961	0.456255	1.00114	0.781605	0.502711	0.796861
PSNMU-V1.4_AUG-EV-PASAV3_0113050.1	0.206982	1	0.393957	0.936457	0.0792387	1	0.054489	0.981868	0.169524	0.990408	0.0638218	0.98557
PSNMU-V1.4_AUG-EV-PASAV3_0113040.1	-0.545185	1	-0.395501	0.922506	-0.765342	0.0181074	-1.88721	0.0300035	-1.92923	0.368246	-2.12949	0.025352
PSNMU-V1.4_AUG-EV-PASAV3_0113030.1	-0.161495	1	-0.285582	0.970618	-0.0802666	1	0.0506518	0.98446	0.24647	0.988276	-0.0770885	0.982044
PSNMU-V1.4_AUG-EV-PASAV3_0113020.1	0.592899	1	0.912367	0.520705	0.255752	0.939588	0.600861	0.72103	0.811144	0.867421	0.452316	0.842991
PSNMU-V1.4_AUG-EV-PASAV3_0113010.1	0.2676	1	0.0160488	1	0.477623	0.626604	0.172764	0.929606	0.278175	0.984802	0.356181	0.87761
PSNMU-V1.4_AUG-EV-PASAV3_0113000.1	-0.31482	1	-0.422224	0.916112	-0.268766	0.916077	0.337942	0.827265	0.410486	0.96081	0.322746	0.887964
PSNMU-V1.4_AUG-EV-PASAV3_0112990.1	-0.225102	1	-0.50304	0.661619	0.0178975	1	0.372604	0.824068	0.459692	0.959835	0.285421	0.911712
PSNMU-V1.4_AUG-EV-PASAV3_0112980.1	-0.608172	1	-1.24144	0.259851	0.0398213	1	0.508992	0.855843	0.97676	0.865166	0.957736	0.78993
PSNMU-V1.4_AUG-EV-PASAV3_0112970.1	0.176404	1	-0.168178	0.993525	0.427444	0.40699	0.620572	0.581935	0.387978	0.963256	0.916314	0.469129
PSNMU-V1.4_AUG-EV-PASAV3_0112940.1	-0.342237	1	-0.770091	0.624256	-0.0200885	1	0.838047	0.539973	1.28133	0.746574	1.30885	0.52977
PSNMU-V1.4_AUG-EV-PASAV3_0112930.1	0.0109125	1	-0.0755381	1	0.0104414	1	-0.358016	0.811595	-0.290563	0.983949	-0.412458	0.837036
PSNMU-V1.4_AUG-EV-PASAV3_0112920.1	0.588728	1	0.885244	0.530105	0.100162	1	-0.0393281	0.988124	-0.214023	0.990034	0.1411	0.963943
PSNMU-V1.4_AUG-EV-PASAV3_0112910.1	0.0183149	1	0.170692	0.994872	-0.200877	1	0.0761329	0.973607	0.2148	0.990034	0.00502225	1
PSNMU-V1.4_AUG-EV-PASAV3_0112900.1	0.239159	1	0.509506	0.835644	-0.0965378	1	0.145774	0.944344	0.0692812	1	0.290337	0.905041
PSNMU-V1.4_AUG-EV-PASAV3_0112890.1	0.0979678	1	-0.140445	1	0.273462	0.936088	0.768981	0.563598	0.534736	0.953485	1.12145	0.367449
PSNMU-V1.4_AUG-EV-PASAV3_0112880.1	0.295818	1	0.332452	0.947786	0.199236	0.99789	-0.0256765	0.992558	-0.45007	0.959757	0.446158	0.828087
PSNMU-V1.4_AUG-EV-PASAV3_0112870.1	0.00419709	1	-0.228284	0.985989	0.138412	1	0.718777	0.584358	0.579942	0.946744	0.471474	0.818555
PSNMU-V1.4_AUG-EV-PASAV3_0112860.1	2.06342	1	2.32728	0.132258	1.85912	0.0689333	0.858625	0.628544	0.328773	0.994874	-0.507141	0.87761
PSNMU-V1.4_AUG-EV-PASAV3_0112850.1	-0.440824	1	-0.0209771	1	-1.07391	0.619781	-3.09136	3.95265e-06	-1.30553	0.77933	-3.79894	4.21221e-07
PSNMU-V1.4_AUG-EV-PASAV3_0112840.1	0.326147	1	-0.0991941	1	0.607848	0.492132	1.79109	0.00913595	1.41023	0.471828	1.7673	0.0685457
PSNMU-V1.4_AUG-EV-PASAV3_0112830.1	0.337632	1	0.127577	1	0.423486	0.842358	-0.27346	0.872073	-0.605416	0.908622	0.0279376	0.994768
PSNMU-V1.4_AUG-EV-PASAV3_0112820.1	0.460797	1	0.57767	0.785651	0.424493	0.456103	-0.253306	0.910129	-0.282842	0.988276	-0.202754	0.949138
PSNMU-V1.4_AUG-EV-PASAV3_0112810.1	0.0557008	1	0.194383	0.989864	-0.141064	1	0.0189065	0.995699	0.259609	0.986316	-0.0637402	0.985063
PSNMU-V1.4_AUG-EV-PASAV3_0112800.1	-0.183466	1	-0.595311	0.808001	0.123188	1	0.443393	0.772284	0.196769	0.990091	0.931868	0.510257
PSNMU-V1.4_AUG-EV-PASAV3_0112790.1	-0.456966	1	-0.0662615	1	-0.85675	0.876636	-1.80112	0.00933472	-2.20952	0.222019	-1.85976	0.0956578
PSNMU-V1.4_AUG-EV-PASAV3_0112780.1	-0.800215	1	-1.41209	0.167974	0.0366494	1	0.271302	0.944608	-0.740011	0.934411	1.51155	0.581464
PSNMU-V1.4_AUG-EV-PASAV3_0112770.1	-0.183112	1	-0.795775	0.530856	0.26409	0.888473	0.42164	0.798722	0.586442	0.937492	0.392393	0.855726
PSNMU-V1.4_AUG-EV-PASAV3_0112760.1	-0.152663	1	-0.189752	0.993156	-0.153387	1	-0.143335	0.961606	0.0667624	1	-0.266436	0.93093
PSNMU-V1.4_AUG-EV-PASAV3_0112750.1	-0.0122535	1	-0.185978	0.991757	0.062145	1	0.117152	0.960317	0.465897	0.959757	-0.208458	0.947223
PSNMU-V1.4_AUG-EV-PASAV3_0112740.1	1.55519	1	1.92712	0.268676	0.98362	0.605256	0.630455	0.798777	-0.344708	0.988276	1.24712	0.568813
PSNMU-V1.4_AUG-EV-PASAV3_0112730.1	-0.0268766	1	-1.17778	0.430636	0.727421	0.646882	0.288138	0.891138	-0.363157	0.984938	1.09458	0.610697
PSNMU-V1.4_AUG-EV-PASAV3_0112720.1	0.341891	1	0.538023	0.877621	0.150889	1	0.904543	0.353488	1.02958	0.720773	0.807578	0.582574
PSNMU-V1.4_AUG-EV-PASAV3_0112710.1	-1.33305	1	-1.43692	0.526501	-1.42997	0.88718	-1.33465	0.378217	-1.13894	0.835955	-2.14683	0.212851
PSNMU-V1.4_AUG-EV-PASAV3_0112700.1	-1.01715	1	-0.455325	0.97479	-1.93082	0.484902	-1.38008	0.152085	-1.75383	0.420724	-1.16445	0.530353
PSNMU-V1.4_AUG-EV-PASAV3_0112690.1	0.122979	1	-0.122319	1	0.419774	0.547691	0.231749	0.907783	0.183373	0.990091	0.20059	0.951803
PSNMU-V1.4_AUG-EV-PASAV3_0112680.1	0.069117	1	0.254257	0.974765	-0.145576	1	0.0656035	0.978488	0.0625336	1	0.0417655	0.992219
PSNMU-V1.4_AUG-EV-PASAV3_0112670.1	0.057308	1	0.0075235	1	0.112444	1	-1.69692	0.0185609	-2.21546	0.258945	-1.84097	0.0426653
PSNMU-V1.4_AUG-EV-PASAV3_0112660.1	-0.0593356	1	-0.138771	1	-0.0606303	1	0.0697757	0.97608	0.0298026	1	0.159836	0.957528
PSNMU-V1.4_AUG-EV-PASAV3_0112650.1	-0.33607	1	-0.283497	0.96263	-0.433577	0.484902	-1.15466	0.159924	-1.14388	0.627384	-1.0975	0.367449
PSNMU-V1.4_AUG-EV-PASAV3_0112640.1	0.322503	1	0.4445	0.886703	0.264002	0.883802	-1.32553	0.0855193	-1.34719	0.516834	-1.56396	0.13402
PSNMU-V1.4_AUG-EV-PASAV3_0112630.1	0.47904	1	0.0923479	1	0.49793	0.448171	-0.674513	0.55029	-0.827334	0.822259	-0.483864	0.78993
PSNMU-V1.4_AUG-EV-PASAV3_0112620.1	0.120658	1	0.0534612	1	0.181419	1	-0.384497	0.87815	-1.51493	0.588223	-0.660533	0.756057
PSNMU-V1.4_AUG-EV-PASAV3_0112610.1	-0.0317019	1	0.0715542	1	-0.169851	1	0.435287	0.767281	0.3174	0.982533	0.474654	0.814991
PSNMU-V1.4_AUG-EV-PASAV3_0112600.1	-0.0900758	1	-0.399728	0.926844	0.134597	1	-0.560241	0.645677	-0.589543	0.925319	-0.68163	0.66487
PSNMU-V1.4_AUG-EV-PASAV3_0112590.1	-0.856593	1	-1.81525	0.0420562	0.187087	1	0.238929	0.941655	0.140334	0.999269	0.373574	0.936631
PSNMU-V1.4_AUG-EV-PASAV3_0112580.1	0.0172968	1	-0.0688661	1	0.0390772	1	0.413954	0.769939	0.522256	0.9366	0.329964	0.883056
PSNMU-V1.4_AUG-EV-PASAV3_0112570.1	-0.233997	1	-0.580384	0.839178	0.0115973	1	0.802049	0.466942	0.718074	0.880532	0.854398	0.572925
PSNMU-V1.4_AUG-EV-PASAV3_0112560.1	-0.108781	1	-0.416264	0.908068	0.0912443	1	0.748455	0.460358	0.435042	0.959757	0.977254	0.449255
PSNMU-V1.4_AUG-EV-PASAV3_0112550.1	0.316223	1	0.880021	0.641884	-0.0351912	1	1.02857	0.24617	1.22102	0.578961	0.763197	0.615504
PSNMU-V1.4_AUG-EV-PASAV3_0112540.1	1.4106	0.0888633	0.752542	0.589793	1.58566	1.54861e-09	-0.346648	0.911379	-0.339122	0.981607	-0.197102	0.954555
PSNMU-V1.4_AUG-EV-PASAV3_0112530.1	-0.160989	1	-0.0744225	1	-0.293849	0.952599	0.239021	0.897238	-0.00178248	1	0.523307	0.771844
PSNMU-V1.4_AUG-EV-PASAV3_0112500.1	0.11101	1	0.00259959	1	0.144422	1	-0.497664	0.718026	-0.702138	0.887827	-0.486212	0.78993
PSNMU-V1.4_AUG-EV-PASAV3_0112490.1	0.172534	1	-0.0412664	1	0.320534	0.84286	-0.562473	0.74501	-0.616259	0.9366	-0.414512	0.855726
PSNMU-V1.4_AUG-EV-PASAV3_0112480.2	-0.0208955	1	-0.844357	0.644603	0.833906	0.354036	1.06924	0.20457	0.439455	0.955102	1.64076	0.0828096
PSNMU-V1.4_AUG-EV-PASAV3_0112480.1	0.0998318	1	-0.109295	1	0.26611	0.932634	-0.397418	0.833449	-0.492323	0.959757	-0.198751	0.950402
PSNMU-V1.4_AUG-EV-PASAV3_0112470.1	-0.195206	1	-0.536426	0.811244	0.0592771	1	0.203701	0.913095	0.178593	0.990091	0.50012	0.797744
PSNMU-V1.4_AUG-EV-PASAV3_0112460.1	2.80323	0.129644	0.189617	1	4.66895	2.72414e-25	6.73577	4.25476e-23	4.31267	0.0119687	7.2627	2.74766e-17
PSNMU-V1.4_AUG-EV-PASAV3_0112450.1	-0.338191	1	-0.764322	0.561194	0.00072099	1	0.184788	0.961606	1.03589	0.862077	-0.010752	1
PSNMU-V1.4_AUG-EV-PASAV3_0112440.1	0.321039	1	0.401103	0.959078	0.155278	1	-0.0724535	0.984778	1.70882	0.538496	-1.33301	0.37156
PSNMU-V1.4_AUG-EV-PASAV3_0112430.1	-0.427817	1	-0.731315	0.601933	-0.154636	1	-0.148339	0.944344	-0.301634	0.982269	-0.0159999	0.997671
PSNMU-V1.4_AUG-EV-PASAV3_0112370.1	-0.566986	1	-1.09327	0.366512	0.0787214	1	-0.788059	0.760136	-0.144371	1	-1.16282	0.702831
PSNMU-V1.4_AUG-EV-PASAV3_0112360.1	-1.23429	1	-1.75621	0.124087	-0.691332	0.75436	0.312676	0.923375	0.430911	0.984324	0.174799	0.973912
PSNMU-V1.4_AUG-EV-PASAV3_0112350.1	0.454326	1	0.795979	0.58507	0.0550113	1	0.119423	0.954867	0.0144217	1	0.148186	0.961406
PSNMU-V1.4_AUG-EV-PASAV3_0112340.1	0.91313	1	0.370942	0.973773	1.43128	0.0165189	2.93921	3.65498e-06	2.9933	0.0490719	2.2145	0.0107172
PSNMU-V1.4_AUG-EV-PASAV3_0112330.1	0.801479	1	1.54308	0.324534	0.339112	1	-0.170259	0.947998	-0.27047	0.990034	0.0824259	0.983661
PSNMU-V1.4_AUG-EV-PASAV3_0112320.1	0.82442	1	1.71361	0.0467145	0.583594	0.139399	-1.86297	0.0525866	-1.82583	0.360279	-1.74225	0.110199
PSNMU-V1.4_AUG-EV-PASAV3_0112310.1	-0.0372592	1	-0.0327639	1	-0.105197	1	-0.0719696	0.97629	-0.128549	0.997238	0.00396713	1
PSNMU-V1.4_AUG-EV-PASAV3_0112300.1	0.0800389	1	0.268757	0.972632	-0.166592	1	-0.177567	0.928623	-0.0606432	1	-0.254864	0.924338
PSNMU-V1.4_AUG-EV-PASAV3_0112290.2	0.366262	1	0.403674	0.934382	0.460071	0.459585	-0.791389	0.647541	-0.84557	0.848751	-0.662664	0.72964
PSNMU-V1.4_AUG-EV-PASAV3_0112290.1	0.366404	1	0.403817	0.934382	0.460108	0.459585	-0.791351	0.647541	-0.845512	0.848751	-0.662641	0.72964
PSNMU-V1.4_AUG-EV-PASAV3_0112280.1	0.479934	1	0.283284	0.981584	0.519841	0.771353	-0.369547	0.803768	-0.333426	0.977418	-0.303338	0.911366
PSNMU-V1.4_AUG-EV-PASAV3_0112270.1	-0.0550116	1	-0.303826	0.962864	0.14222	1	-1.18715	0.236443	-1.26614	0.686715	-1.07108	0.428521
PSNMU-V1.4_AUG-EV-PASAV3_0112260.1	-0.408358	1	-0.815074	0.575998	-0.00963797	1	-1.19938	0.188838	-1.25692	0.651962	-1.06244	0.413018
PSNMU-V1.4_AUG-EV-PASAV3_0112250.1	0.0123678	1	0.031562	1	-0.0744335	1	-0.208455	0.910484	-0.171757	0.990091	-0.20442	0.944992
PSNMU-V1.4_AUG-EV-PASAV3_0112240.1	-0.641515	1	-1.13289	0.309928	-0.0488177	1	-1.07459	0.540782	-0.823046	0.918282	-1.03622	0.704087
PSNMU-V1.4_AUG-EV-PASAV3_0112230.1	0.197915	1	0.33338	0.947786	0.045314	1	0.498127	0.765045	0.846777	0.848751	0.0930673	0.977195
PSNMU-V1.4_AUG-EV-PASAV3_0112220.1	-0.100762	1	-0.177043	0.996264	-0.0524483	1	-0.856939	0.368656	-0.95648	0.763004	-1.00671	0.416922
PSNMU-V1.4_AUG-EV-PASAV3_0112210.1	0.0642313	1	0.293118	0.960756	-0.209264	0.981637	0.146545	0.946708	0.953197	0.786899	-0.48	0.793906
PSNMU-V1.4_AUG-EV-PASAV3_0112200.1	0.441686	1	0.840229	0.547148	-0.00280852	1	-0.0289284	0.991891	0.0245814	1	-0.0116467	0.99849
PSNMU-V1.4_AUG-EV-PASAV3_0112190.1	0.7204	1	-0.337553	0.938688	0.921169	0.0220825	0.14361	0.964204	0.240438	0.990034	0.0353529	0.994195
PSNMU-V1.4_AUG-EV-PASAV3_0112180.1	0.696031	1	-0.385027	0.940522	1.00674	0.00603784	0.127323	0.966049	0.308341	0.985894	-0.0172329	0.997727
PSNMU-V1.4_AUG-EV-PASAV3_0112170.1	0.436051	1	0.8374	0.543057	-0.0174516	1	-0.0203733	0.995269	0.0277175	1	-0.0206009	0.996628
PSNMU-V1.4_AUG-EV-PASAV3_0112130.1	0.0084541	1	0.485562	0.895363	-0.261862	0.981637	-1.43908	0.0894144	-1.47173	0.552046	-1.5497	0.13877
PSNMU-V1.4_AUG-EV-PASAV3_0112110.1	0.139945	1	0.317602	0.951061	-0.103604	1	0.158433	0.939016	0.213019	0.990034	0.160064	0.956324
PSNMU-V1.4_AUG-EV-PASAV3_0112100.1	0.347336	1	0.654662	0.729375	-0.0641979	1	-0.645306	0.61399	-0.995697	0.745401	-0.313663	0.908766
PSNMU-V1.4_AUG-EV-PASAV3_0112090.1	0.409813	1	2.23033	0.853215	0.208028	1	0.532935	0.829023	0.539377	0.975949	0.0798559	0.988539
PSNMU-V1.4_AUG-EV-PASAV3_0112080.1	0.288206	1	0.274529	0.973685	0.192857	1	0.89098	0.325699	0.95394	0.734401	0.863484	0.501852
PSNMU-V1.4_AUG-EV-PASAV3_0112070.1	-0.243762	1	-0.517532	0.826331	-0.0810087	1	0.725397	0.50633	0.759116	0.86589	0.472845	0.805463
PSNMU-V1.4_AUG-EV-PASAV3_0112060.1	0.0388513	1	0.02811	1	-0.0170304	1	-0.523298	0.718681	-0.456415	0.96081	-0.524576	0.773845
PSNMU-V1.4_AUG-EV-PASAV3_0112050.1	0.0790649	1	0.00346141	1	0.0903313	1	0.0371598	0.990954	-0.361004	0.975428	0.476869	0.8312
PSNMU-V1.4_AUG-EV-PASAV3_0112040.1	0.0694991	1	0.0700077	1	0.0206167	1	0.103134	0.961606	-0.24759	0.988276	0.5008	0.779596
PSNMU-V1.4_AUG-EV-PASAV3_0112030.1	0.62608	1	1.107	0.265359	0.0998797	1	-0.939536	0.294776	-1.67331	0.398292	-1.50456	0.166032
PSNMU-V1.4_AUG-EV-PASAV3_0112020.1	-0.0789589	1	0.04909	1	-0.217723	0.977402	-0.684109	0.532292	-0.941195	0.755675	-0.615642	0.720919
PSNMU-V1.4_AUG-EV-PASAV3_0112010.1	0.162624	1	0.233441	0.986911	0.0082658	1	-0.163601	0.948118	-0.203099	0.990091	-0.115592	0.974319
PSNMU-V1.4_AUG-EV-PASAV3_0112000.1	0.119578	1	-1.97488	0.715968	1.10137	0.35159	0.618778	0.718358	0.79606	0.929374	0.390176	0.879169
PSNMU-V1.4_AUG-EV-PASAV3_0111990.1	-0.622535	1	-0.982512	0.741023	-0.592819	0.960651	0.811431	0.796071	1.22957	0.922954	0.604656	0.904445
PSNMU-V1.4_AUG-EV-PASAV3_0111980.1	0.655114	1	1.45519	0.306795	0.409406	0.492132	0.00999456	0.998749	0.584416	0.943481	-0.490201	0.813386
PSNMU-V1.4_AUG-EV-PASAV3_0111970.1	0.679305	1	1.55766	0.259851	0.39157	0.536595	0.00588688	0.998804	0.582005	0.943515	-0.495078	0.809812
PSNMU-V1.4_AUG-EV-PASAV3_0111960.1	-0.955937	1	-1.91036	0.0404212	0.182161	1	0.218647	0.906989	0.545714	0.9366	-0.10677	0.971978
PSNMU-V1.4_AUG-EV-PASAV3_0111940.1	0.220572	1	0.187502	0.997287	0.176041	1	-0.201036	0.926209	-0.166912	0.994154	-0.550329	0.797076
PSNMU-V1.4_AUG-EV-PASAV3_0111930.1	0.928017	1	1.06844	0.4613	0.737723	0.0285272	0.916375	0.434313	1.12304	0.751556	0.565086	0.766007
PSNMU-V1.4_AUG-EV-PASAV3_0111920.1	-0.187627	1	-0.432889	0.96015	-0.258525	1	1.35976	0.1808	2.43929	0.287229	0.830342	0.646796
PSNMU-V1.4_AUG-EV-PASAV3_0111910.1	-0.333435	1	-0.548456	0.835372	-0.107243	1	0.668806	0.539572	0.679353	0.881078	0.612871	0.712332
PSNMU-V1.4_AUG-EV-PASAV3_0111900.1	0.353571	1	1.47261	0.208457	-0.234686	0.987686	0.231711	0.899624	0.773302	0.843618	0.0254296	0.994927
PSNMU-V1.4_AUG-EV-PASAV3_0111890.1	1.23882	0.830873	1.96165	0.0660983	0.711824	0.0409765	0.684221	0.544314	0.614858	0.92683	0.545598	0.763095
PSNMU-V1.4_AUG-EV-PASAV3_0111880.1	-0.385507	1	-0.816955	0.563202	-0.0164444	1	1.52129	0.0492786	0.879565	0.804435	1.57995	0.193757
PSNMU-V1.4_AUG-EV-PASAV3_0111870.1	0.0882669	1	0.259728	0.974406	-0.12463	1	-0.216819	0.915264	0.327118	0.982246	-0.530041	0.777947
PSNMU-V1.4_AUG-EV-PASAV3_0111860.1	-0.0169102	1	-0.0936222	1	-0.00304295	1	-0.0123094	0.998081	0.267918	0.98489	-0.214123	0.939627
PSNMU-V1.4_AUG-EV-PASAV3_0111850.1	0.0400166	1	0.133357	1	-0.103653	1	0.0887126	0.973712	-0.077338	1	0.198086	0.954378
PSNMU-V1.4_AUG-EV-PASAV3_0111840.1	-0.119945	1	0.179324	1	-0.169808	1	-1.11017	0.178896	-0.903005	0.779978	-1.06605	0.379736
PSNMU-V1.4_AUG-EV-PASAV3_0111830.1	0.120898	1	0.152516	1	0.0683642	1	0.149986	0.950482	0.21423	0.990034	0.0948515	0.978051
PSNMU-V1.4_AUG-EV-PASAV3_0111820.1	-1.60842	1	-2.00838	0.0755453	-1.16694	0.229337	-1.48586	0.238009	-0.880728	0.88727	-2.07217	0.146924
PSNMU-V1.4_AUG-EV-PASAV3_0111810.1	-0.319672	1	-0.428866	0.924078	-0.260964	1	-0.123107	0.954163	0.128163	0.996827	-0.294443	0.904119
PSNMU-V1.4_AUG-EV-PASAV3_0111800.1	-0.0767865	1	0.340237	0.958242	-0.096411	1	0.382641	0.805631	0.312505	0.982269	0.534494	0.77823
PSNMU-V1.4_AUG-EV-PASAV3_0111790.1	-0.311357	1	-0.235291	0.977208	-0.434198	0.398949	-0.800524	0.474938	-1.30716	0.646109	-0.641378	0.722125
PSNMU-V1.4_AUG-EV-PASAV3_0111780.1	0.183044	1	0.374306	0.944119	-0.0739225	1	0.306855	0.850464	0.361744	0.973172	0.253573	0.925116
PSNMU-V1.4_AUG-EV-PASAV3_0111760.1	0.449506	1	0.743747	0.708278	0.032027	1	-0.757793	0.467477	-0.491299	0.945606	-0.875827	0.505593
PSNMU-V1.4_AUG-EV-PASAV3_0111750.1	0.180157	1	0.518665	0.828583	-0.155896	1	-0.119237	0.954588	0.0505008	1	-0.235443	0.93093
PSNMU-V1.4_AUG-EV-PASAV3_0111740.1	0.158665	1	0.708861	0.808199	-0.256743	1	-0.113657	0.962032	0.00631838	1	-0.14709	0.965769
PSNMU-V1.4_AUG-EV-PASAV3_0111730.1	0.271563	1	0.439978	0.903222	0.0402635	1	-0.349033	0.833243	-0.32306	0.98075	-0.993389	0.610697
PSNMU-V1.4_AUG-EV-PASAV3_0111720.1	-0.400379	1	-0.307405	0.963316	-0.65083	0.187015	0.251705	0.893326	0.555887	0.930314	0.265218	0.926025
PSNMU-V1.4_AUG-EV-PASAV3_0111710.1	-0.257204	1	-0.353569	0.892986	-0.208543	1	-0.410213	0.802315	-0.844144	0.862077	-1.27866	0.311994
PSNMU-V1.4_AUG-EV-PASAV3_0111700.1	0.282791	1	0.409021	0.912598	0.0872918	1	0.436124	0.769584	0.28648	0.984802	0.602233	0.719754
PSNMU-V1.4_AUG-EV-PASAV3_0111690.1	-0.30884	1	-0.710191	0.622803	0.0297931	1	0.736679	0.5019	0.746004	0.843618	0.763356	0.647351
PSNMU-V1.4_AUG-EV-PASAV3_0111680.1	0.752535	1	1.30086	0.199399	0.464327	0.32096	0.518613	0.730381	0.35445	0.980621	0.65011	0.714426
PSNMU-V1.4_AUG-EV-PASAV3_0111670.1	-0.17969	1	-0.472687	0.877621	0.0176517	1	-0.0312542	0.991193	-0.0758823	1	0.0650883	0.985063
PSNMU-V1.4_AUG-EV-PASAV3_0111660.1	-0.16	1	-0.29323	0.960447	-0.134159	1	-0.0557208	0.983027	-0.0326832	1	-0.0503726	0.988756
PSNMU-V1.4_AUG-EV-PASAV3_0111650.1	-0.012211	1	-0.10624	1	0.0050516	1	0.0403176	0.990455	0.196455	0.990091	-0.0777573	0.982945
PSNMU-V1.4_AUG-EV-PASAV3_0111640.1	-0.0430651	1	0.115401	1	-0.11858	1	-1.40936	0.060459	-2.12934	0.249113	-1.69779	0.105024
PSNMU-V1.4_AUG-EV-PASAV3_0111630.1	0.0195594	1	-0.0793182	1	0.0194305	1	0.190883	0.940871	-0.00996195	1	0.41367	0.887263
PSNMU-V1.4_AUG-EV-PASAV3_0111600.1	-0.375137	1	-0.664094	0.67964	-0.115489	1	-0.0253008	0.995269	-0.0895804	1	0.175612	0.966003
PSNMU-V1.4_AUG-EV-PASAV3_0111590.1	-0.204478	1	-0.405072	0.67964	-0.0438385	1	-0.323835	0.874272	-1.25303	0.748443	-1.18596	0.410896
PSNMU-V1.4_AUG-EV-PASAV3_0111580.1	0.484011	1	0.929866	0.501129	-0.0415045	1	0.173391	0.931432	0.0939059	1	0.338868	0.884467
PSNMU-V1.4_AUG-EV-PASAV3_0111570.1	0.193848	1	0.493489	0.917142	-0.129477	1	-0.247765	0.917728	-0.535114	0.959757	-0.0159292	0.997853
PSNMU-V1.4_AUG-EV-PASAV3_0111560.1	0.456588	1	0.710541	0.626736	0.134014	1	0.313071	0.855843	0.187317	0.990091	0.461476	0.814197
PSNMU-V1.4_AUG-EV-PASAV3_0111550.1	-0.0197845	1	-0.27311	0.968684	0.0516132	1	-0.788037	0.425882	-1.06763	0.670943	-1.09457	0.452948
PSNMU-V1.4_AUG-EV-PASAV3_0111540.1	-0.0126983	1	-0.104664	1	0.00913958	1	0.126445	0.954179	0.0883329	1	0.181737	0.951803
PSNMU-V1.4_AUG-EV-PASAV3_0111530.1	0.160019	1	0.784195	0.575953	-0.266436	0.918266	-0.681448	0.532292	-1.05252	0.705706	-0.384183	0.852023
PSNMU-V1.4_AUG-EV-PASAV3_0111520.1	0.106338	1	0.0787365	1	0.250274	0.980373	0.00134177	1	-0.637358	0.901907	0.0825702	0.97921
PSNMU-V1.4_AUG-EV-PASAV3_0111510.1	0.248162	1	0.611397	0.826331	-0.0168862	1	0.0539983	0.982799	-0.687086	0.914416	0.248302	0.93093
PSNMU-V1.4_AUG-EV-PASAV3_0111500.1	0.132908	1	0.61391	0.86718	-0.558679	0.798809	0.748755	0.711688	0.724954	0.934411	0.745074	0.804587
PSNMU-V1.4_AUG-EV-PASAV3_0111490.1	-0.320063	1	-0.21543	0.988713	-0.415621	0.671926	-0.970347	0.260056	-0.839419	0.802342	-1.28153	0.25115
PSNMU-V1.4_AUG-EV-PASAV3_0111480.1	-0.482186	1	-0.474176	0.869219	-0.618358	0.114199	-0.888429	0.32975	-1.05638	0.693649	-0.787281	0.603315
PSNMU-V1.4_AUG-EV-PASAV3_0111470.1	0.113408	1	0.345674	0.947786	-0.151123	1	-0.52188	0.675737	-0.652115	0.884916	-0.352372	0.869412
PSNMU-V1.4_AUG-EV-PASAV3_0111460.1	0.00675048	1	-0.0322935	1	-0.0178621	1	-0.0581333	0.981868	-0.0920781	1	0.0128487	0.997853
PSNMU-V1.4_AUG-EV-PASAV3_0111450.1	0.101372	1	0.249329	0.975522	-0.103292	1	-0.458958	0.732264	-0.780493	0.842213	-0.381553	0.854488
PSNMU-V1.4_AUG-EV-PASAV3_0111440.1	0.21683	1	0.495219	0.843318	-0.109699	1	-0.158629	0.941655	-0.447385	0.957996	0.276756	0.916282
PSNMU-V1.4_AUG-EV-PASAV3_0111430.1	-0.0968935	1	0.245292	0.985989	-0.1359	1	-1.15715	0.18015	-1.26589	0.591179	-1.39437	0.214408
PSNMU-V1.4_AUG-EV-PASAV3_0111420.1	0.342187	1	0.53726	0.815067	0.0601781	1	0.172857	0.929606	0.0817417	1	0.30946	0.895556
PSNMU-V1.4_AUG-EV-PASAV3_0111410.1	0.0230441	1	-0.0432403	1	-0.0600443	1	-1.03396	0.23326	-0.904697	0.781605	-0.534306	0.772759
PSNMU-V1.4_AUG-EV-PASAV3_0111400.1	0.652908	1	0.371841	0.963428	0.933475	0.33816	1.42216	0.26868	0.304596	0.988276	2.27406	0.167829
PSNMU-V1.4_AUG-EV-PASAV3_0111390.1	-0.394584	1	-0.586376	0.799298	-0.272778	0.89474	-0.235861	0.896791	-0.738086	0.87011	-0.440473	0.828072
PSNMU-V1.4_AUG-EV-PASAV3_0111380.1	0.0569584	1	-0.274156	0.975435	0.237082	1	-0.104447	0.961606	-0.220881	0.990034	0.266117	0.918895
PSNMU-V1.4_AUG-EV-PASAV3_0111370.1	0.225172	1	0.301421	0.985989	0.280483	0.981637	0.90869	0.343425	1.15405	0.643768	1.12362	0.376079
PSNMU-V1.4_AUG-EV-PASAV3_0111360.1	-0.0868654	1	0.187047	0.992893	-0.647741	0.0777939	-1.65985	0.0156627	-2.46543	0.173591	-2.02199	0.0319819
PSNMU-V1.4_AUG-EV-PASAV3_0111350.1	-0.396201	1	-0.30923	0.97591	-0.544756	0.679977	-0.315928	0.888525	-0.723429	0.9366	-0.16878	0.964297
PSNMU-V1.4_AUG-EV-PASAV3_0111340.1	-0.191981	1	-0.254884	0.970021	-0.249246	0.981637	-1.01979	0.279696	-1.9252	0.338783	-1.6794	0.134759
PSNMU-V1.4_AUG-EV-PASAV3_0111330.1	-0.802066	1	-1.07252	0.302668	-0.314262	0.750731	0.532573	0.666799	-0.0802732	1	-0.0145593	0.997849
PSNMU-V1.4_AUG-EV-PASAV3_0111320.1	0.0863136	1	-0.348763	0.945828	0.286735	0.973702	-0.37741	0.803486	-2.48218	0.231446	-0.362412	0.895215
PSNMU-V1.4_AUG-EV-PASAV3_0111310.1	0.0661033	1	0.216539	0.99023	-0.155365	1	0.208102	0.914846	0.359292	0.974607	0.0624962	0.986061
PSNMU-V1.4_AUG-EV-PASAV3_0111290.1	0.603651	1	1.02272	0.699428	0.168277	1	-0.362356	0.849403	0.721577	0.92683	-0.476493	0.843345
PSNMU-V1.4_AUG-EV-PASAV3_0111280.1	0.0079432	1	0.0828153	1	-0.0593304	1	-0.154147	0.941655	0.229366	0.990034	-0.439489	0.821583
PSNMU-V1.4_AUG-EV-PASAV3_0111270.1	0.663428	1	1.51291	0.151872	0.529828	0.192275	0.174213	0.945509	0.158364	0.996312	0.179143	0.954653
PSNMU-V1.4_AUG-EV-PASAV3_0111260.1	-0.389555	1	-0.494858	0.888392	-0.331129	0.90411	-0.0787923	0.973262	-0.126842	0.997327	-0.0662327	0.986169
PSNMU-V1.4_AUG-EV-PASAV3_0111250.1	-0.123091	1	-0.197788	0.986911	-0.12991	1	-0.946231	0.28418	-1.15053	0.627384	-0.615639	0.717103
PSNMU-V1.4_AUG-EV-PASAV3_0111240.1	-0.037912	1	0.422666	0.951593	-0.567834	0.504789	-0.967889	0.282705	-0.480061	0.950961	-1.44701	0.147767
PSNMU-V1.4_AUG-EV-PASAV3_0111230.1	0.103747	1	0.171338	0.997287	-0.0380363	1	-0.0666614	0.981151	0.298087	0.985894	-0.306471	0.908552
PSNMU-V1.4_AUG-EV-PASAV3_0111220.1	-0.331172	1	-0.525948	0.912649	-0.206152	1	-0.145121	0.963452	-0.0321056	1	-0.330866	0.935026
PSNMU-V1.4_AUG-EV-PASAV3_0111210.1	0.157448	1	0.155261	1	0.0857396	1	-0.039452	0.991834	-0.0603521	1	0.114287	0.977033
PSNMU-V1.4_AUG-EV-PASAV3_0111200.1	-0.285208	1	-0.46463	0.866496	-0.186586	1	0.04314	0.987262	0.501297	0.946903	-0.316665	0.890867
PSNMU-V1.4_AUG-EV-PASAV3_0111190.1	-0.0572709	1	-0.0850387	1	-0.0830933	1	0.19224	0.946913	-0.154606	0.997238	0.356034	0.926071
PSNMU-V1.4_AUG-EV-PASAV3_0111180.1	2.00833	1	-0.647249	0.853215	4.0365	6.19408e-09	2.16223	0.00761178	0.673439	0.883827	4.11987	3.24876e-06
PSNMU-V1.4_AUG-EV-PASAV3_0111170.1	1.33	1	0.800171	0.809733	1.12084	0.0621151	0.0904658	0.96731	0.103946	0.999112	0.131562	0.965769
PSNMU-V1.4_AUG-EV-PASAV3_0111160.1	-0.288097	1	-0.328598	0.951774	-0.354953	0.747837	-0.96073	0.355302	-1.45805	0.477204	-0.478651	0.828276
PSNMU-V1.4_AUG-EV-PASAV3_0111150.1	-0.105696	1	-0.105737	1	-0.178933	1	-0.219424	0.915264	-0.214822	0.990034	-0.217776	0.944745
PSNMU-V1.4_AUG-EV-PASAV3_0111140.1	-0.360924	1	-0.172063	0.995294	-0.635828	0.142812	-1.5497	0.0620074	-1.45672	0.544214	-1.62006	0.183547
PSNMU-V1.4_AUG-EV-PASAV3_0111130.1	-0.280699	1	-0.308161	0.961346	-0.22876	0.960651	-0.742321	0.565271	-0.573804	0.943515	-0.750149	0.630091
PSNMU-V1.4_AUG-EV-PASAV3_0111120.1	-0.265202	1	-0.241129	0.97591	-0.34271	0.716566	-0.271941	0.884673	0.133506	0.996637	-0.662121	0.702661
PSNMU-V1.4_AUG-EV-PASAV3_0111110.1	-0.299274	1	-0.722855	0.651813	0.0324957	1	0.149623	0.9432	0.24541	0.988276	0.0928628	0.976569
PSNMU-V1.4_AUG-EV-PASAV3_0111100.1	-0.204512	1	-0.223078	0.986388	-0.212299	1	-0.215287	0.916601	-0.372872	0.973172	-0.0155109	0.997853
PSNMU-V1.4_AUG-EV-PASAV3_0111080.1	-0.228435	1	0.239537	0.992893	-0.709599	0.535357	-0.229881	0.94454	-0.401864	0.984802	-0.118399	0.981632
PSNMU-V1.4_AUG-EV-PASAV3_0111050.1	-0.576475	1	-0.839443	0.711362	-0.344438	1	-1.94551	0.196683	-2.40363	0.329699	-1.39126	0.609359
PSNMU-V1.4_AUG-EV-PASAV3_0111030.1	0.741106	1	1.13485	0.563202	0.416864	0.982691	1.42974	0.124261	1.90179	0.330828	0.394135	0.865665
PSNMU-V1.4_AUG-EV-PASAV3_0111020.1	-0.932271	1	-0.709055	0.700567	-0.386412	0.611661	-1.31247	0.156303	-0.665989	0.930737	-1.52998	0.14142
PSNMU-V1.4_AUG-EV-PASAV3_0111010.1	-0.00310759	1	0.222782	0.993427	-0.103204	1	-1.7219	0.0275797	-1.03344	0.75103	-2.53512	0.00913264
PSNMU-V1.4_AUG-EV-PASAV3_0111000.1	-0.284968	1	-0.237585	0.989864	-0.451264	0.871211	-1.11717	0.165864	-1.1169	0.627384	-0.918015	0.473416
PSNMU-V1.4_AUG-EV-PASAV3_0110990.1	0.199249	1	-0.392807	0.927433	0.326369	0.71142	0.923884	0.396264	0.886706	0.835955	0.658512	0.694605
PSNMU-V1.4_AUG-EV-PASAV3_0110980.1	-0.0146676	1	-0.0129981	1	-0.405623	0.876636	-0.288373	0.864222	-0.440857	0.96081	0.289157	0.915827
PSNMU-V1.4_AUG-EV-PASAV3_0110970.1	-0.195229	1	0.107155	1	2.28292e-16	1	-1.94337	0.0773184	-0.944453	0.902709	-2.46408	0.0666749
PSNMU-V1.4_AUG-EV-PASAV3_0110960.1	0.409274	1	-0.62781	0.644681	0.668224	0.117211	1.3611	0.24613	1.34434	0.660405	2.12393	0.0738927
PSNMU-V1.4_AUG-EV-PASAV3_0110950.1	-0.304608	1	-0.429381	0.918158	-0.225982	0.975029	-0.904451	0.375658	-1.16154	0.713973	-0.750187	0.609811
PSNMU-V1.4_AUG-EV-PASAV3_0110940.1	0.347417	1	0.51446	0.922578	0.133931	1	-0.670537	0.665433	-0.439957	0.967799	-0.895198	0.631968
PSNMU-V1.4_AUG-EV-PASAV3_0110930.1	-0.221766	1	-0.343477	0.781975	-0.153475	1	-0.307263	0.895002	-0.926713	0.86171	-0.859224	0.617837
PSNMU-V1.4_AUG-EV-PASAV3_0110920.1	0.020131	1	-0.00732614	1	-0.0550457	1	-0.364481	0.81462	-0.191977	0.990091	-0.495929	0.792086
PSNMU-V1.4_AUG-EV-PASAV3_0110910.1	-0.484326	1	-0.918174	0.440107	0.0767886	1	-0.437418	0.865139	-0.856397	0.923264	-0.797866	0.78228
PSNMU-V1.4_AUG-EV-PASAV3_0110900.1	0.0860734	1	0.133661	1	-0.0104029	1	0.12737	0.954373	-0.159496	0.99227	0.471605	0.82466
PSNMU-V1.4_AUG-EV-PASAV3_0110890.1	0.0149848	1	-0.0763513	1	0.0281779	1	-1.47549	0.0800839	-1.69441	0.335101	-1.25306	0.377768
PSNMU-V1.4_AUG-EV-PASAV3_0110880.1	-0.0904703	1	-0.187282	0.99108	-0.102929	1	-0.400848	0.79308	-0.582365	0.925319	0.10032	0.976422
PSNMU-V1.4_AUG-EV-PASAV3_0110870.1	0.0602094	1	0.0593709	1	0.00217037	1	0.374138	0.803363	0.396495	0.968291	0.40159	0.842991
PSNMU-V1.4_AUG-EV-PASAV3_0110860.1	0.801125	1	1.46948	0.308492	0.0261411	1	-0.946411	0.308656	-0.921429	0.78373	-1.10147	0.34162
PSNMU-V1.4_AUG-EV-PASAV3_0110850.1	-0.320947	1	-0.128998	1	-0.473291	0.7508	-0.518823	0.753398	-0.831228	0.827154	-0.025367	0.996797
PSNMU-V1.4_AUG-EV-PASAV3_0110840.1	0.263921	1	0.699841	0.815501	-0.0462243	1	0.139005	0.962515	-0.463642	0.975428	0.862663	0.684925
PSNMU-V1.4_AUG-EV-PASAV3_0110830.1	0.426506	1	0.226012	0.9898	0.439772	0.755937	0.719775	0.522621	0.582703	0.925319	1.16578	0.343917
PSNMU-V1.4_AUG-EV-PASAV3_0110820.1	-0.518264	1	-0.185921	1	-2.31709	0.930818	-1.63249	0.0187345	-1.84573	0.282953	-1.5184	0.173561
PSNMU-V1.4_AUG-EV-PASAV3_0110810.1	0.205633	1	-0.228176	0.998285	0.0267983	1	4.42377	0.000299464	4.95959	0.0739429	0.28232	0.951803
PSNMU-V1.4_AUG-EV-PASAV3_0110800.1	0.120834	1	-0.144372	1	0.426599	1	-1.53271	0.0387699	-2.16806	0.282953	-1.52973	0.128209
PSNMU-V1.4_AUG-EV-PASAV3_0110790.1	0.394578	1	-0.0656996	1	1.21998	0.819955	-1.80794	0.00811946	-2.03596	0.255022	-1.89983	0.0721293
PSNMU-V1.4_AUG-EV-PASAV3_0110780.1	-0.0453146	1	0.0444045	1	-0.223712	1	0.315649	0.851911	0.2255	0.990034	0.497794	0.806476
PSNMU-V1.4_AUG-EV-PASAV3_0110770.1	0.0936807	1	-0.185727	0.997118	0.252793	1	-1.56714	0.0343694	-1.50186	0.505892	-1.66579	0.100228
PSNMU-V1.4_AUG-EV-PASAV3_0110760.1	0.190531	1	0.134335	1	0.190963	1	-0.221746	0.943122	-0.347487	0.984802	0.180033	0.971978
PSNMU-V1.4_AUG-EV-PASAV3_0110750.1	-0.315483	1	-0.934769	0.336868	-0.675488	0.106388	-1.45684	0.0935254	-0.962167	0.852871	-0.38685	0.852085
PSNMU-V1.4_AUG-EV-PASAV3_0110740.1	0.70101	1	-0.385511	0.986911	1.89142	0.585514	0.0178704	0.998749	-0.182517	0.99909	-1.16755	0.660116
PSNMU-V1.4_AUG-EV-PASAV3_0110730.1	0.258868	1	-0.228962	0.984619	0.567866	0.566377	0.66508	0.557931	0.774534	0.859002	1.21364	0.300487
PSNMU-V1.4_AUG-EV-PASAV3_0110720.1	0.0760393	1	0.119887	1	-0.110006	1	-0.326548	0.835622	-1.24448	0.729685	0.0666689	0.984945
PSNMU-V1.4_AUG-EV-PASAV3_0110710.1	0.10563	1	0.215083	0.985989	-0.0939593	1	-0.461155	0.733596	-0.795879	0.818664	-0.11765	0.969187
PSNMU-V1.4_AUG-EV-PASAV3_0110700.1	0.0812469	1	-1.24294	0.338856	-0.606046	0.155871	-2.59988	0.000225243	-2.5371	0.247822	-1.6021	0.231744
PSNMU-V1.4_AUG-EV-PASAV3_0110690.1	0.163952	1	-0.266691	0.977208	0.342667	0.998004	0.0331696	0.991193	0.336337	0.979933	-0.215947	0.945788
PSNMU-V1.4_AUG-EV-PASAV3_0110680.1	-0.458667	1	-0.673464	0.729375	-0.177688	1	-1.96731	0.00830599	-2.18733	0.305586	-1.94038	0.0594806
PSNMU-V1.4_AUG-EV-PASAV3_0110670.1	-0.93438	1	-0.848891	0.50476	-1.17763	0.0551218	-0.210296	0.920579	-0.145422	0.994473	-0.337589	0.937374
PSNMU-V1.4_AUG-EV-PASAV3_0110660.1	0.886542	1	1.11661	0.799043	2.28292e-16	1	-2.85911	0.010241	-2.18022	0.374764	-3.23227	0.0259464
PSNMU-V1.4_AUG-EV-PASAV3_0110650.1	1.71375	1	1.44872	0.294595	1.781	0.85985	-1.30651	0.114181	-0.462508	0.955885	-1.77459	0.400994
PSNMU-V1.4_AUG-EV-PASAV3_0110640.1	2.10447	1	-0.162064	1	4.64299	0.112171	-0.378005	0.904556	-0.328159	0.988276	-0.369079	0.936684
PSNMU-V1.4_AUG-EV-PASAV3_0110630.1	-0.0207719	1	-0.434604	0.887224	0.147076	1	1.87327	0.0633988	1.12139	0.746574	1.52131	0.215755
PSNMU-V1.4_AUG-EV-PASAV3_0110620.1	0.288169	1	0.514393	0.922506	0.0998005	1	-2.40085	0.00025796	-1.84345	0.258945	-2.58714	0.00401469
PSNMU-V1.4_AUG-EV-PASAV3_0110610.1	0.0801095	1	0.10647	1	-0.0218412	1	0.166394	0.935261	0.132179	0.996312	0.293792	0.916282
PSNMU-V1.4_AUG-EV-PASAV3_0110600.1	-0.0585675	1	-0.431779	0.951061	0.163366	1	-0.792813	0.587652	-0.580555	0.9366	-1.13213	0.621495
PSNMU-V1.4_AUG-EV-PASAV3_0110590.1	0.538085	1	0.507019	0.947786	0.467166	0.988657	1.27707	0.233918	1.20332	0.693649	1.36688	0.382555
PSNMU-V1.4_AUG-EV-PASAV3_0110580.1	0.11467	1	0.0781049	1	0.159515	1	-1.40957	0.0857707	-1.95926	0.35888	-1.32728	0.219232
PSNMU-V1.4_AUG-EV-PASAV3_0110570.1	-0.253803	1	-0.733936	0.669365	0.284772	0.838897	-1.62216	0.0222052	-2.44711	0.240755	-1.84622	0.0960731
PSNMU-V1.4_AUG-EV-PASAV3_0110560.1	0.125678	1	-0.13007	1	0.483038	0.981637	-0.972022	0.336581	-0.242738	0.990091	-0.85399	0.54548
PSNMU-V1.4_AUG-EV-PASAV3_0110550.1	-0.383508	1	0.208127	1	-0.125524	1	-0.264377	0.901958	1.05787	0.795504	-0.582325	0.782408
PSNMU-V1.4_AUG-EV-PASAV3_0110540.1	-0.989895	1	-1.63498	0.135352	0.4	0.959814	3.31681	0.0120851	2.42737	0.53699	2.60441	0.219317
PSNMU-V1.4_AUG-EV-PASAV3_0110530.1	0.97597	1	1.50309	0.20332	0.430923	0.919975	-0.776445	0.474984	-1.31228	0.535933	-0.00583158	1
PSNMU-V1.4_AUG-EV-PASAV3_0110520.1	-0.00497445	1	-0.312321	0.963079	0.474942	0.56276	-2.28511	0.0213842	-3.0795	0.173243	0.680889	0.766309
PSNMU-V1.4_AUG-EV-PASAV3_0110510.1	-0.172992	1	-0.379025	0.938455	0.0253189	1	0.257891	0.897209	-0.206789	0.990034	0.910629	0.58792
PSNMU-V1.4_AUG-EV-PASAV3_0110500.1	0.0891049	1	0.478642	0.931313	-0.379943	1	-0.114095	0.969591	-0.128877	1	-0.0572702	0.992239
PSNMU-V1.4_AUG-EV-PASAV3_0110490.1	-0.776273	1	-1.17652	0.298613	-0.175679	1	0.0881842	0.983419	0.211499	0.994294	-0.185404	0.973912
PSNMU-V1.4_AUG-EV-PASAV3_0110480.1	0.671442	1	0.326941	0.986537	1.39557	0.082428	-0.0659445	0.98446	-0.527911	0.964748	0.765429	0.750006
PSNMU-V1.4_AUG-EV-PASAV3_0110470.1	0.291392	1	0.532107	0.916084	-0.0484231	1	-0.243652	0.912012	-0.0381605	1	-0.426899	0.887022
PSNMU-V1.4_AUG-EV-PASAV3_0110460.1	0.368472	1	0.74463	0.677141	-0.0868767	1	-0.338537	0.831545	-0.418022	0.962881	-0.310417	0.901785
PSNMU-V1.4_AUG-EV-PASAV3_0110450.1	-0.0578087	1	-0.0612452	1	-0.109052	1	-0.142924	0.946888	-0.0287697	1	-0.234724	0.93656
PSNMU-V1.4_AUG-EV-PASAV3_0110440.1	0.737787	1	0.719952	0.887809	0.566547	0.793559	0.721679	0.522254	0.774534	0.831041	0.460308	0.844842
PSNMU-V1.4_AUG-EV-PASAV3_0110430.1	-1.90838	1	-1.71318	0.237848	-2.68621	0.0378367	-1.11163	0.345878	-2.2142	0.231446	0.0166638	0.99849
PSNMU-V1.4_AUG-EV-PASAV3_0110420.1	-1.85906	0.830873	-2.35287	0.0251603	-1.89025	0.0194635	-1.94751	0.0120851	-3.74183	0.00164687	-0.211684	0.962886
PSNMU-V1.4_AUG-EV-PASAV3_0110410.1	-0.358183	1	-0.753661	0.633753	-0.0126144	1	0.358391	0.812336	0.288082	0.984362	0.54104	0.768389
PSNMU-V1.4_AUG-EV-PASAV3_0110400.1	0.353554	1	0.443254	0.90553	0.251546	0.960651	0.608714	0.664466	0.56801	0.941111	0.591225	0.746621
PSNMU-V1.4_AUG-EV-PASAV3_0110390.1	-0.346884	1	-1.15521	0.354454	0.231321	1	1.70585	0.0481585	1.135	0.725732	2.03133	0.228038
PSNMU-V1.4_AUG-EV-PASAV3_0110380.1	-0.17131	1	-0.33874	0.927433	-0.0578977	1	-0.297466	0.904773	-0.370025	0.981607	-0.213149	0.948215
PSNMU-V1.4_AUG-EV-PASAV3_0110370.1	0.120941	1	0.079536	1	0.0985337	1	-0.669688	0.657938	-0.894179	0.862077	-0.459537	0.843571
PSNMU-V1.4_AUG-EV-PASAV3_0110360.1	0.274201	1	0.535093	0.843959	-0.0541372	1	0.00526084	0.998773	-0.0679676	1	0.0275631	0.994792
PSNMU-V1.4_AUG-EV-PASAV3_0110350.1	0.0710463	1	0.137543	1	-0.0790106	1	0.608814	0.613191	0.864999	0.804435	0.355972	0.86829
PSNMU-V1.4_AUG-EV-PASAV3_0110340.1	0.0661141	1	0.242262	0.981584	-0.0847932	1	0.115894	0.959402	0.0655968	1	0.172994	0.954653
PSNMU-V1.4_AUG-EV-PASAV3_0110330.1	0.0661943	1	0.190859	0.990985	-0.110992	1	0.035302	0.990044	0.261566	0.985894	-0.166754	0.954653
PSNMU-V1.4_AUG-EV-PASAV3_0110320.1	0.00679102	1	0.130274	1	-0.177173	1	-0.439665	0.755655	-0.462354	0.952098	-0.466044	0.801029
PSNMU-V1.4_AUG-EV-PASAV3_0110310.1	0.158198	1	0.31799	0.953303	-0.0625123	1	0.28486	0.865139	0.407899	0.967135	0.0238688	0.995566
PSNMU-V1.4_AUG-EV-PASAV3_0110300.1	0.535625	1	0.612508	0.733859	0.438069	0.478079	1.73515	0.0574452	1.49859	0.573186	1.3761	0.264077
PSNMU-V1.4_AUG-EV-PASAV3_0110290.1	0.193336	1	0.31839	0.97479	0.0294258	1	0.751114	0.527322	0.476198	0.953271	0.964	0.514709
PSNMU-V1.4_AUG-EV-PASAV3_0110280.1	-0.403284	1	-1.00919	0.799298	0.0873656	1	-0.911137	0.478937	-0.0699166	1	-1.19728	0.38072
PSNMU-V1.4_AUG-EV-PASAV3_0110270.1	-0.0813863	1	0.0436481	1	-0.613393	0.445797	1.74714	0.0198858	2.07972	0.231661	1.37089	0.34162
PSNMU-V1.4_AUG-EV-PASAV3_0110260.1	-0.230456	1	0.222561	0.994872	-0.809575	0.110296	-0.759351	0.544717	-0.322435	0.98489	-1.48813	0.309514
PSNMU-V1.4_AUG-EV-PASAV3_0110250.1	-0.485747	1	-0.724005	0.783389	-0.326648	1	1.29196	0.159816	1.6978	0.442375	0.481485	0.835657
PSNMU-V1.4_AUG-EV-PASAV3_0110240.1	0.43174	1	0.637903	0.703228	0.203062	0.986547	0.763141	0.477211	0.572836	0.931519	0.795391	0.578729
PSNMU-V1.4_AUG-EV-PASAV3_0110230.1	0.24224	1	0.625966	0.822522	-0.144514	1	-0.193555	0.93017	0.0866252	1	-0.311339	0.911596
PSNMU-V1.4_AUG-EV-PASAV3_0110220.1	0.115333	1	0.200754	0.989864	-0.0362988	1	0.181971	0.92924	-0.0218772	1	0.423724	0.828276
PSNMU-V1.4_AUG-EV-PASAV3_0110210.1	0.00452117	1	-0.0336518	1	-0.034376	1	-0.168876	0.936845	0.224089	0.990034	-0.479903	0.797328
PSNMU-V1.4_AUG-EV-PASAV3_0110200.1	0.0348604	1	-0.244012	0.981584	0.365519	0.819955	-0.931204	0.312369	-0.525641	0.945606	-0.798574	0.593952
PSNMU-V1.4_AUG-EV-PASAV3_0110190.1	-0.51125	1	-0.245816	0.993427	-0.613724	0.885318	-1.52543	0.160365	-2.23558	0.349268	-1.4404	0.462883
PSNMU-V1.4_AUG-EV-PASAV3_0110180.1	0.289421	1	-1.02258	0.508693	0.505419	0.415348	0.211935	0.914784	0.783038	0.843749	-0.287331	0.926071
PSNMU-V1.4_AUG-EV-PASAV3_0110170.1	-0.328314	1	-0.501992	0.859465	-0.435787	0.628153	-0.627908	0.580593	-0.404263	0.962881	-0.934525	0.479675
PSNMU-V1.4_AUG-EV-PASAV3_0110160.1	-0.018416	1	0.358483	0.954727	-0.35087	0.635002	1.18826	0.14031	1.4688	0.438022	0.854469	0.524932
PSNMU-V1.4_AUG-EV-PASAV3_0110150.1	-0.397873	1	-0.806831	0.591348	-0.0283491	1	1.05584	0.229567	1.22755	0.558309	1.21414	0.390491
PSNMU-V1.4_AUG-EV-PASAV3_0110140.1	0.245671	1	0.19336	0.993156	0.206017	1	0.318725	0.893326	0.130347	0.99909	0.451533	0.842
PSNMU-V1.4_AUG-EV-PASAV3_0110130.1	0.948094	1	2.11148	0.0656747	0.723146	0.0983495	-0.164242	0.955093	0.201248	0.990091	-0.557391	0.801438
PSNMU-V1.4_AUG-EV-PASAV3_0110120.1	-0.0461072	1	-0.2595	0.975623	0.0974496	1	-0.70493	0.556943	-0.978375	0.736497	-0.551502	0.809812
PSNMU-V1.4_AUG-EV-PASAV3_0110110.1	0.0106828	1	0.147382	1	-0.229813	1	-0.0377055	0.990733	-0.0268914	1	-0.0242618	0.996092
PSNMU-V1.4_AUG-EV-PASAV3_0110100.1	-0.0973884	1	0.0640136	1	-0.23364	1	-0.376173	0.803164	-0.0801638	1	-0.595382	0.717103
PSNMU-V1.4_AUG-EV-PASAV3_0110090.1	-0.195259	1	-0.284797	0.970021	-0.175207	1	0.792137	0.491761	0.657815	0.898937	0.990917	0.516497
PSNMU-V1.4_AUG-EV-PASAV3_0110080.1	-0.461279	1	-1.02176	0.318352	0.0930903	1	-0.173636	0.929318	-0.144346	0.994524	-0.122722	0.968065
PSNMU-V1.4_AUG-EV-PASAV3_0110070.1	-0.589468	1	-1.00564	0.315769	-0.150609	1	0.146202	0.952078	0.201528	0.990091	0.48448	0.836189
PSNMU-V1.4_AUG-EV-PASAV3_0110060.1	-0.105071	1	-0.28038	0.967801	-0.0523445	1	1.34261	0.0743098	1.3476	0.505801	1.44258	0.21397
PSNMU-V1.4_AUG-EV-PASAV3_0110050.1	-0.119196	1	-0.371734	0.881677	0.0767216	1	-0.668642	0.614192	-1.07905	0.774027	-0.828461	0.591277
PSNMU-V1.4_AUG-EV-PASAV3_0110040.1	0.666176	1	0.685646	0.657757	0.587188	0.158314	0.315681	0.854539	0.158397	0.992579	0.451865	0.820302
PSNMU-V1.4_AUG-EV-PASAV3_0110030.1	0.0276518	1	-0.298278	0.799043	0.288714	0.958436	-0.555162	0.786653	-0.400297	0.974951	-0.842026	0.606124
PSNMU-V1.4_AUG-EV-PASAV3_0110000.1	0.612861	1	1.0512	0.40512	0.16375	1	0.440548	0.755655	0.380612	0.967135	0.542925	0.761793
PSNMU-V1.4_AUG-EV-PASAV3_0109990.1	0.0579381	1	-0.107397	1	0.137482	1	0.157693	0.945116	-0.367216	0.974077	1.15784	0.38606
PSNMU-V1.4_AUG-EV-PASAV3_0109980.1	-0.103487	1	-0.179964	0.992566	-0.0916336	1	-0.787758	0.466942	-1.21303	0.670943	-0.538776	0.757504
PSNMU-V1.4_AUG-EV-PASAV3_0109970.1	-0.215743	1	-0.243658	0.97591	-0.252735	0.919536	-0.744037	0.503581	-1.14706	0.711145	-0.478794	0.792597
PSNMU-V1.4_AUG-EV-PASAV3_0109960.1	0.644952	1	0.673947	0.766792	0.617722	0.193704	-1.27643	0.151618	-1.68468	0.359101	-1.45472	0.29532
PSNMU-V1.4_AUG-EV-PASAV3_0109950.1	-0.460084	1	-0.725902	0.632502	-0.0201568	1	-0.747492	0.720212	-0.835067	0.915043	-0.277861	0.953002
PSNMU-V1.4_AUG-EV-PASAV3_0109940.1	-0.0567728	1	-0.229051	0.984619	0.0595306	1	0.708309	0.548377	0.417402	0.962979	1.05415	0.427635
PSNMU-V1.4_AUG-EV-PASAV3_0109930.1	-0.153857	1	-0.319041	0.950203	-0.0451795	1	0.539434	0.665144	0.293646	0.983194	0.853311	0.518313
PSNMU-V1.4_AUG-EV-PASAV3_0109920.1	0.18468	1	0.323222	0.949966	0.0824774	1	0.100324	0.962553	0.156214	0.991872	0.152589	0.958431
PSNMU-V1.4_AUG-EV-PASAV3_0109910.1	0.0453192	1	0.104222	1	-0.10468	1	-0.0853336	0.978796	-0.191884	0.99227	0.119221	0.976569
PSNMU-V1.4_AUG-EV-PASAV3_0109890.1	0.543858	1	0.193656	1	0.632003	0.762769	-0.657267	0.559657	-0.590683	0.918282	-0.564633	0.750006
PSNMU-V1.4_AUG-EV-PASAV3_0109880.1	0.154513	1	-0.495307	0.992893	0.813943	0.732741	0.821466	0.561821	0.806855	0.938693	0.214267	0.948215
PSNMU-V1.4_AUG-EV-PASAV3_0109870.1	-0.120676	1	-0.179558	0.992081	-0.169873	1	-0.0556731	0.981868	0.0272429	1	-0.111919	0.970422
PSNMU-V1.4_AUG-EV-PASAV3_0109860.1	-0.00314297	1	-0.0625136	1	0.0416059	1	0.821825	0.527322	1.13134	0.742966	0.830029	0.667759
PSNMU-V1.4_AUG-EV-PASAV3_0109850.1	-0.239331	1	-0.593842	0.780862	-0.0432017	1	-0.57382	0.664758	-0.379524	0.967581	-0.946454	0.575046
PSNMU-V1.4_AUG-EV-PASAV3_0109840.1	-0.57561	1	-0.900497	0.586318	-0.323232	0.995232	0.493884	0.802181	0.572888	0.951737	0.686261	0.8059
PSNMU-V1.4_AUG-EV-PASAV3_0109830.1	-0.951109	1	-1.54945	0.14855	-0.645539	0.465674	-0.38688	0.876717	-0.926861	0.855374	0.428595	0.909002
PSNMU-V1.4_AUG-EV-PASAV3_0109820.1	-0.116803	1	-0.0947537	1	-0.24147	0.960651	0.604411	0.609212	0.496095	0.945606	0.910122	0.513398
PSNMU-V1.4_AUG-EV-PASAV3_0109810.1	-0.308185	1	-0.542462	0.825967	-0.10799	1	0.107532	0.961606	0.200875	0.990034	-0.0295681	0.994666
PSNMU-V1.4_AUG-EV-PASAV3_0109800.1	-0.145835	1	-0.349034	0.94961	0.0408035	1	0.0974481	0.964582	-0.10629	0.99909	0.383726	0.860977
PSNMU-V1.4_AUG-EV-PASAV3_0109790.1	0.243862	1	0.584065	0.841597	0.225773	0.982135	0.506256	0.699278	0.624228	0.908622	0.272826	0.916282
PSNMU-V1.4_AUG-EV-PASAV3_0109780.1	-0.0150372	1	0.508387	0.842515	-0.537864	0.212645	0.0142636	0.997775	0.709631	0.862077	-0.662157	0.677102
PSNMU-V1.4_AUG-EV-PASAV3_0109770.1	0.443805	1	0.671179	0.677141	0.145496	1	1.33372	0.0888829	1.2668	0.601016	0.932456	0.475608
PSNMU-V1.4_AUG-EV-PASAV3_0109760.1	-0.0316677	1	0.191119	0.989864	-0.444814	0.384571	-0.30225	0.857814	0.522893	0.9366	-0.962966	0.446855
PSNMU-V1.4_AUG-EV-PASAV3_0109750.1	0.41058	1	0.751708	0.582846	0.0565613	1	0.324548	0.833369	0.278191	0.984802	0.383312	0.852632
PSNMU-V1.4_AUG-EV-PASAV3_0109740.1	0.294723	1	0.431867	0.908068	0.139376	1	-0.399158	0.800557	-0.478578	0.958425	-0.269387	0.917476
PSNMU-V1.4_AUG-EV-PASAV3_0109730.1	0.122829	1	0.152878	0.997287	0.0741007	1	-0.991943	0.261528	-0.762988	0.831041	-1.24179	0.332835
PSNMU-V1.4_AUG-EV-PASAV3_0109720.1	0.46991	1	0.9537	0.582846	-0.15017	1	0.44	0.780649	0.532665	0.941528	0.409905	0.860785
PSNMU-V1.4_AUG-EV-PASAV3_0109700.1	0.961354	1	1.27277	0.33146	0.740239	0.0367895	0.501783	0.73933	0.576598	0.934411	0.379692	0.864903
PSNMU-V1.4_AUG-EV-PASAV3_0109690.1	0.908402	1	0.997943	0.606586	0.500217	0.32107	0.494547	0.720727	0.556109	0.929374	0.454684	0.818555
PSNMU-V1.4_AUG-EV-PASAV3_0109680.1	0.35088	1	0.329104	0.949966	0.280206	0.871211	0.996588	0.280476	0.695751	0.886088	1.31834	0.254097
PSNMU-V1.4_AUG-EV-PASAV3_0109670.1	-0.147236	1	-0.31302	0.956969	-0.0427543	1	0.412428	0.778308	0.316006	0.982246	0.707453	0.647566
PSNMU-V1.4_AUG-EV-PASAV3_0109660.1	0.109207	1	0.184088	0.992893	-0.0207118	1	0.367789	0.824137	0.345145	0.980774	0.35271	0.87761
PSNMU-V1.4_AUG-EV-PASAV3_0109650.1	0.431219	1	0.510504	0.839495	0.279469	0.868209	0.376251	0.82196	0.400074	0.971001	0.285144	0.916095
PSNMU-V1.4_AUG-EV-PASAV3_0109640.1	0.260682	1	0.129454	1	0.195038	0.999172	0.237319	0.907783	0.275929	0.987841	0.162797	0.957558
PSNMU-V1.4_AUG-EV-PASAV3_0109630.1	0.105474	1	0.0300324	1	0.116425	1	0.0917977	0.969591	0.140461	0.998114	0.081013	0.980371
PSNMU-V1.4_AUG-EV-PASAV3_0109620.1	0.743368	1	1.13485	0.563202	0.419339	0.981637	1.43728	0.120709	1.9013	0.330828	0.400698	0.862406
PSNMU-V1.4_AUG-EV-PASAV3_0109590.1	-0.278535	1	-0.939556	0.402843	-0.548252	0.342009	-2.55514	0.00105451	-1.92544	0.407382	-1.29612	0.255338
PSNMU-V1.4_AUG-EV-PASAV3_0109580.1	-0.250904	1	0.066148	1	-0.61076	0.647809	0.0354995	0.992278	0.64835	0.940875	-0.631555	0.787662
PSNMU-V1.4_AUG-EV-PASAV3_0109570.1	0.227095	1	0.129857	1	0.0586695	1	-0.509549	0.789681	-1.28079	0.72066	0.206121	0.957118
PSNMU-V1.4_AUG-EV-PASAV3_0109560.1	0.0104689	1	0.205688	0.996905	-0.0246183	1	-0.219189	0.939016	0.456397	0.977418	-0.875542	0.643624
PSNMU-V1.4_AUG-EV-PASAV3_0109550.1	0.103535	1	0.373825	0.947926	-0.142213	1	0.121744	0.959555	0.382232	0.974951	-0.130744	0.968065
PSNMU-V1.4_AUG-EV-PASAV3_0109540.2	0.345386	1	0.333817	0.931313	0.266994	0.971267	-0.136119	0.966049	-0.0352228	1	-0.223816	0.946983
PSNMU-V1.4_AUG-EV-PASAV3_0109540.1	0.345386	1	0.333817	0.931313	0.266994	0.971267	-0.136113	0.966049	-0.0352613	1	-0.223755	0.946983
PSNMU-V1.4_AUG-EV-PASAV3_0109530.1	0.00554277	1	-0.0657952	1	0.0155281	1	0.0258634	0.993275	0.133428	0.998754	-0.054531	0.988358
PSNMU-V1.4_AUG-EV-PASAV3_0109520.1	-0.120978	1	-0.311509	0.953303	0.00114142	1	-0.510143	0.7522	-0.84769	0.819088	-0.111775	0.976746
PSNMU-V1.4_AUG-EV-PASAV3_0109510.1	-0.0657792	1	0.119907	1	-0.306942	1	-0.523754	0.788692	-0.614347	0.941581	-0.469924	0.879898
PSNMU-V1.4_AUG-EV-PASAV3_0109500.1	-0.1373	1	-0.488967	0.857722	0.0990646	1	0.0677896	0.981468	-0.117704	0.99909	0.280604	0.936309
PSNMU-V1.4_AUG-EV-PASAV3_0109490.1	-1.04336	1	-2.04823	0.0265407	0.194159	1	-0.136609	0.968253	-0.150455	0.99909	0.0813616	0.988683
PSNMU-V1.4_AUG-EV-PASAV3_0109480.1	0.588603	1	0.757244	0.639773	0.575432	0.25472	-0.276931	0.867464	-0.560047	0.931519	-0.70913	0.6854
PSNMU-V1.4_AUG-EV-PASAV3_0109470.1	1.10232	1	1.22013	0.88543	0.798028	0.943721	0.0801031	0.984829	-0.260663	0.990091	0.239399	0.964994
PSNMU-V1.4_AUG-EV-PASAV3_0109460.1	0.0288945	1	0.117834	1	-0.143526	1	-0.343011	0.846245	-0.0814613	1	-0.551668	0.761391
PSNMU-V1.4_AUG-EV-PASAV3_0109450.1	0.0834674	1	-0.352356	0.94961	0.517611	0.230714	-1.87251	0.00943725	-2.35327	0.258929	-2.0102	0.0688918
PSNMU-V1.4_AUG-EV-PASAV3_0109440.1	-0.0717023	1	-0.0250814	1	-0.198883	0.991843	-0.739742	0.466942	-0.994182	0.740447	-0.661612	0.679053
PSNMU-V1.4_AUG-EV-PASAV3_0109430.1	-0.425069	1	-0.814387	0.732346	0.072309	1	-0.267368	0.941325	-1.71578	0.651417	0.360112	0.947961
PSNMU-V1.4_AUG-EV-PASAV3_0109420.1	-0.719012	1	-1.29664	0.169674	-0.35048	0.835261	-0.141296	0.954588	-0.466171	0.959757	0.776838	0.716545
PSNMU-V1.4_AUG-EV-PASAV3_0109410.1	-0.00825195	1	-0.0924154	1	-0.00474254	1	-0.167205	0.936478	-0.589205	0.937392	0.0121839	0.998382
PSNMU-V1.4_AUG-EV-PASAV3_0109400.1	0.088075	1	0.209806	0.98607	-0.0258129	1	-0.655003	0.555437	-1.69573	0.394621	-0.469274	0.814998
PSNMU-V1.4_AUG-EV-PASAV3_0109390.1	0.571974	1	0.890072	0.712697	0.0571696	1	0.21956	0.911379	0.12853	0.997634	0.392005	0.861566
PSNMU-V1.4_AUG-EV-PASAV3_0109380.1	0.304266	1	0.293153	0.963428	0.198075	0.995232	0.094276	0.968253	0.00327003	1	0.285206	0.91098
PSNMU-V1.4_AUG-EV-PASAV3_0109370.1	-0.116698	1	-0.772869	0.808001	0.539252	0.960651	-0.61896	0.828449	-0.56756	0.97128	-1.09415	0.717103
PSNMU-V1.4_AUG-EV-PASAV3_0109360.1	0.0674519	1	0.0923687	1	-0.0207661	1	0.658309	0.590688	0.489589	0.951485	0.895764	0.510751
PSNMU-V1.4_AUG-EV-PASAV3_0109350.1	0.941501	1	1.31857	0.18393	0.656534	0.139399	-0.691736	0.525744	-1.53265	0.460364	-0.556307	0.751743
PSNMU-V1.4_AUG-EV-PASAV3_0109340.1	-0.535579	1	-0.908655	0.403384	-0.413904	0.470167	0.549486	0.653598	0.802144	0.818664	0.886292	0.53035
PSNMU-V1.4_AUG-EV-PASAV3_0109330.1	-0.514602	1	-0.915265	0.45425	-0.110556	1	-0.347773	0.82601	-0.763864	0.846919	-0.120529	0.969187
PSNMU-V1.4_AUG-EV-PASAV3_0109320.1	-0.238474	1	-0.464654	0.888392	-0.300249	0.943721	-0.290133	0.857937	-0.588951	0.914196	0.309514	0.901785
PSNMU-V1.4_AUG-EV-PASAV3_0109310.1	-0.248797	1	-0.715354	0.627973	0.0665852	1	1.13282	0.158096	1.04088	0.686268	1.30352	0.231744
PSNMU-V1.4_AUG-EV-PASAV3_0109300.1	-0.102413	1	-0.0161188	1	-0.227969	0.960651	-0.812149	0.421038	-1.28207	0.55717	-0.51935	0.768671
PSNMU-V1.4_AUG-EV-PASAV3_0109290.1	0.0299595	1	0.171704	1	0.00205905	1	-1.20985	0.179236	-1.88815	0.293043	-1.00139	0.508919
PSNMU-V1.4_AUG-EV-PASAV3_0109280.1	-0.00186962	1	0.43445	0.923158	-0.542989	0.576814	-1.2073	0.118032	-1.97131	0.258929	-1.14219	0.324823
PSNMU-V1.4_AUG-EV-PASAV3_0109270.1	-0.15182	1	-0.0641101	1	-0.426096	0.801943	-0.945992	0.347351	-2.70239	0.258929	-1.65768	0.193934
PSNMU-V1.4_AUG-EV-PASAV3_0109260.1	-0.268802	1	-0.119637	1	-0.646582	0.30664	-0.912695	0.346161	-2.73799	0.247822	-1.61991	0.174576
PSNMU-V1.4_AUG-EV-PASAV3_0109250.1	-0.0834502	1	-0.0265035	1	-0.229392	0.959683	-0.042059	0.988124	-0.418895	0.967739	0.25982	0.925701
PSNMU-V1.4_AUG-EV-PASAV3_0109240.1	0.0226761	1	0.354026	0.969084	-0.27061	1	-0.158276	0.95481	-0.623738	0.945606	0.23401	0.951803
PSNMU-V1.4_AUG-EV-PASAV3_0109230.1	0.0680686	1	-0.466319	0.947786	0.498394	0.986547	-0.125322	0.96855	-0.00849716	1	-0.197876	0.966003
PSNMU-V1.4_AUG-EV-PASAV3_0109220.1	0.182333	1	0.495336	0.908068	-0.0697903	1	0.335521	0.829023	0.631839	0.899869	0.191257	0.948885
PSNMU-V1.4_AUG-EV-PASAV3_0109210.1	0.214633	1	0.546182	0.917142	-0.178019	1	0.139366	0.948453	0.36872	0.970605	-0.0415163	0.992219
PSNMU-V1.4_AUG-EV-PASAV3_0109200.1	0.171767	1	0.325902	0.984619	-0.109524	1	0.560565	0.792295	0.55957	0.962805	0.864191	0.702831
PSNMU-V1.4_AUG-EV-PASAV3_0109190.1	-0.268783	1	-0.26428	0.992893	2.28292e-16	1	-0.687668	0.813872	-0.527723	0.967109	-0.977176	0.87308
PSNMU-V1.4_AUG-EV-PASAV3_0109180.1	-0.415032	1	-0.550875	0.875813	-0.207568	1	0.0592131	0.98583	0.0332405	1	0.373045	0.926235
PSNMU-V1.4_AUG-EV-PASAV3_0109170.1	-0.0472057	1	-0.131038	1	-0.0237903	1	0.607263	0.686602	0.860802	0.818475	0.444443	0.87764
PSNMU-V1.4_AUG-EV-PASAV3_0109160.1	-0.0100402	1	0.00471517	1	-0.0627967	1	0.664479	0.546569	0.936936	0.747033	0.69321	0.658363
PSNMU-V1.4_AUG-EV-PASAV3_0109150.1	-0.638526	1	-0.946297	0.39106	-0.706709	0.0397099	0.409558	0.774563	0.605436	0.907911	0.730687	0.642954
PSNMU-V1.4_AUG-EV-PASAV3_0109140.1	0.128597	1	0.320132	0.952423	-0.176494	1	-0.127005	0.952343	-0.225476	0.990034	-0.100951	0.973461
PSNMU-V1.4_AUG-EV-PASAV3_0109130.1	-0.609559	1	-1.0298	0.490259	-0.528202	0.732583	0.0515697	0.984778	0.513195	0.943515	0.130917	0.97218
PSNMU-V1.4_AUG-EV-PASAV3_0109120.1	-1.86725	0.281553	-2.83478	0.000831848	-0.0256246	1	0.48957	0.721602	0.358738	0.973172	0.448171	0.843345
PSNMU-V1.4_AUG-EV-PASAV3_0109110.1	-0.113393	1	-0.305113	0.981584	0.0892752	1	1.04056	0.34264	1.70379	0.458088	0.249328	0.941603
PSNMU-V1.4_AUG-EV-PASAV3_0109100.1	0.021665	1	0.184922	0.998516	-0.318161	0.994058	0.402981	0.835622	0.838887	0.874704	0.588356	0.8059
PSNMU-V1.4_AUG-EV-PASAV3_0109090.1	0.684155	1	0.242516	0.997287	1.33832	0.919536	-3.03914	7.13033e-05	-1.37282	0.799222	-3.41516	4.05709e-05
PSNMU-V1.4_AUG-EV-PASAV3_0109080.1	-0.694903	1	-1.19136	0.24029	0.124906	1	0.698659	0.69528	0.658751	0.944582	0.398946	0.924338
PSNMU-V1.4_AUG-EV-PASAV3_0109070.1	0.0318699	1	-0.257853	0.977208	0.218302	0.981637	-0.434502	0.798777	-0.621973	0.933916	-0.248781	0.930068
PSNMU-V1.4_AUG-EV-PASAV3_0109060.1	-0.553934	1	-1.06104	0.331548	0.0915659	1	-0.37994	0.910538	0.00166155	1	-1.11934	0.735894
PSNMU-V1.4_AUG-EV-PASAV3_0109050.1	0.0458289	1	-0.0654521	1	0.0967348	1	-0.689478	0.641565	-0.641895	0.930737	-0.713039	0.670373
PSNMU-V1.4_AUG-EV-PASAV3_0109040.1	-0.171364	1	-0.231213	0.984619	-0.294781	0.912292	-1.01074	0.432746	-0.6589	0.929374	-1.13122	0.407264
PSNMU-V1.4_AUG-EV-PASAV3_0109030.1	0.200204	1	-0.324306	0.951061	0.640941	0.10209	1.80651	0.00806797	1.15525	0.636735	2.22465	0.0125491
PSNMU-V1.4_AUG-EV-PASAV3_0109020.1	-0.0988542	1	-0.0962771	1	-0.144768	1	-0.818584	0.455903	-0.976048	0.778041	-0.877094	0.52666
PSNMU-V1.4_AUG-EV-PASAV3_0109010.1	0.00298743	1	-0.107935	1	0.0594264	1	-0.243673	0.895002	-0.344698	0.97608	-0.0824012	0.978772
PSNMU-V1.4_AUG-EV-PASAV3_0109000.1	0.525608	1	1.05688	0.516966	-0.0364504	1	-0.676892	0.724334	-0.919867	0.874704	-0.639517	0.820156
PSNMU-V1.4_AUG-EV-PASAV3_0108990.1	0.278085	1	0.351302	0.95229	0.133551	1	0.332663	0.833449	0.198723	0.990034	0.486012	0.808018
PSNMU-V1.4_AUG-EV-PASAV3_0108980.1	-0.12756	1	0.00347421	1	-0.305189	0.770502	-0.540182	0.705166	-0.392786	0.973731	-0.595	0.732464
PSNMU-V1.4_AUG-EV-PASAV3_0108970.1	-0.0612236	1	-0.313293	0.9527	0.107275	1	-0.0500092	0.983568	-0.559047	0.929374	0.294257	0.91038
PSNMU-V1.4_AUG-EV-PASAV3_0108960.1	0.702797	1	1.73427	0.0936994	-0.0761317	1	-0.0025152	1	0.285424	0.984688	-0.211401	0.941603
PSNMU-V1.4_AUG-EV-PASAV3_0108950.1	-0.0170937	1	-1.27769	0.801854	0.933646	0.732741	2.85343	0.0151632	1.76974	0.74132	1.91135	0.478103
PSNMU-V1.4_AUG-EV-PASAV3_0108940.1	-0.396003	1	-0.632543	0.733332	-0.269171	0.876636	0.194274	0.929606	0.36624	0.983096	0.0876383	0.978944
PSNMU-V1.4_AUG-EV-PASAV3_0108930.1	-0.641087	1	-1.10336	0.342645	-0.258988	0.981637	0.582946	0.727783	0.928562	0.837557	0.566869	0.818841
PSNMU-V1.4_AUG-EV-PASAV3_0108920.1	-0.215211	1	-0.174929	0.996264	-0.324934	0.827353	0.196345	0.929318	0.597443	0.934411	-0.197752	0.951354
PSNMU-V1.4_AUG-EV-PASAV3_0108910.1	-0.0399839	1	-0.31167	0.947786	0.125433	1	-0.936512	0.418925	-1.4206	0.631184	-0.885784	0.546599
PSNMU-V1.4_AUG-EV-PASAV3_0108900.1	-0.0404514	1	-0.254387	0.976012	0.0466656	1	-1.32837	0.118995	-2.34998	0.316517	-1.5947	0.157574
PSNMU-V1.4_AUG-EV-PASAV3_0108890.1	-0.181619	1	-0.099905	1	-0.28529	0.87852	-1.75238	0.050826	-1.85525	0.37899	-1.65862	0.127247
PSNMU-V1.4_AUG-EV-PASAV3_0108870.1	-1.09763	1	-1.17911	0.135352	-0.802301	0.054077	-0.336434	0.897238	0.358596	0.982668	-0.854928	0.606603
PSNMU-V1.4_AUG-EV-PASAV3_0108860.1	-0.336789	1	-1.35508	0.293591	0.381337	0.960651	0.633003	0.730381	0.638258	0.937392	0.875964	0.727413
PSNMU-V1.4_AUG-EV-PASAV3_0108850.1	-0.229364	1	-0.674998	0.654585	0.161445	1	0.7651	0.443226	0.72274	0.848824	0.797501	0.592592
PSNMU-V1.4_AUG-EV-PASAV3_0108840.1	-0.0409644	1	-0.222849	0.984301	0.0777854	1	-0.150715	0.944344	-0.293096	0.984688	-0.0529506	0.988539
PSNMU-V1.4_AUG-EV-PASAV3_0108830.1	0.665984	1	0.776909	0.942272	0.746915	0.719879	-0.165291	0.942501	-0.155277	0.995367	-0.22867	0.941603
PSNMU-V1.4_AUG-EV-PASAV3_0108820.1	-0.119524	1	-0.217965	0.984619	-0.0669515	1	0.880322	0.357883	0.904886	0.760341	1.0903	0.420661
PSNMU-V1.4_AUG-EV-PASAV3_0108810.1	-0.0122025	1	-0.28602	0.96385	0.187102	1	-0.430208	0.762019	-0.38531	0.963482	-0.520646	0.787208
PSNMU-V1.4_AUG-EV-PASAV3_0108800.1	0.0503135	1	0.511444	0.862869	-0.0548403	1	0.298038	0.854366	0.72156	0.852978	0.226944	0.93656
PSNMU-V1.4_AUG-EV-PASAV3_0108790.1	0.462291	1	0.406723	0.95981	0.295522	1	1.04318	0.490794	0.587031	0.945363	1.42124	0.5282
PSNMU-V1.4_AUG-EV-PASAV3_0108780.1	-0.811822	1	-1.16188	0.259851	-0.238493	0.946491	0.879333	0.55029	1.15055	0.746497	0.396767	0.926025
PSNMU-V1.4_AUG-EV-PASAV3_0108770.1	0.14738	1	0.261993	0.973312	-0.0428512	1	-0.366992	0.851911	-0.031373	1	-0.564247	0.769251
PSNMU-V1.4_AUG-EV-PASAV3_0108760.1	-0.625114	1	-1.46053	0.173496	0.261476	0.919536	0.0823787	0.982488	0.302596	0.990034	-0.176657	0.96995
PSNMU-V1.4_AUG-EV-PASAV3_0108750.1	-0.557617	1	-1.10622	0.268889	-0.111454	1	-0.349772	0.825917	-0.418738	0.96081	-0.230475	0.93846
PSNMU-V1.4_AUG-EV-PASAV3_0108740.1	-0.372003	1	-0.672794	0.780862	-0.270759	1	0.572133	0.637426	0.939758	0.742966	0.601836	0.749183
PSNMU-V1.4_AUG-EV-PASAV3_0108730.1	-0.12068	1	-0.347614	0.949966	0.0621328	1	-0.282168	0.878293	-0.40331	0.97128	-0.131678	0.966003
PSNMU-V1.4_AUG-EV-PASAV3_0108720.1	-0.468497	1	-1.30441	0.294806	0.279799	1	-1.59419	0.185723	-2.00578	0.367275	-1.57822	0.437427
PSNMU-V1.4_AUG-EV-PASAV3_0108710.1	0.201934	1	0.0560158	1	0.308409	0.958436	0.457673	0.763522	0.312433	0.982269	0.58643	0.761491
PSNMU-V1.4_AUG-EV-PASAV3_0108700.1	-0.819672	1	-0.864403	0.512301	-0.724405	0.0347627	0.435172	0.769939	0.888113	0.781605	0.125394	0.968265
PSNMU-V1.4_AUG-EV-PASAV3_0108690.1	-0.267426	1	-0.450033	0.895363	-0.149875	1	0.299165	0.865301	0.367879	0.973794	0.341101	0.892484
PSNMU-V1.4_AUG-EV-PASAV3_0108680.1	1.18455	1	1.84658	0.134451	0.519705	0.57329	1.04564	0.235318	0.68454	0.895116	1.39173	0.194216
PSNMU-V1.4_AUG-EV-PASAV3_0108670.1	0.373461	1	0.312698	0.954727	0.335694	0.71142	0.450292	0.74478	0.167026	0.990091	0.708069	0.647897
PSNMU-V1.4_AUG-EV-PASAV3_0108660.1	0.364365	1	0.408685	0.912598	0.22975	0.954821	0.35783	0.813093	0.115823	0.99909	0.599401	0.716785
PSNMU-V1.4_AUG-EV-PASAV3_0108650.1	0.282006	1	0.675613	0.712429	-0.118024	1	0.253885	0.893326	0.285211	0.984802	0.356761	0.87761
PSNMU-V1.4_AUG-EV-PASAV3_0108640.1	0.209315	1	0.189301	0.992893	0.169359	1	-0.0659813	0.981868	-0.202049	0.990091	0.125508	0.969148
PSNMU-V1.4_AUG-EV-PASAV3_0108630.1	-0.0616134	1	-0.066734	1	-0.102057	1	-1.2091	0.179848	-1.70124	0.434213	0.292264	0.916282
PSNMU-V1.4_AUG-EV-PASAV3_0108620.1	-0.791501	1	-1.33368	0.169674	-0.158929	1	-1.03451	0.621102	-1.5322	0.68768	-0.7059	0.843573
PSNMU-V1.4_AUG-EV-PASAV3_0108610.1	-0.374664	1	-0.680902	0.716236	-0.0730978	1	-0.113857	0.970492	0.254013	0.990034	-0.973508	0.71497
PSNMU-V1.4_AUG-EV-PASAV3_0108600.1	0.209419	1	0.36878	0.938688	-0.00315274	1	-0.396626	0.786653	-0.132808	0.996312	-0.547632	0.762434
PSNMU-V1.4_AUG-EV-PASAV3_0108590.1	-0.0043396	1	-0.0940338	1	0.0246641	1	-0.267601	0.916437	-0.241758	0.990034	-0.236629	0.941773
PSNMU-V1.4_AUG-EV-PASAV3_0108580.1	0.361719	1	0.649212	0.691177	0.0394592	1	0.137352	0.949655	0.0845427	1	0.229524	0.935089
PSNMU-V1.4_AUG-EV-PASAV3_0108570.1	0.362271	1	0.490269	0.890672	0.158525	1	0.172745	0.929606	0.24492	0.988276	0.15397	0.958265
PSNMU-V1.4_AUG-EV-PASAV3_0108560.1	0.123611	1	0.144173	1	0.0411391	1	-0.28045	0.865139	-0.682012	0.876814	-0.0241605	0.995566
PSNMU-V1.4_AUG-EV-PASAV3_0108550.1	0.0978228	1	0.0928206	1	0.0191596	1	0.460761	0.732264	0.426706	0.959757	0.504191	0.77604
PSNMU-V1.4_AUG-EV-PASAV3_0108540.1	-0.440665	1	-0.862709	0.458809	0.0383312	1	0.575663	0.780649	-0.242788	0.990091	1.10164	0.577574
PSNMU-V1.4_AUG-EV-PASAV3_0108530.1	0.593408	1	0.655559	0.785417	0.311829	0.850652	-0.29796	0.854539	-0.152137	0.99227	-0.319402	0.889855
PSNMU-V1.4_AUG-EV-PASAV3_0108520.1	0.825721	1	1.06393	0.571168	0.102051	1	0.36642	0.827748	0.59732	0.93027	0.190161	0.951803
PSNMU-V1.4_AUG-EV-PASAV3_0108510.1	0.346348	1	0.629553	0.780166	0.0402721	1	0.215151	0.913501	0.647246	0.897089	-0.135456	0.966003
PSNMU-V1.4_AUG-EV-PASAV3_0108500.1	0.00148173	1	-0.258417	0.862869	0.150203	1	-0.676895	0.713681	-0.919188	0.841868	-0.705554	0.714734
PSNMU-V1.4_AUG-EV-PASAV3_0108490.1	0.0305917	1	-0.251704	0.979485	0.237656	0.952599	0.110143	0.96855	-0.222211	0.990091	0.668059	0.792597
PSNMU-V1.4_AUG-EV-PASAV3_0108480.1	0.292895	1	0.0497549	1	0.433739	0.413008	1.12952	0.211167	0.82625	0.846919	1.23578	0.299404
PSNMU-V1.4_AUG-EV-PASAV3_0108470.1	0.514369	1	0.712086	0.613578	0.226496	0.960651	1.06264	0.220247	0.770082	0.844788	1.25821	0.265444
PSNMU-V1.4_AUG-EV-PASAV3_0108460.1	-0.0299662	1	0.355735	0.952423	-0.421371	0.966399	0.49265	0.706629	0.614267	0.92683	0.86535	0.562986
PSNMU-V1.4_AUG-EV-PASAV3_0108450.1	-0.189845	1	0.101757	1	-0.283782	1	0.731621	0.570172	0.185005	0.990091	1.09315	0.486063
PSNMU-V1.4_AUG-EV-PASAV3_0108440.1	0.094642	1	-0.255366	0.977208	0.406452	0.505484	0.257773	0.910207	0.144642	0.998754	0.629231	0.729184
PSNMU-V1.4_AUG-EV-PASAV3_0108430.1	0.100015	1	-0.262496	0.97591	0.424097	0.436313	0.263243	0.9053	0.163131	0.996312	0.63809	0.717551
PSNMU-V1.4_AUG-EV-PASAV3_0108420.1	-0.831478	1	-1.5168	0.115791	0.0526747	1	-0.918778	0.665755	-0.0866906	1	-1.19794	0.649523
PSNMU-V1.4_AUG-EV-PASAV3_0108410.1	-0.299171	1	-0.359235	0.942272	-0.286275	0.892098	-0.827039	0.394332	-1.90611	0.416672	-0.863291	0.523934
PSNMU-V1.4_AUG-EV-PASAV3_0108400.1	0.134081	1	0.376036	0.954727	-0.154505	1	-0.149685	0.952078	-0.0129747	1	-0.247235	0.943831
PSNMU-V1.4_AUG-EV-PASAV3_0108390.1	-0.0121012	1	0.153507	0.997287	-0.249278	0.946491	-1.03415	0.276137	-2.02032	0.318391	-1.03285	0.448834
PSNMU-V1.4_AUG-EV-PASAV3_0108380.1	0.302679	1	0.777169	0.579507	-0.111154	1	-0.304191	0.85521	-0.129069	0.997238	-0.40897	0.843345
PSNMU-V1.4_AUG-EV-PASAV3_0108370.1	0.0588967	1	0.360362	0.947786	-0.19002	1	-0.225496	0.904535	-0.419621	0.95995	-0.146423	0.962659
PSNMU-V1.4_AUG-EV-PASAV3_0108360.1	-0.0993458	1	-0.24992	0.979786	0.0275766	1	0.247819	0.910615	0.695627	0.918259	-0.0637307	0.986169
PSNMU-V1.4_AUG-EV-PASAV3_0108330.1	0.262159	1	0.409575	0.94809	0.0472564	1	-0.0464968	0.988281	-0.246559	0.990034	0.222048	0.951833
PSNMU-V1.4_AUG-EV-PASAV3_0108320.1	0.179565	1	0.0402254	1	0.18515	1	1.01582	0.25064	0.93887	0.781605	0.846224	0.522781
PSNMU-V1.4_AUG-EV-PASAV3_0108310.1	-0.0537	1	-0.121674	1	-0.0813412	1	0.468509	0.728732	0.403931	0.96081	0.55021	0.755574
PSNMU-V1.4_AUG-EV-PASAV3_0108300.1	-0.277106	1	-0.451498	0.945719	-0.0888161	1	4.17271	1.55645e-10	3.13531	0.117281	2.7652	0.0126585
PSNMU-V1.4_AUG-EV-PASAV3_0108290.1	-0.538474	1	-1.19541	0.309711	-0.0366352	1	0.810349	0.588209	1.3616	0.695268	1.34327	0.468051
PSNMU-V1.4_AUG-EV-PASAV3_0108270.1	0.481721	1	0.859211	0.561283	0.178067	1	-0.405137	0.797071	-0.601244	0.920603	-0.20064	0.948885
PSNMU-V1.4_AUG-EV-PASAV3_0108260.1	-0.375126	1	-0.757975	0.570407	-0.0935388	1	-0.655862	0.552082	-0.667738	0.892115	-0.730627	0.620414
PSNMU-V1.4_AUG-EV-PASAV3_0108250.1	-0.242213	1	-0.583579	0.76912	-0.015385	1	-0.424897	0.766806	-0.920887	0.804116	-0.675733	0.667334
PSNMU-V1.4_AUG-EV-PASAV3_0108240.1	0.147703	1	0.303273	0.955165	0.0203842	1	-0.48122	0.730812	-0.563195	0.929374	-0.57894	0.761391
PSNMU-V1.4_AUG-EV-PASAV3_0108230.1	-0.147482	1	-0.185528	0.991351	-0.171051	1	-0.931445	0.323244	-1.25143	0.628298	-0.82789	0.54548
PSNMU-V1.4_AUG-EV-PASAV3_0108220.1	-0.335509	1	-0.272164	0.984619	-0.473332	0.700865	-0.206186	0.913095	0.289423	0.984802	-0.705515	0.640556
PSNMU-V1.4_AUG-EV-PASAV3_0108210.1	0.255064	1	0.333792	0.947786	0.0938922	1	-0.586771	0.615547	-0.763533	0.83876	-0.455308	0.814991
PSNMU-V1.4_AUG-EV-PASAV3_0108200.1	0.0489534	1	-0.252488	0.97479	0.224855	0.996256	-0.419017	0.818059	-0.479966	0.961784	-0.346857	0.890867
PSNMU-V1.4_AUG-EV-PASAV3_0108190.1	-0.197311	1	-0.0991602	1	-0.365599	1	-1.49206	0.0523495	-2.14452	0.32479	-1.61334	0.0982138
PSNMU-V1.4_AUG-EV-PASAV3_0108180.1	0.852593	1	0.662586	0.711585	0.869176	0.0238301	-0.53005	0.789823	-1.0942	0.791881	-0.884603	0.601404
PSNMU-V1.4_AUG-EV-PASAV3_0108170.1	0.107733	1	0.115883	1	0.0448221	1	-0.574047	0.704698	-1.18705	0.765351	-0.481491	0.837374
PSNMU-V1.4_AUG-EV-PASAV3_0108160.1	0.173056	1	0.393709	0.938688	-0.118879	1	-0.694982	0.559721	-1.17107	0.72263	-0.458785	0.826827
PSNMU-V1.4_AUG-EV-PASAV3_0108150.1	-0.167218	1	-0.281497	0.962864	-0.118249	1	0.00744688	0.998749	-0.102291	1	0.132303	0.965769
PSNMU-V1.4_AUG-EV-PASAV3_0108140.1	0.0500494	1	0.366047	0.96436	-0.221594	1	1.41898	0.269197	1.36199	0.728177	1.49248	0.460241
PSNMU-V1.4_AUG-EV-PASAV3_0108130.1	0.252538	1	0.0674333	1	0.323461	0.805505	0.574369	0.69569	0.500647	0.959757	0.7288	0.65855
PSNMU-V1.4_AUG-EV-PASAV3_0108120.1	-1.49116	1	-9.3373e-17	1	-2.31709	0.930818	-0.240459	0.961606	2.40505	0.556905	-1.7775	0.482841
PSNMU-V1.4_AUG-EV-PASAV3_0108110.1	1.23757	1	1.24752	0.826331	1.06342	0.235053	0.0726136	0.978488	-0.0801038	1	0.121466	0.969187
PSNMU-V1.4_AUG-EV-PASAV3_0108100.1	-0.292914	1	-0.277899	0.965503	-0.290679	0.863466	-0.695994	0.595441	-0.735103	0.85395	-0.475296	0.875982
PSNMU-V1.4_AUG-EV-PASAV3_0108090.1	0.141556	1	0.19367	0.991975	0.151078	1	-0.312601	0.845002	-0.701334	0.868433	-0.464737	0.813279
PSNMU-V1.4_AUG-EV-PASAV3_0108080.1	-0.246048	1	-0.412315	0.842515	-0.138733	1	-0.512784	0.721169	-0.948525	0.830027	-0.616559	0.716545
PSNMU-V1.4_AUG-EV-PASAV3_0108070.1	-0.282875	1	-0.392947	0.489246	-0.242758	1	-0.484524	0.793742	-0.834603	0.88769	-0.527301	0.793409
PSNMU-V1.4_AUG-EV-PASAV3_0108060.1	0.0306437	1	-0.0171387	1	0.0437917	1	0.494956	0.74163	0.834377	0.825181	0.231934	0.941603
PSNMU-V1.4_AUG-EV-PASAV3_0108050.1	1.63491	1	1.95899	0.729375	1.3744	0.196599	2.1092	0.107306	0.810943	0.959757	2.10643	0.466685
PSNMU-V1.4_AUG-EV-PASAV3_0108040.1	0.0211625	1	-0.0180996	1	-0.0360972	1	0.264479	0.885814	0.327746	0.982246	0.228766	0.936483
PSNMU-V1.4_AUG-EV-PASAV3_0108030.1	-0.256611	1	-0.539017	0.81337	-0.0444413	1	0.38624	0.80813	0.169946	0.990339	0.648083	0.720952
PSNMU-V1.4_AUG-EV-PASAV3_0108020.1	-0.11499	1	-0.106399	1	-0.182045	1	-0.270586	0.892162	-0.357959	0.980621	-0.247421	0.929946
PSNMU-V1.4_AUG-EV-PASAV3_0108010.1	-0.281303	1	-0.580987	0.810433	-0.0109285	1	0.637667	0.565211	0.547992	0.93161	0.715631	0.629389
PSNMU-V1.4_AUG-EV-PASAV3_0108000.1	0.0913621	1	0.0542955	1	0.0629335	1	0.272409	0.871024	0.383384	0.964603	0.217063	0.939627
PSNMU-V1.4_AUG-EV-PASAV3_0107990.1	0.191229	1	0.159665	0.997287	0.204935	1	-0.144717	0.954313	0.0464104	1	-0.57263	0.767125
PSNMU-V1.4_AUG-EV-PASAV3_0107980.1	-0.0306375	1	0.0119059	1	-0.11725	1	-0.247601	0.89437	0.392191	0.964748	-0.762102	0.609359
PSNMU-V1.4_AUG-EV-PASAV3_0107970.1	-0.0632663	1	-0.089443	1	-0.0927075	1	-0.242487	0.918139	0.226532	0.990091	-0.598853	0.796988
PSNMU-V1.4_AUG-EV-PASAV3_0107960.1	-0.242936	1	-0.402307	0.918158	-0.0408937	1	-0.552486	0.766344	-1.0516	0.785619	-0.34509	0.92607
PSNMU-V1.4_AUG-EV-PASAV3_0107950.1	0.385447	1	0.695427	0.749619	0.141738	1	-0.80288	0.553105	-1.16282	0.758943	-0.905614	0.613276
PSNMU-V1.4_AUG-EV-PASAV3_0107940.1	-0.770923	1	-1.40852	0.15446	0.131598	1	-0.0246826	0.997024	-0.167835	0.99909	0.0444439	0.994768
PSNMU-V1.4_AUG-EV-PASAV3_0107930.1	0.32104	1	0.280322	0.966115	0.370763	0.558714	0.59103	0.612357	0.561035	0.92683	0.658623	0.669043
PSNMU-V1.4_AUG-EV-PASAV3_0107910.1	0.11469	1	0.190922	0.989864	-0.0300922	1	-0.466934	0.725702	-0.561262	0.92663	-0.31147	0.898517
PSNMU-V1.4_AUG-EV-PASAV3_0107900.1	-0.310233	1	-0.584942	0.809733	-0.0471094	1	0.717948	0.532292	0.775714	0.849864	0.557357	0.757565
PSNMU-V1.4_AUG-EV-PASAV3_0107890.1	-0.218381	1	-0.46069	0.896659	-0.0309712	1	0.143918	0.945116	0.140069	0.995718	0.123251	0.968065
PSNMU-V1.4_AUG-EV-PASAV3_0107880.1	0.631322	1	1.43306	0.168544	-0.0620726	1	0.787522	0.457614	1.04663	0.728177	0.382843	0.861566
PSNMU-V1.4_AUG-EV-PASAV3_0107870.1	0.829908	1	1.0513	0.333561	0.584876	0.210909	-0.623651	0.702396	-0.675249	0.930737	-1.15609	0.410896
PSNMU-V1.4_AUG-EV-PASAV3_0107860.2	0.0357805	1	0.0985477	1	0.0200725	1	-0.602426	0.598233	-1.08948	0.694578	-1.28494	0.255543
PSNMU-V1.4_AUG-EV-PASAV3_0107860.1	0.0349344	1	0.0967627	1	0.0183448	1	-0.600756	0.598938	-1.0969	0.688076	-1.27877	0.260649
PSNMU-V1.4_AUG-EV-PASAV3_0107850.1	0.213868	1	0.0122157	1	0.301441	0.867819	0.948623	0.401507	0.585663	0.941528	1.10159	0.392289
PSNMU-V1.4_AUG-EV-PASAV3_0107840.1	0.0543524	1	0.036942	1	-0.0231002	1	-1.20839	0.163331	-1.23192	0.675355	-1.57612	0.136079
PSNMU-V1.4_AUG-EV-PASAV3_0107830.1	0.411774	1	0.598547	0.7835	0.281189	0.870202	-0.641162	0.623944	-0.785795	0.830027	-0.5372	0.82466
PSNMU-V1.4_AUG-EV-PASAV3_0107820.1	-0.136902	1	0.359112	0.94961	-0.181073	1	-0.703631	0.513129	-0.532026	0.937492	-0.587687	0.722347
PSNMU-V1.4_AUG-EV-PASAV3_0107810.1	-0.123911	1	-0.164816	0.997287	-0.0439743	1	-0.257085	0.904535	0.487885	0.96081	-0.463502	0.827131
PSNMU-V1.4_AUG-EV-PASAV3_0107790.1	0.170637	1	0.234534	0.985989	0.0287906	1	1.15157	0.185978	1.07376	0.716394	1.04812	0.439607
PSNMU-V1.4_AUG-EV-PASAV3_0107780.1	0.0418138	1	-0.0690623	1	0.134526	1	0.990617	0.254007	1.09184	0.685137	0.945512	0.46463
PSNMU-V1.4_AUG-EV-PASAV3_0107770.1	-0.0870118	1	-0.146635	1	0.0400446	1	0.540588	0.728732	0.473243	0.959757	0.760208	0.696635
PSNMU-V1.4_AUG-EV-PASAV3_0107760.1	0.0678461	1	0.182299	0.99896	-0.116867	1	0.51523	0.779293	0.400385	0.980774	0.685801	0.751606
PSNMU-V1.4_AUG-EV-PASAV3_0107750.1	-0.169728	1	-0.410512	0.908068	0.125358	1	-0.362422	0.807945	-0.457171	0.953271	-0.426149	0.828072
PSNMU-V1.4_AUG-EV-PASAV3_0107740.1	0.162538	1	0.174704	0.993525	0.0967908	1	-0.868343	0.346161	-1.39634	0.505657	-1.61935	0.133519
PSNMU-V1.4_AUG-EV-PASAV3_0107730.1	0.251931	1	1.06362	0.400368	-0.344735	0.704207	0.207865	0.914957	0.428649	0.959757	0.00183005	1
PSNMU-V1.4_AUG-EV-PASAV3_0107720.1	-0.131046	1	-0.233617	0.978222	-0.0872925	1	-0.0354658	0.990597	-0.0335966	1	0.00646338	1
PSNMU-V1.4_AUG-EV-PASAV3_0107710.1	0.476566	1	0.247124	0.986911	0.578391	0.37626	1.66905	0.0153945	1.3313	0.514947	1.63554	0.0967415
PSNMU-V1.4_AUG-EV-PASAV3_0107700.1	-0.0885566	1	-0.409226	0.918158	0.211759	0.981637	1.55757	0.0268894	1.31696	0.515115	1.46215	0.151615
PSNMU-V1.4_AUG-EV-PASAV3_0107690.1	0.910306	1	0.992342	0.820022	0.744544	0.309652	0.215541	0.913345	0.173027	0.994473	0.00101362	1
PSNMU-V1.4_AUG-EV-PASAV3_0107680.1	0.21216	1	0.34233	0.947786	0.0221128	1	-0.0795938	0.97112	0.0854142	1	-0.2019	0.945788
PSNMU-V1.4_AUG-EV-PASAV3_0107670.1	-0.041657	1	0.000294823	1	-0.1594	1	-0.456908	0.790002	-0.216838	0.990091	-0.55465	0.769488
PSNMU-V1.4_AUG-EV-PASAV3_0107660.1	-0.0524537	1	-0.120791	1	0.110052	1	0.198947	0.916437	0.205588	0.990034	0.242564	0.928557
PSNMU-V1.4_AUG-EV-PASAV3_0107650.2	-0.0687818	1	-0.0843704	1	-0.118616	1	-0.0390408	0.988124	-0.0561754	1	0.0179103	0.997265
PSNMU-V1.4_AUG-EV-PASAV3_0107650.1	-0.0670617	1	-0.0906885	1	-0.109193	1	-0.0412372	0.987851	-0.0583121	1	0.0146309	0.997801
PSNMU-V1.4_AUG-EV-PASAV3_0107640.2	-0.249403	1	-0.285443	0.963079	-0.282337	0.842161	-0.468981	0.745253	-0.929822	0.802342	-0.0520351	0.988358
PSNMU-V1.4_AUG-EV-PASAV3_0107640.1	-0.249403	1	-0.285443	0.963079	-0.282337	0.842161	-0.468981	0.745253	-0.929822	0.802342	-0.0520351	0.988358
PSNMU-V1.4_AUG-EV-PASAV3_0107630.1	0.0467997	1	0.156999	0.998516	-0.0904754	1	0.135085	0.954663	0.00898148	1	0.301703	0.924108
PSNMU-V1.4_AUG-EV-PASAV3_0107620.1	0.259354	1	0.53424	0.812853	-0.038571	1	0.242687	0.895826	0.243702	0.988276	0.285559	0.908766
PSNMU-V1.4_AUG-EV-PASAV3_0107610.1	-0.198928	1	-0.318061	0.953179	-0.151052	1	0.718047	0.488233	0.563962	0.929064	0.797272	0.580559
PSNMU-V1.4_AUG-EV-PASAV3_0107600.1	-0.565416	1	-1.03655	0.338892	-0.109337	1	-0.128605	0.970571	-0.856328	0.918282	0.0546779	0.993984
PSNMU-V1.4_AUG-EV-PASAV3_0107590.1	0.260991	1	1.07363	0.482621	-0.123621	1	0.935868	0.305448	1.85462	0.323691	0.445361	0.816514
PSNMU-V1.4_AUG-EV-PASAV3_0107580.1	-0.0904112	1	-0.0950075	1	-0.178355	1	0.684192	0.528066	1.03769	0.715434	0.372945	0.858144
PSNMU-V1.4_AUG-EV-PASAV3_0107570.1	0.0393503	1	0.178199	0.995446	-0.150484	1	-0.194108	0.92005	-0.121392	0.998754	-0.271643	0.922243
PSNMU-V1.4_AUG-EV-PASAV3_0107560.3	0.497596	1	0.755695	0.71358	0.144695	1	-0.442042	0.759204	-0.295216	0.984231	-0.477764	0.800442
PSNMU-V1.4_AUG-EV-PASAV3_0107560.2	0.354292	1	0.657788	0.702595	0.0958487	1	-0.533404	0.669813	-0.371244	0.967853	-0.546398	0.756057
PSNMU-V1.4_AUG-EV-PASAV3_0107560.1	0.398127	1	0.695269	0.633871	0.110142	1	-0.504785	0.711648	-0.34786	0.975949	-0.523172	0.771844
PSNMU-V1.4_AUG-EV-PASAV3_0107550.1	-0.0202299	1	-0.0753039	1	-0.0340457	1	-0.209952	0.913184	-0.102572	1	-0.217981	0.940432
PSNMU-V1.4_AUG-EV-PASAV3_0107540.1	0.265139	1	0.335552	0.952937	0.163621	1	0.91387	0.445052	1.06329	0.760341	0.809347	0.60003
PSNMU-V1.4_AUG-EV-PASAV3_0107530.1	-0.190256	1	-0.312882	0.961346	-0.0741662	1	1.4589	0.0606148	1.42715	0.539332	0.987343	0.444148
PSNMU-V1.4_AUG-EV-PASAV3_0107520.1	0.0915517	1	0.301238	0.975304	-0.0884774	1	0.0536947	0.982335	0.130021	0.996637	0.0328634	0.994195
PSNMU-V1.4_AUG-EV-PASAV3_0107510.1	0.161043	1	0.189685	0.990985	0.0602408	1	0.175085	0.929318	0.209251	0.990034	0.177524	0.951803
PSNMU-V1.4_AUG-EV-PASAV3_0107500.1	-0.583121	1	-1.15739	0.335183	0.236996	1	1.24227	0.527322	0.0157765	1	1.54661	0.560067
PSNMU-V1.4_AUG-EV-PASAV3_0107490.1	0.330918	1	0.521281	0.820829	0.0469298	1	0.474151	0.753882	0.793377	0.846331	0.230812	0.93656
PSNMU-V1.4_AUG-EV-PASAV3_0107480.1	-0.307172	1	-0.76037	0.603785	0.123416	1	-0.0777614	0.98446	-0.0848299	1	-0.491269	0.900768
PSNMU-V1.4_AUG-EV-PASAV3_0107470.1	-0.333393	1	-0.573497	0.809864	-0.192045	1	0.886506	0.44597	0.881958	0.852139	0.657597	0.708724
PSNMU-V1.4_AUG-EV-PASAV3_0107460.1	0.113245	1	0.153762	0.997287	-0.000271396	1	0.522768	0.684264	0.41771	0.95995	0.707194	0.649929
PSNMU-V1.4_AUG-EV-PASAV3_0107450.1	-0.327398	1	-0.628624	0.736498	-0.0168842	1	-0.408617	0.781433	-0.342892	0.975428	-0.574453	0.75213
PSNMU-V1.4_AUG-EV-PASAV3_0107440.1	-0.560862	1	-0.470779	0.947115	-0.88089	0.683561	-1.91236	0.0228807	-2.51685	0.243746	-1.93892	0.0444706
PSNMU-V1.4_AUG-EV-PASAV3_0107430.1	0.159699	1	0.231493	0.982199	0.00362663	1	-0.0417171	0.98806	-0.0391905	1	-0.0187229	0.996797
PSNMU-V1.4_AUG-EV-PASAV3_0107420.1	0.354295	1	0.783498	0.625785	-0.140368	1	0.444945	0.749594	0.610035	0.914196	0.310107	0.898298
PSNMU-V1.4_AUG-EV-PASAV3_0107410.1	0.165785	1	0.457861	0.921344	-0.204452	1	-0.522705	0.756717	-0.59415	0.943515	-0.394295	0.875982
PSNMU-V1.4_AUG-EV-PASAV3_0107400.1	-0.0128441	1	0.0475021	1	-0.159523	1	-0.70876	0.540782	-0.559844	0.9366	-0.735482	0.628288
PSNMU-V1.4_AUG-EV-PASAV3_0107390.1	-0.466177	1	-0.691702	0.688103	-0.167955	1	-0.222879	0.910129	-0.198595	0.990091	-0.275331	0.922831
PSNMU-V1.4_AUG-EV-PASAV3_0107380.1	2.97981e-17	1	-9.3373e-17	1	2.28292e-16	1	0.692486	0.874683	0.822747	0.956759	4.1269e-17	1
PSNMU-V1.4_AUG-EV-PASAV3_0107370.1	-0.210221	1	-0.195414	0.979485	-0.267795	0.97076	-0.461333	0.768162	-1.23259	0.734401	-1.47638	0.228038
PSNMU-V1.4_AUG-EV-PASAV3_0107360.1	-0.051321	1	-0.168115	0.997287	0.0212357	1	0.395607	0.818516	0.510563	0.953271	0.320534	0.899777
PSNMU-V1.4_AUG-EV-PASAV3_0107350.1	0.517687	1	0.734409	0.656573	0.447023	0.553306	0.212774	0.934224	0.292607	0.988276	0.203645	0.949424
PSNMU-V1.4_AUG-EV-PASAV3_0107340.1	0.545537	1	0.788884	0.564744	0.531858	0.32107	0.159888	0.949655	0.225592	0.990034	0.166211	0.958322
PSNMU-V1.4_AUG-EV-PASAV3_0107330.1	-0.140135	1	-0.111031	1	-0.250955	0.975825	-0.839067	0.509739	-1.57027	0.592939	-0.983108	0.488431
PSNMU-V1.4_AUG-EV-PASAV3_0107320.1	0.118277	1	0.181527	0.992893	-0.0170147	1	-0.041014	0.987851	-0.289612	0.984688	0.208372	0.944992
PSNMU-V1.4_AUG-EV-PASAV3_0107310.1	-0.936836	1	-0.632896	0.866681	-1.01899	0.286584	-0.630593	0.628745	-0.744583	0.893215	-1.33548	0.299574
PSNMU-V1.4_AUG-EV-PASAV3_0107300.1	0.536989	1	-0.0143342	1	0.959198	0.000719166	0.731491	0.546817	0.379793	0.97608	1.23578	0.271946
PSNMU-V1.4_AUG-EV-PASAV3_0107260.1	-0.147759	1	-0.436856	0.682993	0.0637323	1	-1.21545	0.130368	-2.07032	0.262038	-2.494	0.00749212
PSNMU-V1.4_AUG-EV-PASAV3_0107240.1	0.553173	1	1.49974	0.184173	0.10032	1	-0.34332	0.838371	-0.155339	0.997327	-0.182992	0.953082
PSNMU-V1.4_AUG-EV-PASAV3_0107230.1	0.0802274	1	0.156138	1	-0.00539261	1	0.147318	0.954582	0.121828	0.99909	0.23872	0.948215
PSNMU-V1.4_AUG-EV-PASAV3_0107220.1	0.00669065	1	0.127644	1	-0.19076	1	0.136906	0.949678	0.513297	0.937392	-0.283254	0.911596
PSNMU-V1.4_AUG-EV-PASAV3_0107210.1	-0.244344	1	-0.735629	0.728574	-0.0259312	1	0.600928	0.702317	0.690773	0.918282	0.502825	0.828774
PSNMU-V1.4_AUG-EV-PASAV3_0107200.1	-0.329295	1	-0.601872	0.770592	-0.0789886	1	0.268541	0.881347	0.307501	0.983194	0.343555	0.88805
PSNMU-V1.4_AUG-EV-PASAV3_0107180.1	0.298633	1	0.198987	0.985989	0.345005	0.76818	-0.412719	0.819651	-0.595753	0.939739	-0.34027	0.893521
PSNMU-V1.4_AUG-EV-PASAV3_0107170.1	-0.0231922	1	-0.0122454	1	-0.159534	1	-0.373964	0.799053	-0.537713	0.9366	-0.416371	0.843345
PSNMU-V1.4_AUG-EV-PASAV3_0107140.1	0.387676	1	0.0295112	1	0.0591526	1	0.797326	0.615764	0.771545	0.912447	1.09025	0.672243
PSNMU-V1.4_AUG-EV-PASAV3_0107130.1	0.524289	1	0.712721	0.644072	0.53032	0.208987	-1.21743	0.185412	-1.58525	0.627348	-1.14785	0.348851
PSNMU-V1.4_AUG-EV-PASAV3_0107120.1	-0.297969	1	-0.810561	0.574472	-0.0522506	1	-0.55681	0.650097	-0.427798	0.96081	-0.984806	0.452101
PSNMU-V1.4_AUG-EV-PASAV3_0107110.1	-0.147853	1	-0.314237	0.95292	-0.0854221	1	-0.527826	0.670349	-0.827393	0.816894	-0.458466	0.819724
PSNMU-V1.4_AUG-EV-PASAV3_0107100.1	-0.625627	1	-0.656364	0.709991	-0.327421	0.88142	-1.17759	0.245165	-2.38909	0.317226	-1.00765	0.504283
PSNMU-V1.4_AUG-EV-PASAV3_0107090.1	0.116265	1	-0.0119361	1	0.0678818	1	-0.963232	0.305771	-0.847069	0.818828	-1.03066	0.418744
PSNMU-V1.4_AUG-EV-PASAV3_0107080.1	-0.0160442	1	-0.0178919	1	0.111315	1	-1.30715	0.0892	-1.85747	0.298954	-1.03257	0.421989
PSNMU-V1.4_AUG-EV-PASAV3_0107070.1	0.471126	1	0.577971	0.921344	0.0031051	1	0.352257	0.851075	-0.552249	0.973172	0.325485	0.896395
PSNMU-V1.4_AUG-EV-PASAV3_0107060.1	-0.386818	1	-0.865344	0.338856	0.033554	1	-1.3405	0.226901	-1.35051	0.747033	-1.32298	0.321417
PSNMU-V1.4_AUG-EV-PASAV3_0107050.1	0.348271	1	0.283304	0.97479	0.339758	0.898819	-0.249641	0.887896	-0.375024	0.967212	0.0591447	0.986169
PSNMU-V1.4_AUG-EV-PASAV3_0107040.1	-0.504268	1	-0.593725	0.7835	-0.545476	0.387977	-0.411623	0.780721	-0.804415	0.816964	-0.201961	0.948215
PSNMU-V1.4_AUG-EV-PASAV3_0107030.1	-0.671726	1	-0.503905	0.863597	-0.919182	0.00188992	-1.06441	0.363548	0.593906	0.925319	-2.02861	0.0617479
PSNMU-V1.4_AUG-EV-PASAV3_0107020.1	0.177061	1	-0.0237495	1	0.158965	1	-0.25479	0.896057	-0.414698	0.962816	0.0338198	0.993984
PSNMU-V1.4_AUG-EV-PASAV3_0107010.1	0.53066	1	0.629978	0.744804	0.464143	0.37212	-1.78842	0.0164876	-2.29952	0.255022	-1.41107	0.16337
PSNMU-V1.4_AUG-EV-PASAV3_0107000.1	-0.099225	1	-0.14674	1	-0.0873808	1	0.117001	0.961606	0.00100924	1	0.313764	0.905568
PSNMU-V1.4_AUG-EV-PASAV3_0106990.1	0.639066	1	1.2807	0.217272	0.110689	1	-0.027932	0.991834	-0.186774	0.990091	0.155487	0.957528
PSNMU-V1.4_AUG-EV-PASAV3_0106980.1	0.602398	1	1.44575	0.173261	-0.059975	1	-0.126275	0.952343	-0.200046	0.990034	-0.00474814	1
PSNMU-V1.4_AUG-EV-PASAV3_0106970.1	0.402199	1	0.688694	0.831796	-0.175882	1	0.136093	0.952116	0.157158	0.995287	0.212257	0.944992
PSNMU-V1.4_AUG-EV-PASAV3_0106960.1	-0.290854	1	-0.309904	0.952937	-0.405072	0.469068	0.0887911	0.96855	0.121938	0.99909	-0.072398	0.983368
PSNMU-V1.4_AUG-EV-PASAV3_0106950.1	-0.258038	1	-0.328176	0.94869	-0.318243	0.738974	0.0259091	0.992441	0.137801	0.995832	-0.16243	0.955535
PSNMU-V1.4_AUG-EV-PASAV3_0106940.1	0.019311	1	0.188602	0.993427	-0.184772	1	0.0234493	0.994078	-0.612083	0.921992	0.65391	0.717103
PSNMU-V1.4_AUG-EV-PASAV3_0106930.1	0.033796	1	-0.274189	0.986021	0.307679	1	0.0370534	0.991891	-1.48485	0.718347	-0.146027	0.972272
PSNMU-V1.4_AUG-EV-PASAV3_0106920.1	0.429824	1	1.14294	0.438953	0.0375137	1	-0.0687754	0.979369	-0.327988	0.982533	0.113603	0.972272
PSNMU-V1.4_AUG-EV-PASAV3_0106910.1	-0.461997	1	-0.988839	0.338856	-0.00606524	1	0.110422	0.966049	-0.0214399	1	0.540585	0.827919
PSNMU-V1.4_AUG-EV-PASAV3_0106900.1	-0.603557	1	-1.10416	0.24029	-0.114125	1	0.242886	0.926369	0.108676	1	0.399573	0.907442
PSNMU-V1.4_AUG-EV-PASAV3_0106890.1	-0.0436968	1	0.115775	1	-0.380182	0.952599	-1.35942	0.269197	-1.95301	0.562398	-1.21857	0.514159
PSNMU-V1.4_AUG-EV-PASAV3_0106880.1	0.0667521	1	-0.157218	1	0.0536881	1	0.351386	0.815972	0.50872	0.938335	0.087785	0.976886
PSNMU-V1.4_AUG-EV-PASAV3_0106870.1	-0.32974	1	-0.466944	0.866681	-0.278937	0.853336	-0.767486	0.48955	-1.21618	0.658381	-0.874113	0.556574
PSNMU-V1.4_AUG-EV-PASAV3_0106860.1	0.0315548	1	0.21962	0.984311	-0.200178	0.991807	1.26538	0.111826	1.18358	0.638069	1.14275	0.385572
PSNMU-V1.4_AUG-EV-PASAV3_0106850.1	0.71371	1	1.20839	0.947115	0.0860779	1	1.63223	0.615764	3.63508	0.527619	0.277471	0.977195
PSNMU-V1.4_AUG-EV-PASAV3_0106840.1	-0.70758	1	-0.92801	0.973312	-0.364454	1	0.738409	0.803486	-1.05625	0.909295	2.72479	0.302403
PSNMU-V1.4_AUG-EV-PASAV3_0106830.1	0.0242631	1	-0.169778	0.997287	0.146535	1	0.559932	0.69161	0.445981	0.961784	0.762575	0.610697
PSNMU-V1.4_AUG-EV-PASAV3_0106820.1	0.328316	1	0.400089	0.956969	0.186145	1	-0.480144	0.762019	-0.439911	0.979933	-0.136492	0.965769
PSNMU-V1.4_AUG-EV-PASAV3_0106810.1	-0.684185	1	-1.40573	0.16265	0.203763	1	-0.212068	0.960317	-1.2835	0.760341	1.11341	0.763247
PSNMU-V1.4_AUG-EV-PASAV3_0106800.1	-0.142176	1	-0.295633	0.955222	0.0158024	1	-1.29436	0.197209	-2.48891	0.261212	-1.35039	0.568204
PSNMU-V1.4_AUG-EV-PASAV3_0106790.1	-0.157944	1	-0.546892	0.826331	-0.143891	1	-0.128361	0.954054	-0.230306	0.990034	0.592265	0.722657
PSNMU-V1.4_AUG-EV-PASAV3_0106780.1	0.661088	1	0.320172	0.981659	0.855976	0.946491	-2.27482	0.0237407	-1.30984	0.742384	-2.75855	0.019643
PSNMU-V1.4_AUG-EV-PASAV3_0106770.1	-0.426386	1	-0.636748	0.863821	-0.264399	1	-2.0401	0.019826	-0.856571	0.862077	-2.78927	0.00612579
PSNMU-V1.4_AUG-EV-PASAV3_0106760.1	0.513795	1	0.677544	0.68768	0.474393	0.626604	-0.566666	0.740142	-0.892885	0.860957	-0.770633	0.650272
PSNMU-V1.4_AUG-EV-PASAV3_0106750.1	0.18829	1	-0.0803244	1	0.39628	0.639632	-0.485706	0.718237	-0.0259272	1	-0.646273	0.686042
PSNMU-V1.4_AUG-EV-PASAV3_0106740.1	0.613478	1	0.751691	0.781975	0.420763	0.832011	0.215012	0.934145	0.151111	0.99909	0.447609	0.865881
PSNMU-V1.4_AUG-EV-PASAV3_0106730.1	0.853912	1	0.0653419	1	0.809134	0.819567	-0.287854	0.893326	-0.128132	0.99909	-0.0585502	0.991835
PSNMU-V1.4_AUG-EV-PASAV3_0106720.1	0.853677	1	0.119851	1	0.851965	0.749434	-0.285797	0.896905	-0.23339	0.990034	0.421377	0.898407
PSNMU-V1.4_AUG-EV-PASAV3_0106710.1	0.0732599	1	0.650546	0.922441	-0.523489	1	-1.51156	0.0525866	-2.42409	0.246195	-1.55638	0.105644
PSNMU-V1.4_AUG-EV-PASAV3_0106700.1	-0.11086	1	-0.374581	0.947786	0.104518	1	0.620682	0.672588	0.296918	0.98489	1.03356	0.522791
PSNMU-V1.4_AUG-EV-PASAV3_0106680.1	0.164146	1	-0.0261994	1	0.0281	1	-0.766712	0.614498	-1.28601	0.66795	-0.407249	0.912455
PSNMU-V1.4_AUG-EV-PASAV3_0106670.1	-0.69216	1	-1.27701	0.184173	-0.159052	1	-0.444333	0.850054	-0.180114	0.996688	-0.543735	0.861566
PSNMU-V1.4_AUG-EV-PASAV3_0106660.1	0.0775277	1	0.0961379	1	-0.112973	1	-0.482706	0.814659	0.100559	1	-1.10521	0.485627
PSNMU-V1.4_AUG-EV-PASAV3_0106650.1	0.262924	1	0.356297	0.984619	0.16356	1	0.805261	0.615764	0.199724	0.991872	1.01232	0.651276
PSNMU-V1.4_AUG-EV-PASAV3_0106640.1	-0.098514	1	0.270491	0.986911	-0.735144	0.52725	0.461952	0.736652	0.873927	0.814046	0.286916	0.916282
PSNMU-V1.4_AUG-EV-PASAV3_0106630.1	0.107395	1	0.238131	0.992893	0.0256279	1	0.198902	0.950625	0.211955	0.99227	0.21828	0.958322
PSNMU-V1.4_AUG-EV-PASAV3_0106620.1	1.92072	0.119076	-0.593523	0.757802	3.80747	1.38062e-07	2.30276	0.0452044	-0.788859	0.912098	2.56826	0.239081
PSNMU-V1.4_AUG-EV-PASAV3_0106610.1	0.26279	1	0.241843	0.983583	0.472509	0.526224	-0.509412	0.786653	-0.654413	0.939985	-0.136014	0.968265
PSNMU-V1.4_AUG-EV-PASAV3_0106580.1	0.182036	1	0.534587	0.862869	-0.248066	1	-0.0999402	0.966049	0.373685	0.973064	-0.506155	0.791774
PSNMU-V1.4_AUG-EV-PASAV3_0106570.1	0.212968	1	0.541162	0.901671	-0.172236	1	-0.372948	0.852176	-0.323287	0.984802	-0.349665	0.914825
PSNMU-V1.4_AUG-EV-PASAV3_0106560.1	-0.094054	1	-0.121875	1	-0.124839	1	0.104118	0.961606	0.191699	0.990034	0.0551447	0.986881
PSNMU-V1.4_AUG-EV-PASAV3_0106550.1	0.270912	1	0.251253	0.978656	0.259497	0.960651	0.294441	0.894489	0.366856	0.982246	0.258658	0.930328
PSNMU-V1.4_AUG-EV-PASAV3_0106500.1	0.0149112	1	0.0185209	1	0.110017	1	0.68017	0.563598	0.589008	0.92696	0.781121	0.62307
PSNMU-V1.4_AUG-EV-PASAV3_0106490.1	-0.257677	1	-0.534616	0.821955	-0.0144518	1	0.200658	0.916601	-0.168958	0.990091	0.660219	0.699089
PSNMU-V1.4_AUG-EV-PASAV3_0106480.1	-0.0701062	1	-0.0705499	1	-0.144895	1	-0.240441	0.896563	-0.13898	0.995995	-0.470903	0.803279
PSNMU-V1.4_AUG-EV-PASAV3_0106470.1	-0.00477327	1	0.098548	1	-0.249659	1	-1.56479	0.161848	-2.37625	0.296527	-1.85921	0.310743
PSNMU-V1.4_AUG-EV-PASAV3_0106460.1	0.542143	1	0.0670819	1	1.13084	0.413073	-0.720096	0.693102	-1.37012	0.727821	-0.793428	0.803279
PSNMU-V1.4_AUG-EV-PASAV3_0106450.1	0.32454	1	0.512692	0.909933	0.211582	1	0.132007	0.952078	-0.248823	0.989245	0.557803	0.756057
PSNMU-V1.4_AUG-EV-PASAV3_0106440.1	-0.349437	1	-0.636382	0.736498	-0.0535565	1	-0.651619	0.606389	-0.432862	0.959757	-1.46853	0.37156
PSNMU-V1.4_AUG-EV-PASAV3_0106430.1	-0.349337	1	-0.603938	0.768604	-0.108943	1	0.331294	0.874732	0.150803	0.996532	0.454525	0.876919
PSNMU-V1.4_AUG-EV-PASAV3_0106420.1	0.152224	1	0.265508	0.975623	-0.0287315	1	-0.193917	0.92054	0.117104	0.99909	-0.388889	0.855726
PSNMU-V1.4_AUG-EV-PASAV3_0106410.1	-0.607037	1	-0.916903	0.460474	0.0389421	1	0.0985837	0.977523	-0.390649	0.988223	-0.150961	0.970872
PSNMU-V1.4_AUG-EV-PASAV3_0106400.1	0.0515968	1	-0.219086	0.977208	0.210756	1	-0.573918	0.742363	-0.499619	0.959757	-0.506662	0.809812
PSNMU-V1.4_AUG-EV-PASAV3_0106390.1	1.05605	1	1.21627	0.379444	0.708907	0.0406402	0.128907	0.954313	0.0664378	1	0.218726	0.941297
PSNMU-V1.4_AUG-EV-PASAV3_0106380.1	-0.0392807	1	-0.761477	0.841597	0.489625	0.960651	-1.20256	0.126912	-1.75527	0.296527	-0.735298	0.617282
PSNMU-V1.4_AUG-EV-PASAV3_0106370.1	-0.60271	1	-1.25611	0.16265	0.147178	1	2.41036	0.0172603	3.04727	0.173243	1.84307	0.334831
PSNMU-V1.4_AUG-EV-PASAV3_0106360.1	-0.12425	1	-0.0740815	1	-0.257015	0.99789	0.524056	0.714739	0.478104	0.951737	0.774815	0.666365
PSNMU-V1.4_AUG-EV-PASAV3_0106350.1	-0.565395	1	-1.17114	0.324698	-0.10133	1	-0.00879357	0.998773	-0.366987	0.984802	0.470025	0.887263
PSNMU-V1.4_AUG-EV-PASAV3_0106340.1	-0.14347	1	-0.368678	0.953303	-0.0806939	1	-0.547846	0.669597	-0.645229	0.892115	-0.438262	0.836189
PSNMU-V1.4_AUG-EV-PASAV3_0106330.1	-0.362423	1	-0.644462	0.737827	-0.131638	1	-1.23929	0.384681	-0.969476	0.895404	-0.483687	0.892784
PSNMU-V1.4_AUG-EV-PASAV3_0106320.1	-0.0773554	1	-0.431374	0.923621	0.249836	0.977535	0.186011	0.945116	0.0412263	1	0.596124	0.796861
PSNMU-V1.4_AUG-EV-PASAV3_0106310.1	-0.0329239	1	0.00402216	1	-0.106498	1	-0.594934	0.691429	-0.985718	0.804116	-0.495728	0.836765
PSNMU-V1.4_AUG-EV-PASAV3_0106300.1	-0.473023	1	-0.809985	0.571168	-0.135007	1	-0.437502	0.816117	-0.716135	0.913365	0.0596479	0.990166
PSNMU-V1.4_AUG-EV-PASAV3_0106290.1	-0.120724	1	-0.0140958	1	-0.300639	0.960651	-0.679905	0.787576	-0.335595	0.988276	-1.06497	0.738481
PSNMU-V1.4_AUG-EV-PASAV3_0106280.1	0.529415	1	0.627952	0.876488	0.309442	1	-0.653562	0.55023	-0.551142	0.930737	-0.680378	0.655266
PSNMU-V1.4_AUG-EV-PASAV3_0106270.1	1.61846	1	3.06149	0.665886	0.920112	1	0.498069	0.874566	0.888197	0.92683	-0.233357	0.968373
PSNMU-V1.4_AUG-EV-PASAV3_0106260.1	-0.0765991	1	-0.0194098	1	-0.134563	1	0.511284	0.833473	0.397665	0.984802	0.746457	0.774178
PSNMU-V1.4_AUG-EV-PASAV3_0106250.1	0.48966	1	0.560754	0.881173	0.332807	0.954475	-0.283342	0.887826	-0.277296	0.986178	-0.253691	0.94108
PSNMU-V1.4_AUG-EV-PASAV3_0106240.1	0.848967	1	0.707708	0.632502	0.732833	0.0226197	-1.20628	0.22951	-1.52981	0.578996	-1.76877	0.13766
PSNMU-V1.4_AUG-EV-PASAV3_0106230.1	0.56635	1	1.03233	0.626736	0.0479759	1	-0.413592	0.801495	-0.311871	0.984802	-0.566142	0.763138
PSNMU-V1.4_AUG-EV-PASAV3_0106220.1	-0.0259496	1	-0.129665	1	0.0364671	1	0.457965	0.754312	0.689761	0.868017	0.578013	0.779348
PSNMU-V1.4_AUG-EV-PASAV3_0106210.1	-0.165532	1	-0.345707	0.957122	-0.130585	1	1.20014	0.173482	1.27388	0.561575	0.992448	0.50545
PSNMU-V1.4_AUG-EV-PASAV3_0106200.1	0.804678	1	0.498098	0.968684	0.82181	0.415348	-0.393202	0.788153	-0.70051	0.862077	-0.124154	0.968065
PSNMU-V1.4_AUG-EV-PASAV3_0106190.1	0.430262	1	0.664029	0.682815	0.129514	1	-0.706785	0.597906	-0.745346	0.893215	-0.701058	0.667334
PSNMU-V1.4_AUG-EV-PASAV3_0106180.1	-0.0161377	1	-0.0319279	1	-0.034168	1	0.239146	0.904535	0.403093	0.967135	0.175762	0.954653
PSNMU-V1.4_AUG-EV-PASAV3_0106170.1	0.0099577	1	-0.0575035	1	0.0181233	1	-0.037116	0.990733	0.162489	0.992579	-0.149114	0.963943
PSNMU-V1.4_AUG-EV-PASAV3_0106160.1	-0.628315	1	-1.14477	0.225304	-0.114154	1	-0.294055	0.907676	-0.372326	0.984802	0.168088	0.968065
PSNMU-V1.4_AUG-EV-PASAV3_0106150.1	-0.836674	1	-1.80434	0.0467145	0.106568	1	1.58834	0.23326	1.48477	0.743282	1.45219	0.605455
PSNMU-V1.4_AUG-EV-PASAV3_0106140.1	-0.616259	1	-1.26609	0.479536	0.0938051	1	0.810383	0.702826	0.0502525	1	1.4451	0.493819
PSNMU-V1.4_AUG-EV-PASAV3_0106130.1	0.180245	1	0.220383	0.984619	0.127233	1	-0.342408	0.823868	-0.299743	0.984231	-0.201756	0.946606
PSNMU-V1.4_AUG-EV-PASAV3_0106120.1	0.0325377	1	0.0190671	1	-0.0942976	1	0.470095	0.733329	0.682434	0.868017	0.354886	0.87764
PSNMU-V1.4_AUG-EV-PASAV3_0106110.1	-0.264201	1	-0.522014	0.815435	-0.0579843	1	-0.105649	0.961606	-0.0933956	1	-0.19775	0.946983
PSNMU-V1.4_AUG-EV-PASAV3_0106100.1	0.221627	1	0.478328	0.863207	0.0287862	1	0.659842	0.585388	0.903937	0.807575	0.541252	0.763533
PSNMU-V1.4_AUG-EV-PASAV3_0106090.1	0.112729	1	-0.115198	1	0.241608	0.946491	1.38774	0.18015	0.822761	0.862077	1.30514	0.501852
PSNMU-V1.4_AUG-EV-PASAV3_0106080.1	0.82372	1	-0.0121099	1	1.23862	3.1349e-06	1.21281	0.194728	0.648444	0.928226	1.94365	0.0369068
PSNMU-V1.4_AUG-EV-PASAV3_0106070.1	0.284763	1	0.237291	0.978222	0.231668	0.966196	-0.217869	0.907783	-0.369738	0.969855	-0.201012	0.948215
PSNMU-V1.4_AUG-EV-PASAV3_0106060.1	0.995267	1	1.26867	0.632502	0.549545	1	-0.191377	0.95566	-0.457368	0.979933	-0.106232	0.98557
PSNMU-V1.4_AUG-EV-PASAV3_0106050.1	0.106641	1	-0.0607835	1	0.250908	0.919536	0.0591505	0.981868	0.0307744	1	0.268546	0.924338
PSNMU-V1.4_AUG-EV-PASAV3_0106040.1	1.0463	1	-0.0193771	1	1.73061	0.000306076	0.076463	0.972343	-0.00693698	1	0.289014	0.909026
PSNMU-V1.4_AUG-EV-PASAV3_0106030.1	0.160013	1	0.0400511	1	0.208046	1	0.734289	0.472144	0.662923	0.875553	0.832588	0.532571
PSNMU-V1.4_AUG-EV-PASAV3_0106020.1	0.381105	1	0.521278	0.828706	0.241892	0.974299	0.224252	0.904773	0.223005	0.990034	0.257834	0.922971
PSNMU-V1.4_AUG-EV-PASAV3_0106010.1	-0.153419	1	-0.284961	0.93333	-0.0921942	1	-0.842785	0.472858	-2.33215	0.302759	-1.67638	0.152104
PSNMU-V1.4_AUG-EV-PASAV3_0106000.1	0.222248	1	0.357903	0.94961	0.0741828	1	-0.37182	0.818571	-0.452056	0.95809	-0.414933	0.859431
PSNMU-V1.4_AUG-EV-PASAV3_0105990.1	0.182907	1	0.0335053	1	0.353945	1	-1.18505	0.129154	-1.32846	0.494771	-1.47052	0.17475
PSNMU-V1.4_AUG-EV-PASAV3_0105980.1	0.0389452	1	0.215137	0.991757	-0.19083	1	-0.428306	0.779264	-0.54324	0.936178	-0.287673	0.917476
PSNMU-V1.4_AUG-EV-PASAV3_0105950.1	-0.0714596	1	-0.379389	0.936616	0.136478	1	0.85178	0.435888	0.751872	0.876736	0.959022	0.473901
PSNMU-V1.4_AUG-EV-PASAV3_0105940.1	0.0195914	1	-0.0107758	1	-0.00751812	1	0.234408	0.910129	0.225133	0.990034	0.289773	0.924108
PSNMU-V1.4_AUG-EV-PASAV3_0105930.1	0.285042	1	0.524961	0.82404	-0.0435353	1	0.0578885	0.981543	-0.0303744	1	0.189722	0.948885
PSNMU-V1.4_AUG-EV-PASAV3_0105920.1	0.640215	1	0.62657	0.94869	0.440929	0.988542	0.0570328	0.990733	0.0581799	1	0.0202538	0.997853
PSNMU-V1.4_AUG-EV-PASAV3_0105910.1	0.0825719	1	0.180347	0.997287	-0.0794538	1	-0.287295	0.868108	-0.483799	0.951489	-0.0669439	0.984945
PSNMU-V1.4_AUG-EV-PASAV3_0105900.1	0.281556	1	0.443204	0.969962	-0.421146	1	-3.74014	0.000127965	-3.42152	0.197104	-4.10239	0.000300341
PSNMU-V1.4_AUG-EV-PASAV3_0105890.1	-0.259398	1	-0.601557	0.780862	0.072644	1	0.890735	0.331631	0.883354	0.790515	0.961202	0.49322
PSNMU-V1.4_AUG-EV-PASAV3_0105880.1	-0.0374566	1	-0.183124	0.993427	0.0454309	1	0.555825	0.661118	0.323175	0.980774	0.819804	0.565138
PSNMU-V1.4_AUG-EV-PASAV3_0105870.1	-0.00583479	1	-0.062767	1	-0.0051922	1	0.558176	0.664685	0.38404	0.967135	0.771097	0.618232
PSNMU-V1.4_AUG-EV-PASAV3_0105860.1	-0.215504	1	-0.314995	0.954727	-0.168811	1	-1.013	0.361522	-1.21019	0.690129	-1.01739	0.520047
PSNMU-V1.4_AUG-EV-PASAV3_0105850.2	-0.0451966	1	0.0540617	1	-0.210446	0.978493	-0.149458	0.943433	-0.072978	1	-0.174598	0.953862
PSNMU-V1.4_AUG-EV-PASAV3_0105850.1	-0.0485053	1	0.0520237	1	-0.216365	0.971641	-0.152731	0.94233	-0.0689993	1	-0.183307	0.951801
PSNMU-V1.4_AUG-EV-PASAV3_0105830.2	0.0583088	1	0.028189	1	0.0382407	1	0.993703	0.300286	0.807993	0.846919	0.900594	0.514235
PSNMU-V1.4_AUG-EV-PASAV3_0105830.1	0.0570279	1	0.0249724	1	0.0385475	1	0.994255	0.301405	0.807533	0.846919	0.901784	0.514235
PSNMU-V1.4_AUG-EV-PASAV3_0105820.1	-0.454605	1	-1.12817	0.389403	0.232205	0.960651	-0.106395	0.977902	-0.160405	0.99909	0.146141	0.97839
PSNMU-V1.4_AUG-EV-PASAV3_0105810.1	0.130436	1	0.222427	0.985989	-0.0295337	1	0.0787441	0.972473	0.281199	0.984802	-0.10304	0.974319
PSNMU-V1.4_AUG-EV-PASAV3_0105800.1	-0.460347	1	-0.303676	0.954727	-0.67426	0.127918	-1.1456	0.154716	-1.60906	0.438022	-1.13541	0.335531
PSNMU-V1.4_AUG-EV-PASAV3_0105760.1	-0.427707	1	-0.713958	0.699353	-0.14304	1	-0.312722	0.887896	-0.361077	0.982269	-0.22435	0.951803
PSNMU-V1.4_AUG-EV-PASAV3_0105750.1	0.180425	1	-0.200848	0.997287	0.492241	0.75436	0.452506	0.794997	0.381742	0.979933	0.56769	0.784599
PSNMU-V1.4_AUG-EV-PASAV3_0105730.1	-0.161383	1	-0.619824	0.87944	0.0467916	1	-0.140979	0.96855	-0.239237	0.990091	0.220603	0.966003
PSNMU-V1.4_AUG-EV-PASAV3_0105720.1	0.14119	1	0.462421	0.870549	-0.25141	0.92958	-0.10246	0.963913	-0.103171	1	-0.0585271	0.986169
PSNMU-V1.4_AUG-EV-PASAV3_0105710.1	-0.15209	1	-0.285153	0.969084	-0.0755861	1	-0.21784	0.908236	-0.349477	0.974951	-0.0525742	0.988539
PSNMU-V1.4_AUG-EV-PASAV3_0105700.1	0.03341	1	0.0178974	1	-0.0155599	1	-0.0395488	0.991193	-0.079892	1	0.040682	0.992542
PSNMU-V1.4_AUG-EV-PASAV3_0105690.1	0.199865	1	-0.587359	0.806412	0.806204	0.0173214	0.222168	0.914267	-0.0438767	1	0.547377	0.760581
PSNMU-V1.4_AUG-EV-PASAV3_0105680.1	0.875956	1	0.0457399	1	1.27278	3.51548e-05	-0.149918	0.952078	-0.223897	0.990091	0.00471521	1
PSNMU-V1.4_AUG-EV-PASAV3_0105670.1	0.101092	1	0.20195	0.986911	-0.0390355	1	-0.742469	0.573896	-1.28066	0.630999	-0.638139	0.77604
PSNMU-V1.4_AUG-EV-PASAV3_0105660.1	0.48011	1	0.959646	0.534663	0.0877392	1	0.549855	0.67331	1.14914	0.673052	0.0621772	0.986005
PSNMU-V1.4_AUG-EV-PASAV3_0105650.1	-0.193659	1	-0.285416	0.970021	-0.189825	1	0.456039	0.74478	0.399394	0.963256	0.68145	0.665785
PSNMU-V1.4_AUG-EV-PASAV3_0105640.1	-0.0393019	1	0.0173215	1	-0.129465	1	-0.446416	0.748652	-0.485326	0.945207	-0.978986	0.454037
PSNMU-V1.4_AUG-EV-PASAV3_0105630.1	-0.155002	1	-0.340248	0.947786	-0.10303	1	0.255627	0.939016	1.25757	0.846133	-0.0383092	0.996081
PSNMU-V1.4_AUG-EV-PASAV3_0105620.1	-0.0470051	1	-0.0569774	1	-0.0791322	1	-0.00646384	0.998773	-0.0767627	1	0.103061	0.976422
PSNMU-V1.4_AUG-EV-PASAV3_0105610.1	-0.0218067	1	0.173816	0.994652	-0.263733	0.919975	0.340088	0.82804	0.277039	0.984802	0.396389	0.854651
PSNMU-V1.4_AUG-EV-PASAV3_0105600.1	-0.277012	1	-0.348225	0.945719	-0.210335	0.980722	0.374673	0.876674	0.581751	0.96081	0.38451	0.920482
PSNMU-V1.4_AUG-EV-PASAV3_0105590.1	-0.605246	1	-1.10512	0.312534	-0.104717	1	-0.866601	0.621051	-0.498431	0.973172	-1.05329	0.631968
PSNMU-V1.4_AUG-EV-PASAV3_0105580.1	0.191172	1	0.384311	0.939176	-0.0720237	1	0.223093	0.908308	0.0538247	1	0.299394	0.909019
PSNMU-V1.4_AUG-EV-PASAV3_0105570.1	-0.0503698	1	0.0111717	1	-0.161369	1	-0.064635	0.978796	-0.144476	0.995287	0.0869386	0.977125
PSNMU-V1.4_AUG-EV-PASAV3_0105560.1	-0.0423607	1	-0.227681	0.984608	0.0805443	1	-0.48295	0.761949	-0.440805	0.95995	-0.216602	0.951803
PSNMU-V1.4_AUG-EV-PASAV3_0105550.1	0.0452447	1	-0.0937562	1	0.105651	1	-0.0766676	0.977064	-0.0529165	1	-0.0600635	0.986169
PSNMU-V1.4_AUG-EV-PASAV3_0105540.1	-0.149744	1	-0.129833	1	-0.226258	0.995232	0.079324	0.971981	0.387601	0.964748	-0.210588	0.945788
PSNMU-V1.4_AUG-EV-PASAV3_0105530.1	0.285532	1	0.872228	0.571168	-0.139869	1	-0.0920136	0.966049	-0.0927425	1	-0.162266	0.955374
PSNMU-V1.4_AUG-EV-PASAV3_0105520.1	0.0483859	1	-0.0750057	1	0.0580287	1	-1.24036	0.206637	-1.56341	0.575489	-1.64417	0.15732
PSNMU-V1.4_AUG-EV-PASAV3_0105510.1	0.139016	1	-0.0570609	1	0.224799	0.981637	-0.475018	0.759204	-0.368617	0.980774	-0.429603	0.832694
PSNMU-V1.4_AUG-EV-PASAV3_0105500.1	-0.540553	1	-1.19713	0.337158	0.183802	1	0.960531	0.330106	0.869196	0.818475	0.847802	0.57407
PSNMU-V1.4_AUG-EV-PASAV3_0105490.1	-0.541612	1	-0.0725341	1	-0.532564	0.960651	0.552681	0.792582	1.52132	0.667009	-0.950012	0.685401
PSNMU-V1.4_AUG-EV-PASAV3_0105480.1	1.19302	0.346617	0.915505	0.420666	1.32706	2.56199e-07	1.6726	0.0556622	1.41705	0.606701	1.53393	0.163227
PSNMU-V1.4_AUG-EV-PASAV3_0105470.1	-0.123263	1	-0.245366	0.984619	-0.0845926	1	0.812665	0.436757	1.07784	0.686238	0.649912	0.717103
PSNMU-V1.4_AUG-EV-PASAV3_0105460.1	0.0653405	1	0.626859	0.770592	-0.168008	1	-0.691416	0.533177	-0.150421	0.994473	-0.712988	0.647861
PSNMU-V1.4_AUG-EV-PASAV3_0105450.1	0.205761	1	0.472879	0.875441	-0.0177632	1	-1.22684	0.195818	-0.937876	0.792626	-1.78138	0.144975
PSNMU-V1.4_AUG-EV-PASAV3_0105440.1	-0.517874	1	-0.566649	0.79994	-0.562629	0.149179	0.17307	0.935686	1.03325	0.688076	-0.60986	0.710386
PSNMU-V1.4_AUG-EV-PASAV3_0105430.1	-0.578864	1	-0.770111	0.569488	-0.534647	0.185996	0.843124	0.45744	1.42443	0.506624	0.269742	0.926055
PSNMU-V1.4_AUG-EV-PASAV3_0105420.1	0.139226	1	-0.0571165	1	0.298979	1	0.793188	0.473331	1.0786	0.74132	0.487221	0.816514
PSNMU-V1.4_AUG-EV-PASAV3_0105410.1	-2.69722	0.0107495	-2.03998	0.143936	-1.94458	1.06809e-05	1.22037	0.228489	0.60143	0.951	1.59149	0.178119
PSNMU-V1.4_AUG-EV-PASAV3_0105400.1	-0.0173262	1	-0.21699	0.984619	0.121306	1	0.289236	0.881532	0.287987	0.988223	0.446427	0.842991
PSNMU-V1.4_AUG-EV-PASAV3_0105390.1	0.664915	1	1.05988	0.618	-0.142647	1	-0.55843	0.67165	-0.0801268	1	-0.830849	0.552357
PSNMU-V1.4_AUG-EV-PASAV3_0105380.1	0.582623	1	0.817298	0.778029	-0.202534	1	-0.378599	0.803486	0.202753	0.990091	-0.775369	0.578729
PSNMU-V1.4_AUG-EV-PASAV3_0105370.1	0.446486	1	1.3489	0.184173	0.29288	0.832011	-0.754963	0.456644	-0.826859	0.813012	-1.01209	0.405677
PSNMU-V1.4_AUG-EV-PASAV3_0105360.1	0.584767	1	1.83364	0.133869	0.0624021	1	-0.669164	0.54787	-0.246074	0.988276	-0.885966	0.508919
PSNMU-V1.4_AUG-EV-PASAV3_0105350.1	0.122871	1	0.343554	0.947786	-0.0868295	1	0.216521	0.907783	0.307075	0.983194	0.240291	0.927711
PSNMU-V1.4_AUG-EV-PASAV3_0105340.1	0.141992	1	0.549177	0.832262	-0.0757224	1	0.00718646	0.998749	0.289537	0.984802	-0.200941	0.945788
PSNMU-V1.4_AUG-EV-PASAV3_0105330.1	0.00880957	1	-0.0566873	1	0.0142715	1	0.431469	0.766344	0.606152	0.909763	0.278299	0.916282
PSNMU-V1.4_AUG-EV-PASAV3_0105320.1	0.136997	1	0.48814	0.942272	-0.0820024	1	-0.618702	0.672559	-0.725714	0.899869	-0.520964	0.835821
PSNMU-V1.4_AUG-EV-PASAV3_0105310.1	-0.0272208	1	0.00465439	1	-0.128467	1	-0.167182	0.937377	-0.0706549	1	-0.228996	0.93656
PSNMU-V1.4_AUG-EV-PASAV3_0105300.1	-0.257067	1	0.0108395	1	-0.566316	0.871211	-2.08197	0.00157855	-1.96823	0.247164	-2.2597	0.00812534
PSNMU-V1.4_AUG-EV-PASAV3_0105290.1	0.149159	1	0.398096	0.938688	-0.158246	1	-0.0873019	0.969055	0.0934862	1	-0.239743	0.935998
PSNMU-V1.4_AUG-EV-PASAV3_0105280.1	-0.0549854	1	0.0427982	1	-0.178201	1	-1.64998	0.108631	-1.80849	0.398718	-1.75102	0.0979889
PSNMU-V1.4_AUG-EV-PASAV3_0105270.1	0.0737906	1	0.13965	1	-0.0505463	1	0.00824351	0.998749	0.204593	0.990034	-0.132578	0.965769
PSNMU-V1.4_AUG-EV-PASAV3_0105260.1	0.144194	1	0.0938656	1	0.0477385	1	1.09514	0.204774	1.18081	0.627384	0.892785	0.498195
PSNMU-V1.4_AUG-EV-PASAV3_0105250.1	-0.100133	1	0.123873	1	-0.346954	0.960651	-1.42106	0.0603776	-2.38819	0.216437	-1.85413	0.110199
PSNMU-V1.4_AUG-EV-PASAV3_0105230.1	0.221623	1	0.602779	0.881173	-0.192905	1	-0.350165	0.818571	0.0502629	1	-0.591873	0.719777
PSNMU-V1.4_AUG-EV-PASAV3_0105220.1	0.318363	1	0.342044	0.947057	0.24435	0.932662	0.379795	0.815694	0.625463	0.92408	0.130346	0.966927
PSNMU-V1.4_AUG-EV-PASAV3_0105210.1	-0.00479013	1	-0.15812	0.997287	0.0551623	1	0.353529	0.820034	0.56348	0.929374	0.120121	0.968065
PSNMU-V1.4_AUG-EV-PASAV3_0105200.1	0.207729	1	0.469234	0.883992	-0.125062	1	0.121368	0.954373	0.206868	0.990034	0.0688853	0.983368
PSNMU-V1.4_AUG-EV-PASAV3_0105190.1	0.0377932	1	-0.090966	1	0.0184348	1	0.792294	0.61956	0.913671	0.824037	0.644473	0.736794
PSNMU-V1.4_AUG-EV-PASAV3_0105180.1	0.00855771	1	-0.0144267	1	-0.0263238	1	0.303221	0.893326	0.270503	0.988276	0.386456	0.904445
PSNMU-V1.4_AUG-EV-PASAV3_0105170.1	0.161339	1	0.217704	0.984737	-0.00740664	1	-0.348147	0.819651	-0.0686238	1	-0.572332	0.737956
PSNMU-V1.4_AUG-EV-PASAV3_0105140.1	0.391498	1	1.30507	0.207752	-0.111935	1	-0.300265	0.857581	-0.0321089	1	-0.534378	0.762396
PSNMU-V1.4_AUG-EV-PASAV3_0105130.1	0.541634	1	1.13791	0.482616	0.274145	1	-0.644199	0.563598	-0.555576	0.929374	-0.7902	0.568041
PSNMU-V1.4_AUG-EV-PASAV3_0105110.1	-0.0414009	1	-0.213229	0.987667	0.0914378	1	-0.22072	0.928906	-0.283462	0.988276	-0.238986	0.93656
PSNMU-V1.4_AUG-EV-PASAV3_0105100.1	-0.418548	1	-0.366842	0.947115	-0.228922	0.958436	-0.849686	0.498177	-1.15023	0.736161	-0.303111	0.909026
PSNMU-V1.4_AUG-EV-PASAV3_0105090.1	-0.125831	1	-0.57329	0.812296	0.286689	0.843809	-0.592691	0.69161	-1.27862	0.627384	-0.0131037	0.998188
PSNMU-V1.4_AUG-EV-PASAV3_0105080.1	0.436723	1	0.628957	0.810433	0.273643	0.93198	0.480567	0.745253	0.23559	0.989398	0.726018	0.677295
PSNMU-V1.4_AUG-EV-PASAV3_0105070.1	-0.118784	1	0.220391	0.986911	-0.365591	0.811918	-0.862343	0.494366	-0.831091	0.859002	-1.08137	0.409318
PSNMU-V1.4_AUG-EV-PASAV3_0105060.1	0.773156	1	1.1132	0.438953	0.409516	0.714083	-0.444568	0.765342	-0.315771	0.981607	-0.511205	0.813637
PSNMU-V1.4_AUG-EV-PASAV3_0105050.1	-0.486905	1	-0.954765	0.409635	-0.178956	1	1.14619	0.233927	1.44809	0.575267	1.18183	0.359975
PSNMU-V1.4_AUG-EV-PASAV3_0105040.1	-0.226314	1	-0.412126	0.927849	-0.0895884	1	0.478841	0.721169	0.724584	0.854757	0.228276	0.936456
PSNMU-V1.4_AUG-EV-PASAV3_0105030.1	0.373918	1	0.642874	0.812853	0.0456937	1	0.132841	0.950753	0.157266	0.991872	0.148265	0.961559
PSNMU-V1.4_AUG-EV-PASAV3_0105020.1	0.861501	1	-0.162064	1	1.23047	0.321011	0.412619	0.842827	0.440655	0.975428	0.0339613	0.994768
PSNMU-V1.4_AUG-EV-PASAV3_0105010.1	0.199931	1	-0.191365	1	0.673635	0.835261	0.0160547	0.997418	0.372894	0.984688	-0.275025	0.916543
PSNMU-V1.4_AUG-EV-PASAV3_0105000.1	-0.296233	1	-0.470597	0.866684	-0.24925	0.919876	0.169472	0.934655	0.434593	0.959757	0.00940667	0.999196
PSNMU-V1.4_AUG-EV-PASAV3_0104990.1	-0.0185709	1	0.127564	1	-0.248366	1	-0.0849236	0.969591	-0.651699	0.901907	0.0648465	0.986171
PSNMU-V1.4_AUG-EV-PASAV3_0104980.1	0.303934	1	-0.254587	0.985989	0.514891	0.957232	-2.2323	0.00960503	-2.02217	0.298954	-2.36047	0.00973091
PSNMU-V1.4_AUG-EV-PASAV3_0104970.1	0.219862	1	-0.213063	0.992031	0.378855	0.919536	-2.25727	0.00958214	-2.08772	0.285182	-2.34557	0.0113183
PSNMU-V1.4_AUG-EV-PASAV3_0104960.1	-0.272694	1	-0.178049	0.993525	-0.444109	0.425617	-0.571586	0.690557	-0.225753	0.990034	-0.758442	0.629389
PSNMU-V1.4_AUG-EV-PASAV3_0104950.1	-0.265548	1	0.284329	0.984619	-0.478058	0.6945	-0.564785	0.648888	0.188517	0.990091	-0.773311	0.610697
PSNMU-V1.4_AUG-EV-PASAV3_0104940.1	0.554815	1	1.11137	0.278282	0.0654219	1	0.0858488	0.9754	0.179496	0.99227	0.0323064	0.994666
PSNMU-V1.4_AUG-EV-PASAV3_0104930.1	0.449274	1	-1.0389	0.460474	1.62011	1.78317e-06	4.33698	3.49577e-09	3.37641	0.172104	4.14925	6.87472e-06
PSNMU-V1.4_AUG-EV-PASAV3_0104920.1	-0.554729	1	-1.25943	0.248656	-0.532866	0.611661	-0.292026	0.90351	0.380769	0.983096	0.00197033	1
PSNMU-V1.4_AUG-EV-PASAV3_0104910.1	-0.121329	1	-0.358591	0.947786	0.0327901	1	0.606704	0.609707	0.421516	0.961784	0.786487	0.566152
PSNMU-V1.4_AUG-EV-PASAV3_0104900.1	0.168687	1	0.296679	0.97479	0.0449849	1	-0.769979	0.467155	-1.13218	0.664986	-0.447773	0.843345
PSNMU-V1.4_AUG-EV-PASAV3_0104890.1	0.964511	1	1.11427	0.304191	0.675874	0.18026	-0.132292	0.950657	-0.12834	0.997238	0.0318646	0.994195
PSNMU-V1.4_AUG-EV-PASAV3_0104880.1	0.301651	1	0.633708	0.709193	-0.100965	1	-0.235255	0.897683	-0.0109736	1	-0.392392	0.848107
PSNMU-V1.4_AUG-EV-PASAV3_0104870.1	0.387383	1	0.561734	0.801854	0.0849505	1	-0.175192	0.929318	0.091183	1	-0.398503	0.843571
PSNMU-V1.4_AUG-EV-PASAV3_0104860.1	0.149446	1	-0.226433	0.994872	0.343415	0.663759	-0.426986	0.767747	0.133211	1	0.0484397	0.989548
PSNMU-V1.4_AUG-EV-PASAV3_0104850.1	-1.15166	1	-2.33017	0.0205691	0.38585	0.554588	0.594337	0.653723	0.264318	0.988276	0.734729	0.627054
PSNMU-V1.4_AUG-EV-PASAV3_0104840.1	0.0444849	1	0.123458	1	-0.0340805	1	0.0722688	0.97599	-0.0460852	1	0.191573	0.949138
PSNMU-V1.4_AUG-EV-PASAV3_0104820.1	-0.00253057	1	0.347547	0.951261	-0.389245	0.643882	-1.06039	0.204905	-1.47832	0.462305	-1.03071	0.41723
PSNMU-V1.4_AUG-EV-PASAV3_0104810.1	-0.289124	1	-0.550547	0.826282	-0.0801206	1	-0.664872	0.546569	-0.633981	0.899133	-0.684361	0.668977
PSNMU-V1.4_AUG-EV-PASAV3_0104800.1	0.356767	1	0.588018	0.770592	0.090371	1	0.226858	0.90351	0.169331	0.990091	0.337767	0.87764
PSNMU-V1.4_AUG-EV-PASAV3_0104790.1	0.149461	1	0.40205	0.923492	-0.127336	1	-0.657067	0.605122	-1.497	0.650337	0.502529	0.804359
PSNMU-V1.4_AUG-EV-PASAV3_0104780.1	0.462942	1	1.25717	0.41286	-0.314114	1	0.182298	0.934655	0.396261	0.982269	0.154926	0.961406
PSNMU-V1.4_AUG-EV-PASAV3_0104770.1	-0.162801	1	-0.317866	0.808199	-0.0557364	1	0.10303	0.968787	-0.744209	0.929374	-0.644001	0.747398
PSNMU-V1.4_AUG-EV-PASAV3_0104760.1	-0.164133	1	-0.113947	1	-0.263533	0.981637	-0.0717011	0.981468	0.451715	0.95995	-0.388084	0.916282
PSNMU-V1.4_AUG-EV-PASAV3_0104750.1	0.0514357	1	0.119689	1	-0.0713516	1	0.0758425	0.973733	0.0214176	1	0.153695	0.961406
PSNMU-V1.4_AUG-EV-PASAV3_0104740.1	0.266013	1	0.87223	0.745871	0.256604	1	-0.484581	0.711648	-0.0622073	1	-0.558521	0.747364
PSNMU-V1.4_AUG-EV-PASAV3_0104730.1	0.109968	1	0.421545	0.947115	-0.0206198	1	-0.264287	0.897683	-0.368771	0.977418	-0.23243	0.945338
PSNMU-V1.4_AUG-EV-PASAV3_0104720.1	0.118131	1	0.0842308	1	0.0749435	1	0.133524	0.951874	0.0532525	1	0.259432	0.929946
PSNMU-V1.4_AUG-EV-PASAV3_0104710.1	0.897036	1	1.72877	0.247819	0.311411	1	0.0896194	0.971981	0.16824	0.994473	0.102261	0.976569
PSNMU-V1.4_AUG-EV-PASAV3_0104700.1	0.00579135	1	0.0934422	1	-0.17276	1	-0.610921	0.670931	-0.806165	0.87011	-0.521755	0.787824
PSNMU-V1.4_AUG-EV-PASAV3_0104690.1	-0.266068	1	-0.384887	0.940261	-0.220765	0.970247	-0.471813	0.766596	-0.605711	0.9366	-0.421097	0.837036
PSNMU-V1.4_AUG-EV-PASAV3_0104680.1	0.106952	1	0.15685	0.997287	0.00278754	1	0.102591	0.961606	0.0117075	1	0.118956	0.968373
PSNMU-V1.4_AUG-EV-PASAV3_0104670.1	0.0637679	1	0.0561698	1	-0.05197	1	0.161567	0.941655	0.602663	0.913831	-0.182083	0.954378
PSNMU-V1.4_AUG-EV-PASAV3_0104660.1	-1.0749	1	-1.95079	0.0417412	-0.109985	1	0.116836	0.977523	0.263276	0.990091	0.0708014	0.992542
PSNMU-V1.4_AUG-EV-PASAV3_0104650.1	0.402849	1	0.437161	0.914737	0.31935	0.867819	0.300994	0.880786	0.202744	0.990091	0.436996	0.838461
PSNMU-V1.4_AUG-EV-PASAV3_0104640.1	0.285369	1	0.240974	0.977208	0.293101	0.897247	0.183565	0.923255	0.240914	0.988276	0.145907	0.962152
PSNMU-V1.4_AUG-EV-PASAV3_0104620.1	0.214628	1	0.455989	0.917142	-0.0558471	1	0.332354	0.855843	0.404142	0.967581	0.297132	0.924108
PSNMU-V1.4_AUG-EV-PASAV3_0104610.1	-0.019821	1	0.295835	0.991757	-0.366842	1	-0.520799	0.769158	0.210223	0.990606	-1.04278	0.477749
PSNMU-V1.4_AUG-EV-PASAV3_0104600.1	-0.156932	1	-0.252092	0.984619	-0.41107	0.501125	0.0410882	0.988759	1.03156	0.84012	-0.256155	0.926071
PSNMU-V1.4_AUG-EV-PASAV3_0104590.1	-0.680831	1	0.0237529	1	-1.47721	0.276615	-1.85786	0.00761178	-2.23389	0.240755	-2.22786	0.00924891
PSNMU-V1.4_AUG-EV-PASAV3_0104580.1	0.429885	1	0.58212	0.851964	0.184646	1	0.223258	0.915264	0.0574953	1	0.755865	0.704419
PSNMU-V1.4_AUG-EV-PASAV3_0104570.1	0.063529	1	0.199335	0.986911	-0.131436	1	-0.360431	0.813094	-0.0929165	1	-0.563793	0.74174
PSNMU-V1.4_AUG-EV-PASAV3_0104560.1	0.037553	1	0.129291	1	-0.118774	1	-0.131465	0.955093	0.229151	0.990034	-0.432327	0.855553
PSNMU-V1.4_AUG-EV-PASAV3_0104550.1	0.276946	1	0.388048	0.927781	0.211076	1	-1.68788	0.0156397	-0.836874	0.852139	-1.83151	0.0489117
PSNMU-V1.4_AUG-EV-PASAV3_0104540.1	-0.251819	1	-0.257947	0.973685	-0.189324	1	-0.364933	0.81826	0.623901	0.904038	-1.12025	0.328189
PSNMU-V1.4_AUG-EV-PASAV3_0104530.1	-0.182978	1	-0.118663	1	-0.228621	1	-0.288042	0.904556	0.398459	0.976942	-0.822674	0.607064
PSNMU-V1.4_AUG-EV-PASAV3_0104520.1	0.143817	1	0.324533	0.952227	-0.105534	1	-0.053373	0.983056	-0.134052	0.998754	0.0335111	0.993984
PSNMU-V1.4_AUG-EV-PASAV3_0104510.1	0.15183	1	0.31349	0.968133	-0.011256	1	-0.171549	0.941131	-0.180562	0.990091	-0.114481	0.973461
PSNMU-V1.4_AUG-EV-PASAV3_0104500.1	-0.25394	1	-0.661812	0.700456	0.0438154	1	0.503371	0.793216	0.475684	0.967212	0.824276	0.747364
PSNMU-V1.4_AUG-EV-PASAV3_0104490.1	0.996581	1	1.18067	0.377861	0.699525	0.104764	2.71815	3.58724e-05	2.36011	0.197104	2.47549	0.00401469
PSNMU-V1.4_AUG-EV-PASAV3_0104480.1	0.0617296	1	0.116202	1	0.089348	1	0.244224	0.894489	0.189633	0.990091	0.363074	0.865235
PSNMU-V1.4_AUG-EV-PASAV3_0104470.1	0.210285	1	0.53199	0.914019	-0.0658175	1	-0.360457	0.868036	-0.60279	0.937392	-0.0823678	0.986005
PSNMU-V1.4_AUG-EV-PASAV3_0104460.1	0.139789	1	0.182813	1	0.0256833	1	0.0471739	0.986358	-0.0809406	1	0.180654	0.954653
PSNMU-V1.4_AUG-EV-PASAV3_0104440.1	0.179735	1	0.331925	0.991012	-0.0320912	1	-0.427728	0.835208	-0.471969	0.984802	-0.357375	0.904445
PSNMU-V1.4_AUG-EV-PASAV3_0104430.1	-0.1103	1	-0.144813	1	-0.14904	1	0.0608228	0.987764	0.292667	0.990034	-0.111166	0.981408
PSNMU-V1.4_AUG-EV-PASAV3_0104420.1	-0.275714	1	-1.05189	0.430636	0.042241	1	0.676346	0.672588	0.341494	0.984802	1.17902	0.477673
PSNMU-V1.4_AUG-EV-PASAV3_0104410.1	0.26438	1	0.585685	0.82404	0.62369	0.256057	-0.452538	0.780649	-0.421663	0.973172	-0.350648	0.875241
PSNMU-V1.4_AUG-EV-PASAV3_0104400.1	0.359602	1	1.08964	0.331548	-0.175963	1	0.0619546	0.979818	0.0548072	1	0.0928146	0.976569
PSNMU-V1.4_AUG-EV-PASAV3_0104390.1	0.326328	1	0.399559	0.922578	0.162366	1	0.244111	0.907783	0.327785	0.984802	0.1617	0.958327
PSNMU-V1.4_AUG-EV-PASAV3_0104380.1	-0.29986	1	-0.345322	0.952423	-0.28797	0.960651	-1.0506	0.26868	-1.10016	0.705495	-1.15641	0.361895
PSNMU-V1.4_AUG-EV-PASAV3_0104370.1	0.152177	1	0.228621	0.983583	0.0323178	1	0.274727	0.881347	0.162423	0.99227	0.481641	0.814991
PSNMU-V1.4_AUG-EV-PASAV3_0104360.1	0.152567	1	-0.0436089	1	0.277443	0.905484	0.495512	0.766596	0.194661	0.990091	0.815601	0.58792
PSNMU-V1.4_AUG-EV-PASAV3_0104350.1	-0.160321	1	-0.361102	0.920028	-0.0121885	1	-0.196979	0.916437	-0.906221	0.818664	-1.18901	0.336548
PSNMU-V1.4_AUG-EV-PASAV3_0104340.1	0.1305	1	0.118022	1	0.0818641	1	-1.08767	0.181383	-2.01379	0.261212	-1.52556	0.201867
PSNMU-V1.4_AUG-EV-PASAV3_0104330.1	0.198157	1	0.203151	0.986911	0.125445	1	-0.512014	0.68643	-0.444635	0.954505	-0.479374	0.790659
PSNMU-V1.4_AUG-EV-PASAV3_0104320.1	0.0619714	1	0.333466	0.954727	-0.17439	1	0.218175	0.912798	0.125364	0.998754	0.301752	0.908829
PSNMU-V1.4_AUG-EV-PASAV3_0104310.1	-0.095382	1	-0.219481	0.984619	-0.0511273	1	-0.0622447	0.981287	-0.22055	0.990034	0.153113	0.963943
PSNMU-V1.4_AUG-EV-PASAV3_0104300.1	0.00234532	1	0.023784	1	-0.075392	1	-0.144476	0.954663	-0.399809	0.971001	0.109389	0.97921
PSNMU-V1.4_AUG-EV-PASAV3_0104290.1	1.23835	1	1.72388	0.297703	0.520408	1	0.327624	0.908952	-0.13624	1	0.826676	0.75656
PSNMU-V1.4_AUG-EV-PASAV3_0104280.1	0.0938865	1	-0.00149047	1	0.154138	1	-0.887623	0.668596	-1.11544	0.842213	-1.41522	0.577352
PSNMU-V1.4_AUG-EV-PASAV3_0104270.1	1.41895	1	1.24977	0.40512	1.48534	0.000902127	0.608529	0.618127	0.478227	0.950961	0.614278	0.736794
PSNMU-V1.4_AUG-EV-PASAV3_0104260.1	-0.656794	1	-0.269887	0.993427	-1.23404	0.732741	-1.65405	0.0209075	-2.05787	0.285965	-1.95234	0.033849
PSNMU-V1.4_AUG-EV-PASAV3_0104230.1	-0.850889	1	-1.7005	0.0659803	0.171292	1	-0.858501	0.726698	-1.42199	0.726201	-0.283831	0.964994
PSNMU-V1.4_AUG-EV-PASAV3_0104220.1	0.0877695	1	0.158314	0.997287	-0.0857081	1	0.0407594	0.987851	0.158061	0.99175	-0.0964656	0.974982
[truncated: 10,157 more rows]

## Sheet: Differential
	T1_Sexualised		T1_MT+		T1_MT-		T2_Sexualised		T2_MT+		T2_MT-
TranscriptName	logFC	FDR	logFC	FDR	logFC	FDR	logFC	FDR	logFC	FDR	logFC	FDR
PSNMU-V1.4_AUG-EV-PASAV3_0125600.1	-0.398923	1	0.0521323	1	-0.975813	0.919876	-1.7786	0.00935422	-1.94195	0.283464	-2.01874	0.0259102
PSNMU-V1.4_AUG-EV-PASAV3_0125570.1	-2.88854	0.000259	-4.47025	1.7e-07	-0.320772	0.991843	1.30222	0.0988656	0.879931	0.804116	2.10027	0.0130226
PSNMU-V1.4_AUG-EV-PASAV3_0125520.1	-0.48616	1	-0.174955	0.997287	-0.825989	0.0187435	-1.90228	0.00692783	-1.35455	0.47659	-2.12322	0.0169281
PSNMU-V1.4_AUG-EV-PASAV3_0125310.1	-0.24873	1	-0.317109	0.993156	-0.463709	1	-2.12593	0.00174863	-2.30385	0.186922	-2.42304	0.0066676
PSNMU-V1.4_AUG-EV-PASAV3_0125270.1	-0.0737555	1	0.0106026	1	-0.350581	1	-2.48816	9.22e-05	-1.5115	0.406304	-2.86395	0.00021941
PSNMU-V1.4_AUG-EV-PASAV3_0125230.1	0.88672	1	-0.219023	0.997355	0.998153	0.663739	-3.31046	4.44e-07	-1.83185	0.420724	-2.79537	0.000628113
PSNMU-V1.4_AUG-EV-PASAV3_0125210.1	-0.652252	1	-1.21365	0.537707	-0.168398	1	2.38578	0.0452248	2.6124	0.285182	1.76895	0.411855
PSNMU-V1.4_AUG-EV-PASAV3_0125180.1	-0.747826	1	-0.84475	0.74679	-0.880084	0.643663	-1.5001	0.0352786	-2.28336	0.222019	-1.68661	0.111223
PSNMU-V1.4_AUG-EV-PASAV3_0125020.1	-1.1338	0.940197	-0.675072	0.732346	-1.21552	0.00027785	0.685178	0.535487	1.02264	0.702447	0.542497	0.765031
PSNMU-V1.4_AUG-EV-PASAV3_0124910.1	0.442335	1	0.365032	0.955061	0.319166	1	-1.64373	0.0180783	-2.21401	0.222842	-1.24926	0.25115
PSNMU-V1.4_AUG-EV-PASAV3_0124790.1	-2.25995	1	-3.15774	0.0209837	-0.862135	0.739225	0.817257	0.718941	-0.353075	0.988276	0.753069	0.866093
PSNMU-V1.4_AUG-EV-PASAV3_0124760.1	-0.0482443	1	-0.21596	0.986911	0.0538982	1	-2.03449	0.00576236	-2.06218	0.323691	-1.50802	0.183447
PSNMU-V1.4_AUG-EV-PASAV3_0124580.1	-1.04113	1	-1.05968	0.386087	-1.38108	0.000623826	0.388821	0.849346	0.180075	0.99393	0.744106	0.747364
PSNMU-V1.4_AUG-EV-PASAV3_0124520.1	-0.583433	1	0.0652561	1	-1.53442	0.639837	-3.13953	1.32e-05	-1.78507	0.539332	-3.66341	4.53e-06
PSNMU-V1.4_AUG-EV-PASAV3_0124480.1	-0.626863	1	-0.23868	0.976552	-1.03718	0.000112617	1.14859	0.170113	1.62766	0.329699	0.467124	0.801543
PSNMU-V1.4_AUG-EV-PASAV3_0124470.1	0.944287	1	0.221689	1	1.48073	0.0285272	1.61606	0.0289408	0.817318	0.929064	0.416987	0.855251
PSNMU-V1.4_AUG-EV-PASAV3_0124320.1	-3.26355	1	-6.05589	0.0406381	0.0870625	1	1.56348	0.527322	3.00255	0.692986	1.12887	0.787647
PSNMU-V1.4_AUG-EV-PASAV3_0124300.1	-0.303065	1	-0.239729	0.983583	-0.444874	0.388318	-1.24681	0.26103	0.407582	0.963256	-2.50682	0.0101074
PSNMU-V1.4_AUG-EV-PASAV3_0124240.1	-0.49724	1	-0.420651	0.938688	-1.09893	9.21e-05	-2.02092	0.00861041	-2.30049	0.204482	-1.66949	0.101751
PSNMU-V1.4_AUG-EV-PASAV3_0124070.1	-0.273138	1	-0.419623	0.920174	-0.120446	1	1.58895	0.0373199	1.56525	0.458088	1.04937	0.42182
PSNMU-V1.4_AUG-EV-PASAV3_0124000.1	-0.112202	1	0.151073	1	-0.410429	0.555868	-1.58894	0.0270157	-2.00843	0.276534	-1.56628	0.112273
PSNMU-V1.4_AUG-EV-PASAV3_0123730.1	-0.277117	1	-0.567431	0.79994	-0.0373663	1	-1.69304	0.0164845	-2.48814	0.184976	-1.84057	0.0403655
PSNMU-V1.4_AUG-EV-PASAV3_0123720.1	-0.260447	1	-0.0462787	1	-0.473172	1	-2.61933	0.00105451	-2.11505	0.395857	-2.86568	0.00236013
PSNMU-V1.4_AUG-EV-PASAV3_0123660.1	-0.38075	1	-0.0883902	1	-0.66169	0.643882	-1.80437	0.0131569	-2.71456	0.222019	-2.05368	0.0298739
PSNMU-V1.4_AUG-EV-PASAV3_0123640.1	-0.0403586	1	-0.267035	0.985989	0.0764109	1	-1.69726	0.0418617	-1.37231	0.614466	-1.96941	0.037782
PSNMU-V1.4_AUG-EV-PASAV3_0123630.1	0.562918	1	1.01958	0.840976	-0.0689472	1	2.87657	0.00498182	3.29034	0.178534	2.10307	0.169659
PSNMU-V1.4_AUG-EV-PASAV3_0123510.1	0.689607	1	0.33511	0.979485	1.19508	0.382095	-1.79832	0.0288336	-0.571236	0.963121	-2.39644	0.00710128
PSNMU-V1.4_AUG-EV-PASAV3_0123490.1	-0.261068	1	0.111562	1	-0.624973	0.0980272	-1.78539	0.00933472	-2.11911	0.256819	-1.99441	0.0341133
PSNMU-V1.4_AUG-EV-PASAV3_0123450.1	1.03145	1	1.34239	0.131895	1.06763	0.000507517	-0.642301	0.781433	-0.719432	0.884474	-0.391066	0.879898
PSNMU-V1.4_AUG-EV-PASAV3_0123390.1	0.115667	1	0.223313	0.992893	-0.100116	1	-2.4083	0.000225243	-1.78521	0.296527	-2.82225	0.000389683
PSNMU-V1.4_AUG-EV-PASAV3_0122760.1	0.0776658	1	-0.136325	1	0.147337	1	1.7176	0.0299729	1.99657	0.692986	0.418326	0.855553
PSNMU-V1.4_AUG-EV-PASAV3_0122650.1	0.514019	1	0.560234	0.839178	0.331021	0.709025	-1.58201	0.0299729	-1.44404	0.450674	-2.00044	0.0360055
PSNMU-V1.4_AUG-EV-PASAV3_0122630.1	0.352736	1	0.614538	0.88543	-0.0148539	1	-2.4173	0.00297287	-1.09238	0.852978	-2.49397	0.00845235
PSNMU-V1.4_AUG-EV-PASAV3_0122570.1	-0.701422	1	-0.321615	1	-1.28937	0.999172	-2.47304	0.00114225	-2.92456	0.170224	-2.5132	0.0703656
PSNMU-V1.4_AUG-EV-PASAV3_0122560.1	-0.827456	1	-1.45226	0.323768	-0.286926	1	-1.73881	0.0116012	-2.12758	0.25309	-2.01817	0.0245632
PSNMU-V1.4_AUG-EV-PASAV3_0122360.1	-0.324336	1	-0.559409	0.8053	-0.124382	1	1.62094	0.0288336	1.12122	0.730859	1.59645	0.141136
PSNMU-V1.4_AUG-EV-PASAV3_0122350.1	-0.436322	1	-0.56637	0.877195	-0.373255	0.950195	2.13522	0.00413317	2.04275	0.258929	1.44094	0.343674
PSNMU-V1.4_AUG-EV-PASAV3_0122300.1	0.739765	1	1.43463	0.208457	0.125927	1	1.43986	0.0481585	1.32563	0.524845	1.20019	0.321158
PSNMU-V1.4_AUG-EV-PASAV3_0122230.1	0.283745	1	0.473772	0.940261	0.241255	1	2.13819	0.0228932	1.65415	0.637508	2.80923	0.0731161
PSNMU-V1.4_AUG-EV-PASAV3_0122000.1	0.0898554	1	0.243048	0.993427	-0.180635	1	-1.779	0.0104217	-2.05232	0.296527	-1.63408	0.0978691
PSNMU-V1.4_AUG-EV-PASAV3_0121960.1	-0.258688	1	-0.692227	0.687148	0.10146	1	1.96724	0.0033963	1.84502	0.296527	1.51646	0.173871
PSNMU-V1.4_AUG-EV-PASAV3_0121520.1	-0.529736	1	-1.00722	0.226623	-0.0902326	1	-1.50363	0.0484909	-2.3956	0.187459	-1.06503	0.525161
PSNMU-V1.4_AUG-EV-PASAV3_0120840.1	-0.395301	1	-0.220283	0.997287	-0.794907	0.100839	-2.07238	0.00761178	-2.29049	0.197104	-1.48394	0.3453
PSNMU-V1.4_AUG-EV-PASAV3_0120830.1	-0.0276397	1	-3.25873	0.571168	3.25922	0.61092	-2.3977	0.0180923	-1.11955	0.872808	-3.02315	0.0034934
PSNMU-V1.4_AUG-EV-PASAV3_0120810.1	0.269069	1	0.344281	0.956969	0.0808185	1	1.80892	0.00820351	1.67775	0.335013	1.40193	0.184603
PSNMU-V1.4_AUG-EV-PASAV3_0120720.1	-0.00685616	1	-0.0456218	1	-0.0547796	1	-1.44054	0.0510128	-1.53015	0.368714	-1.88751	0.047168
PSNMU-V1.4_AUG-EV-PASAV3_0120490.1	1.24937	1	-0.337379	0.923082	2.49585	1.37e-18	1.90654	0.0514243	1.89675	0.35888	3.2276	0.00021941
PSNMU-V1.4_AUG-EV-PASAV3_0120330.2	2.41209	3.77e-05	3.3486	1.28e-06	1.87913	5.61e-14	-0.0191686	0.997024	0.122098	0.999112	0.0512791	0.989715
PSNMU-V1.4_AUG-EV-PASAV3_0120330.1	2.41168	3.77e-05	3.35132	1.28e-06	1.87915	5.86e-14	-0.0185013	0.997024	0.123378	0.99909	0.0489503	0.990754
PSNMU-V1.4_AUG-EV-PASAV3_0120320.1	1.08894	0.67	1.14312	0.259851	1.15755	1.02e-05	0.543009	0.718681	0.513483	0.955049	0.416487	0.848107
PSNMU-V1.4_AUG-EV-PASAV3_0120100.1	1.86871	0.258444	1.19799	0.400368	1.77421	0.000178413	0.515606	0.763839	0.477744	0.96081	0.535203	0.787647
PSNMU-V1.4_AUG-EV-PASAV3_0120040.1	0.365203	1	0.362073	0.93936	0.313207	0.787617	1.74893	0.0369987	1.71956	0.441232	1.42832	0.231744
PSNMU-V1.4_AUG-EV-PASAV3_0119680.1	-0.134562	1	-0.227341	0.990206	-0.127698	1	1.96491	0.00393001	0.855959	0.862077	1.63404	0.199597
PSNMU-V1.4_AUG-EV-PASAV3_0119640.1	-1.21516	1	-2.20614	0.0162188	-0.369767	0.679977	-0.150368	0.952078	-0.705912	0.908622	0.298985	0.91038
PSNMU-V1.4_AUG-EV-PASAV3_0119530.1	4.53983	0.0349164	2.79558	0.415487	5.5066	2.58e-06	1.25552	0.232191	2.30784	0.391856	2.09406	0.0609777
PSNMU-V1.4_AUG-EV-PASAV3_0119460.1	-0.695789	1	-0.770229	0.547086	-0.70359	0.0434739	-2.65907	3.47e-05	-2.78395	0.0717463	-2.30025	0.0265344
PSNMU-V1.4_AUG-EV-PASAV3_0119450.1	-1.14325	1	-0.510748	0.970021	-1.62411	0.289931	-2.06393	0.00166109	-2.7888	0.0747902	-1.68038	0.0981396
PSNMU-V1.4_AUG-EV-PASAV3_0119310.1	1.08185	1	0.558218	0.901671	1.20972	0.0255238	1.0642	0.199491	0.483887	0.945207	1.50727	0.122924
PSNMU-V1.4_AUG-EV-PASAV3_0119270.1	-0.780123	1	0.05757	1	-3.16489	0.664375	-3.26398	0.00373646	-1.44362	0.822259	-3.69217	0.00454853
PSNMU-V1.4_AUG-EV-PASAV3_0119220.1	-0.773341	1	-0.268205	0.982286	-1.18121	0.0224335	0.0477822	0.988513	0.852026	0.870509	-0.633609	0.756057
PSNMU-V1.4_AUG-EV-PASAV3_0119210.1	-0.917804	1	-0.414091	0.947786	-1.28573	0.0187435	0.0869914	0.979899	0.736115	0.943515	-0.889367	0.63299
PSNMU-V1.4_AUG-EV-PASAV3_0119120.1	-0.340223	1	-1.56875	0.142414	-0.0290831	1	0.959567	0.460644	0.328479	0.988276	1.97247	0.0431146
PSNMU-V1.4_AUG-EV-PASAV3_0119100.1	-0.917797	1	-1.98698	0.0205691	0.243154	0.950017	-0.48273	0.873482	-0.568923	0.963249	-0.00744535	1
PSNMU-V1.4_AUG-EV-PASAV3_0119010.1	1.32371	1	0.223903	1	2.23398	0.0269994	-0.372899	0.802315	-0.220889	0.990034	-0.425442	0.827711
PSNMU-V1.4_AUG-EV-PASAV3_0118950.1	0.614776	1	0.925042	0.715968	0.84451	1	-2.67307	0.0207249	-2.8952	0.247822	-3.00671	0.0595967
PSNMU-V1.4_AUG-EV-PASAV3_0118740.1	0.304473	1	-0.058873	1	0.592258	0.11193	2.08663	0.00546568	1.70129	0.449645	1.70558	0.0997534
PSNMU-V1.4_AUG-EV-PASAV3_0118620.1	0.0281269	1	-0.119326	1	0.213839	0.98697	2.08691	0.00779937	1.6863	0.427962	2.02332	0.0557886
PSNMU-V1.4_AUG-EV-PASAV3_0118580.1	-0.149106	1	-0.26748	0.9898	-0.0750214	1	-1.62783	0.0365284	-2.21585	0.281356	-1.74528	0.0679584
PSNMU-V1.4_AUG-EV-PASAV3_0118210.1	2.98e-17	1	-9.34e-17	1	2.28e-16	1	-6.18149	0.0010588	-2.33101	0.814698	-5.97162	0.0109124
PSNMU-V1.4_AUG-EV-PASAV3_0118200.1	1.43	1	2.23033	0.853215	2.28e-16	1	-2.89335	0.0817632	-0.677148	0.954235	-7.69628	0.00646195
PSNMU-V1.4_AUG-EV-PASAV3_0118170.1	-0.476382	1	0.467618	0.947115	-1.52896	0.208388	-2.01643	0.0452248	-1.03623	0.825181	-2.57658	0.0260959
PSNMU-V1.4_AUG-EV-PASAV3_0118050.1	-0.153334	1	0.0646964	1	-0.322484	1	-2.04003	0.00913595	-2.84029	0.175045	-2.06446	0.0255305
PSNMU-V1.4_AUG-EV-PASAV3_0117940.1	0.396428	1	0.145181	1	0.777119	0.408267	-1.93435	0.00361416	-2.39859	0.173243	-1.80294	0.047168
PSNMU-V1.4_AUG-EV-PASAV3_0117790.1	-1.02836	1	-2.02171	0.01268	0.121531	1	1.96686	0.141233	2.65527	0.305357	1.7341	0.564067
PSNMU-V1.4_AUG-EV-PASAV3_0117770.1	1.09703	1	0.35604	0.947786	1.77711	0.000855848	2.94575	2.88e-05	1.7247	0.293043	4.72281	2.6e-07
PSNMU-V1.4_AUG-EV-PASAV3_0117640.1	0.16204	1	0.415723	0.952423	-0.155552	1	-2.20619	0.000734236	-2.7244	0.0843314	-2.19208	0.0111224
PSNMU-V1.4_AUG-EV-PASAV3_0117330.1	-0.310024	1	-0.666287	0.74679	-0.719614	0.0836063	-2.69955	3.82e-05	-1.46878	0.579027	-1.99365	0.031917
PSNMU-V1.4_AUG-EV-PASAV3_0117270.1	-0.607703	1	-0.664945	0.684155	-0.665786	0.096642	2.32819	0.000731248	2.03239	0.298954	2.1124	0.042921
PSNMU-V1.4_AUG-EV-PASAV3_0117040.1	0.255956	1	0.168989	0.998825	0.295515	0.95997	1.57309	0.0299189	1.40116	0.469987	1.54838	0.145403
PSNMU-V1.4_AUG-EV-PASAV3_0116990.1	0.0288343	1	-0.104268	1	0.123203	1	2.60277	0.00049657	2.05196	0.319045	2.44848	0.00908554
PSNMU-V1.4_AUG-EV-PASAV3_0116940.1	1.48364	1	2.73558	0.0450793	0.786183	0.372354	-0.333263	0.851994	-0.923475	0.819629	0.300801	0.906632
PSNMU-V1.4_AUG-EV-PASAV3_0116930.1	0.493432	1	0.127873	1	0.685025	0.119511	3.61777	2.73e-09	2.70018	0.0829259	3.76113	2.31e-06
PSNMU-V1.4_AUG-EV-PASAV3_0116330.1	-0.148172	1	-0.141141	1	-0.170686	1	-1.8297	0.0237266	-1.90999	0.316119	-1.78605	0.0703656
PSNMU-V1.4_AUG-EV-PASAV3_0116290.1	-0.749395	1	-1.11042	0.258492	-0.736184	0.0273677	2.74152	9.65e-05	2.93353	0.119461	2.31607	0.0950819
PSNMU-V1.4_AUG-EV-PASAV3_0116270.1	-0.671472	1	-0.782858	0.728287	-1.04532	0.452824	0.0652282	0.981287	0.447733	0.973172	2.1984	0.0270896
PSNMU-V1.4_AUG-EV-PASAV3_0116260.1	0.688539	1	-0.231606	0.991012	0.832042	0.689786	2.14355	0.0250082	1.32313	0.627384	2.75262	0.0423753
PSNMU-V1.4_AUG-EV-PASAV3_0116140.1	-0.127846	1	-0.457898	0.881173	0.132145	1	2.12848	0.00513246	2.28102	0.298954	1.81088	0.133651
PSNMU-V1.4_AUG-EV-PASAV3_0116130.1	0.840067	1	1.00272	0.555275	1.29534	0.000605783	2.30868	0.00114115	2.85606	0.309587	1.54272	0.170425
PSNMU-V1.4_AUG-EV-PASAV3_0116030.1	-1.48781	1	-0.557505	0.983583	-4.35592	0.199444	-2.59266	0.0145395	-2.71729	0.244772	-2.31046	0.186006
PSNMU-V1.4_AUG-EV-PASAV3_0115950.1	-0.883449	1	-1.61043	0.0488938	-0.221676	0.981637	0.267213	0.935823	0.79068	0.943005	0.416169	0.929946
PSNMU-V1.4_AUG-EV-PASAV3_0115910.1	1.65439	1	0.36517	0.983583	3.17684	5.36e-06	1.47708	0.181383	1.01757	0.830027	1.91905	0.142212
PSNMU-V1.4_AUG-EV-PASAV3_0115770.1	1.98202	0.032691	0.478224	0.862869	3.10412	7.83e-07	-0.191194	0.920838	-0.689903	0.897089	1.60442	0.163227
PSNMU-V1.4_AUG-EV-PASAV3_0115020.1	-0.313134	1	-0.315284	0.980382	-0.588318	0.286584	-1.541	0.0289408	-1.04653	0.686715	-1.87776	0.0476574
PSNMU-V1.4_AUG-EV-PASAV3_0115000.1	-0.416298	1	0.545322	0.911112	-1.23372	0.00819899	-2.44618	0.000858131	-1.73929	0.505324	-2.93948	0.00115622
PSNMU-V1.4_AUG-EV-PASAV3_0114870.1	-1.0326	1	-2.03818	0.0278367	0.205809	1	-0.157776	0.964225	-0.445212	0.981607	0.357288	0.943692
PSNMU-V1.4_AUG-EV-PASAV3_0114820.1	-0.503601	1	-0.878983	0.442118	-0.13095	1	1.55786	0.0412949	1.64837	0.34537	1.48149	0.249561
PSNMU-V1.4_AUG-EV-PASAV3_0114540.1	0.119055	1	0.139001	1	-0.0623913	1	-1.45869	0.106171	-2.09728	0.323691	-2.12924	0.0435834
PSNMU-V1.4_AUG-EV-PASAV3_0114490.1	0.497455	1	0.820633	0.734932	0.150616	1	-1.64543	0.0186763	-2.41537	0.180012	-1.67121	0.0911386
PSNMU-V1.4_AUG-EV-PASAV3_0114420.1	-0.175593	1	-0.533155	0.812212	0.211156	0.981637	2.05826	0.00483849	0.935757	0.81219	2.65401	0.00172391
PSNMU-V1.4_AUG-EV-PASAV3_0114410.1	2.70556	0.00063266	-0.0394581	1	4.97356	1.96e-56	3.36374	7.12e-05	1.65384	0.492641	4.79416	3.99e-09
PSNMU-V1.4_AUG-EV-PASAV3_0114190.1	0.173531	1	-0.178818	1	0.254022	1	3.69382	5.91e-09	4.43182	0.00164687	2.70003	0.000981113
PSNMU-V1.4_AUG-EV-PASAV3_0114170.1	1.03003	1	0.313462	0.952423	1.41977	1.65e-07	1.16126	0.305771	0.755324	0.893215	1.5167	0.173878
PSNMU-V1.4_AUG-EV-PASAV3_0114160.1	0.816872	1	0.721439	0.8053	1.08688	0.372618	-1.45366	0.0603776	-0.800606	0.824037	-2.05218	0.0218712
PSNMU-V1.4_AUG-EV-PASAV3_0114050.1	1.08362	0.669904	1.98663	0.0368227	0.526908	0.200364	0.50269	0.78797	0.375041	0.981607	0.554882	0.778152
PSNMU-V1.4_AUG-EV-PASAV3_0114040.1	0.998419	1	2.00711	0.0465694	0.0714897	1	-0.101465	0.961947	-0.076559	1	-0.0744079	0.981603
PSNMU-V1.4_AUG-EV-PASAV3_0113730.1	-0.932429	1	-0.317406	0.991187	-1.36556	0.445453	-2.0413	0.00246476	-2.20249	0.205126	-2.03636	0.0342593
PSNMU-V1.4_AUG-EV-PASAV3_0113710.1	0.655363	1	0.822253	0.780142	0.219803	1	-1.54591	0.139649	-0.521363	0.955646	-2.37005	0.0451649
PSNMU-V1.4_AUG-EV-PASAV3_0113660.1	0.869797	1	1.36643	0.244938	0.523993	0.919975	-2.28081	0.00692783	-2.57283	0.173243	-2.03647	0.321212
PSNMU-V1.4_AUG-EV-PASAV3_0113650.1	0.295174	1	-0.0117144	1	0.529705	0.995232	-1.79006	0.0101782	-0.471037	0.954235	-2.36071	0.00378343
PSNMU-V1.4_AUG-EV-PASAV3_0113530.1	1.7869	1	1.39133	0.574472	2.06077	0.0132769	1.83935	0.0743414	2.17745	0.342763	1.148	0.532759
PSNMU-V1.4_AUG-EV-PASAV3_0113400.1	2.77847	0.291318	0.197319	1	4.43213	1.1e-17	6.63542	3.24e-22	4.07648	0.0381417	6.91278	4.29e-16
PSNMU-V1.4_AUG-EV-PASAV3_0113330.1	0.352505	1	0.403743	0.932253	0.149264	1	-1.97121	0.0154346	-2.54318	0.180012	-2.21888	0.0801226
PSNMU-V1.4_AUG-EV-PASAV3_0113140.1	-0.317345	1	-0.233472	0.9898	-0.6529	0.0880289	-1.6991	0.0158885	-1.66827	0.315294	-1.63465	0.128003
PSNMU-V1.4_AUG-EV-PASAV3_0113130.1	-0.262227	1	-0.733001	0.638269	0.662089	0.349239	4.83192	1.02e-11	3.82922	0.0913485	2.81606	0.00845235
PSNMU-V1.4_AUG-EV-PASAV3_0113100.1	0.193233	1	-0.565285	0.944119	0.741622	0.764362	2.674	0.0208449	2.23915	0.627384	1.18531	0.712472
PSNMU-V1.4_AUG-EV-PASAV3_0113040.1	-0.545185	1	-0.395501	0.922506	-0.765342	0.0181074	-1.88721	0.0300035	-1.92923	0.368246	-2.12949	0.025352
PSNMU-V1.4_AUG-EV-PASAV3_0112850.1	-0.440824	1	-0.0209771	1	-1.07391	0.619781	-3.09136	3.95e-06	-1.30553	0.77933	-3.79894	4.21e-07
PSNMU-V1.4_AUG-EV-PASAV3_0112840.1	0.326147	1	-0.0991941	1	0.607848	0.492132	1.79109	0.00913595	1.41023	0.471828	1.7673	0.0685457
PSNMU-V1.4_AUG-EV-PASAV3_0112790.1	-0.456966	1	-0.0662615	1	-0.85675	0.876636	-1.80112	0.00933472	-2.20952	0.222019	-1.85976	0.0956578
PSNMU-V1.4_AUG-EV-PASAV3_0112670.1	0.057308	1	0.0075235	1	0.112444	1	-1.69692	0.0185609	-2.21546	0.258945	-1.84097	0.0426653
PSNMU-V1.4_AUG-EV-PASAV3_0112590.1	-0.856593	1	-1.81525	0.0420562	0.187087	1	0.238929	0.941655	0.140334	0.999269	0.373574	0.936631
PSNMU-V1.4_AUG-EV-PASAV3_0112540.1	1.4106	0.0888633	0.752542	0.589793	1.58566	1.55e-09	-0.346648	0.911379	-0.339122	0.981607	-0.197102	0.954555
PSNMU-V1.4_AUG-EV-PASAV3_0112460.1	2.80323	0.129644	0.189617	1	4.66895	2.72e-25	6.73577	4.25e-23	4.31267	0.0119687	7.2627	2.75e-17
PSNMU-V1.4_AUG-EV-PASAV3_0112340.1	0.91313	1	0.370942	0.973773	1.43128	0.0165189	2.93921	3.65e-06	2.9933	0.0490719	2.2145	0.0107172
PSNMU-V1.4_AUG-EV-PASAV3_0112320.1	0.82442	1	1.71361	0.0467145	0.583594	0.139399	-1.86297	0.0525866	-1.82583	0.360279	-1.74225	0.110199
PSNMU-V1.4_AUG-EV-PASAV3_0112180.1	0.696031	1	-0.385027	0.940522	1.00674	0.00603784	0.127323	0.966049	0.308341	0.985894	-0.0172329	0.997727
PSNMU-V1.4_AUG-EV-PASAV3_0111960.1	-0.955937	1	-1.91036	0.0404212	0.182161	1	0.218647	0.906989	0.545714	0.9366	-0.10677	0.971978
PSNMU-V1.4_AUG-EV-PASAV3_0111880.1	-0.385507	1	-0.816955	0.563202	-0.0164444	1	1.52129	0.0492786	0.879565	0.804435	1.57995	0.193757
PSNMU-V1.4_AUG-EV-PASAV3_0111360.1	-0.0868654	1	0.187047	0.992893	-0.647741	0.0777939	-1.65985	0.0156627	-2.46543	0.173591	-2.02199	0.0319819
PSNMU-V1.4_AUG-EV-PASAV3_0111180.1	2.00833	1	-0.647249	0.853215	4.0365	6.19e-09	2.16223	0.00761178	0.673439	0.883827	4.11987	3.25e-06
PSNMU-V1.4_AUG-EV-PASAV3_0111010.1	-0.00310759	1	0.222782	0.993427	-0.103204	1	-1.7219	0.0275797	-1.03344	0.75103	-2.53512	0.00913264
PSNMU-V1.4_AUG-EV-PASAV3_0110820.1	-0.518264	1	-0.185921	1	-2.31709	0.930818	-1.63249	0.0187345	-1.84573	0.282953	-1.5184	0.173561
PSNMU-V1.4_AUG-EV-PASAV3_0110810.1	0.205633	1	-0.228176	0.998285	0.0267983	1	4.42377	0.000299464	4.95959	0.0739429	0.28232	0.951803
PSNMU-V1.4_AUG-EV-PASAV3_0110800.1	0.120834	1	-0.144372	1	0.426599	1	-1.53271	0.0387699	-2.16806	0.282953	-1.52973	0.128209
PSNMU-V1.4_AUG-EV-PASAV3_0110790.1	0.394578	1	-0.0656996	1	1.21998	0.819955	-1.80794	0.00811946	-2.03596	0.255022	-1.89983	0.0721293
PSNMU-V1.4_AUG-EV-PASAV3_0110770.1	0.0936807	1	-0.185727	0.997118	0.252793	1	-1.56714	0.0343694	-1.50186	0.505892	-1.66579	0.100228
PSNMU-V1.4_AUG-EV-PASAV3_0110700.1	0.0812469	1	-1.24294	0.338856	-0.606046	0.155871	-2.59988	0.000225243	-2.5371	0.247822	-1.6021	0.231744
PSNMU-V1.4_AUG-EV-PASAV3_0110680.1	-0.458667	1	-0.673464	0.729375	-0.177688	1	-1.96731	0.00830599	-2.18733	0.305586	-1.94038	0.0594806
PSNMU-V1.4_AUG-EV-PASAV3_0110660.1	0.886542	1	1.11661	0.799043	2.28e-16	1	-2.85911	0.010241	-2.18022	0.374764	-3.23227	0.0259464
PSNMU-V1.4_AUG-EV-PASAV3_0110620.1	0.288169	1	0.514393	0.922506	0.0998005	1	-2.40085	0.00025796	-1.84345	0.258945	-2.58714	0.00401469
PSNMU-V1.4_AUG-EV-PASAV3_0110570.1	-0.253803	1	-0.733936	0.669365	0.284772	0.838897	-1.62216	0.0222052	-2.44711	0.240755	-1.84622	0.0960731
PSNMU-V1.4_AUG-EV-PASAV3_0110540.1	-0.989895	1	-1.63498	0.135352	0.4	0.959814	3.31681	0.0120851	2.42737	0.53699	2.60441	0.219317
PSNMU-V1.4_AUG-EV-PASAV3_0110520.1	-0.00497445	1	-0.312321	0.963079	0.474942	0.56276	-2.28511	0.0213842	-3.0795	0.173243	0.680889	0.766309
PSNMU-V1.4_AUG-EV-PASAV3_0110430.1	-1.90838	1	-1.71318	0.237848	-2.68621	0.0378367	-1.11163	0.345878	-2.2142	0.231446	0.0166638	0.99849
PSNMU-V1.4_AUG-EV-PASAV3_0110420.1	-1.85906	0.830873	-2.35287	0.0251603	-1.89025	0.0194635	-1.94751	0.0120851	-3.74183	0.00164687	-0.211684	0.962886
PSNMU-V1.4_AUG-EV-PASAV3_0110390.1	-0.346884	1	-1.15521	0.354454	0.231321	1	1.70585	0.0481585	1.135	0.725732	2.03133	0.228038
PSNMU-V1.4_AUG-EV-PASAV3_0110270.1	-0.0813863	1	0.0436481	1	-0.613393	0.445797	1.74714	0.0198858	2.07972	0.231661	1.37089	0.34162
PSNMU-V1.4_AUG-EV-PASAV3_0109590.1	-0.278535	1	-0.939556	0.402843	-0.548252	0.342009	-2.55514	0.00105451	-1.92544	0.407382	-1.29612	0.255338
PSNMU-V1.4_AUG-EV-PASAV3_0109490.1	-1.04336	1	-2.04823	0.0265407	0.194159	1	-0.136609	0.968253	-0.150455	0.99909	0.0813616	0.988683
PSNMU-V1.4_AUG-EV-PASAV3_0109450.1	0.0834674	1	-0.352356	0.94961	0.517611	0.230714	-1.87251	0.00943725	-2.35327	0.258929	-2.0102	0.0688918
PSNMU-V1.4_AUG-EV-PASAV3_0109120.1	-1.86725	0.281553	-2.83478	0.000831848	-0.0256246	1	0.48957	0.721602	0.358738	0.973172	0.448171	0.843345
PSNMU-V1.4_AUG-EV-PASAV3_0109090.1	0.684155	1	0.242516	0.997287	1.33832	0.919536	-3.03914	7.13e-05	-1.37282	0.799222	-3.41516	4.06e-05
PSNMU-V1.4_AUG-EV-PASAV3_0109030.1	0.200204	1	-0.324306	0.951061	0.640941	0.10209	1.80651	0.00806797	1.15525	0.636735	2.22465	0.0125491
PSNMU-V1.4_AUG-EV-PASAV3_0108950.1	-0.0170937	1	-1.27769	0.801854	0.933646	0.732741	2.85343	0.0151632	1.76974	0.74132	1.91135	0.478103
PSNMU-V1.4_AUG-EV-PASAV3_0108300.1	-0.277106	1	-0.451498	0.945719	-0.0888161	1	4.17271	1.56e-10	3.13531	0.117281	2.7652	0.0126584
PSNMU-V1.4_AUG-EV-PASAV3_0107710.1	0.476566	1	0.247124	0.986911	0.578391	0.37626	1.66905	0.0153945	1.3313	0.514947	1.63554	0.0967415
PSNMU-V1.4_AUG-EV-PASAV3_0107700.1	-0.0885566	1	-0.409226	0.918158	0.211759	0.981637	1.55757	0.0268894	1.31696	0.515115	1.46215	0.151615
PSNMU-V1.4_AUG-EV-PASAV3_0107440.1	-0.560862	1	-0.470779	0.947115	-0.88089	0.683561	-1.91236	0.0228807	-2.51685	0.243746	-1.93892	0.0444706
PSNMU-V1.4_AUG-EV-PASAV3_0107260.1	-0.147759	1	-0.436856	0.682993	0.0637323	1	-1.21545	0.130368	-2.07032	0.262038	-2.494	0.00749212
PSNMU-V1.4_AUG-EV-PASAV3_0107010.1	0.53066	1	0.629978	0.744804	0.464143	0.37212	-1.78842	0.0164876	-2.29952	0.255022	-1.41107	0.16337
PSNMU-V1.4_AUG-EV-PASAV3_0106780.1	0.661088	1	0.320172	0.981659	0.855976	0.946491	-2.27482	0.0237407	-1.30984	0.742384	-2.75855	0.019643
PSNMU-V1.4_AUG-EV-PASAV3_0106770.1	-0.426386	1	-0.636748	0.863821	-0.264399	1	-2.0401	0.019826	-0.856571	0.862077	-2.78927	0.00612579
PSNMU-V1.4_AUG-EV-PASAV3_0106620.1	1.92072	0.119076	-0.593523	0.757802	3.80747	1.38e-07	2.30276	0.0452044	-0.788859	0.912098	2.56826	0.239081
PSNMU-V1.4_AUG-EV-PASAV3_0106370.1	-0.60271	1	-1.25611	0.16265	0.147178	1	2.41036	0.0172603	3.04727	0.173243	1.84307	0.334831
PSNMU-V1.4_AUG-EV-PASAV3_0106150.1	-0.836674	1	-1.80434	0.0467145	0.106568	1	1.58834	0.23326	1.48477	0.743282	1.45219	0.605455
PSNMU-V1.4_AUG-EV-PASAV3_0106080.1	0.82372	1	-0.0121099	1	1.23862	3.13e-06	1.21281	0.194728	0.648444	0.928226	1.94365	0.0369068
PSNMU-V1.4_AUG-EV-PASAV3_0106040.1	1.0463	1	-0.0193771	1	1.73061	0.000306076	0.076463	0.972343	-0.00693698	1	0.289014	0.909026
PSNMU-V1.4_AUG-EV-PASAV3_0105900.1	0.281556	1	0.443204	0.969962	-0.421146	1	-3.74014	0.000127965	-3.42152	0.197104	-4.10239	0.000300341
PSNMU-V1.4_AUG-EV-PASAV3_0105680.1	0.875956	1	0.0457399	1	1.27278	3.52e-05	-0.149918	0.952078	-0.223897	0.990091	0.00471521	1
PSNMU-V1.4_AUG-EV-PASAV3_0105480.1	1.19302	0.346617	0.915505	0.420666	1.32706	2.56e-07	1.6726	0.0556622	1.41705	0.606701	1.53393	0.163227
PSNMU-V1.4_AUG-EV-PASAV3_0105410.1	-2.69722	0.0107495	-2.03998	0.143936	-1.94458	1.07e-05	1.22037	0.228489	0.60143	0.951	1.59149	0.178119
PSNMU-V1.4_AUG-EV-PASAV3_0105300.1	-0.257067	1	0.0108395	1	-0.566316	0.871211	-2.08197	0.00157855	-1.96823	0.247164	-2.2597	0.00812534
PSNMU-V1.4_AUG-EV-PASAV3_0104980.1	0.303934	1	-0.254587	0.985989	0.514891	0.957232	-2.2323	0.00960503	-2.02217	0.298954	-2.36047	0.00973091
PSNMU-V1.4_AUG-EV-PASAV3_0104970.1	0.219862	1	-0.213063	0.992031	0.378855	0.919536	-2.25727	0.00958214	-2.08772	0.285182	-2.34557	0.0113183
PSNMU-V1.4_AUG-EV-PASAV3_0104930.1	0.449274	1	-1.0389	0.460474	1.62011	1.78e-06	4.33698	3.5e-09	3.37641	0.172104	4.14925	6.87e-06
PSNMU-V1.4_AUG-EV-PASAV3_0104850.1	-1.15166	1	-2.33017	0.0205691	0.38585	0.554588	0.594337	0.653723	0.264318	0.988276	0.734729	0.627054
PSNMU-V1.4_AUG-EV-PASAV3_0104660.1	-1.0749	1	-1.95079	0.0417412	-0.109985	1	0.116836	0.977523	0.263276	0.990091	0.0708014	0.992542
PSNMU-V1.4_AUG-EV-PASAV3_0104590.1	-0.680831	1	0.0237529	1	-1.47721	0.276615	-1.85786	0.00761178	-2.23389	0.240755	-2.22786	0.00924891
PSNMU-V1.4_AUG-EV-PASAV3_0104550.1	0.276946	1	0.388048	0.927781	0.211076	1	-1.68788	0.0156397	-0.836874	0.852139	-1.83151	0.0489117
PSNMU-V1.4_AUG-EV-PASAV3_0104490.1	0.996581	1	1.18067	0.377861	0.699525	0.104764	2.71815	3.59e-05	2.36011	0.197104	2.47549	0.00401469
PSNMU-V1.4_AUG-EV-PASAV3_0104270.1	1.41895	1	1.24977	0.40512	1.48534	0.000902127	0.608529	0.618127	0.478227	0.950961	0.614278	0.736794
PSNMU-V1.4_AUG-EV-PASAV3_0104260.1	-0.656794	1	-0.269887	0.993427	-1.23404	0.732741	-1.65405	0.0209075	-2.05787	0.285965	-1.95234	0.033849
PSNMU-V1.4_AUG-EV-PASAV3_0104110.1	-0.81622	1	-0.623015	0.859926	-1.39956	4.71e-06	0.0730855	0.975306	0.507389	0.943515	-0.28077	0.910319
PSNMU-V1.4_AUG-EV-PASAV3_0104040.1	-0.418851	1	-0.71771	0.809733	-0.295732	1	2.85821	0.0091276	2.41969	0.302759	2.95894	0.119553
PSNMU-V1.4_AUG-EV-PASAV3_0103800.1	-0.188506	1	0.0762608	1	-0.751295	0.0257977	-1.67218	0.0243635	-1.10677	0.824787	-1.81659	0.107683
PSNMU-V1.4_AUG-EV-PASAV3_0103560.1	-0.417268	1	-0.0283758	1	-0.801822	0.499002	-1.97731	0.00583488	-1.81418	0.310858	-1.97007	0.026622
PSNMU-V1.4_AUG-EV-PASAV3_0103550.1	-0.419242	1	-1.33721	0.218466	0.497625	0.623303	4.93365	1.84e-09	3.66119	0.0818221	4.15527	0.00114923
PSNMU-V1.4_AUG-EV-PASAV3_0103440.1	-0.00145506	1	-0.266134	0.986911	0.171136	1	2.3034	0.00190589	1.99626	0.298954	2.1414	0.0778176
PSNMU-V1.4_AUG-EV-PASAV3_0103340.1	0.136651	1	-0.164158	0.997287	0.275049	0.908238	2.36173	0.000454974	2.01653	0.281356	1.9071	0.0379036
PSNMU-V1.4_AUG-EV-PASAV3_0103200.1	-1.18212	1	-1.98886	0.00161194	-0.0458101	1	-0.0320644	0.996105	0.20588	0.994401	-0.028569	0.997432
PSNMU-V1.4_AUG-EV-PASAV3_0103080.1	-0.55553	1	-1.24275	0.191528	0.160745	1	2.53659	0.000374386	2.38945	0.277117	2.57937	0.0112957
PSNMU-V1.4_AUG-EV-PASAV3_0103020.1	1.08322	1	0.281444	0.992893	1.69854	0.0187435	1.79784	0.00842327	1.41567	0.458088	1.60076	0.0954055
PSNMU-V1.4_AUG-EV-PASAV3_0103000.1	3.93498	0.00019147	-0.714831	0.88543	5.84244	1.32e-48	3.36918	0.0118123	0.423608	0.982246	6.95574	3.75e-14
PSNMU-V1.4_AUG-EV-PASAV3_0102810.1	-0.232402	1	-0.308642	0.954727	-0.219359	0.969524	2.02164	0.00731678	1.51608	0.53699	1.61521	0.142212
PSNMU-V1.4_AUG-EV-PASAV3_0102760.1	3.26613	0.520718	-1.68113	0.650168	5.36966	8.88e-19	6.08584	8.75e-15	3.81062	0.100867	5.32489	3.65e-09
PSNMU-V1.4_AUG-EV-PASAV3_0102710.1	0.391496	1	0.182952	1	0.449527	0.783395	1.97927	0.0126154	1.59263	0.606701	1.58239	0.170342
PSNMU-V1.4_AUG-EV-PASAV3_0102470.1	-0.317668	1	-0.569602	0.399435	-0.101441	1	-1.88347	0.0103216	-2.38686	0.231446	-2.37961	0.0209778
PSNMU-V1.4_AUG-EV-PASAV3_0102400.1	0.161128	1	0.14485	1	0.142283	1	-2.24412	0.00728604	-2.95195	0.0750974	-2.27425	0.0721407
PSNMU-V1.4_AUG-EV-PASAV3_0102260.1	0.575999	1	0.083346	1	0.781979	0.0581634	1.6165	0.0266493	1.36057	0.516073	2.02746	0.0196526
PSNMU-V1.4_AUG-EV-PASAV3_0102250.1	2.90863	2.55e-08	2.5373	0.00028091	3.15752	1.51e-30	0.00629892	0.998773	1.5367	0.708891	1.28665	0.298531
PSNMU-V1.4_AUG-EV-PASAV3_0102210.1	-0.587026	1	-1.16415	0.306795	0.0688987	1	3.39633	8.81e-07	1.55634	0.739441	1.88351	0.32655
PSNMU-V1.4_AUG-EV-PASAV3_0102200.1	-0.52275	1	-1.16338	0.275605	0.223686	0.966196	4.47948	1.44e-11	2.4918	0.341071	3.05856	0.029559
PSNMU-V1.4_AUG-EV-PASAV3_0102190.1	-0.631972	1	-1.27104	0.218466	0.213012	0.995744	1.83763	0.0428211	2.01574	0.302162	1.47038	0.407883
PSNMU-V1.4_AUG-EV-PASAV3_0102180.1	-0.702584	1	-1.28772	0.191842	0.064631	1	2.91162	1.52e-05	2.18104	0.322394	1.75294	0.36703
PSNMU-V1.4_AUG-EV-PASAV3_0102090.1	0.583721	1	0.138522	1	0.787634	0.195243	-1.63789	0.0365174	-2.17069	0.222019	-0.978039	0.497585
PSNMU-V1.4_AUG-EV-PASAV3_0101980.1	-0.133515	1	0.533974	0.863207	-0.538359	0.471685	-1.81825	0.0118911	-0.574218	0.93027	-2.47554	0.00464992
PSNMU-V1.4_AUG-EV-PASAV3_0101810.1	1.17344	1	-0.224718	0.984619	2.39254	4.92e-16	0.681987	0.634211	1.57816	0.598005	2.71262	0.00401469
PSNMU-V1.4_AUG-EV-PASAV3_0101650.1	0.0213148	1	-0.142712	1	-0.578309	0.142812	-1.60139	0.0265015	-1.13691	0.807833	-1.86177	0.0750613
PSNMU-V1.4_AUG-EV-PASAV3_0101610.1	0.0599376	1	1.68202	0.430636	-2.27674	0.523414	-2.90343	0.00213219	-1.17329	0.859002	-3.56647	0.000494278
PSNMU-V1.4_AUG-EV-PASAV3_0101600.1	0.776043	1	0.467289	0.936726	0.976894	0.000413074	1.71183	0.0289419	1.1615	0.72263	1.1355	0.377937
PSNMU-V1.4_AUG-EV-PASAV3_0101580.1	0.36234	1	0.0945073	1	0.477913	0.981637	-1.82327	0.00785378	-2.16145	0.208432	-1.64209	0.0815599
PSNMU-V1.4_AUG-EV-PASAV3_0101570.1	0.0691743	1	0.168761	0.997287	-0.0758802	1	-2.5279	0.000320664	-1.47548	0.431723	-2.73005	0.00136379
PSNMU-V1.4_AUG-EV-PASAV3_0101150.1	0.38168	1	-0.424504	0.954727	0.899906	0.187015	1.46931	0.0408463	1.29047	0.572084	1.50272	0.198353
PSNMU-V1.4_AUG-EV-PASAV3_0101140.1	-0.104132	1	0.0220684	1	-0.279135	0.903311	1.93744	0.0199287	2.08486	0.319045	1.53732	0.199716
PSNMU-V1.4_AUG-EV-PASAV3_0101110.1	-0.348248	1	-0.425122	0.914444	-0.376539	0.600404	2.44971	0.00326982	2.18497	0.329699	2.01082	0.0974984
PSNMU-V1.4_AUG-EV-PASAV3_0101060.1	-0.453901	1	-0.879923	0.440107	0.0951772	1	1.84927	0.0232122	0.237767	0.989061	3.22816	0.00021941
PSNMU-V1.4_AUG-EV-PASAV3_0100910.2	0.217562	1	-0.0979069	1	0.16646	1	-1.58442	0.0299189	-1.06974	0.781605	-1.24324	0.267884
PSNMU-V1.4_AUG-EV-PASAV3_0100910.1	0.215437	1	-0.0979069	1	0.163737	1	-1.5819	0.0301839	-1.05926	0.784785	-1.24487	0.267533
PSNMU-V1.4_AUG-EV-PASAV3_0100900.1	0.204833	1	-0.0979069	1	0.167345	1	-1.64839	0.0222898	-1.15865	0.746152	-1.27684	0.249561
PSNMU-V1.4_AUG-EV-PASAV3_0100840.2	-1.25775	1	-2.31383	0.0112456	-1.47681	0.0190858	-0.667176	0.559521	-1.85558	0.32479	-1.73168	0.316225
PSNMU-V1.4_AUG-EV-PASAV3_0100840.1	-1.25794	1	-2.33697	0.00906265	-1.50269	0.0151504	-0.664604	0.565211	-1.87064	0.32479	-1.75877	0.311025
PSNMU-V1.4_AUG-EV-PASAV3_0100750.1	0.149352	1	0.335247	0.953153	0.128552	1	-2.52713	0.00027234	-1.98059	0.243746	-2.75241	0.00115455
PSNMU-V1.4_AUG-EV-PASAV3_0100730.1	1.52972	0.0770219	1.44283	0.202858	1.25429	1.55e-06	0.891853	0.401048	0.657963	0.918259	0.921704	0.499203
PSNMU-V1.4_AUG-EV-PASAV3_0100720.1	-0.456347	1	-1.49217	0.135352	-0.263039	1	-2.45066	0.0046847	-2.78433	0.248092	-1.71563	0.334565
PSNMU-V1.4_AUG-EV-PASAV3_0100620.1	1.67464	1	2.32496	0.342554	0.817578	0.960651	-3.10841	0.00074701	-1.9687	0.459799	-3.2479	0.00315331
PSNMU-V1.4_AUG-EV-PASAV3_0100530.1	-0.559573	1	-0.788509	0.599064	-0.515691	0.478412	1.46699	0.0498078	1.46282	0.418614	1.57244	0.184082
PSNMU-V1.4_AUG-EV-PASAV3_0100360.1	0.476948	1	0.649385	0.729787	0.227764	0.958436	1.52091	0.0349751	1.2604	0.597328	1.28699	0.24911
PSNMU-V1.4_AUG-EV-PASAV3_0100230.1	0.790294	1	-0.0284883	1	1.48132	7.72e-09	0.942181	0.457614	0.00109095	1	2.83093	0.00187373
PSNMU-V1.4_AUG-EV-PASAV3_0099830.1	-0.808	1	-1.9193	0.0479977	0.146919	1	-0.195589	0.961606	-0.172704	0.99909	-0.196107	0.96995
PSNMU-V1.4_AUG-EV-PASAV3_0099600.1	-0.963097	1	-1.92691	0.0260735	-0.272118	0.919536	1.48921	0.0580949	2.27327	0.222019	1.47927	0.200542
PSNMU-V1.4_AUG-EV-PASAV3_0098980.1	-0.0100373	1	0.412235	0.938688	-0.210088	1	-1.92938	0.0104217	-1.11138	0.737101	-2.3016	0.00829365
PSNMU-V1.4_AUG-EV-PASAV3_0098860.1	0.940577	1	0.218475	1	1.38448	0.0799801	2.79082	0.0065399	-0.0109129	1	4.17914	3.77e-05
PSNMU-V1.4_AUG-EV-PASAV3_0098830.1	2.00468	0.662098	-0.0437452	1	3.1005	2.54e-07	1.38693	0.120175	1.39121	0.852628	0.0913333	0.978772
PSNMU-V1.4_AUG-EV-PASAV3_0098750.1	0.240891	1	-0.191666	0.997287	0.532942	0.61092	2.04751	0.00246476	1.35245	0.516544	1.86306	0.0627261
PSNMU-V1.4_AUG-EV-PASAV3_0098700.1	4.81722	0.000304688	-0.718151	0.863821	8.58573	8.79e-53	4.3203	0.100414	-0.422958	0.959757	7.97488	4.05e-15
PSNMU-V1.4_AUG-EV-PASAV3_0098550.1	0.818517	1	0.644578	0.863443	1.18977	0.000691373	0.43918	0.782557	0.741681	0.886088	0.197502	0.948885
PSNMU-V1.4_AUG-EV-PASAV3_0098440.1	-0.0639888	1	0.153114	1	-0.260047	1	-2.68903	0.000260223	-3.21863	0.176281	-2.07062	0.029611
PSNMU-V1.4_AUG-EV-PASAV3_0098060.1	0.423728	1	0.194744	1	0.358577	1	-1.93058	0.0453763	-1.61066	0.506624	-2.08375	0.104636
PSNMU-V1.4_AUG-EV-PASAV3_0097730.1	0.0757443	1	0.306816	0.977208	-0.15338	1	-2.17747	0.00105481	-1.55824	0.377888	-2.53581	0.00151099
PSNMU-V1.4_AUG-EV-PASAV3_0097670.1	0.343695	1	0.305767	0.97479	0.389573	0.981637	-2.05728	0.00830599	-1.86954	0.323691	-2.19528	0.0137905
PSNMU-V1.4_AUG-EV-PASAV3_0097650.1	0.324429	1	0.156187	1	0.471216	1	-1.92874	0.0113799	-2.52932	0.21799	-1.97746	0.0305383
PSNMU-V1.4_AUG-EV-PASAV3_0097260.1	-0.190239	1	-0.143252	1	-0.174366	1	-1.65431	0.0345221	-2.93064	0.172104	-1.58829	0.219317
PSNMU-V1.4_AUG-EV-PASAV3_0097230.1	0.765987	1	0.467208	0.962864	0.829277	1	-2.97622	7.33e-05	-2.86534	0.176281	-3.2999	0.000123906
PSNMU-V1.4_AUG-EV-PASAV3_0097190.1	-0.0664498	1	-0.0123596	1	-0.110658	1	-1.78027	0.0114841	-1.20865	0.5699	-2.22469	0.00765707
PSNMU-V1.4_AUG-EV-PASAV3_0097160.1	-0.488123	1	-0.421275	0.93333	-0.792926	0.393548	-1.69185	0.0236047	-0.426003	0.965806	-2.41018	0.00318712
PSNMU-V1.4_AUG-EV-PASAV3_0097110.1	2.31592	0.347601	2.81828	0.0106239	2.31121	0.000937735	-0.608884	0.668196	-0.1412	0.99909	-0.247546	0.936456
PSNMU-V1.4_AUG-EV-PASAV3_0097050.1	-0.369855	1	-0.594518	0.759475	-0.210878	0.980373	-1.76169	0.0114028	-1.82166	0.289084	-1.65708	0.101751
PSNMU-V1.4_AUG-EV-PASAV3_0096870.1	-4.80578	0.000453517	-5.03152	0.00075417	-3.57098	2.84e-05	-0.260778	0.949655	-0.812431	0.956759	0.792342	0.840849
PSNMU-V1.4_AUG-EV-PASAV3_0096720.1	-0.0578854	1	-0.179616	0.992566	0.0272111	1	1.53795	0.0299729	1.75816	0.283501	1.39396	0.222434
PSNMU-V1.4_AUG-EV-PASAV3_0096690.1	-0.371065	1	-0.69936	0.50476	-0.111379	1	-2.12957	0.00458625	-1.73852	0.329309	-2.18408	0.0426653
PSNMU-V1.4_AUG-EV-PASAV3_0096650.1	0.419025	1	0.795697	0.804169	-0.0518134	1	-2.29684	0.000374386	-1.97024	0.235355	-2.29159	0.00634205
PSNMU-V1.4_AUG-EV-PASAV3_0096610.1	0.00706839	1	-0.192371	0.990985	0.129304	1	2.17252	0.00293814	2.0254	0.297483	2.0046	0.0342593
PSNMU-V1.4_AUG-EV-PASAV3_0096310.1	-0.316888	1	-0.141919	1	-0.54537	0.736773	-1.51231	0.0334578	-2.62918	0.205625	-2.00889	0.0541145
PSNMU-V1.4_AUG-EV-PASAV3_0096210.1	-0.865336	1	-0.949211	0.729375	-0.905545	0.770502	-1.72029	0.0127333	-2.47554	0.183366	-1.47973	0.197492
PSNMU-V1.4_AUG-EV-PASAV3_0095810.1	3.76981	0.00455002	1.0912	0.545181	6.41666	6.03e-27	4.42326	2.52e-11	3.03659	0.0717463	5.72693	1.9e-13
PSNMU-V1.4_AUG-EV-PASAV3_0095690.1	0.0531263	1	-0.245453	0.975623	0.264589	0.883802	1.97267	0.00293814	1.63885	0.345698	1.69247	0.0751145
PSNMU-V1.4_AUG-EV-PASAV3_0095480.1	0.310438	1	0.0341446	1	0.566087	0.767658	-1.44001	0.0492786	-1.79892	0.322005	-1.4112	0.173878
PSNMU-V1.4_AUG-EV-PASAV3_0095410.1	-0.406716	1	0.394917	0.992893	-4.06571	0.299588	-3.00824	0.00820351	-1.76237	0.712142	-3.88256	0.00299165
PSNMU-V1.4_AUG-EV-PASAV3_0095090.1	-0.0145523	1	0.040641	1	-0.455069	0.983894	-2.14257	0.00106733	-2.33822	0.173591	-2.18589	0.00905908
PSNMU-V1.4_AUG-EV-PASAV3_0095060.1	-0.173011	1	-0.286386	0.954727	-0.117275	1	-2.54008	0.000346082	-3.57942	0.0261423	-3.0002	0.000540163
PSNMU-V1.4_AUG-EV-PASAV3_0094750.1	0.524598	1	0.58774	0.883514	0.574173	0.921778	-2.01526	0.00231803	-2.17565	0.184976	-1.973	0.0233752
PSNMU-V1.4_AUG-EV-PASAV3_0094640.1	0.322515	1	-0.322257	0.978222	0.597254	0.98156	-2.0906	0.00166109	-1.78064	0.298954	-2.41351	0.00318712
PSNMU-V1.4_AUG-EV-PASAV3_0094550.1	-0.89773	1	-1.79783	0.0287045	-0.156273	1	0.963771	0.536616	1.25449	0.697646	0.779842	0.788876
PSNMU-V1.4_AUG-EV-PASAV3_0094440.1	-1.01915	1	-2.13638	0.00454173	0.184035	1	0.860964	0.688321	1.10804	0.842276	0.668965	0.857182
PSNMU-V1.4_AUG-EV-PASAV3_0094400.1	0.524598	1	0.58774	0.883514	0.574173	0.921778	-2.01526	0.00231803	-2.17565	0.184976	-1.973	0.0233752
PSNMU-V1.4_AUG-EV-PASAV3_0094320.1	0.285376	1	-0.371532	0.994872	0.743524	0.483315	1.98449	0.0151026	2.52369	0.352897	0.905066	0.539959
PSNMU-V1.4_AUG-EV-PASAV3_0094110.1	1.82573	1	2.00218	0.21263	1.41514	0.0101117	3.58258	1.58e-08	3.83527	0.00820126	2.47514	0.00253024
PSNMU-V1.4_AUG-EV-PASAV3_0093610.1	0.179026	1	-0.24687	1	0.717957	1	4.12397	8.34e-05	3.12375	0.173243	4.36771	0.00399781
PSNMU-V1.4_AUG-EV-PASAV3_0093590.1	-1.08489	1	-1.97125	0.032131	0.0461569	1	-0.41203	0.908308	-1.51338	0.692986	0.351891	0.951833
PSNMU-V1.4_AUG-EV-PASAV3_0093490.1	-0.266376	1	-0.982725	0.426266	0.27663	0.92958	2.6253	0.00074701	2.02595	0.323938	2.69748	0.0034934
PSNMU-V1.4_AUG-EV-PASAV3_0093480.1	-0.253816	1	-0.251878	0.994652	-0.238969	1	-1.60579	0.037337	-2.00574	0.322005	-1.89026	0.0400121
PSNMU-V1.4_AUG-EV-PASAV3_0093450.1	1.79763	0.0842307	0.538149	0.816788	2.71774	1.18e-09	3.79749	0.111722	-0.260873	0.988384	6.25812	4.32e-09
PSNMU-V1.4_AUG-EV-PASAV3_0093370.1	-1.07458	1	-0.650452	0.771491	-1.20966	6.75e-05	-0.162043	0.943122	0.00303262	1	-1.04068	0.445841
PSNMU-V1.4_AUG-EV-PASAV3_0093270.1	-0.178132	1	0.361498	0.955639	-0.617758	0.2591	2.14045	0.00144163	2.08377	0.231661	1.50739	0.19667
PSNMU-V1.4_AUG-EV-PASAV3_0093160.1	0.0310132	1	-0.245836	0.97591	0.239208	0.952599	2.36865	0.000294065	1.99292	0.3257	1.05919	0.470869
PSNMU-V1.4_AUG-EV-PASAV3_0093120.1	0.0599671	1	-0.257517	0.973773	0.187081	1	-1.73661	0.0458779	-1.53371	0.539332	-1.7351	0.0930933
PSNMU-V1.4_AUG-EV-PASAV3_0092980.1	-0.0122117	1	-0.505954	0.933889	0.249895	1	-1.60828	0.0449764	-2.05459	0.322394	-2.00037	0.0263167
PSNMU-V1.4_AUG-EV-PASAV3_0092870.1	0.730894	1	0.219453	0.994872	1.04942	0.0295644	-0.615348	0.59298	-0.930253	0.767311	-0.638196	0.72964
PSNMU-V1.4_AUG-EV-PASAV3_0092790.1	0.217093	1	-0.063964	1	0.348988	1	-2.35085	0.000829738	-2.56934	0.172104	-2.05807	0.019984
PSNMU-V1.4_AUG-EV-PASAV3_0092330.1	-1.03678	1	-2.07555	0.0192469	-0.129424	1	0.880163	0.630333	0.622716	0.954505	1.14931	0.627934
PSNMU-V1.4_AUG-EV-PASAV3_0092290.1	-0.153153	1	-0.504124	0.868484	0.0579191	1	1.5077	0.0404905	0.802429	0.819088	2.09707	0.0168495
PSNMU-V1.4_AUG-EV-PASAV3_0091880.1	0.603483	1	-0.0728779	1	0.957088	0.750141	-2.13275	0.00121452	-1.80673	0.293043	-2.41574	0.00302727
PSNMU-V1.4_AUG-EV-PASAV3_0091480.1	-2.29029	0.03101	-3.39323	1.34e-07	-0.222013	0.976096	0.196158	0.937556	-0.783656	0.872808	-0.491343	0.85689
PSNMU-V1.4_AUG-EV-PASAV3_0091450.1	-1.70379	0.032691	-2.74958	0.000831848	-0.505222	0.272503	0.261686	0.884695	0.157572	0.99227	0.800934	0.57795
PSNMU-V1.4_AUG-EV-PASAV3_0091220.1	0.0879759	1	-0.531221	0.810433	0.581677	0.139399	3.41885	4.41e-06	2.22421	0.26261	3.53824	0.000144098
PSNMU-V1.4_AUG-EV-PASAV3_0091210.1	-0.305315	1	-1.00679	0.455083	0.351359	0.891752	2.2912	0.00120103	1.54303	0.428696	2.66826	0.0145507
PSNMU-V1.4_AUG-EV-PASAV3_0091200.1	0.0116941	1	-0.707762	0.710211	0.633566	0.1369	3.44285	7.95e-08	2.10913	0.243746	3.66395	6.02e-05
PSNMU-V1.4_AUG-EV-PASAV3_0091080.1	-0.217514	1	-0.628842	0.731019	0.22939	0.95997	2.48932	8.34e-05	2.00859	0.258929	2.41667	0.00672867
PSNMU-V1.4_AUG-EV-PASAV3_0091020.1	-0.919307	1	-1.86378	0.032131	-0.0286523	1	0.518766	0.855843	1.474	0.74132	0.309372	0.953347
PSNMU-V1.4_AUG-EV-PASAV3_0090900.1	0.284191	1	-0.0379229	1	0.522899	0.255297	-1.89373	0.00513246	-1.96031	0.258929	-1.76771	0.090551
PSNMU-V1.4_AUG-EV-PASAV3_0090810.1	-1.00874	1	-2.06113	0.0476518	0.114095	1	-2.24499	0.0810768	-1.2748	0.781605	-2.80139	0.0640396
PSNMU-V1.4_AUG-EV-PASAV3_0090580.1	0.0743006	1	0.189633	0.999674	0.0109754	1	-2.72659	3.36e-05	-1.93229	0.297483	-2.85881	0.000361094
PSNMU-V1.4_AUG-EV-PASAV3_0090500.1	0.306188	1	-0.0589663	1	-0.422647	0.919876	-2.52587	0.00337071	-2.00695	0.498833	-1.39455	0.353204
PSNMU-V1.4_AUG-EV-PASAV3_0090480.1	-2.27462	0.0222099	-3.56526	2.05e-08	-0.680468	0.0629384	0.510224	0.781871	-0.261735	0.990034	1.02286	0.45381
PSNMU-V1.4_AUG-EV-PASAV3_0089930.1	0.389697	1	0.264753	0.991012	0.508765	0.973165	-1.63435	0.0248875	-2.11086	0.27268	-1.8047	0.0494553
PSNMU-V1.4_AUG-EV-PASAV3_0089890.1	1.47215	1	1.31025	0.460474	1.38461	0.0221308	-0.151269	0.949655	0.137456	0.997637	-0.289797	0.911712
PSNMU-V1.4_AUG-EV-PASAV3_0089110.1	-0.722279	1	-0.598402	0.94961	-0.868135	0.940659	-1.55329	0.0273913	-1.98445	0.287229	-1.68228	0.0826223
PSNMU-V1.4_AUG-EV-PASAV3_0089060.1	-0.177295	1	-0.238284	0.977208	-0.217476	0.976096	1.9495	0.0119687	1.60711	0.471272	1.87739	0.0644977
PSNMU-V1.4_AUG-EV-PASAV3_0089030.1	-1.8097	0.00951861	-2.38102	0.00107922	-1.62378	7.43e-06	-1.70734	0.0236047	-1.93531	0.261212	-1.83524	0.082587
PSNMU-V1.4_AUG-EV-PASAV3_0088970.1	2.02304	1	2.20362	0.858337	1.73708	0.863466	5.53169	4.57e-13	3.81509	0.173243	5.20556	2.53e-07
PSNMU-V1.4_AUG-EV-PASAV3_0088920.1	0.475233	1	1.3353	0.461244	-0.344208	1	-1.78252	0.00925043	-2.25122	0.222842	-1.94994	0.0369068
PSNMU-V1.4_AUG-EV-PASAV3_0088600.1	1.30791	0.539896	0.678693	0.79994	1.21982	3.52e-05	3.08517	0.000412697	2.41306	0.319045	1.3414	0.30474
PSNMU-V1.4_AUG-EV-PASAV3_0088590.1	0.650653	1	3.02336	0.673648	-0.512356	1	-2.1577	0.0139401	-0.891035	0.898937	-2.25543	0.0210237
PSNMU-V1.4_AUG-EV-PASAV3_0088440.1	3.32341	0.262949	0.465233	0.972112	5.26534	1.91e-10	5.84226	2.51e-17	3.52774	0.178534	5.07801	1.12e-09
PSNMU-V1.4_AUG-EV-PASAV3_0088430.1	-0.00184976	1	-0.136801	1	0.0633463	1	2.42157	0.000760703	1.78874	0.330715	2.55631	0.0197906
PSNMU-V1.4_AUG-EV-PASAV3_0088420.1	-0.364111	1	-0.197343	0.993156	-0.622367	0.35651	-1.48969	0.0603776	-1.14872	0.639991	-1.9164	0.0476574
PSNMU-V1.4_AUG-EV-PASAV3_0088300.1	-0.598246	1	0.274561	0.994872	-1.48448	0.371805	-3.39916	0.00375839	-3.69296	0.172104	-2.69497	0.21397
PSNMU-V1.4_AUG-EV-PASAV3_0088220.1	-0.403161	1	0.468646	0.92747	-0.841081	0.0112667	1.95945	0.00581618	1.85836	0.302162	1.78787	0.0797973
PSNMU-V1.4_AUG-EV-PASAV3_0088120.1	0.0358854	1	0.0437056	1	-0.0737104	1	-1.69226	0.0225428	-2.21111	0.279123	-1.85029	0.0423753
PSNMU-V1.4_AUG-EV-PASAV3_0087820.1	-0.827807	1	-1.75768	0.0417412	0.105938	1	0.683104	0.851994	1.03645	0.92683	0.0783249	0.994768
PSNMU-V1.4_AUG-EV-PASAV3_0087670.1	-0.264203	1	-0.565697	0.804169	-0.730014	0.030267	-1.71808	0.0323207	-2.01255	0.316517	-0.850242	0.597971
PSNMU-V1.4_AUG-EV-PASAV3_0087580.1	-0.54971	1	-0.785867	0.571168	-0.521072	0.415348	-1.64664	0.0210707	-0.892114	0.785619	-1.92189	0.0339572
PSNMU-V1.4_AUG-EV-PASAV3_0087520.1	1.33655	1	0.31152	0.993427	1.98318	0.0295644	1.28643	0.158952	1.93929	0.296527	1.12881	0.403401
PSNMU-V1.4_AUG-EV-PASAV3_0087510.1	1.91182	0.245811	2.4284	0.0282974	1.13123	0.0031215	-0.271075	0.883275	-0.341708	0.979669	-0.0447132	0.991277
PSNMU-V1.4_AUG-EV-PASAV3_0087400.1	-0.541167	1	-0.888376	0.460474	-0.180433	1	2.70857	0.00260347	1.85438	0.727821	2.23526	0.245864
PSNMU-V1.4_AUG-EV-PASAV3_0087240.1	0.270475	1	-0.0809677	1	0.331903	1	2.61588	0.00534425	2.42617	0.291793	1.41425	0.501852
PSNMU-V1.4_AUG-EV-PASAV3_0087210.1	0.13753	1	0.373641	0.931313	-0.311514	0.77903	-1.83648	0.0324407	-1.18411	0.68275	-1.96127	0.0529407
PSNMU-V1.4_AUG-EV-PASAV3_0086940.1	0.776547	1	0.360618	0.997287	2.30701	0.919876	-2.25492	0.103441	-1.19983	0.798012	-3.5709	0.0154204
PSNMU-V1.4_AUG-EV-PASAV3_0086890.1	-1.12497	1	-1.92868	0.0690386	-0.0243768	1	2.12014	0.00111624	2.00215	0.253711	2.312	0.012446
PSNMU-V1.4_AUG-EV-PASAV3_0086820.1	-0.392497	1	0.49963	0.932253	-1.21313	0.0128792	-0.970657	0.546569	-0.721695	0.9366	-0.943462	0.713261
PSNMU-V1.4_AUG-EV-PASAV3_0086730.1	1.22679	0.755334	0.878515	0.149864	1.52591	1.56e-06	1.83783	0.0659585	1.84403	0.350823	2.02001	0.0451649
PSNMU-V1.4_AUG-EV-PASAV3_0086720.1	-0.126896	1	-0.0841765	1	-0.51145	0.250067	-1.59576	0.0268705	-2.4118	0.21799	-2.03352	0.027596
PSNMU-V1.4_AUG-EV-PASAV3_0086630.1	-1.32488	1	-2.30496	0.0287045	-0.0820964	1	0.185144	0.922843	-0.170259	0.99227	0.125681	0.967716
PSNMU-V1.4_AUG-EV-PASAV3_0086510.1	0.123536	1	0.149284	1	0.0262533	1	-1.44709	0.0487481	-1.70847	0.32479	-1.64686	0.0947958
PSNMU-V1.4_AUG-EV-PASAV3_0086440.1	0.196407	1	1.74294	0.207752	-0.769371	0.64512	-1.18675	0.37153	0.665336	0.930737	-2.97926	0.00764144
PSNMU-V1.4_AUG-EV-PASAV3_0086400.1	-0.901122	1	-1.75697	0.0402223	0.00137574	1	1.14333	0.527322	1.61809	0.667009	0.495488	0.90197
PSNMU-V1.4_AUG-EV-PASAV3_0086350.1	0.0767664	1	0.129947	1	-0.12676	1	2.57334	0.00741342	2.30543	0.302759	1.6574	0.234152
PSNMU-V1.4_AUG-EV-PASAV3_0086340.1	0.200811	1	0.156905	1	0.180535	1	3.07744	0.000496628	3.01064	0.173243	1.64594	0.181256
PSNMU-V1.4_AUG-EV-PASAV3_0085860.1	-0.124706	1	-0.900761	0.426437	0.520826	0.263103	-1.70397	0.0289408	-1.64965	0.352197	-1.95491	0.117428
PSNMU-V1.4_AUG-EV-PASAV3_0085810.1	-1.88171	1	-3.81711	0.0073762	-0.456032	1	0.0713523	0.976629	-0.485486	0.945207	0.429065	0.83749
PSNMU-V1.4_AUG-EV-PASAV3_0085630.1	1.40345	1	0.941759	0.572686	2.20138	0.000123143	2.89408	4.17e-06	2.30396	0.184976	2.59678	0.00367897
PSNMU-V1.4_AUG-EV-PASAV3_0085380.1	1.60628	0.581383	-0.17353	1	1.56584	1.42e-09	2.12703	0.0249079	-0.429001	0.982269	3.40245	3.77e-05
PSNMU-V1.4_AUG-EV-PASAV3_0085310.1	2.32945	0.830873	1.65244	0.317918	2.90553	4.71e-06	2.51013	7.92e-05	2.87113	0.0306879	2.25246	0.00668604
PSNMU-V1.4_AUG-EV-PASAV3_0085150.1	-0.0473219	1	1.32158	0.259851	-0.00193445	1	-1.77993	0.0172603	-1.65231	0.355276	-2.05978	0.0289696
PSNMU-V1.4_AUG-EV-PASAV3_0085140.1	0.16724	1	0.404889	0.943984	0.340895	0.950894	-1.72795	0.0177031	-2.5043	0.173591	-1.66259	0.14142
PSNMU-V1.4_AUG-EV-PASAV3_0084990.1	0.391031	1	0.592593	0.925953	-0.0401588	1	-3.82827	1.73e-05	-3.59435	0.170401	-4.20208	5.12e-05
PSNMU-V1.4_AUG-EV-PASAV3_0084960.1	0.997169	1	0.119979	1	1.24665	3.52e-05	0.614484	0.642886	0.699675	0.891326	0.486765	0.799832
PSNMU-V1.4_AUG-EV-PASAV3_0084950.1	-0.563568	1	-1.34469	0.274792	-0.355748	1	-2.35604	0.000467699	-2.26862	0.227777	-1.8977	0.0716485
PSNMU-V1.4_AUG-EV-PASAV3_0084940.1	-1.21196	1	-4.18431	0.0558076	0.724405	0.975825	2.77301	0.00825019	0.938517	0.930314	2.51318	0.055571
PSNMU-V1.4_AUG-EV-PASAV3_0084880.1	0.688068	1	0.258824	0.997287	1.29568	0.612699	-1.83041	0.0264507	-2.41723	0.261212	-2.04893	0.0252085
PSNMU-V1.4_AUG-EV-PASAV3_0084770.1	0.601418	1	1.30153	0.179779	-0.151243	1	-1.71357	0.0120851	-1.97616	0.227288	-1.38747	0.180609
PSNMU-V1.4_AUG-EV-PASAV3_0084740.1	-0.162701	1	-0.26291	0.989055	-0.0259581	1	-1.78632	0.0618666	-2.32919	0.293043	-2.06021	0.037782
PSNMU-V1.4_AUG-EV-PASAV3_0084730.1	-0.0949603	1	-0.578735	0.787225	0.28498	0.843809	2.39862	0.00337514	1.58359	0.557468	1.93762	0.110199
PSNMU-V1.4_AUG-EV-PASAV3_0084720.1	-0.13485	1	-0.502695	0.866681	0.140874	1	2.38118	0.00820351	1.55765	0.572084	1.99768	0.0990405
PSNMU-V1.4_AUG-EV-PASAV3_0084690.1	-0.710565	1	-0.641607	0.947115	-0.444484	0.969271	-1.98583	0.0365542	-2.4052	0.35888	-1.61413	0.265444
PSNMU-V1.4_AUG-EV-PASAV3_0084650.1	-1.70271	0.116847	-2.28193	0.00425707	-0.583498	0.416534	-0.185385	0.929318	-0.653621	0.907911	0.21024	0.946606
PSNMU-V1.4_AUG-EV-PASAV3_0084640.1	-2.10079	0.103812	-2.78673	0.00187035	-1.06749	0.0529451	0.402023	0.779293	0.586795	0.914898	0.433946	0.842991
PSNMU-V1.4_AUG-EV-PASAV3_0084140.1	-0.419596	1	-0.773037	0.516966	-0.205436	1	-1.85833	0.0168159	-1.74674	0.438022	-1.9502	0.0523407
PSNMU-V1.4_AUG-EV-PASAV3_0084100.1	0.387584	1	0.174838	1	0.639118	0.971817	-1.63416	0.0265089	-2.4123	0.227777	-1.77349	0.0523407
PSNMU-V1.4_AUG-EV-PASAV3_0084030.1	-2.1005	0.032691	-3.09049	0.000142327	-0.15916	1	-0.264717	0.897344	-0.522936	0.951737	-0.0567814	0.987572
PSNMU-V1.4_AUG-EV-PASAV3_0084010.1	1.11861	1	2.20196	0.0152442	0.0472258	1	-0.112477	0.960281	0.71374	0.852956	-0.279451	0.918422
PSNMU-V1.4_AUG-EV-PASAV3_0083990.1	-0.955308	1	-1.80705	0.032131	0.167488	1	0.066109	0.979009	0.0688868	1	0.121707	0.968065
PSNMU-V1.4_AUG-EV-PASAV3_0083810.1	0.645539	1	0.750744	0.985989	2.28e-16	1	-3.3749	0.0452248	-1.54489	0.819088	-6.75788	0.00625636
PSNMU-V1.4_AUG-EV-PASAV3_0083710.1	-0.205527	1	-0.490299	0.876228	0.052762	1	1.9623	0.00783417	1.54583	0.513515	1.58603	0.121884
PSNMU-V1.4_AUG-EV-PASAV3_0083590.1	-0.45249	1	-1.25192	0.00480053	0.014524	1	-1.8945	0.0429719	-2.05433	0.322394	-1.78606	0.0955124
PSNMU-V1.4_AUG-EV-PASAV3_0083530.1	-0.00447026	1	-1.65775	0.238893	2.04118	0.0220825	5.10005	1.96e-13	2.36009	0.335101	3.71383	0.000342852
PSNMU-V1.4_AUG-EV-PASAV3_0083240.1	-0.0613617	1	-0.251636	0.975623	0.174533	1	1.75612	0.0110776	1.46692	0.432827	1.80455	0.0783386
PSNMU-V1.4_AUG-EV-PASAV3_0083230.1	-0.963683	1	-1.65932	0.0670964	0.216646	0.995232	2.95042	0.0134645	2.2886	0.492641	2.43952	0.271946
PSNMU-V1.4_AUG-EV-PASAV3_0083020.1	-0.738216	1	-0.290703	0.983583	-1.30053	0.167399	-2.36415	0.000225243	-2.63667	0.172104	-2.17356	0.0522892
PSNMU-V1.4_AUG-EV-PASAV3_0083010.1	-0.207769	1	-0.236651	0.991054	-0.273902	1	-1.63006	0.0198337	-2.24109	0.240755	-1.56404	0.213532
PSNMU-V1.4_AUG-EV-PASAV3_0082740.1	-0.79201	1	-1.62096	0.142078	0.192887	1	2.95079	0.00933472	2.07879	0.497036	2.29908	0.354286
PSNMU-V1.4_AUG-EV-PASAV3_0082660.1	-0.95758	1	-1.85107	0.0386748	0.107227	1	0.149639	0.969591	1.0479	0.859002	-0.440753	0.93093
PSNMU-V1.4_AUG-EV-PASAV3_0082570.1	-0.108436	1	-0.638439	0.918072	0.454494	0.995724	6.00939	1.91e-17	5.09754	0.0381417	3.182	0.00722383
PSNMU-V1.4_AUG-EV-PASAV3_0082470.1	-0.573033	1	-0.931386	0.446632	-0.480222	0.475709	1.8474	0.00741342	1.43768	0.462316	2.005	0.0609777
PSNMU-V1.4_AUG-EV-PASAV3_0082370.1	0.696037	1	0.526614	0.953303	0.805006	0.383406	2.09672	0.00203318	2.31906	0.21722	1.19864	0.308143
PSNMU-V1.4_AUG-EV-PASAV3_0082080.1	1.18764	1	0.904858	0.683695	1.40878	0.00320216	0.14266	0.946836	-0.0301527	1	0.554025	0.747872
PSNMU-V1.4_AUG-EV-PASAV3_0081970.1	0.331447	1	0.76082	0.772053	-0.240026	1	-1.90681	0.0412949	-2.52993	0.258945	-2.13729	0.0899998
PSNMU-V1.4_AUG-EV-PASAV3_0081930.1	0.446893	1	0.54085	0.895363	0.226145	1	2.37664	0.00020768	1.7208	0.330715	1.92669	0.0460709
PSNMU-V1.4_AUG-EV-PASAV3_0081880.1	-0.0609607	1	-0.110722	1	0.0188144	1	1.98174	0.00341561	2.06308	0.249113	1.78405	0.0727406
PSNMU-V1.4_AUG-EV-PASAV3_0081680.1	0.210813	1	-0.0103098	1	0.531477	1	-1.52944	0.0343163	-2.05352	0.282953	-1.76037	0.117183
PSNMU-V1.4_AUG-EV-PASAV3_0081560.2	-0.00756519	1	0.164488	1	-0.0914684	1	2.4175	0.0010891	2.43447	0.193062	1.81044	0.115726
PSNMU-V1.4_AUG-EV-PASAV3_0081560.1	-0.00756519	1	0.164488	1	-0.0914684	1	2.4175	0.0010891	2.43447	0.193062	1.81044	0.115726
PSNMU-V1.4_AUG-EV-PASAV3_0081540.1	-0.436655	1	-0.255493	0.983583	-0.592133	0.309249	-1.65673	0.0251021	-0.948896	0.743058	-2.05227	0.0233809
PSNMU-V1.4_AUG-EV-PASAV3_0080860.1	1.00451	1	0.969602	0.547148	1.0778	0.00532835	-0.0694888	0.977559	-0.394964	0.967135	0.0246437	0.995566
PSNMU-V1.4_AUG-EV-PASAV3_0080830.1	-1.56924	0.0300972	-2.69128	0.000831848	-1.87769	1.03e-08	1.05201	0.369035	0.518609	0.968895	1.29191	0.315086
PSNMU-V1.4_AUG-EV-PASAV3_0080810.1	-0.202794	1	-0.686722	0.692179	0.312847	0.757713	2.80597	7.95e-06	2.18177	0.209314	3.22018	0.000494278
PSNMU-V1.4_AUG-EV-PASAV3_0080730.1	-0.0291591	1	-0.0410978	1	2.28e-16	1	-2.93353	0.00866721	-3.7403	0.089823	-2.26566	0.254336
PSNMU-V1.4_AUG-EV-PASAV3_0080690.1	1.14821	0.444564	1.19637	0.226623	1.03545	0.000195776	-0.467089	0.787315	-0.577135	0.946891	-0.560334	0.768121
PSNMU-V1.4_AUG-EV-PASAV3_0080590.1	-0.247837	1	-0.656406	0.752642	0.0446434	1	2.40886	0.0090063	1.88538	0.406304	2.19486	0.194422
PSNMU-V1.4_AUG-EV-PASAV3_0080190.1	-0.0357796	1	-0.0851431	1	-0.0646429	1	1.75439	0.015502	1.36277	0.511323	1.95769	0.14568
PSNMU-V1.4_AUG-EV-PASAV3_0079890.1	0.477187	1	0.228183	0.991012	0.521424	0.286796	1.71307	0.0145063	1.53088	0.462964	1.39797	0.189236
PSNMU-V1.4_AUG-EV-PASAV3_0079810.1	0.0535844	1	0.0582892	1	-0.0144931	1	1.67031	0.035683	1.40376	0.603131	1.46943	0.18772
PSNMU-V1.4_AUG-EV-PASAV3_0079800.1	-0.449917	1	-0.753018	0.586318	-0.0487291	1	1.71288	0.0120896	1.28405	0.526015	1.76989	0.0960731
PSNMU-V1.4_AUG-EV-PASAV3_0079740.1	0.0215055	1	-0.312146	0.968902	0.317575	0.991807	3.68375	0.00238235	3.25683	0.289084	1.80934	0.449255
PSNMU-V1.4_AUG-EV-PASAV3_0079650.1	0.148204	1	0.54562	0.826331	-0.307223	0.870412	1.72609	0.0154902	1.36753	0.534623	1.6753	0.113125
PSNMU-V1.4_AUG-EV-PASAV3_0079640.1	0.450219	1	-0.553128	0.957448	0.793399	0.547691	5.85234	1.9e-19	5.04039	4.3e-05	5.14872	3.43e-10
PSNMU-V1.4_AUG-EV-PASAV3_0079570.1	0.442195	1	-0.362406	0.972102	1.26324	0.518415	-1.83277	0.0341691	-2.3585	0.267412	-1.99427	0.0374655
PSNMU-V1.4_AUG-EV-PASAV3_0079540.1	0.494212	1	0.894385	0.703228	-0.0838984	1	-1.50821	0.0357855	-1.22992	0.559916	-1.53838	0.115878
PSNMU-V1.4_AUG-EV-PASAV3_0079470.1	0.81008	1	-0.221738	0.993427	1.18119	0.00541067	5.65707	7.46e-11	4.85215	0.00912925	4.12031	2.74e-05
PSNMU-V1.4_AUG-EV-PASAV3_0079450.1	-0.753856	1	-1.70477	0.0480162	0.211403	0.981637	4.0522	0.000314352	2.70353	0.406509	3.36413	0.0719213
PSNMU-V1.4_AUG-EV-PASAV3_0079350.1	0.23591	1	0.208225	0.98607	0.195072	1	2.48787	0.000763568	1.94145	0.355276	2.46717	0.0107205
PSNMU-V1.4_AUG-EV-PASAV3_0079250.1	-0.203134	1	0.294788	0.986911	-0.0877923	1	-2.33146	0.000269077	-1.74733	0.34537	-2.41612	0.00363541
PSNMU-V1.4_AUG-EV-PASAV3_0079060.1	-0.505666	1	-0.64196	0.866681	-1.36203	0.0158925	-1.62949	0.0214569	-1.12235	0.790727	-1.71594	0.0688918
PSNMU-V1.4_AUG-EV-PASAV3_0078960.1	0.278447	1	0.00551529	1	0.315169	0.919536	0.924705	0.491674	-0.698232	0.9366	2.14733	0.0379036
PSNMU-V1.4_AUG-EV-PASAV3_0078900.1	-1.79109	0.0223517	-1.34869	0.232926	-1.37236	4.86e-08	-1.76881	0.0365284	-1.6688	0.420724	-1.96677	0.0480241
PSNMU-V1.4_AUG-EV-PASAV3_0078860.1	0.0527484	1	-0.291222	0.95981	0.363478	0.616611	1.91655	0.00536156	1.60014	0.329699	1.92908	0.06142
PSNMU-V1.4_AUG-EV-PASAV3_0078720.1	-0.384232	1	-0.424624	0.947786	-0.42742	0.883802	2.1819	0.00113829	1.81068	0.316269	1.45582	0.25115
PSNMU-V1.4_AUG-EV-PASAV3_0078660.1	-0.248981	1	-0.130908	1	-0.364675	1	-1.3641	0.11563	-1.61866	0.527619	-1.85457	0.0420054
PSNMU-V1.4_AUG-EV-PASAV3_0078620.1	-0.0552037	1	-0.352013	0.947786	0.278171	0.922667	3.29459	1.3e-07	2.81212	0.16705	3.06469	0.00253166
PSNMU-V1.4_AUG-EV-PASAV3_0078500.1	-0.393956	1	-0.358419	0.985989	-0.529626	1	-1.55704	0.0290073	-1.98386	0.296527	-1.4642	0.14558
PSNMU-V1.4_AUG-EV-PASAV3_0078440.1	0.0664925	1	-0.158566	1	-0.0874265	1	-3.33936	5.74e-08	-2.83924	0.0481296	-3.68641	9.92e-07
PSNMU-V1.4_AUG-EV-PASAV3_0078200.1	1.12591	1	1.81531	0.136669	0.39301	0.838037	1.72349	0.0170699	1.39259	0.563659	1.34846	0.223715
PSNMU-V1.4_AUG-EV-PASAV3_0078190.1	0.270716	1	0.444823	0.947786	0.119117	1	-1.78017	0.0219219	-2.14503	0.278047	-1.82655	0.0503201
PSNMU-V1.4_AUG-EV-PASAV3_0078170.1	0.768216	1	-0.382352	0.962423	1.28724	0.00742448	0.59509	0.607473	0.539246	0.930737	0.667262	0.665744
PSNMU-V1.4_AUG-EV-PASAV3_0078150.1	-0.181392	1	-0.0549182	1	-0.318929	1	-1.80109	0.00797707	-2.38757	0.205625	-1.72489	0.096056
PSNMU-V1.4_AUG-EV-PASAV3_0078030.1	0.135845	1	-0.0769851	1	0.266862	1	-1.75459	0.0209823	-0.80593	0.872808	-1.84997	0.0638676
PSNMU-V1.4_AUG-EV-PASAV3_0077940.1	-0.0852799	1	0.537472	0.961872	-0.716537	1	-1.81476	0.0144504	-2.39249	0.247164	-2.06752	0.0193009
PSNMU-V1.4_AUG-EV-PASAV3_0077830.1	-0.893137	1	0.392275	0.954723	-1.14996	0.00130089	-0.827572	0.665755	-1.01268	0.844415	-0.964166	0.728445
PSNMU-V1.4_AUG-EV-PASAV3_0077810.1	-1.48466	0.75995	-2.34	0.0420562	0.097931	1	1.25974	0.0974935	1.1022	0.703493	1.503	0.13402
PSNMU-V1.4_AUG-EV-PASAV3_0077650.1	1.49874	1	-0.14076	1	1.29879	0.0832588	6.49817	4.17e-21	5.71651	0.000651484	4.88621	4.61e-10
PSNMU-V1.4_AUG-EV-PASAV3_0077620.1	-0.30692	1	-0.107465	1	-2.22239	0.950017	-1.94813	0.0103835	-2.20651	0.282953	-1.59669	0.140403
PSNMU-V1.4_AUG-EV-PASAV3_0077520.1	2.20049	1	1.68288	0.729375	2.0906	0.0239292	2.78256	0.000320664	2.4357	0.187459	2.39235	0.0559493
PSNMU-V1.4_AUG-EV-PASAV3_0077510.1	3.2025	8.46e-08	2.95284	2.53e-05	3.20476	1.29e-31	1.03547	0.372827	2.33177	0.420081	2.21774	0.047168
PSNMU-V1.4_AUG-EV-PASAV3_0077420.1	-1.0052	1	-1.87088	0.0435743	0.0947974	1	-0.736791	0.756079	-0.852282	0.912447	-0.611612	0.862934
PSNMU-V1.4_AUG-EV-PASAV3_0077380.1	1.38787	1	0.989848	0.747305	1.31853	0.0186629	1.45607	0.0478427	1.5258	0.395857	1.05321	0.378038
PSNMU-V1.4_AUG-EV-PASAV3_0077320.1	0.00671376	1	-0.695401	0.954727	2.30701	0.919876	-2.87831	0.0238926	-2.06763	0.462628	-3.56196	0.0208705
PSNMU-V1.4_AUG-EV-PASAV3_0077300.1	-0.152461	1	-0.575524	0.778601	0.335271	0.711632	2.95357	2.2e-06	2.17637	0.187639	3.20986	0.000189861
PSNMU-V1.4_AUG-EV-PASAV3_0077290.1	-0.627476	1	-0.363078	0.963428	-0.951843	0.175588	-1.48578	0.0384192	-1.42957	0.427962	-1.39052	0.188829
PSNMU-V1.4_AUG-EV-PASAV3_0077240.1	-0.282768	1	-0.668072	0.793265	0.224852	1	2.46174	0.00103901	1.59565	0.513914	1.97242	0.115322
PSNMU-V1.4_AUG-EV-PASAV3_0077170.1	-0.252845	1	-0.945497	0.566151	0.619244	0.553005	4.08783	0.000121106	3.41464	0.296527	2.99198	0.0730358
PSNMU-V1.4_AUG-EV-PASAV3_0076990.1	1.51353	1	0.730011	0.908586	1.9036	0.0209271	0.526361	0.674075	0.410278	0.96081	0.196083	0.948215
PSNMU-V1.4_AUG-EV-PASAV3_0076960.1	-0.27415	1	-0.292765	0.961837	-0.0773144	1	-1.70248	0.0365284	-1.20371	0.705706	-1.46569	0.173871
PSNMU-V1.4_AUG-EV-PASAV3_0076800.1	0.948087	1	0.120293	1	1.36649	8.21e-07	2.01905	0.00889394	1.47085	0.513914	2.3802	0.00548307
PSNMU-V1.4_AUG-EV-PASAV3_0076780.1	-1.29339	0.802823	-1.81454	0.0395787	-0.985312	0.0213662	-1.27207	0.112163	-2.22902	0.176281	-0.539528	0.766172
PSNMU-V1.4_AUG-EV-PASAV3_0076770.2	0.143638	1	0.286122	0.985989	-0.266772	1	-2.00965	0.004213	-1.35045	0.592939	-2.39002	0.0050593
PSNMU-V1.4_AUG-EV-PASAV3_0076770.1	0.143638	1	0.286122	0.985989	-0.266772	1	-2.01259	0.00415678	-1.35045	0.592939	-2.39353	0.00499822
PSNMU-V1.4_AUG-EV-PASAV3_0076560.1	0.740071	1	-0.474337	0.947384	1.15338	0.200487	-2.08697	0.00249443	-2.39805	0.184976	-2.12271	0.0137905
PSNMU-V1.4_AUG-EV-PASAV3_0076510.1	0.10816	1	0.273678	0.981584	-0.127901	1	-2.03439	0.0114748	-1.45696	0.523412	-2.04018	0.0363306
PSNMU-V1.4_AUG-EV-PASAV3_0076440.1	0.00901569	1	0.260325	0.983583	-0.290673	0.992885	-1.65923	0.0193539	-2.06605	0.261613	-1.97129	0.0271539
PSNMU-V1.4_AUG-EV-PASAV3_0076260.1	0.42567	1	1.03103	0.839237	-2.31709	0.930818	3.70435	2.97e-05	3.28918	0.258929	2.76609	0.261403
PSNMU-V1.4_AUG-EV-PASAV3_0076190.1	-0.958318	1	-1.70801	0.0420562	-0.0287928	1	-0.362626	0.904556	-0.181869	0.997137	-0.237572	0.96399
PSNMU-V1.4_AUG-EV-PASAV3_0076160.1	-1.30696	1	-1.85276	0.0487397	-1.15127	0.0465841	0.680992	0.565658	0.194221	0.991677	1.43117	0.166954
PSNMU-V1.4_AUG-EV-PASAV3_0076150.1	-0.164406	1	-0.657503	0.801445	-0.163462	1	1.98511	0.00351617	1.17935	0.760341	2.61804	0.00109862
PSNMU-V1.4_AUG-EV-PASAV3_0076130.1	-0.527635	1	-0.651863	0.801854	-0.635945	0.206487	-1.91497	0.0587131	-2.31624	0.277228	-2.09901	0.0367827
PSNMU-V1.4_AUG-EV-PASAV3_0076100.1	0.192405	1	-0.0472127	1	0.387848	0.96869	-2.30081	0.000973498	-1.52801	0.420724	-2.53119	0.0027073
PSNMU-V1.4_AUG-EV-PASAV3_0076000.1	-0.337871	1	-0.505629	0.88543	-0.312952	0.979786	1.79792	0.014503	1.2055	0.63203	1.85485	0.128143
PSNMU-V1.4_AUG-EV-PASAV3_0075880.1	1.42817	1	0.958634	0.781755	1.36981	0.0136517	1.46493	0.0467683	1.5266	0.398179	1.07366	0.367449
PSNMU-V1.4_AUG-EV-PASAV3_0075730.1	-0.150432	1	-0.593129	0.826331	-0.517986	0.343657	-1.6011	0.0274865	-1.20193	0.670943	-1.13444	0.321244
PSNMU-V1.4_AUG-EV-PASAV3_0075690.1	1.49315	0.957901	1.05883	0.409635	1.92256	7.9e-05	-0.0519408	0.98446	-0.155963	0.996312	0.52022	0.804209
PSNMU-V1.4_AUG-EV-PASAV3_0075580.1	0.247001	1	0.137133	1	0.468464	0.534147	-1.92708	0.00755373	-2.56553	0.261212	-2.51204	0.0173161
PSNMU-V1.4_AUG-EV-PASAV3_0075460.1	-0.394132	1	-0.611546	0.863821	-0.548288	0.824309	2.2368	0.0236047	1.97141	0.451622	2.88498	0.17914
PSNMU-V1.4_AUG-EV-PASAV3_0075310.1	1.02046	1	1.21412	0.383836	0.699156	0.175713	2.71893	1.79e-05	2.37983	0.176281	2.44069	0.00433079
PSNMU-V1.4_AUG-EV-PASAV3_0075270.1	-0.00252223	1	0.0132922	1	-0.241013	1	-1.6743	0.0206059	-2.07017	0.29255	-1.8284	0.0447899
PSNMU-V1.4_AUG-EV-PASAV3_0075210.1	0.331246	1	0.325224	0.950623	0.293093	0.83648	2.24019	0.00489178	2.13256	0.319045	1.59116	0.159441
PSNMU-V1.4_AUG-EV-PASAV3_0075130.1	0.404422	1	-0.81339	0.51898	1.55624	0.000117476	2.00715	0.00428473	1.0334	0.737101	2.95843	0.000155708
PSNMU-V1.4_AUG-EV-PASAV3_0075120.1	0.0569135	1	0.0750498	1	0.0420157	1	1.80757	0.0153158	1.0142	0.765351	1.56388	0.164622
PSNMU-V1.4_AUG-EV-PASAV3_0075040.1	-0.453864	1	-0.378892	0.947786	-0.199854	1	-1.45922	0.0436031	-1.32713	0.489287	-1.46227	0.163103
PSNMU-V1.4_AUG-EV-PASAV3_0074970.1	1.55966	0.0604332	1.56141	0.0937107	1.35932	7.64e-08	1.46615	0.0471174	2.31524	0.222842	1.84921	0.0467673
PSNMU-V1.4_AUG-EV-PASAV3_0074930.1	1.15536	1	0.839575	0.67964	1.33933	0.043963	-1.16189	0.196104	-1.82893	0.283464	-0.400828	0.878247
PSNMU-V1.4_AUG-EV-PASAV3_0074890.1	0.221656	1	0.17929	0.994872	0.175667	1	-1.63341	0.0289408	-2.35345	0.184976	-1.46502	0.176045
PSNMU-V1.4_AUG-EV-PASAV3_0074880.1	-0.21854	1	-0.59274	0.768335	0.128901	1	-1.69193	0.0316411	-1.92727	0.265661	-1.75155	0.132365
PSNMU-V1.4_AUG-EV-PASAV3_0074600.1	-0.197531	1	-0.956251	0.687194	0.134066	1	-2.49748	0.000955519	-1.68096	0.49802	-2.79008	0.0017054
PSNMU-V1.4_AUG-EV-PASAV3_0074540.1	-0.878936	1	-0.767164	0.556934	-1.06937	0.000822531	0.229202	0.90351	0.719488	0.868017	-0.0285337	0.994768
PSNMU-V1.4_AUG-EV-PASAV3_0074520.1	-0.885916	1	-0.468533	0.976576	-1.43824	0.723352	-1.56644	0.0268705	-1.8907	0.287229	-1.72349	0.0758508
PSNMU-V1.4_AUG-EV-PASAV3_0074510.1	0.456252	1	0.921019	0.686003	0.420808	0.992885	-1.61813	0.0255856	-1.48676	0.63817	-1.40254	0.349015
PSNMU-V1.4_AUG-EV-PASAV3_0074420.1	-0.522928	1	-0.492494	0.931313	-0.750147	0.549383	-1.46008	0.0429719	-1.95403	0.287233	-1.48563	0.130374
PSNMU-V1.4_AUG-EV-PASAV3_0074250.1	-0.789586	1	-1.75819	0.0393996	-0.177935	1	0.321119	0.913184	-0.455395	0.982246	0.225221	0.965061
PSNMU-V1.4_AUG-EV-PASAV3_0074130.1	1.17324	1	0.510297	0.943722	1.38915	0.0497269	-1.62489	0.0193366	-1.63545	0.318492	-0.926373	0.492315
PSNMU-V1.4_AUG-EV-PASAV3_0074020.1	-1.2733	1	-0.18645	1	-4.59533	0.131467	-1.51147	0.0355702	-1.87735	0.305618	-1.91388	0.0403655
PSNMU-V1.4_AUG-EV-PASAV3_0073890.1	-0.98741	1	-2.45966	0.01268	-0.600805	0.904068	1.69699	0.0244185	0.763851	0.844788	2.40776	0.0066676
PSNMU-V1.4_AUG-EV-PASAV3_0073430.1	-1.02687	0.985083	-1.68679	0.0448647	-0.0897992	1	-0.7612	0.711688	-1.25932	0.773152	-0.169939	0.969961
PSNMU-V1.4_AUG-EV-PASAV3_0073360.1	-0.999917	1	-1.89024	0.0287045	-0.0509849	1	1.17256	0.529961	1.484	0.715818	0.792007	0.827711
PSNMU-V1.4_AUG-EV-PASAV3_0073120.1	2.00823	0.669904	-0.610112	0.905326	2.96648	1.06e-15	6.41971	7.3e-16	4.28664	0.0172407	6.06958	5.73e-12
PSNMU-V1.4_AUG-EV-PASAV3_0072980.1	1.79015	1	1.55822	0.528268	1.73502	0.000653729	0.615895	0.648888	0.608411	0.931519	0.776905	0.635453
PSNMU-V1.4_AUG-EV-PASAV3_0072900.1	-1.98678	0.499763	-2.93166	0.0251603	-1.04519	0.187786	1.34447	0.108969	0.118088	0.99909	1.16213	0.446855
PSNMU-V1.4_AUG-EV-PASAV3_0072880.1	-0.248716	1	-0.554087	0.812853	-0.00251918	1	1.54568	0.0473244	1.54276	0.403562	1.30924	0.296864
PSNMU-V1.4_AUG-EV-PASAV3_0072820.1	-1.70045	0.0680472	-2.24127	0.0325258	-0.04228	1	0.331015	0.828307	0.345755	0.974951	0.197472	0.946983
PSNMU-V1.4_AUG-EV-PASAV3_0072560.1	0.130134	1	0.172426	0.997287	0.0310835	1	-2.1976	0.00409667	-1.45718	0.495406	-2.61257	0.00255623
PSNMU-V1.4_AUG-EV-PASAV3_0072550.1	0.21607	1	-0.673659	0.914444	0.353794	1	-1.73468	0.0894744	-0.540264	0.974077	-2.34958	0.037782
PSNMU-V1.4_AUG-EV-PASAV3_0072490.1	-0.501269	1	-1.42715	0.135352	-0.615682	0.284459	-2.57313	0.00010098	-3.18848	0.176281	-1.40329	0.39918
PSNMU-V1.4_AUG-EV-PASAV3_0072360.1	-0.151954	1	0.0910959	1	-0.415586	1	-2.07761	0.0149739	-2.43421	0.255339	-2.24509	0.0171157
PSNMU-V1.4_AUG-EV-PASAV3_0072230.1	-0.570572	1	-0.954898	0.377478	-0.202011	0.991705	2.10611	0.044281	1.33423	0.826501	1.59632	0.564824
PSNMU-V1.4_AUG-EV-PASAV3_0072170.1	-0.146308	1	-0.352506	0.94869	0.0246558	1	2.07438	0.00187327	1.4097	0.579586	2.0366	0.0690686
PSNMU-V1.4_AUG-EV-PASAV3_0072110.1	0.327058	1	-0.231	0.995126	0.265071	1	-2.71622	5.98e-05	-1.87233	0.305357	-3.26413	3.77e-05
PSNMU-V1.4_AUG-EV-PASAV3_0072100.1	0.448535	1	0.864478	0.896513	-0.00943027	1	-1.5477	0.0308284	-1.73756	0.462092	-1.21382	0.271956
PSNMU-V1.4_AUG-EV-PASAV3_0072090.1	-0.972437	1	-1.86237	0.032131	0.000872459	1	-1.64923	0.349081	-1.59506	0.680428	-1.7902	0.545271
PSNMU-V1.4_AUG-EV-PASAV3_0071800.1	0.275801	1	0.0736554	1	0.21409	1	-1.91546	0.00549879	-0.734084	0.876814	-2.73191	0.000498288
PSNMU-V1.4_AUG-EV-PASAV3_0071530.1	-1.07651	1	-1.97872	0.725412	0.0870625	1	-2.12013	0.00455263	-2.62643	0.184976	-2.0826	0.0402749
PSNMU-V1.4_AUG-EV-PASAV3_0071440.1	1.05241	0.896683	0.384645	0.931313	1.88492	1.85e-11	1.25473	0.120175	0.680591	0.884314	1.9114	0.0298739
PSNMU-V1.4_AUG-EV-PASAV3_0071340.1	0.161697	1	0.208005	0.997287	0.0489742	1	-2.14881	0.00191572	-1.19083	0.70217	-3.1205	4.34e-05
PSNMU-V1.4_AUG-EV-PASAV3_0071330.1	-0.559412	1	-1.94059	0.269281	0.978508	0.942511	-1.80232	0.00787059	-1.92585	0.249113	-1.77394	0.0522221
PSNMU-V1.4_AUG-EV-PASAV3_0071310.1	-0.626336	1	0.369629	0.967894	-0.820106	0.7508	-2.35844	0.0002414	-2.27458	0.172104	-2.26609	0.00703006
PSNMU-V1.4_AUG-EV-PASAV3_0071300.1	-0.389272	1	-0.633662	0.733332	-0.18763	1	2.37138	0.000426513	2.36805	0.243746	1.91763	0.0726347
PSNMU-V1.4_AUG-EV-PASAV3_0071160.1	2.11752	0.000348053	2.01907	0.00677504	2.15781	1.1e-17	1.06059	0.317725	0.806995	0.871477	1.95008	0.047168
PSNMU-V1.4_AUG-EV-PASAV3_0070860.1	0.334861	1	-0.137677	1	0.559223	0.256888	1.85052	0.00955578	1.65242	0.398835	1.40992	0.179458
PSNMU-V1.4_AUG-EV-PASAV3_0070850.1	-0.0357261	1	-0.412236	0.925127	0.296806	0.795881	-1.80947	0.00826059	-2.99161	0.175045	-2.19889	0.0673672
PSNMU-V1.4_AUG-EV-PASAV3_0070830.1	-0.323189	1	-0.430024	0.908068	-0.314406	0.919876	1.65475	0.0349751	2.13088	0.258929	0.618495	0.752377
PSNMU-V1.4_AUG-EV-PASAV3_0070810.1	0.906357	1	1.04588	0.815435	0.513057	0.851537	1.66738	0.0202548	1.55536	0.497036	0.995066	0.454037
PSNMU-V1.4_AUG-EV-PASAV3_0070600.1	-0.710405	1	-0.405879	0.929449	-1.0367	0.0387809	-1.34615	0.126095	-1.25203	0.579027	-1.77802	0.194531
PSNMU-V1.4_AUG-EV-PASAV3_0070420.1	-0.842694	1	-1.80796	0.0448647	0.139418	1	0.517221	0.847086	0.334535	0.989398	0.902217	0.782408
PSNMU-V1.4_AUG-EV-PASAV3_0070300.1	0.470595	1	0.261632	0.975427	1.08823	0.0151504	-0.85795	0.380639	-2.24013	0.274303	1.06886	0.473266
PSNMU-V1.4_AUG-EV-PASAV3_0070150.1	-0.739171	1	-2.0183	0.0145179	0.690844	0.311682	-1.8735	0.00785378	-0.925725	0.755947	-2.52348	0.00302727
PSNMU-V1.4_AUG-EV-PASAV3_0070090.1	-0.109617	1	0.00176556	1	-0.475383	1	-3.37122	0.000114745	-1.89167	0.52794	-3.83731	6.48e-05
PSNMU-V1.4_AUG-EV-PASAV3_0070080.1	-0.299259	1	0.0941783	1	-0.653844	0.851635	-2.28752	0.049843	-2.22118	0.403821	-2.48652	0.0990405
PSNMU-V1.4_AUG-EV-PASAV3_0069970.1	0.378241	1	0.203883	0.986296	0.459447	0.387977	-1.48713	0.0412949	-1.98253	0.258929	-1.37624	0.211866
PSNMU-V1.4_AUG-EV-PASAV3_0069720.1	1.06689	0.669904	0.857429	0.4613	1.06355	7.73e-05	2.48348	0.000104344	2.24424	0.178534	2.89225	0.000348465
PSNMU-V1.4_AUG-EV-PASAV3_0069660.1	1.37747	1	-0.848523	0.862869	3.12795	7.23e-05	3.89742	3.25e-07	3.23668	0.115078	4.25401	6.44e-05
PSNMU-V1.4_AUG-EV-PASAV3_0069470.1	0.0780228	1	0.249482	0.991404	-0.307018	1	-1.93242	0.00424674	-1.3922	0.450156	-2.18561	0.0117114
PSNMU-V1.4_AUG-EV-PASAV3_0069440.1	-0.789692	1	-0.630233	0.976012	-1.11424	0.960651	-2.26921	0.0110721	-2.32067	0.298954	-1.94329	0.176592
PSNMU-V1.4_AUG-EV-PASAV3_0069350.1	-0.781932	1	-0.351376	0.97479	-1.38753	0.0365506	-0.0265158	0.997024	0.581144	0.961683	-0.819818	0.798781
PSNMU-V1.4_AUG-EV-PASAV3_0069270.2	0.463699	1	-0.623612	0.809864	1.14566	0.0075087	1.73266	0.0246303	0.88738	0.812937	2.75684	0.00081185
PSNMU-V1.4_AUG-EV-PASAV3_0069270.1	0.479134	1	-0.581648	0.843318	1.24414	0.00327505	1.71214	0.0268469	0.888257	0.813921	2.72565	0.000981113
PSNMU-V1.4_AUG-EV-PASAV3_0069220.1	0.481143	1	0.320728	0.977208	0.559222	0.98697	-2.37164	0.00297287	-1.73961	0.355276	-2.72812	0.00806732
PSNMU-V1.4_AUG-EV-PASAV3_0069160.1	-0.101502	1	-0.00777505	1	-0.374419	1	-1.65367	0.0169252	-2.02446	0.274957	-1.69784	0.130617
PSNMU-V1.4_AUG-EV-PASAV3_0068810.1	-0.606941	1	0.436559	0.94961	-0.844785	0.732741	-2.36222	0.000245146	-2.25641	0.173243	-2.27243	0.00704015
PSNMU-V1.4_AUG-EV-PASAV3_0068740.1	-0.895792	1	-0.658703	0.947786	-1.38682	0.883034	-2.14709	0.00299277	-2.63387	0.173591	-2.28161	0.00768103
PSNMU-V1.4_AUG-EV-PASAV3_0068730.1	1.35868	1	0.907299	0.729375	1.26734	0.187786	-2.11403	0.00222228	-2.67515	0.17243	-2.17849	0.0105251
PSNMU-V1.4_AUG-EV-PASAV3_0068490.1	0.997054	1	0.024434	1	1.47055	0.00778986	4.28527	9.55e-12	2.34639	0.242327	3.74219	2.81e-05
PSNMU-V1.4_AUG-EV-PASAV3_0068380.1	0.66109	1	2.04533	0.0338791	-0.100663	1	-0.136618	0.962297	1.01317	0.790727	-0.905601	0.57444
PSNMU-V1.4_AUG-EV-PASAV3_0068280.1	-0.150607	1	-0.436027	0.912598	0.0932405	1	1.50503	0.0363735	1.38598	0.513914	1.14947	0.336261
PSNMU-V1.4_AUG-EV-PASAV3_0068080.1	0.0405695	1	-0.132921	1	0.149758	1	1.82505	0.00692783	1.4222	0.44674	2.09446	0.0638911
PSNMU-V1.4_AUG-EV-PASAV3_0068000.1	0.00741905	1	-0.327712	0.954727	0.412526	0.471685	-1.92464	0.0127297	-2.22045	0.186922	-1.53192	0.38213
PSNMU-V1.4_AUG-EV-PASAV3_0067970.1	-0.578407	1	-0.478474	0.952235	-0.69554	0.919536	-1.80654	0.0115708	-2.23081	0.280788	-1.83906	0.0474905
PSNMU-V1.4_AUG-EV-PASAV3_0067850.1	0.140733	1	-0.449883	0.801854	0.730731	0.0574872	-1.61645	0.0348409	-1.40186	0.548295	-1.76786	0.0960731
PSNMU-V1.4_AUG-EV-PASAV3_0067710.1	-0.707844	1	-0.842682	0.571168	-1.0563	0.000171442	-1.64944	0.0709388	-0.377041	0.984802	-2.86216	0.00085228
PSNMU-V1.4_AUG-EV-PASAV3_0067650.1	0.204492	1	-0.24671	1	2.30701	0.919876	-3.33697	0.000598602	-2.96706	0.243746	-3.45358	0.00125147
PSNMU-V1.4_AUG-EV-PASAV3_0067570.1	0.308869	1	0.288102	0.962864	0.204351	0.995232	1.75983	0.0106319	1.51185	0.40577	1.4225	0.185847
PSNMU-V1.4_AUG-EV-PASAV3_0067510.1	0.924665	1	0.568802	0.886703	0.901252	0.117211	3.2632	4.26e-07	2.46568	0.243746	2.32616	0.00792914
PSNMU-V1.4_AUG-EV-PASAV3_0067390.1	-0.59998	1	-1.0995	0.259851	0.0680992	1	1.62158	0.0272667	1.51723	0.438022	1.31179	0.276509
PSNMU-V1.4_AUG-EV-PASAV3_0067380.1	-0.722434	1	-0.67745	0.710211	-1.04099	0.00871555	-0.364414	0.840109	-0.618629	0.925319	-0.960974	0.60403
PSNMU-V1.4_AUG-EV-PASAV3_0067320.2	1.33568	1	0.853606	0.792612	1.19999	0.126728	1.7074	0.0177031	1.0054	0.718845	1.79415	0.11195
PSNMU-V1.4_AUG-EV-PASAV3_0067320.1	1.31621	1	0.882163	0.777868	1.14127	0.153762	1.73312	0.015882	0.979649	0.731474	1.8333	0.10595
PSNMU-V1.4_AUG-EV-PASAV3_0067250.1	1.0968	1	0.34577	0.958242	1.15085	0.00049331	1.77316	0.0152859	1.69188	0.350436	1.73527	0.0640396
PSNMU-V1.4_AUG-EV-PASAV3_0067230.1	1.06397	0.848917	0.159485	0.997287	1.4703	4.89e-08	2.52418	0.00308591	1.89196	0.377904	2.4339	0.0090463
PSNMU-V1.4_AUG-EV-PASAV3_0067140.1	0.122397	1	0.176658	1	-0.166141	1	2.21126	0.00178998	2.71265	0.187459	1.55569	0.163227
PSNMU-V1.4_AUG-EV-PASAV3_0067040.1	0.681637	1	1.36931	0.278282	-0.0995527	1	2.28614	0.0120896	2.30412	0.293043	1.59057	0.300609
PSNMU-V1.4_AUG-EV-PASAV3_0067000.1	1.33787	0.464902	1.30095	0.0302116	1.40715	2.39e-05	-0.02609	0.995858	0.591552	0.953271	0.543206	0.827131
PSNMU-V1.4_AUG-EV-PASAV3_0066840.1	0.501367	1	1.26894	0.297472	0.442306	0.655821	-1.72505	0.0365284	-2.87738	0.181563	-2.00839	0.124108
PSNMU-V1.4_AUG-EV-PASAV3_0066720.1	-0.567918	1	-1.06263	0.270561	-0.125411	1	1.69143	0.0372294	1.3788	0.524845	1.92069	0.107683
PSNMU-V1.4_AUG-EV-PASAV3_0066390.1	-0.228545	1	0.126195	1	-0.359332	0.995426	-1.59591	0.0300379	-1.6737	0.353727	-1.46608	0.141136
PSNMU-V1.4_AUG-EV-PASAV3_0066210.1	0.0650959	1	0.222333	0.9837	-0.0832276	1	-1.63319	0.0183154	-1.73032	0.298954	-1.55418	0.1138
PSNMU-V1.4_AUG-EV-PASAV3_0066090.1	1.25793	1	1.36726	0.408334	1.12776	0.0400155	0.807772	0.500035	0.82415	0.852978	0.429462	0.843345
PSNMU-V1.4_AUG-EV-PASAV3_0066060.1	0.0497922	1	-0.281085	0.967894	0.269741	0.877773	1.77609	0.0154958	1.31643	0.585963	1.64236	0.0998288
PSNMU-V1.4_AUG-EV-PASAV3_0065930.1	-0.495004	1	-0.782989	0.574559	-0.184955	1	-1.57573	0.0384349	-1.57177	0.438022	-0.884089	0.501852
PSNMU-V1.4_AUG-EV-PASAV3_0065640.1	-0.311748	1	-0.702304	0.631563	-0.0131986	1	-1.63686	0.0301839	-1.76854	0.354226	-1.7824	0.0546625
PSNMU-V1.4_AUG-EV-PASAV3_0065620.1	0.304879	1	0.217591	0.997287	0.387057	0.981637	3.24028	7.95e-06	2.83127	0.249113	1.65992	0.254336
PSNMU-V1.4_AUG-EV-PASAV3_0065600.1	-0.647466	1	-0.705783	0.888392	-0.625121	0.952599	-1.78655	0.0154346	-2.03898	0.247822	-1.85675	0.12634
PSNMU-V1.4_AUG-EV-PASAV3_0065520.1	1.18204	0.363887	1.43535	0.0938363	1.24239	3.95e-06	-0.531225	0.814344	-0.481767	0.959757	-0.44444	0.848881
PSNMU-V1.4_AUG-EV-PASAV3_0065480.1	-0.379527	1	-0.19681	1	-0.523546	0.876608	-1.88839	0.00472186	-2.06581	0.255197	-1.7943	0.0523407
PSNMU-V1.4_AUG-EV-PASAV3_0065430.1	0.603387	1	0.605225	0.843318	0.523179	0.666394	-1.86278	0.0314132	-2.14895	0.293043	-2.05261	0.0685223
PSNMU-V1.4_AUG-EV-PASAV3_0065290.1	-0.30098	1	-0.15056	1	-0.532422	0.549383	-1.64311	0.0214569	-1.3334	0.506624	-1.86606	0.0478507
PSNMU-V1.4_AUG-EV-PASAV3_0065120.1	-0.437029	1	-0.933205	0.460474	-0.085108	1	2.49958	0.00413317	1.99082	0.480375	2.30314	0.0259464
PSNMU-V1.4_AUG-EV-PASAV3_0065080.1	0.445646	1	-0.592904	0.799043	1.28775	6.69e-07	1.19059	0.278859	0.165515	0.9959	2.63633	0.00236013
PSNMU-V1.4_AUG-EV-PASAV3_0064680.1	-0.285959	1	-0.602996	0.917142	-0.244162	1	-2.12673	0.00306613	-2.51114	0.204344	-2.25515	0.0080521
PSNMU-V1.4_AUG-EV-PASAV3_0064650.1	0.0559276	1	-0.0225335	1	-0.149188	1	2.33068	0.000385636	2.50659	0.187639	1.75591	0.101751
PSNMU-V1.4_AUG-EV-PASAV3_0064640.1	-0.00108981	1	0.0319409	1	-0.266015	0.91805	2.37963	0.00804609	2.51397	0.256819	1.69211	0.155485
PSNMU-V1.4_AUG-EV-PASAV3_0064550.1	0.844698	1	2.42767	0.0287045	-0.0730432	1	0.0109251	0.998749	0.542937	0.931063	-0.36103	0.865889
PSNMU-V1.4_AUG-EV-PASAV3_0064480.1	-0.392347	1	-1.26763	0.200327	0.817726	0.0151504	3.66247	0.00287307	-1.55851	0.688076	6.6623	6.24e-16
PSNMU-V1.4_AUG-EV-PASAV3_0064380.1	4.35217	4.16e-05	0.537547	0.94869	7.07789	7.77e-53	5.55436	3.36e-12	3.72146	0.0172407	7.09972	7.55e-16
PSNMU-V1.4_AUG-EV-PASAV3_0064370.1	0.455496	1	0.281777	0.983583	0.450802	0.775213	2.7606	1.53e-05	1.95799	0.261846	2.54913	0.0089993
PSNMU-V1.4_AUG-EV-PASAV3_0064310.1	-0.925613	1	-1.60307	0.0499696	-0.0516725	1	-0.681768	0.782557	-0.723998	0.9366	-0.61527	0.863464
PSNMU-V1.4_AUG-EV-PASAV3_0064210.1	-0.3462	1	-0.934865	0.440107	0.385313	0.553825	3.1039	4.26e-07	2.03313	0.32479	2.5735	0.00646195
PSNMU-V1.4_AUG-EV-PASAV3_0063750.1	-0.412608	1	-0.879816	0.777627	-0.0631092	1	-1.6106	0.0237266	-1.54917	0.462628	-1.83067	0.0594806
PSNMU-V1.4_AUG-EV-PASAV3_0063730.1	-2.27302	0.00951861	-2.71893	0.00404867	-0.75304	0.0581146	1.35677	0.067574	0.82921	0.824697	1.2905	0.25115
PSNMU-V1.4_AUG-EV-PASAV3_0063720.1	-2.96637	0.723565	-4.46225	0.00647528	-0.873763	1	2.84823	0.00854283	3.33659	0.196191	1.48384	0.532428
PSNMU-V1.4_AUG-EV-PASAV3_0063680.1	-1.09699	1	-1.38435	0.279439	-1.37625	8.93e-05	-0.278792	0.871511	-0.295267	0.984802	-0.615036	0.740658
PSNMU-V1.4_AUG-EV-PASAV3_0063650.1	-0.958382	1	-1.61335	0.0450793	-0.216048	0.982135	0.623783	0.697152	0.769346	0.897089	0.435168	0.866316
PSNMU-V1.4_AUG-EV-PASAV3_0063630.1	-0.703593	1	-0.554042	0.741572	-0.655312	0.136665	2.41085	0.00136585	2.4223	0.177476	2.28501	0.0594806
PSNMU-V1.4_AUG-EV-PASAV3_0063620.1	1.61152	0.413083	0.0804002	1	2.25444	2.94e-14	1.27716	0.278142	1.31932	0.646748	2.66365	0.00363319
PSNMU-V1.4_AUG-EV-PASAV3_0063520.1	2.29618	0.02197	-0.407549	0.944119	3.16666	4.4e-18	4.12776	8.34e-05	0.824847	0.814698	6.90597	6.46e-15
PSNMU-V1.4_AUG-EV-PASAV3_0063310.1	-0.513918	1	-0.02499	1	-0.828876	0.434031	-2.51902	0.0030997	-2.46594	0.247822	-3.24972	0.00122674
PSNMU-V1.4_AUG-EV-PASAV3_0063300.1	-0.0356108	1	-0.392929	0.931313	0.220506	0.982674	1.31687	0.103854	0.77253	0.846919	1.84061	0.0489117
PSNMU-V1.4_AUG-EV-PASAV3_0063230.1	1.51428	1	0.579341	0.973685	1.75463	0.115023	3.49556	3.36e-06	2.54212	0.240755	3.74328	0.00546372
PSNMU-V1.4_AUG-EV-PASAV3_0063110.1	1.39818	1	-0.0765539	1	2.56209	0.00784497	3.09251	8.32e-07	3.12609	0.173591	3.1238	0.000140527
PSNMU-V1.4_AUG-EV-PASAV3_0063100.1	-0.296758	1	-0.837028	0.731019	0.198107	1	2.38441	0.000294281	2.91275	0.0717463	1.68848	0.0684255
PSNMU-V1.4_AUG-EV-PASAV3_0063080.1	1.08863	1	0.970716	0.721852	0.448141	0.835261	1.64463	0.0262227	1.19605	0.628176	1.78656	0.0688918
PSNMU-V1.4_AUG-EV-PASAV3_0062850.1	0.0412643	1	0.0659789	1	0.0791555	1	-1.07644	0.280381	0.102131	1	-2.33904	0.00433079
PSNMU-V1.4_AUG-EV-PASAV3_0062680.1	1.20008	1	1.54955	0.709193	0.859194	0.570449	2.03652	0.0139899	2.17997	0.360279	1.20321	0.371613
PSNMU-V1.4_AUG-EV-PASAV3_0062420.1	0.664138	1	0.356023	0.952423	0.81692	0.0403323	1.97571	0.00573085	1.36394	0.512911	2.56354	0.0017054
PSNMU-V1.4_AUG-EV-PASAV3_0062410.1	2.98e-17	1	-9.34e-17	1	2.28e-16	1	-3.05503	0.0481585	-1.72297	0.746152	-4.03129	0.14066
PSNMU-V1.4_AUG-EV-PASAV3_0062250.1	-0.149103	1	0.0384103	1	-0.57718	0.706488	-1.67986	0.0182578	-1.73077	0.293043	-1.5525	0.157388
PSNMU-V1.4_AUG-EV-PASAV3_0061950.1	2.37867	0.048405	-0.0103369	1	2.99913	2.57e-20	5.39037	1.44e-11	4.06765	0.0420965	3.69029	0.000116363
PSNMU-V1.4_AUG-EV-PASAV3_0061900.1	-0.440747	1	-0.796262	0.586318	-0.168295	1	-1.80419	0.0473244	-2.14824	0.402961	-1.54556	0.16337
PSNMU-V1.4_AUG-EV-PASAV3_0061800.1	0.113284	1	0.205058	0.986021	-0.0969371	1	-1.98713	0.0376259	-1.8252	0.357198	-1.95968	0.0541574
PSNMU-V1.4_AUG-EV-PASAV3_0061700.1	-1.89318	0.091501	-2.54207	0.00652222	-0.405248	0.600511	0.70983	0.61927	0.281351	0.990034	0.417831	0.85122
PSNMU-V1.4_AUG-EV-PASAV3_0061690.1	-0.450363	1	-0.984518	0.355411	0.0899869	1	2.49262	9.11e-05	2.23229	0.205126	2.04198	0.052232
PSNMU-V1.4_AUG-EV-PASAV3_0061620.1	1.11468	1	0.621083	0.895363	1.44202	0.566377	-2.31618	0.00114075	-0.940164	0.852871	-3.13482	5.78e-05
PSNMU-V1.4_AUG-EV-PASAV3_0061540.1	-0.394187	1	-0.711223	0.632502	-0.249401	0.919876	2.47163	0.000412697	2.28118	0.270521	2.20145	0.0419217
PSNMU-V1.4_AUG-EV-PASAV3_0061390.1	-4.11818	3.67e-06	-3.82936	0.00274041	-3.55235	2.99e-16	-1.24261	0.385389	-1.24866	0.804116	-1.14206	0.60693
PSNMU-V1.4_AUG-EV-PASAV3_0061210.1	-1.0777	1	-2.06824	0.0467145	0.0991666	1	-0.750689	0.774372	0.135666	1	-1.53054	0.521326
PSNMU-V1.4_AUG-EV-PASAV3_0061200.1	-0.0786445	1	-0.0372681	1	0.106975	1	-2.79059	0.00129131	-1.75008	0.609674	-2.92064	0.00236013
PSNMU-V1.4_AUG-EV-PASAV3_0061080.1	0.983025	1	2.19929	0.0467145	0.400671	0.663759	-0.438416	0.759696	-0.776357	0.842276	-0.169359	0.954555
PSNMU-V1.4_AUG-EV-PASAV3_0060890.1	-0.911147	1	-1.74922	0.0406381	-0.063389	1	1.79021	0.207009	2.0682	0.577153	1.04743	0.736031
PSNMU-V1.4_AUG-EV-PASAV3_0060780.1	1.39976	1	0.670537	0.943039	1.89161	0.0306069	0.568398	0.776058	0.673172	0.943481	0.587552	0.818555
PSNMU-V1.4_AUG-EV-PASAV3_0060490.1	0.0998652	1	0.749737	0.780862	0.15381	1	-1.60012	0.0214569	-2.24576	0.217962	-1.7239	0.0922213
PSNMU-V1.4_AUG-EV-PASAV3_0060290.1	-0.869127	1	-1.82902	0.0251603	0.0881811	1	-0.442845	0.824748	-0.778983	0.92663	0.103405	0.976916
PSNMU-V1.4_AUG-EV-PASAV3_0060280.1	-1.53114	0.150015	-2.45077	0.0152442	-0.5368	0.197203	0.285136	0.874917	-0.266036	0.988276	0.163527	0.957558
PSNMU-V1.4_AUG-EV-PASAV3_0060170.1	-1.25701	0.383059	-1.75424	0.0479977	-0.37112	0.608361	0.484068	0.73318	-0.0138704	1	0.894339	0.502044
PSNMU-V1.4_AUG-EV-PASAV3_0059800.1	-0.838	1	-1.69065	0.121697	0.315203	0.993679	4.13396	0.000111464	2.48421	0.398835	4.48985	0.00318712
PSNMU-V1.4_AUG-EV-PASAV3_0059710.1	0.647797	1	-0.310993	0.95981	0.857216	0.0104751	1.45121	0.126136	0.842285	0.844415	2.07654	0.031781
PSNMU-V1.4_AUG-EV-PASAV3_0059600.1	0.0145855	1	-0.233211	0.991012	0.145901	1	3.32969	4.28e-08	2.50993	0.184976	3.20433	0.000346527
PSNMU-V1.4_AUG-EV-PASAV3_0059590.1	0.445298	1	0.725573	0.63669	0.101607	1	1.72218	0.0124126	1.66018	0.524427	1.4738	0.178632
PSNMU-V1.4_AUG-EV-PASAV3_0059520.1	-0.375244	1	-0.405175	0.931686	-0.356864	0.633353	-1.62449	0.0252553	-2.43062	0.261212	-2.27136	0.0209778
PSNMU-V1.4_AUG-EV-PASAV3_0059370.1	0.366493	1	0.528655	0.970021	-0.0268516	1	2.92029	0.00113829	2.71288	0.201124	2.01304	0.197269
PSNMU-V1.4_AUG-EV-PASAV3_0059340.1	-0.233274	1	-0.53597	0.826127	0.0779544	1	1.60286	0.0214569	1.47518	0.570141	1.4314	0.209795
PSNMU-V1.4_AUG-EV-PASAV3_0059290.1	0.422227	1	1.48652	0.151872	-0.152734	1	-1.69529	0.0144066	-0.946188	0.746152	-2.68506	0.00234325
PSNMU-V1.4_AUG-EV-PASAV3_0059280.1	2.00302	0.00951861	1.85347	0.032131	1.78128	4.3e-10	1.82746	0.0447676	2.35507	0.235355	1.46184	0.191114
PSNMU-V1.4_AUG-EV-PASAV3_0059190.1	0.505631	1	0.879286	0.564221	1.02241	0.0104751	0.661398	0.609118	0.865357	0.843749	0.541769	0.772759
PSNMU-V1.4_AUG-EV-PASAV3_0059110.1	0.736	1	-0.848112	0.78079	1.9421	0.00444588	5.43755	2.51e-17	3.67738	0.0254538	4.81228	8.74e-09
PSNMU-V1.4_AUG-EV-PASAV3_0059010.1	0.387	1	0.459903	0.922578	0.295025	0.89157	1.77655	0.0110027	1.7219	0.416561	1.22872	0.279599
PSNMU-V1.4_AUG-EV-PASAV3_0058980.1	-0.0332	1	0.083171	1	-0.435077	1	-1.63873	0.0185609	-2.11857	0.259981	-1.70382	0.09911
PSNMU-V1.4_AUG-EV-PASAV3_0058970.1	-0.377	1	0.0159707	1	-0.810268	0.789219	-1.74015	0.0184939	-2.17019	0.247164	-1.72349	0.181256
PSNMU-V1.4_AUG-EV-PASAV3_0058940.1	0.472	1	0.196676	0.990304	0.597774	0.138644	2.53224	0.000238463	2.2407	0.258929	1.92139	0.041575
PSNMU-V1.4_AUG-EV-PASAV3_0058690.1	0.557318	1	0.501658	0.875988	0.53553	0.251091	-2.2729	0.00293814	-2.52947	0.200714	-2.21637	0.0298739
PSNMU-V1.4_AUG-EV-PASAV3_0058680.1	-0.467859	1	-0.576224	0.945719	-0.110829	1	-1.53696	0.0355202	-1.93163	0.277228	-1.79707	0.0938089
PSNMU-V1.4_AUG-EV-PASAV3_0058530.1	-0.822944	1	-1.77797	0.0467145	0.12429	1	1.42265	0.330915	1.84899	0.650092	0.401655	0.927698
PSNMU-V1.4_AUG-EV-PASAV3_0058290.1	-0.085726	1	0.283732	0.973312	-0.235104	0.99789	2.12073	0.0110144	3.39165	0.0306879	0.299717	0.905412
PSNMU-V1.4_AUG-EV-PASAV3_0058280.1	0.58358	1	1.5451	0.264021	0.509505	0.843809	2.55611	0.00207359	3.23165	0.0306879	2.12056	0.169243
PSNMU-V1.4_AUG-EV-PASAV3_0058190.1	-0.210383	1	-0.126373	1	-0.0419055	1	-2.30243	0.00195885	-1.70186	0.368003	-2.12031	0.0907972
PSNMU-V1.4_AUG-EV-PASAV3_0058150.1	-0.227464	1	-0.42428	0.853215	-0.101259	1	-1.17695	0.135516	-0.602455	0.912929	-2.31316	0.0124281
PSNMU-V1.4_AUG-EV-PASAV3_0058040.1	0.218272	1	-0.387466	0.96915	0.134354	1	-1.96462	0.00717836	-2.47968	0.280788	-0.998248	0.460241
PSNMU-V1.4_AUG-EV-PASAV3_0057950.1	2.8303	1	-3.78769	0.409635	5.00513	2.69e-10	8.15765	4.59e-25	5.95006	0.00912925	5.78715	1.19e-10
PSNMU-V1.4_AUG-EV-PASAV3_0057930.1	1.16755	1	0.746003	0.734932	1.3785	0.0486196	0.662948	0.76943	-0.0374747	1	0.932949	0.715903
PSNMU-V1.4_AUG-EV-PASAV3_0057910.1	0.0646493	1	0.405137	0.938688	-0.47199	0.38619	-1.45353	0.0474286	-2.08912	0.240755	-1.46599	0.16115
PSNMU-V1.4_AUG-EV-PASAV3_0057750.1	-0.150814	1	-0.0776684	1	-0.517059	0.252193	-1.81448	0.0114841	-1.56915	0.504303	-1.20275	0.312903
PSNMU-V1.4_AUG-EV-PASAV3_0057620.1	0.768529	1	0.719923	0.629234	1.74153	2.64e-08	-0.365417	0.861432	-1.16633	0.791646	-0.305531	0.926184
PSNMU-V1.4_AUG-EV-PASAV3_0057600.1	-0.0254381	1	-0.482707	0.880156	0.575757	0.564707	2.14398	0.00107683	1.47465	0.507414	1.71521	0.133519
PSNMU-V1.4_AUG-EV-PASAV3_0057510.1	0.264908	1	0.208458	0.997287	0.210107	1	-2.02789	0.00250231	-1.18231	0.643235	-2.38629	0.00333546
PSNMU-V1.4_AUG-EV-PASAV3_0057500.1	-0.530904	1	-0.118381	1	-1.22779	0.000112924	-1.30357	0.162849	-1.55925	0.558309	-0.202925	0.948885
PSNMU-V1.4_AUG-EV-PASAV3_0057410.1	-0.327869	1	-0.324062	0.97591	-0.441195	0.989451	-1.6007	0.0377609	-2.1894	0.296527	-1.64371	0.0892017
PSNMU-V1.4_AUG-EV-PASAV3_0057340.1	-0.952172	1	-1.88486	0.0420562	0.0802234	1	-0.369421	0.908836	1.03982	0.87011	-1.07412	0.679184
PSNMU-V1.4_AUG-EV-PASAV3_0057320.1	1.22593	1	0.773417	0.900457	1.45055	0.044304	0.978646	0.382254	-0.30226	0.984802	2.03463	0.0901702
PSNMU-V1.4_AUG-EV-PASAV3_0057300.1	-0.332316	1	-0.333859	0.953303	-0.49813	0.355772	-2.58139	6.75e-05	-2.91417	0.0746886	-1.98117	0.0276363
PSNMU-V1.4_AUG-EV-PASAV3_0057110.1	0.0951504	1	-0.208393	1	0.371999	1	-1.94256	0.00730018	-2.66133	0.184976	-1.95983	0.0289172
PSNMU-V1.4_AUG-EV-PASAV3_0057100.1	-0.709333	1	-1.46765	0.0329232	0.258243	0.965835	-0.42255	0.878764	-0.616237	0.955885	-0.176214	0.971978
PSNMU-V1.4_AUG-EV-PASAV3_0057060.1	0.135067	1	0.0565067	1	0.182629	1	1.99604	0.00373646	1.75149	0.302135	2.18752	0.0297555
PSNMU-V1.4_AUG-EV-PASAV3_0056960.1	-0.745731	1	-1.22753	0.227032	-0.10454	1	2.02103	0.0452248	2.2867	0.283464	0.920908	0.714246
PSNMU-V1.4_AUG-EV-PASAV3_0056940.1	-0.479747	1	-0.987329	0.484208	0.0698814	1	1.54982	0.0344211	1.34725	0.576924	1.16237	0.334831
PSNMU-V1.4_AUG-EV-PASAV3_0056780.1	1.46064	1	0.620168	0.918486	1.86804	0.002298	7.60006	8.56e-23	5.79482	0.00227001	4.89255	2.27e-07
PSNMU-V1.4_AUG-EV-PASAV3_0056760.1	-0.762801	1	-1.91874	0.0420562	0.236157	0.960651	3.12738	0.00202146	2.18698	0.571313	1.66798	0.446164
PSNMU-V1.4_AUG-EV-PASAV3_0056660.1	-0.278877	1	-0.291749	0.970021	-0.193451	1	2.14179	0.0105125	2.24816	0.256819	1.50502	0.178802
PSNMU-V1.4_AUG-EV-PASAV3_0056610.1	-0.164806	1	0.459642	0.947115	-0.843661	0.692622	-2.30738	0.00279879	-1.08454	0.781605	-2.92919	0.000691737
PSNMU-V1.4_AUG-EV-PASAV3_0056550.1	-0.401476	1	-0.332	0.977208	-0.479476	1	-1.65497	0.0408463	-2.12293	0.315294	-1.7673	0.067429
PSNMU-V1.4_AUG-EV-PASAV3_0056530.1	0.728344	1	0.0476786	1	1.07277	0.000156428	2.61345	0.000569575	1.83514	0.374582	2.63564	0.00325058
PSNMU-V1.4_AUG-EV-PASAV3_0056390.1	-0.337295	1	-0.354951	0.985989	-0.379164	1	-2.34094	0.00471598	-1.99174	0.277228	-2.53735	0.033849
PSNMU-V1.4_AUG-EV-PASAV3_0056380.1	-0.0528899	1	0.0563449	1	-0.266568	1	-1.74735	0.0263745	-2.29937	0.258929	-1.86928	0.0475782
PSNMU-V1.4_AUG-EV-PASAV3_0056190.1	1.0631	1	-1.32972	0.787225	3.40362	0.0158925	5.58802	5.07e-12	3.5027	0.235355	6.47849	1.36e-08
PSNMU-V1.4_AUG-EV-PASAV3_0056070.1	0.193303	1	0.53748	0.863207	-0.218105	1	-1.77792	0.0113162	-1.99932	0.258929	-1.76629	0.0522892
PSNMU-V1.4_AUG-EV-PASAV3_0056040.1	-0.973997	1	-0.483268	0.888392	-1.41654	9.44e-08	-0.263404	0.900775	0.315822	0.98489	-0.989883	0.441375
PSNMU-V1.4_AUG-EV-PASAV3_0055970.1	0.0953016	1	-0.147271	1	-0.459693	0.544758	-2.11601	0.00178998	-1.81538	0.455579	-1.56855	0.120556
PSNMU-V1.4_AUG-EV-PASAV3_0055890.1	-0.198109	1	-0.394369	0.955222	0.0918571	1	-2.90593	0.0100413	-2.35398	0.351853	-2.89933	0.0489117
PSNMU-V1.4_AUG-EV-PASAV3_0055830.1	0.695381	1	0.501875	0.863207	0.620707	0.130839	2.04486	0.00609255	2.12102	0.286646	1.32967	0.214574
PSNMU-V1.4_AUG-EV-PASAV3_0055650.1	1.81223	1	2.42878	0.0667657	1.48369	0.0387801	-1.26061	0.103283	-1.30593	0.599713	-1.29143	0.231357
PSNMU-V1.4_AUG-EV-PASAV3_0055440.1	0.859357	1	1.18301	0.430636	0.265463	0.981637	1.74035	0.0118123	1.54048	0.398802	1.41704	0.212851
PSNMU-V1.4_AUG-EV-PASAV3_0055410.1	-0.35921	1	0.0195987	1	-0.691715	0.938489	-2.31696	0.00040429	-1.75878	0.296527	-2.62992	0.00129404
PSNMU-V1.4_AUG-EV-PASAV3_0055400.1	0.431556	1	0.677001	0.866496	0.317583	1	-1.94035	0.00987716	-0.869468	0.824697	-2.43096	0.00646195
PSNMU-V1.4_AUG-EV-PASAV3_0055360.1	0.350838	1	0.0429986	1	0.650629	0.0581146	-1.73647	0.0451115	-2.53967	0.181563	-0.263029	0.948215
PSNMU-V1.4_AUG-EV-PASAV3_0055300.1	0.0580021	1	0.031471	1	0.0616954	1	-2.35196	0.000311245	-1.25385	0.579027	-2.84402	0.000259286
PSNMU-V1.4_AUG-EV-PASAV3_0055250.1	1.05361	0.75995	1.18975	0.205288	1.02399	0.00128224	-0.544509	0.805516	-0.519301	0.952294	-0.450693	0.846145
PSNMU-V1.4_AUG-EV-PASAV3_0055160.1	-0.703692	1	0.132785	1	-2.15398	0.355772	-2.53423	0.000120863	-2.35763	0.16705	-2.65443	0.00190958
PSNMU-V1.4_AUG-EV-PASAV3_0055080.1	0.0195836	1	0.0656795	1	0.00636748	1	-2.4058	0.00035584	-1.51048	0.398802	-2.83889	0.000494278
PSNMU-V1.4_AUG-EV-PASAV3_0055070.1	-0.0380706	1	-0.303927	0.981659	-0.00137365	1	-2.42479	0.000189949	-1.57961	0.34537	-2.82116	0.000300341
PSNMU-V1.4_AUG-EV-PASAV3_0055060.1	-0.172501	1	0.246639	0.990716	-0.542714	0.863466	-1.89795	0.00617318	-0.892839	0.78373	-2.43783	0.00267518
PSNMU-V1.4_AUG-EV-PASAV3_0054730.1	-0.110944	1	0.109628	1	-0.0904645	1	3.34679	0.00435015	3.10213	0.222019	3.85226	0.0156665
PSNMU-V1.4_AUG-EV-PASAV3_0054580.1	0.455648	1	-0.648159	0.797611	1.55093	0.000371919	1.89543	0.0119712	1.41747	0.676394	1.63922	0.113687
PSNMU-V1.4_AUG-EV-PASAV3_0054470.1	-0.0496187	1	0.22791	0.989055	-0.316969	0.958436	5.30674	1.35e-09	3.46743	0.46682	1.70969	0.423845
PSNMU-V1.4_AUG-EV-PASAV3_0054320.1	-0.0777836	1	-0.369879	0.954727	-0.126916	1	-2.80639	3.29e-05	-1.66613	0.32479	-3.24978	5.12e-05
PSNMU-V1.4_AUG-EV-PASAV3_0054200.1	0.517773	1	1.52847	0.131895	0.205099	0.991705	2.27093	0.00334732	3.49217	0.27028	1.82654	0.0750613
PSNMU-V1.4_AUG-EV-PASAV3_0054130.1	0.700471	1	0.0426843	1	1.03911	0.123268	2.19598	0.000858131	1.54659	0.383086	1.5989	0.163103
PSNMU-V1.4_AUG-EV-PASAV3_0053950.1	0.635496	1	1.21596	0.423533	-0.00467963	1	3.04025	1.1e-05	2.66642	0.27028	2.43634	0.0764015
PSNMU-V1.4_AUG-EV-PASAV3_0053900.1	0.108937	1	-0.0441981	1	0.382615	0.943962	1.87798	0.00628761	2.03722	0.247164	1.92144	0.0760665
PSNMU-V1.4_AUG-EV-PASAV3_0053890.1	0.0228571	1	-0.128916	1	0.073014	1	1.5017	0.0371694	1.31503	0.556905	1.13291	0.335314
PSNMU-V1.4_AUG-EV-PASAV3_0053870.1	1.18881	1	0.554758	0.947786	1.63403	0.0187435	0.236702	0.917819	-0.119396	1	0.638288	0.754602
PSNMU-V1.4_AUG-EV-PASAV3_0053860.1	1.23547	0.606163	1.2729	0.206655	1.46109	1.47e-07	0.301971	0.874017	1.08135	0.804435	1.32026	0.333993
PSNMU-V1.4_AUG-EV-PASAV3_0053840.1	0.861744	1	-0.209657	0.989611	2.00501	3.53e-14	2.32358	0.00195885	2.02026	0.283501	3.43607	1.94e-05
PSNMU-V1.4_AUG-EV-PASAV3_0053830.1	0.260824	1	0.391403	0.95981	0.381825	0.69149	3.21785	6.56e-06	3.44269	0.146208	2.41807	0.0889951
PSNMU-V1.4_AUG-EV-PASAV3_0053790.1	-0.191011	1	-0.0692467	1	-0.495406	0.371085	-1.99135	0.0141354	-1.16049	0.74132	-1.71459	0.100072
PSNMU-V1.4_AUG-EV-PASAV3_0053570.1	1.60049	1	-0.324146	0.9898	2.69388	1.74e-05	7.62033	1.42e-17	5.09825	0.0717463	5.68968	3.42e-09
PSNMU-V1.4_AUG-EV-PASAV3_0053550.1	-0.0731439	1	-0.229975	0.985304	0.0148899	1	-1.49852	0.0481585	-2.42411	0.279335	-1.93184	0.0451006
PSNMU-V1.4_AUG-EV-PASAV3_0053500.1	-0.0218051	1	0.145617	1	-0.133839	1	-2.02756	0.00226962	-2.33789	0.173243	-1.86868	0.037782
PSNMU-V1.4_AUG-EV-PASAV3_0053490.1	-0.294209	1	-0.734797	0.631563	0.219927	1	-1.61474	0.0263692	-1.64236	0.322005	-1.52022	0.151924
PSNMU-V1.4_AUG-EV-PASAV3_0053290.1	-0.164136	1	-0.208269	0.997287	-0.230951	1	-1.99907	0.0087151	-2.0444	0.25309	-1.98859	0.058553
PSNMU-V1.4_AUG-EV-PASAV3_0053280.1	-0.171097	1	0.304471	0.983583	-0.778554	0.642633	-2.1864	0.00074701	-2.10264	0.187459	-2.23256	0.00713694
PSNMU-V1.4_AUG-EV-PASAV3_0053270.1	0.164046	1	0.585571	0.875813	-0.171125	1	-1.77615	0.0103216	-1.484	0.394621	-1.67549	0.0782248
PSNMU-V1.4_AUG-EV-PASAV3_0053260.1	0.595209	1	0.256528	0.985989	1.21424	0.0306069	-1.74079	0.185327	-2.79674	0.222019	-0.742958	0.820156
PSNMU-V1.4_AUG-EV-PASAV3_0052840.1	1.0634	1	1.02576	0.526335	1.02445	0.0250986	-0.867407	0.370577	-0.977141	0.759433	-0.973769	0.608921
PSNMU-V1.4_AUG-EV-PASAV3_0052820.1	-0.988875	1	-1.98629	0.0499696	0.154841	1	0.132629	0.970738	-0.175666	0.99909	-0.0245506	0.997853
PSNMU-V1.4_AUG-EV-PASAV3_0052460.1	-1.21643	1	-1.02823	0.842515	-1.54864	0.767812	-1.80713	0.00870686	-2.18866	0.247164	-2.01322	0.0233809
PSNMU-V1.4_AUG-EV-PASAV3_0052300.1	2.84859	0.0849775	0.0517086	1	4.53993	2.76e-22	4.19142	8.08e-08	3.36712	0.413434	2.80486	0.00219217
PSNMU-V1.4_AUG-EV-PASAV3_0052260.1	0.601375	1	1.03284	0.524523	0.14856	1	2.6547	0.00413191	2.36317	0.260763	2.49784	0.0938089
PSNMU-V1.4_AUG-EV-PASAV3_0052230.1	-0.202941	1	-0.242057	0.985989	-0.312576	1	-1.63513	0.0415816	-2.12044	0.250331	-1.8507	0.168075
PSNMU-V1.4_AUG-EV-PASAV3_0052150.1	-0.449416	1	-0.671667	0.947384	0.165308	1	-3.95029	1.93e-08	-3.49008	0.173591	-2.87559	0.0034934
PSNMU-V1.4_AUG-EV-PASAV3_0052050.1	-0.349135	1	-0.292154	0.986911	-0.421292	1	-1.86502	0.010251	-1.72197	0.32342	-2.21246	0.017716
PSNMU-V1.4_AUG-EV-PASAV3_0052010.1	0.635823	1	0.611741	0.789134	1.16399	6.22e-06	-0.19018	0.935261	-1.17915	0.759433	0.119792	0.971978
PSNMU-V1.4_AUG-EV-PASAV3_0051680.1	1.30697	1	0.571827	0.888392	1.83975	5.12e-07	2.35616	0.00144163	2.0479	0.284149	2.64341	0.0026255
PSNMU-V1.4_AUG-EV-PASAV3_0051520.2	1.4932	0.0557238	1.04717	0.386083	2.24853	3.76e-19	1.07939	0.471894	1.35689	0.579027	0.894786	0.568041
PSNMU-V1.4_AUG-EV-PASAV3_0051520.1	1.49308	0.0557238	1.04717	0.386083	2.24838	3.76e-19	1.07935	0.471894	1.35686	0.579027	0.89479	0.568041
PSNMU-V1.4_AUG-EV-PASAV3_0051420.1	1.21034	1	0.649755	0.808199	1.62488	0.0110757	0.139649	0.958569	0.0422977	1	0.618007	0.747398
PSNMU-V1.4_AUG-EV-PASAV3_0051380.1	-0.369148	1	-0.402425	0.94852	-0.332917	0.975825	-1.59784	0.0256365	-2.0844	0.283464	-1.87103	0.0419193
PSNMU-V1.4_AUG-EV-PASAV3_0051110.1	3.6224	0.000525498	1.35278	0.473219	5.77396	2.97e-36	6.30012	1.9e-14	4.99404	0.0476887	6.25559	2.56e-13
PSNMU-V1.4_AUG-EV-PASAV3_0051090.1	0.414139	1	0.0415757	1	0.687704	0.675065	3.80776	5.75e-06	3.44156	0.0717463	2.81612	0.0738927
PSNMU-V1.4_AUG-EV-PASAV3_0050660.1	-0.896014	1	-1.42749	0.10602	-0.0369221	1	-2.17455	0.00326982	-2.07554	0.381915	-1.1842	0.320416
PSNMU-V1.4_AUG-EV-PASAV3_0050620.1	1.51154	1	1.56311	0.591491	1.19608	0.198791	2.24112	0.00144163	1.52521	0.414875	2.01626	0.0557886
PSNMU-V1.4_AUG-EV-PASAV3_0050420.1	0.581406	1	0.879758	0.618	0.233573	1	1.81569	0.0103835	2.04715	0.255339	1.19388	0.293885
PSNMU-V1.4_AUG-EV-PASAV3_0050310.1	0.316568	1	-0.238474	0.982695	0.924212	0.00216226	2.00828	0.00468999	1.11506	0.682162	2.4869	0.00492433
PSNMU-V1.4_AUG-EV-PASAV3_0050300.1	1.17484	1	0.767866	0.781729	1.03208	0.243379	1.7224	0.0265015	1.41157	0.557468	2.3313	0.0235951
PSNMU-V1.4_AUG-EV-PASAV3_0050230.1	-0.413785	1	-0.635076	0.724619	-0.159945	1	-1.68339	0.0177031	-1.87047	0.255022	-1.5409	0.168557
PSNMU-V1.4_AUG-EV-PASAV3_0050140.1	-0.526191	1	-0.258052	0.993427	-0.77077	0.459585	-2.14132	0.00114115	-1.92332	0.255022	-1.66537	0.0820512
PSNMU-V1.4_AUG-EV-PASAV3_0049910.1	-0.583063	1	-1.13382	0.559244	0.144887	1	2.58667	0.000145024	2.13973	0.283464	1.44556	0.186361
PSNMU-V1.4_AUG-EV-PASAV3_0049690.1	-0.369984	1	-0.489981	0.917142	-0.4384	0.883802	-1.8947	0.028466	-2.28104	0.279378	-2.01339	0.0384167
PSNMU-V1.4_AUG-EV-PASAV3_0049460.1	0.926659	1	0.557382	0.883514	1.19711	0.0300408	-0.524793	0.710214	-0.997452	0.730167	0.102551	0.976422
PSNMU-V1.4_AUG-EV-PASAV3_0049450.1	-1.76941	0.0155442	-2.22469	0.0205691	-1.21981	0.00187953	-1.1371	0.182553	-1.85534	0.297483	-0.566868	0.739459
PSNMU-V1.4_AUG-EV-PASAV3_0049400.1	1.42641	0.438381	2.5141	0.00968488	1.77347	5.84e-09	-0.660796	0.571789	-0.760126	0.884474	-0.657987	0.689001
PSNMU-V1.4_AUG-EV-PASAV3_0049380.1	-0.792849	1	0.259175	1	-2.17527	0.000164855	-1.60047	0.251004	-2.30653	0.438022	-1.87286	0.296864
PSNMU-V1.4_AUG-EV-PASAV3_0049350.1	1.22729	1	0.385543	0.989055	1.48638	0.0350918	2.15402	0.00281146	1.65496	0.709571	1.29518	0.436496
PSNMU-V1.4_AUG-EV-PASAV3_0049320.1	-0.567894	1	-1.59919	0.225304	1.26869	4.96e-05	1.54423	0.0329986	0.894324	0.773652	2.06469	0.0194917
PSNMU-V1.4_AUG-EV-PASAV3_0049310.1	-0.468608	1	-1.43748	0.384296	1.34824	0.00181167	1.57781	0.0449764	0.965654	0.759433	2.0683	0.0347565
PSNMU-V1.4_AUG-EV-PASAV3_0049280.1	0.133281	1	1.32381	0.820008	-3.12488	0.670371	-1.65274	0.0349751	-1.92877	0.305357	-2.21159	0.0485374
PSNMU-V1.4_AUG-EV-PASAV3_0049240.1	-2.11805	0.0380538	-2.66604	0.0106239	0.00614934	1	0.921836	0.337482	0.526417	0.9366	1.29162	0.234751
PSNMU-V1.4_AUG-EV-PASAV3_0049220.1	0.900114	1	0.715074	0.735445	0.95987	0.00141233	4.07113	1.08e-06	2.42563	0.315294	3.04111	0.0114909
PSNMU-V1.4_AUG-EV-PASAV3_0048930.1	1.53168	0.0855681	1.86292	0.030798	0.979441	0.000855848	-1.88061	0.0684294	-2.42347	0.227777	-1.88733	0.0967051
PSNMU-V1.4_AUG-EV-PASAV3_0048810.1	0.911533	1	1.71713	0.0499696	0.300568	0.789499	1.05366	0.247352	1.05528	0.74132	1.01664	0.409126
PSNMU-V1.4_AUG-EV-PASAV3_0048680.1	-1.0434	0.966955	-2.11855	0.00780057	-0.149456	1	0.872322	0.654148	1.56972	0.688076	0.60858	0.841643
PSNMU-V1.4_AUG-EV-PASAV3_0048670.1	1.35418	0.134518	2.07199	0.00480053	0.743062	0.0244543	1.3924	0.0995019	1.67074	0.35888	1.1272	0.351042
PSNMU-V1.4_AUG-EV-PASAV3_0048290.1	0.450122	1	0.578991	0.890273	0.122418	1	2.77046	0.000188907	2.99575	0.117281	1.83377	0.110199
PSNMU-V1.4_AUG-EV-PASAV3_0048260.1	-0.084047	1	0.208357	0.997287	-0.477605	0.974172	-1.81106	0.00987716	-2.11075	0.258929	-2.15204	0.0130226
PSNMU-V1.4_AUG-EV-PASAV3_0048090.1	4.40412	1.53e-05	0.526349	0.947115	7.8199	2.35e-59	5.38822	4.26e-13	4.18684	0.00842612	5.97253	3.89e-13
PSNMU-V1.4_AUG-EV-PASAV3_0047960.1	-0.185669	1	-0.445195	0.826331	0.038159	1	-1.74101	0.0120851	-1.95922	0.283464	-2.13555	0.0246806
PSNMU-V1.4_AUG-EV-PASAV3_0047910.1	1.18124	1	2.01502	0.236864	0.124713	1	-1.50266	0.0370839	-1.95209	0.296527	-1.73589	0.0684255
PSNMU-V1.4_AUG-EV-PASAV3_0047900.1	-0.283689	1	-0.139358	1	-0.541337	0.905965	-1.75253	0.0101078	-2.41408	0.21537	-1.9894	0.0510193
PSNMU-V1.4_AUG-EV-PASAV3_0047840.1	-0.549534	1	-1.134	0.278282	0.0807371	1	1.98467	0.00272263	1.33526	0.554588	1.97657	0.0457282
PSNMU-V1.4_AUG-EV-PASAV3_0047520.1	-0.171948	1	-0.389175	0.888159	-0.00661157	1	-1.29857	0.106457	-1.9782	0.297483	-2.13743	0.0255676
PSNMU-V1.4_AUG-EV-PASAV3_0047220.1	-0.114389	1	0.0233208	1	-0.523016	0.890318	-1.52681	0.0451115	-1.9717	0.338783	-1.57666	0.105024
PSNMU-V1.4_AUG-EV-PASAV3_0046880.1	1.22829	0.417757	0.193201	0.9898	1.72201	3.32e-11	2.48164	0.000820476	1.90258	0.330828	2.59702	0.00234325
PSNMU-V1.4_AUG-EV-PASAV3_0046810.1	0.278477	1	0.332907	0.947786	0.255582	0.919876	1.89295	0.00842665	1.78814	0.315294	1.96831	0.0438104
PSNMU-V1.4_AUG-EV-PASAV3_0046690.1	0.352927	1	0.363802	0.947786	0.250786	0.95997	-1.79754	0.0262227	-1.92181	0.296527	-1.16644	0.41166
PSNMU-V1.4_AUG-EV-PASAV3_0046630.1	-0.604075	1	-0.394713	0.959078	-0.932862	0.795881	-2.10643	0.00192666	-2.39746	0.181563	-2.22507	0.00719984
PSNMU-V1.4_AUG-EV-PASAV3_0046620.1	-0.0121453	1	-0.137449	1	0.0305493	1	-1.78204	0.0179712	-1.93025	0.34537	-2.63634	0.00580953
PSNMU-V1.4_AUG-EV-PASAV3_0046610.1	0.0956216	1	-0.225121	0.985	0.328817	0.770502	-1.71698	0.0324407	-1.67928	0.463581	-1.80544	0.0828096
PSNMU-V1.4_AUG-EV-PASAV3_0046580.1	-0.510075	1	-0.154868	0.997287	-1.26429	3.42e-05	0.48928	0.760269	1.02738	0.781605	0.234556	0.937894
PSNMU-V1.4_AUG-EV-PASAV3_0046510.1	-0.633622	1	0.72999	0.985989	-3.0511	0.702596	4.46215	1.79e-05	3.07142	0.330828	3.13608	0.0721407
PSNMU-V1.4_AUG-EV-PASAV3_0046500.1	-0.644944	1	-0.706563	0.677141	-0.607117	0.0992858	-1.5272	0.0324407	-2.04156	0.284863	-1.88611	0.0935221
PSNMU-V1.4_AUG-EV-PASAV3_0046460.1	0.937709	1	0.783883	0.823138	0.743994	0.500991	1.94451	0.0103552	1.88436	0.319337	1.1247	0.390936
PSNMU-V1.4_AUG-EV-PASAV3_0046280.1	-0.33342	1	-0.495298	0.858337	-0.353252	0.654466	1.57589	0.0288329	1.31956	0.560748	1.52479	0.193237
PSNMU-V1.4_AUG-EV-PASAV3_0046270.1	0.522963	1	1.07261	0.524523	-0.0455896	1	3.1096	6.56e-06	2.79071	0.227777	2.48897	0.0860372
PSNMU-V1.4_AUG-EV-PASAV3_0046180.1	-0.426608	1	-0.860028	0.522715	0.0286505	1	2.59639	3.66e-05	2.14876	0.247822	2.44262	0.0113183
PSNMU-V1.4_AUG-EV-PASAV3_0046170.1	-0.445875	1	0.138558	1	-1.03678	0.000223086	0.286346	0.880053	1.55347	0.356087	-0.678263	0.677295
PSNMU-V1.4_AUG-EV-PASAV3_0045580.1	-1.88514	0.949622	-2.7982	0.00480053	-0.725131	0.708695	0.835493	0.500882	0.139762	0.99909	1.1922	0.402058
PSNMU-V1.4_AUG-EV-PASAV3_0045570.1	-0.201216	1	-0.75482	0.582519	0.218273	0.97076	1.82446	0.00776279	1.36031	0.513914	1.83732	0.0447852
PSNMU-V1.4_AUG-EV-PASAV3_0045550.1	0.239258	1	1.06843	0.338892	-0.0145059	1	-1.73079	0.0236047	-2.6472	0.222019	-2.02679	0.0209856
PSNMU-V1.4_AUG-EV-PASAV3_0044870.1	-0.53065	1	-1.36531	0.031018	0.334734	0.789219	-0.478119	0.791287	-0.539494	0.945207	0.0181064	0.997853
PSNMU-V1.4_AUG-EV-PASAV3_0044630.1	-0.159084	1	-0.133111	1	-0.177589	1	-1.57255	0.0249968	-2.10767	0.25309	-1.79807	0.0865142
PSNMU-V1.4_AUG-EV-PASAV3_0044590.1	-0.0476117	1	-0.0861566	1	0.044216	1	1.69348	0.0195387	1.36045	0.567616	1.32896	0.239574
PSNMU-V1.4_AUG-EV-PASAV3_0044340.1	-0.0224795	1	-0.27952	0.97591	0.110179	1	1.6278	0.0288336	1.43235	0.445072	1.62485	0.150132
PSNMU-V1.4_AUG-EV-PASAV3_0044260.1	1.41641	1	1.25082	0.403384	1.48335	0.000847129	0.60847	0.616327	0.495058	0.945207	0.598145	0.747364
PSNMU-V1.4_AUG-EV-PASAV3_0044250.1	-0.626626	1	-0.342883	0.981584	-1.02008	0.768365	-1.6427	0.0299592	-2.08386	0.301355	-1.94488	0.0339572
PSNMU-V1.4_AUG-EV-PASAV3_0044120.1	-1.07954	1	-1.0823	0.479888	-1.35933	0.0187435	-1.16467	0.500687	-1.32767	0.748745	-1.77634	0.423413
PSNMU-V1.4_AUG-EV-PASAV3_0044110.1	0.319841	1	0.552669	0.921334	-0.0333713	1	-1.86656	0.0147344	-2.44771	0.247164	-2.05247	0.0233809
PSNMU-V1.4_AUG-EV-PASAV3_0044040.1	-0.463841	1	-0.300457	0.947786	-0.892382	0.0133633	-1.90186	0.00471598	-1.40349	0.445072	-2.03373	0.0199249
PSNMU-V1.4_AUG-EV-PASAV3_0043880.1	0.15247	1	0.316054	0.961872	0.0137601	1	-1.53126	0.029798	-2.47505	0.173243	-2.4758	0.00646195
PSNMU-V1.4_AUG-EV-PASAV3_0043730.1	-0.796929	1	-0.887992	0.938688	-0.797823	0.999172	2.80229	0.027495	3.56378	0.176281	2.05132	0.279928
PSNMU-V1.4_AUG-EV-PASAV3_0043360.1	1.23155	1	2.32068	0.0427629	0.533316	0.497445	-0.0918656	0.967501	0.463034	0.951485	-0.466708	0.802086
PSNMU-V1.4_AUG-EV-PASAV3_0043250.1	-0.119384	1	-0.468108	0.954723	0.0381692	1	-1.8586	0.0117031	-2.07701	0.274303	-1.96885	0.032258
PSNMU-V1.4_AUG-EV-PASAV3_0043160.1	-0.15077	1	-0.436257	0.708811	0.0571363	1	-1.22662	0.121614	-2.08884	0.258929	-2.54483	0.00634205
PSNMU-V1.4_AUG-EV-PASAV3_0042690.1	0.447668	1	0.476328	0.866681	0.293896	0.800527	1.74688	0.0268894	1.70089	0.398835	1.59514	0.134423
PSNMU-V1.4_AUG-EV-PASAV3_0041880.1	-0.4096	1	-0.433011	0.947786	-0.309769	1	-1.86881	0.0154621	-2.83062	0.142557	-2.05144	0.132297
PSNMU-V1.4_AUG-EV-PASAV3_0041490.1	5.21286	4.03e-06	1.11491	0.729375	8.54273	1.02e-55	5.90096	8.44e-14	4.71245	0.00164687	6.35006	6.44e-14
PSNMU-V1.4_AUG-EV-PASAV3_0041450.1	0.217462	1	-0.018161	1	0.330637	0.836581	1.52492	0.0319486	1.42281	0.483931	1.1891	0.284907
PSNMU-V1.4_AUG-EV-PASAV3_0041180.1	-0.0646343	1	0.0391678	1	-0.238036	1	-1.46552	0.0468749	-2.13	0.242327	-1.38314	0.271956
PSNMU-V1.4_AUG-EV-PASAV3_0041170.1	-0.657155	1	-1.03816	0.306795	-0.0989684	1	1.94532	0.00820351	1.96145	0.304029	1.25695	0.310337
PSNMU-V1.4_AUG-EV-PASAV3_0041130.1	1.61226	0.5723	-0.17353	1	1.57402	1.16e-09	2.13227	0.0245396	-0.429001	0.982269	3.41133	3.77e-05
PSNMU-V1.4_AUG-EV-PASAV3_0041060.1	0.201845	1	0.266441	0.992566	0.240958	1	2.35844	0.00248635	2.68434	0.197172	1.06078	0.474731
PSNMU-V1.4_AUG-EV-PASAV3_0040890.1	-0.422429	1	-0.550744	0.822522	-0.555321	0.371085	1.91356	0.00538899	2.41919	0.181213	1.74854	0.147767
PSNMU-V1.4_AUG-EV-PASAV3_0040850.1	0.126712	1	-0.257238	0.992566	0.530084	0.717668	-2.12663	0.00118105	-1.71707	0.394621	-1.62081	0.10304
PSNMU-V1.4_AUG-EV-PASAV3_0040680.1	-1.01046	1	-1.89076	0.0479977	0.116506	1	0.677605	0.784823	0.925194	0.882936	0.578569	0.87761
PSNMU-V1.4_AUG-EV-PASAV3_0040640.1	0.0862008	1	0.175447	1	-0.206218	1	-1.79213	0.00831452	-2.19231	0.187459	-1.82731	0.0650816
PSNMU-V1.4_AUG-EV-PASAV3_0040520.1	-0.737735	1	-1.28036	0.207712	-0.193813	1	3.25336	5.88e-06	2.69527	0.197172	2.44142	0.0623093
PSNMU-V1.4_AUG-EV-PASAV3_0040510.1	-1.0526	1	-1.88805	0.031018	0.223234	0.981637	3.44702	1.14e-06	2.51259	0.249113	2.86362	0.00236013
PSNMU-V1.4_AUG-EV-PASAV3_0040470.1	0.617372	1	0.580381	0.908068	0.561221	0.919536	1.66442	0.0417719	2.21289	0.319045	0.625923	0.741181
PSNMU-V1.4_AUG-EV-PASAV3_0040280.1	0.00356208	1	-0.0160658	1	-0.0741283	1	1.52941	0.0409475	1.50862	0.438022	0.981271	0.46463
PSNMU-V1.4_AUG-EV-PASAV3_0040210.1	-0.37658	1	-0.325392	0.970021	-0.705853	0.215017	1.6948	0.0273691	1.56575	0.561575	0.921248	0.521862
PSNMU-V1.4_AUG-EV-PASAV3_0039750.1	0.598897	1	0.590106	0.814778	0.431943	0.630676	1.52905	0.0324407	1.52982	0.361097	1.37305	0.196924
PSNMU-V1.4_AUG-EV-PASAV3_0039560.1	-0.32609	1	0.485834	0.938688	-1.00166	0.223707	-1.90796	0.00490193	-1.95028	0.258929	-2.21254	0.00868223
PSNMU-V1.4_AUG-EV-PASAV3_0039440.1	-0.119054	1	0.384059	0.963079	-0.314517	1	-1.69004	0.0360714	-1.97545	0.356087	-1.88731	0.0454648
PSNMU-V1.4_AUG-EV-PASAV3_0039300.1	-0.530614	1	-1.12049	0.234009	0.175616	1	3.66973	5.24e-06	2.48578	0.330053	2.58989	0.0926544
PSNMU-V1.4_AUG-EV-PASAV3_0039120.1	-0.325086	1	-0.212004	0.997287	-0.522006	0.980373	-1.54154	0.0409079	-2.06774	0.296844	-1.41642	0.17849
PSNMU-V1.4_AUG-EV-PASAV3_0038970.1	-0.133979	1	-0.703857	0.697978	-0.606503	0.0990539	-1.84196	0.0104217	-1.34835	0.615643	-0.686253	0.674892
PSNMU-V1.4_AUG-EV-PASAV3_0038840.1	0.00828139	1	0.361402	0.973312	-0.507737	1	-1.61974	0.0481369	-1.97034	0.359305	-2.01462	0.0280756
PSNMU-V1.4_AUG-EV-PASAV3_0038810.1	-0.053866	1	-0.814434	0.574472	-0.47631	0.309652	-2.32948	0.000818135	-2.15352	0.275661	-1.01375	0.430051
PSNMU-V1.4_AUG-EV-PASAV3_0038780.1	-4.12628	8.89e-06	-6.62109	1.06e-13	0.153383	1	1.44401	0.196757	0.578864	0.944152	1.43368	0.519093
PSNMU-V1.4_AUG-EV-PASAV3_0038510.1	0.323793	1	-0.0959683	1	0.637633	0.0692297	2.00385	0.0120117	2.3822	0.247822	1.5404	0.193969
PSNMU-V1.4_AUG-EV-PASAV3_0038270.1	0.364516	1	1.32223	0.799298	-1.27517	1	-1.89166	0.0127297	-2.41525	0.21799	-2.01417	0.0474245
PSNMU-V1.4_AUG-EV-PASAV3_0038220.1	-0.226425	1	-0.225547	0.993427	-0.330209	1	-1.46804	0.0477912	-1.99281	0.298954	-1.45373	0.15368
PSNMU-V1.4_AUG-EV-PASAV3_0038170.1	-0.905728	1	-1.76142	0.0180023	0.0516363	1	-0.912355	0.666799	-0.811514	0.920585	-0.928424	0.761391
PSNMU-V1.4_AUG-EV-PASAV3_0038120.1	0.465625	1	0.6224	0.947786	0.463964	0.991705	-1.84731	0.0249968	-2.17141	0.40577	-1.29683	0.443749
PSNMU-V1.4_AUG-EV-PASAV3_0038080.1	0.602736	1	0.17751	1	0.799904	0.155603	-1.64756	0.0316038	-2.15031	0.222842	-1.01999	0.458422
PSNMU-V1.4_AUG-EV-PASAV3_0037990.1	-0.470705	1	-0.509995	0.918158	-0.715799	0.416534	-2.17742	0.0349751	-2.6213	0.282512	-1.97722	0.155721
PSNMU-V1.4_AUG-EV-PASAV3_0037780.1	-0.407255	1	0.0501312	1	-0.577194	0.981637	-2.22158	0.00337514	-2.83277	0.117281	-2.27125	0.0727406
PSNMU-V1.4_AUG-EV-PASAV3_0037770.1	-0.297551	1	-0.559719	0.952438	-0.146907	1	-2.57323	0.00551626	-2.91297	0.172104	-3.01306	0.0490307
PSNMU-V1.4_AUG-EV-PASAV3_0037550.1	-0.863578	1	-1.04775	0.28385	-0.866948	0.00364747	-1.54851	0.0298672	-1.9593	0.31931	-1.26432	0.262608
PSNMU-V1.4_AUG-EV-PASAV3_0037280.1	0.508471	1	-0.263751	0.976012	1.00814	0.0342918	-0.00833042	0.998749	-1.02959	0.729425	0.810715	0.546819
PSNMU-V1.4_AUG-EV-PASAV3_0037110.1	0.132506	1	0.525563	0.973312	-0.277273	1	-1.67065	0.019198	-2.31464	0.242327	-1.76612	0.0522892
PSNMU-V1.4_AUG-EV-PASAV3_0037030.1	-1.21854	0.593386	-1.68669	0.0515274	-1.12633	0.00017826	-0.240815	0.896057	-1.19036	0.768895	-0.779476	0.578729
PSNMU-V1.4_AUG-EV-PASAV3_0037000.1	0.75748	1	1.04983	0.709991	0.041246	1	-1.69829	0.0248875	-1.51746	0.431723	-1.82192	0.0650816
PSNMU-V1.4_AUG-EV-PASAV3_0036800.1	2.33923	2.03e-05	2.1574	0.00274041	2.45247	2.12e-20	0.228079	0.906265	1.23199	0.629119	0.639164	0.750006
PSNMU-V1.4_AUG-EV-PASAV3_0036670.1	0.302022	1	0.630081	0.90452	-0.198011	1	2.36733	0.000374386	2.38713	0.170401	1.8624	0.0625412
PSNMU-V1.4_AUG-EV-PASAV3_0036500.1	0.617696	1	-0.116841	1	1.17287	1.21e-05	-2.62616	0.0193943	-3.22599	0.173243	-2.14093	0.285802
PSNMU-V1.4_AUG-EV-PASAV3_0036490.1	-0.0814923	1	-0.224598	0.985989	-0.0150738	1	-1.22063	0.111722	-1.72239	0.32479	-1.96838	0.0457282
PSNMU-V1.4_AUG-EV-PASAV3_0036450.1	0.0241905	1	-0.114699	1	0.157207	1	2.71918	0.000114669	2.41398	0.359101	1.60257	0.134732
PSNMU-V1.4_AUG-EV-PASAV3_0036380.1	-0.239923	1	-0.43242	0.902028	-0.263949	0.959683	-2.02632	0.00233727	-2.39329	0.247822	-1.90135	0.0457282
PSNMU-V1.4_AUG-EV-PASAV3_0036270.1	-0.54105	1	-0.349487	0.946016	-0.879416	0.0023739	-1.89874	0.0556622	-2.04322	0.319273	-2.07864	0.037782
PSNMU-V1.4_AUG-EV-PASAV3_0036050.1	-0.907334	1	-0.470711	0.898165	-1.27328	4.73e-05	-0.371314	0.813247	0.547403	0.93027	-1.19473	0.274782
PSNMU-V1.4_AUG-EV-PASAV3_0035990.1	0.38168	1	0.336926	0.983583	0.199424	1	-2.81068	4.3e-05	-1.97856	0.357198	-3.01357	0.000164033
PSNMU-V1.4_AUG-EV-PASAV3_0035820.1	0.214863	1	0.0807191	1	0.392202	0.979084	3.12735	0.000646949	2.49524	0.258929	2.50772	0.181724
PSNMU-V1.4_AUG-EV-PASAV3_0035560.1	-0.172654	1	0.27019	0.981584	-0.784978	0.0599844	-1.54885	0.0349751	-0.347486	0.977554	-1.92476	0.0386493
PSNMU-V1.4_AUG-EV-PASAV3_0035530.1	0.428771	1	0.0222716	1	0.704931	0.091041	2.43302	0.000140272	1.7137	0.298954	2.68183	0.00120904
PSNMU-V1.4_AUG-EV-PASAV3_0035310.1	-0.878936	1	-0.767164	0.556934	-1.06937	0.000822531	0.229202	0.90351	0.719488	0.868017	-0.0285337	0.994768
PSNMU-V1.4_AUG-EV-PASAV3_0035290.1	-0.885916	1	-0.468533	0.976576	-1.43824	0.723352	-1.56537	0.0269036	-1.89116	0.287229	-1.72283	0.0759735
PSNMU-V1.4_AUG-EV-PASAV3_0035280.1	0.477951	1	0.929867	0.682815	0.438756	0.981637	-1.67011	0.0210707	-1.56574	0.627384	-1.42783	0.345103
PSNMU-V1.4_AUG-EV-PASAV3_0035270.1	-0.0835418	1	-0.297199	0.979786	0.0743942	1	-2.06268	0.00842327	-1.53595	0.492641	-2.34504	0.00711936
PSNMU-V1.4_AUG-EV-PASAV3_0035260.1	0.0199127	1	0.204657	0.997287	-0.220677	1	-2.27719	0.00329313	-2.1413	0.261212	-2.37995	0.00625636
PSNMU-V1.4_AUG-EV-PASAV3_0035170.1	3.54115	0.808608	-1.06129	0.954727	6.00769	1.05e-07	6.96734	1.85e-23	5.00507	0.00912925	5.32201	5.38e-09
PSNMU-V1.4_AUG-EV-PASAV3_0035090.1	-0.130902	1	-0.356728	0.985989	-0.00512293	1	-2.16265	0.0116012	-2.65527	0.227777	-2.20103	0.334177
PSNMU-V1.4_AUG-EV-PASAV3_0035070.1	-0.952225	1	-1.83033	0.0402844	0.102881	1	-0.743732	0.765101	-0.433378	0.982246	-1.07756	0.747122
PSNMU-V1.4_AUG-EV-PASAV3_0034920.1	0.565846	1	0.123031	1	0.754415	0.0236875	2.02732	0.0154346	1.50199	0.514855	2.03211	0.0475782
PSNMU-V1.4_AUG-EV-PASAV3_0034890.1	1.01771	1	1.11617	0.780166	0.921229	0.370463	2.95423	0.000502976	2.75663	0.222019	2.28125	0.16493
PSNMU-V1.4_AUG-EV-PASAV3_0034860.1	0.0129991	1	-0.155486	1	0.310709	1	-2.33312	0.000820842	-1.62305	0.405887	-2.73542	0.000708344
PSNMU-V1.4_AUG-EV-PASAV3_0034840.1	0.271888	1	0.194896	0.996111	0.252827	1	-2.18897	0.00297287	-1.85451	0.309587	-2.41195	0.0050593
PSNMU-V1.4_AUG-EV-PASAV3_0034800.1	-0.19569	1	-0.248763	0.989864	-0.235567	1	-1.8885	0.0288336	-1.88621	0.398802	-2.26452	0.0161834
PSNMU-V1.4_AUG-EV-PASAV3_0034540.1	-0.173105	1	-0.53154	0.812853	0.214459	0.980132	2.07176	0.00458239	0.941657	0.809849	2.66781	0.001578
PSNMU-V1.4_AUG-EV-PASAV3_0034530.1	2.75193	0.000356793	-0.0606085	1	4.7564	6.11e-55	3.30297	0.000232753	1.61623	0.504303	4.86979	5.35e-09
PSNMU-V1.4_AUG-EV-PASAV3_0034490.1	-0.713423	1	-0.865477	0.759349	0.00400627	1	-2.2849	0.000758213	-1.94747	0.247164	-2.51672	0.00363319
PSNMU-V1.4_AUG-EV-PASAV3_0034420.1	0.240684	1	0.341644	0.973312	0.289193	1	-1.65282	0.0255856	-1.72527	0.298954	-1.42577	0.201107
PSNMU-V1.4_AUG-EV-PASAV3_0034110.1	-0.394986	1	0.114538	1	-0.420399	0.964997	-1.67149	0.0497141	-1.27869	0.790515	-1.58082	0.393208
PSNMU-V1.4_AUG-EV-PASAV3_0034100.1	1.53513	1	-0.136325	1	3.77012	0.388643	6.57052	2.2e-09	4.47007	0.173243	6.68339	9.17e-05
PSNMU-V1.4_AUG-EV-PASAV3_0034050.1	0.574	1	-0.348015	0.978728	1.51303	0.0998969	1.61036	0.0208474	1.30874	0.687487	0.747822	0.662638
PSNMU-V1.4_AUG-EV-PASAV3_0033840.1	-0.067612	1	-0.0258957	1	0.000369179	1	-1.55023	0.0274865	-1.65606	0.383086	-1.60935	0.119553
PSNMU-V1.4_AUG-EV-PASAV3_0033630.1	0.105788	1	0.0102182	1	0.417452	1	-1.72612	0.0124126	-2.10756	0.243746	-1.78986	0.049824
PSNMU-V1.4_AUG-EV-PASAV3_0033620.1	-0.0428262	1	-0.230052	1	0.12701	1	-1.80821	0.00779937	-2.28442	0.227777	-1.72351	0.0981925
PSNMU-V1.4_AUG-EV-PASAV3_0033600.1	-0.188563	1	-2.37327	0.810433	0.633036	1	2.45145	0.0179487	1.40799	0.893215	1.08126	0.579117
PSNMU-V1.4_AUG-EV-PASAV3_0033390.1	0.660202	1	0.86473	0.847269	0.415869	1	-1.86512	0.0087151	-2.63902	0.170401	-1.87656	0.0595967
PSNMU-V1.4_AUG-EV-PASAV3_0033010.1	-0.235105	1	-0.200828	0.986911	-0.272432	0.876608	-1.51713	0.0397104	-0.478584	0.950961	-2.0399	0.0190689
PSNMU-V1.4_AUG-EV-PASAV3_0032930.1	-1.30045	0.614429	-2.50107	0.00968488	-0.145768	1	-0.843423	0.419234	-1.64541	0.349808	0.0542181	0.987077
PSNMU-V1.4_AUG-EV-PASAV3_0032910.1	1.21116	0.32713	1.70726	0.0726457	0.891537	0.00654749	1.94349	0.0344211	1.74105	0.492641	1.6483	0.151583
PSNMU-V1.4_AUG-EV-PASAV3_0032780.1	-2.91598	0.000348053	-4.16714	1.28e-06	-0.0851382	1	1.12775	0.229087	0.89294	0.824037	1.18485	0.396782
PSNMU-V1.4_AUG-EV-PASAV3_0032650.1	0.0302528	1	0.520838	0.947786	-0.94855	0.644771	-1.823	0.0105125	-2.37712	0.184976	-1.9047	0.0754043
PSNMU-V1.4_AUG-EV-PASAV3_0032570.1	-0.225583	1	-0.97977	0.392593	0.45078	0.501125	1.61962	0.0222052	1.67195	0.323691	1.5008	0.170985
PSNMU-V1.4_AUG-EV-PASAV3_0032480.1	-0.367053	1	-0.486371	0.863821	-0.319987	0.732741	-1.90031	0.0232769	-2.15475	0.298201	-2.34985	0.0218712
PSNMU-V1.4_AUG-EV-PASAV3_0032280.1	0.617571	1	0.665415	0.954313	0.497741	1	-2.4344	0.000225243	-2.32832	0.173243	-2.63089	0.00159432
PSNMU-V1.4_AUG-EV-PASAV3_0032180.1	0.384651	1	0.878373	0.665429	-0.20435	1	-1.96342	0.00357624	-2.21217	0.187459	-2.02492	0.0209778
PSNMU-V1.4_AUG-EV-PASAV3_0032160.1	0.0885952	1	-0.135366	1	-0.219102	1	-3.15029	1.15e-06	-2.46079	0.115813	-3.61779	3.25e-06
PSNMU-V1.4_AUG-EV-PASAV3_0032080.1	0.124179	1	0.120931	1	0.114017	1	-1.84388	0.0428775	-2.3194	0.283501	-2.93754	0.017716
PSNMU-V1.4_AUG-EV-PASAV3_0031830.1	0.0983223	1	0.505345	0.939015	0.0371394	1	-1.74745	0.0114748	-1.46881	0.428415	-1.89284	0.0379036
PSNMU-V1.4_AUG-EV-PASAV3_0031720.1	0.563332	1	-0.101483	1	1.01319	0.214989	1.91175	0.00617318	1.52105	0.406509	2.00394	0.0447899
PSNMU-V1.4_AUG-EV-PASAV3_0031710.1	-0.128572	1	-0.129462	1	-0.123273	1	-2.64645	0.0002414	-2.44213	0.250641	-1.99271	0.0738927
PSNMU-V1.4_AUG-EV-PASAV3_0031700.1	2.51002	1.22e-05	1.9284	0.0097789	3.07365	4.37e-25	0.832848	0.377745	0.987399	0.745094	1.06942	0.367449
PSNMU-V1.4_AUG-EV-PASAV3_0031670.1	0.732706	1	-0.232677	0.983583	1.36124	3.02e-07	1.6212	0.0440134	0.718506	0.884384	2.34426	0.0061745
PSNMU-V1.4_AUG-EV-PASAV3_0031650.1	-0.795646	1	-0.297144	0.97479	-1.19068	0.0187435	-0.00933596	0.998749	0.787138	0.899133	-0.67382	0.730392
PSNMU-V1.4_AUG-EV-PASAV3_0031460.1	1.40705	0.0770219	1.533	0.0755453	1.29559	2.19e-07	2.36299	0.00162926	2.37287	0.222019	1.76784	0.0899998
PSNMU-V1.4_AUG-EV-PASAV3_0031170.1	-0.252818	1	-0.449556	0.877611	-0.0943596	1	-1.59785	0.0273405	-2.12142	0.222019	-1.915	0.0444706
PSNMU-V1.4_AUG-EV-PASAV3_0031160.1	-0.500316	1	-0.412355	0.954727	-0.529401	0.919876	-1.87425	0.00820351	-2.28543	0.25182	-2.07587	0.019984
PSNMU-V1.4_AUG-EV-PASAV3_0031150.1	1.11368	1	1.90235	0.0185779	0.215536	1	1.43315	0.217829	1.53088	0.56909	0.846111	0.610697
PSNMU-V1.4_AUG-EV-PASAV3_0030890.1	-0.611108	1	-1.32393	0.225304	0.221258	0.97076	3.03553	0.00468999	1.69939	0.746574	2.45368	0.250399
PSNMU-V1.4_AUG-EV-PASAV3_0030710.1	-0.132155	1	0.11601	1	-0.399782	0.591802	-1.53159	0.0356097	-2.79904	0.205546	-2.06369	0.0339669
PSNMU-V1.4_AUG-EV-PASAV3_0030530.1	0.131916	1	0.0137238	1	0.171933	1	0.956629	0.345878	-0.34923	0.973376	2.21508	0.0208984
PSNMU-V1.4_AUG-EV-PASAV3_0030430.1	-0.22781	1	-0.178835	1	-0.250881	1	-1.73704	0.0127297	-2.22973	0.222019	-1.84015	0.0897424
PSNMU-V1.4_AUG-EV-PASAV3_0029980.1	1.77844	1	2.25572	0.0996535	1.28467	0.0146169	0.487586	0.718237	0.236484	0.988276	0.753553	0.609811
PSNMU-V1.4_AUG-EV-PASAV3_0029780.1	3.25636	0.0770219	0.501371	0.962864	4.39042	5.6e-17	5.36741	7.68e-16	4.36126	0.00164687	5.25042	6.28e-12
PSNMU-V1.4_AUG-EV-PASAV3_0029590.1	0.688692	1	0.992263	0.728287	0.37011	1	4.58414	1.29e-06	4.33598	0.175045	2.87948	0.0719761
PSNMU-V1.4_AUG-EV-PASAV3_0029550.1	-1.15994	1	-1.7198	0.199399	-0.318302	1	-1.62107	0.0281171	-1.97628	0.319045	-1.9301	0.0374385
PSNMU-V1.4_AUG-EV-PASAV3_0029480.1	-2.05355	0.0170128	-3.23347	0.00028091	-0.22515	1	-2.89833	0.000283429	-3.04776	0.227777	-2.26785	0.0169281
PSNMU-V1.4_AUG-EV-PASAV3_0029440.1	-0.482633	1	-0.210465	1	-0.904129	0.939588	-1.57918	0.0323207	-1.85661	0.319045	-1.77837	0.0998288
PSNMU-V1.4_AUG-EV-PASAV3_0029360.1	-0.199385	1	-0.19264	0.993525	-0.307083	0.922355	-2.10729	0.00125798	-2.90046	0.0710929	-1.96684	0.0418602
PSNMU-V1.4_AUG-EV-PASAV3_0029310.1	1.3702	0.450793	1.52002	0.0467145	1.60031	4.33e-07	0.0966773	0.975728	1.1188	0.746574	0.469305	0.863464
PSNMU-V1.4_AUG-EV-PASAV3_0029210.1	1.29155	0.616981	0.979252	0.223032	1.76815	1.03e-08	0.450784	0.824068	0.211013	0.995287	1.47009	0.321417
PSNMU-V1.4_AUG-EV-PASAV3_0029120.1	-0.413902	1	-0.88897	0.430636	0.0265987	1	2.10584	0.00144163	1.91966	0.283501	1.94759	0.0731161
PSNMU-V1.4_AUG-EV-PASAV3_0029050.1	0.205359	1	0.47497	0.931313	0.0299382	1	-2.04847	0.00190589	-1.83592	0.261212	-2.24733	0.00710128
PSNMU-V1.4_AUG-EV-PASAV3_0029020.1	-0.229527	1	-0.591126	0.77447	0.0629494	1	1.28596	0.100075	0.628176	0.897089	2.29652	0.0276363
PSNMU-V1.4_AUG-EV-PASAV3_0028980.1	-1.73661	0.198889	-2.92046	0.00081238	-0.793775	0.452824	0.511507	0.686602	0.47185	0.950961	0.668539	0.670174
PSNMU-V1.4_AUG-EV-PASAV3_0028920.1	-1.58826	0.0646456	-2.12214	0.00480053	-0.813751	0.0295644	-0.510213	0.697762	-0.620158	0.908622	-0.375478	0.85689
PSNMU-V1.4_AUG-EV-PASAV3_0028820.1	-0.32407	1	-0.422613	0.901671	-0.275234	0.929295	-1.99855	0.00453553	-2.64895	0.176281	-1.57957	0.126888
PSNMU-V1.4_AUG-EV-PASAV3_0028670.1	-0.242506	1	-0.267134	0.970618	-0.255365	0.905578	-1.82938	0.00909271	-2.32586	0.231661	-2.17693	0.0160756
PSNMU-V1.4_AUG-EV-PASAV3_0028550.1	1.06484	1	0.190322	0.992893	1.3827	8.6e-06	2.38524	0.0116012	1.85839	0.376014	2.23804	0.0238762
PSNMU-V1.4_AUG-EV-PASAV3_0028510.1	-0.0276811	1	-0.358917	0.947786	0.183712	1	1.45376	0.0440288	1.38452	0.492222	1.14184	0.342103
PSNMU-V1.4_AUG-EV-PASAV3_0028390.1	0.0215434	1	0.137337	1	0.264108	1	-4.17009	0.00688972	-3.87412	0.170401	-5.84831	0.0457282
PSNMU-V1.4_AUG-EV-PASAV3_0028030.1	0.409708	1	0.241476	0.979485	0.467816	0.535357	2.35741	0.0177031	2.02114	0.3257	1.82436	0.111223
PSNMU-V1.4_AUG-EV-PASAV3_0027890.1	-0.0998318	1	-0.335607	0.952423	0.109738	1	1.93964	0.00513246	1.9764	0.419672	1.46702	0.178632
PSNMU-V1.4_AUG-EV-PASAV3_0027780.1	3.99658	0.00090954	0.614269	0.916112	6.70216	6.52e-42	6.17361	6.38e-16	5.17286	0.00302968	5.23434	9.4e-11
PSNMU-V1.4_AUG-EV-PASAV3_0027650.1	-1.03346	1	-1.95943	0.0338791	0.108328	1	-1.13946	0.595441	-1.38285	0.74132	-0.857746	0.85233
PSNMU-V1.4_AUG-EV-PASAV3_0027520.1	0.103311	1	-0.00470601	1	0.168955	1	-2.03764	0.00960503	-2.45823	0.242327	-2.22747	0.0128249
PSNMU-V1.4_AUG-EV-PASAV3_0027470.1	-0.0123057	1	0.795841	0.74314	-0.903464	0.166539	2.9973	7.59e-06	3.49733	0.0162569	1.76166	0.0745515
PSNMU-V1.4_AUG-EV-PASAV3_0027310.1	-0.164189	1	0.0217363	1	-0.779596	0.93948	-2.51916	0.000121609	-1.48912	0.471828	-3.15789	3.77e-05
PSNMU-V1.4_AUG-EV-PASAV3_0027200.1	-0.853859	1	-0.0262895	1	-1.46576	0.00344939	-1.19889	0.148405	-0.67663	0.890473	-1.4267	0.16115
PSNMU-V1.4_AUG-EV-PASAV3_0027120.1	0.491895	1	0.170062	1	0.688864	0.398447	2.523	0.000269077	2.33446	0.297483	1.52017	0.169659
PSNMU-V1.4_AUG-EV-PASAV3_0027110.1	0.369355	1	-0.688069	0.955904	0.927383	0.40908	2.40028	0.00761178	2.37123	0.479257	1.3201	0.390835
PSNMU-V1.4_AUG-EV-PASAV3_0027000.1	0.56441	1	0.343344	0.947786	0.422281	0.544758	2.58171	0.00278657	2.02956	0.353837	2.04082	0.04924
PSNMU-V1.4_AUG-EV-PASAV3_0026990.1	-0.00967482	1	-0.272586	0.970021	0.108508	1	1.78779	0.0197879	1.41802	0.572501	1.51936	0.151211
PSNMU-V1.4_AUG-EV-PASAV3_0026880.1	0.0230512	1	0.441099	0.979485	-0.144325	1	3.54121	7.95e-06	2.53503	0.337738	2.45924	0.082681
PSNMU-V1.4_AUG-EV-PASAV3_0026570.1	0.0946712	1	-0.0207591	1	0.155843	1	2.52051	0.000515484	2.55943	0.217962	1.94126	0.0758508
PSNMU-V1.4_AUG-EV-PASAV3_0026470.1	-0.549062	1	-0.885118	0.801854	-0.416281	1	-1.79765	0.00939224	-2.18646	0.248825	-1.91516	0.0384167
PSNMU-V1.4_AUG-EV-PASAV3_0026400.1	-0.37287	1	-0.452746	0.96915	-0.254998	1	-1.62682	0.0309979	-2.2228	0.242327	-2.38001	0.00877761
PSNMU-V1.4_AUG-EV-PASAV3_0026270.1	-0.117768	1	0.105806	1	-0.424513	0.463462	2.07904	0.00151175	1.83391	0.282953	1.69013	0.120161
PSNMU-V1.4_AUG-EV-PASAV3_0026200.1	0.0305702	1	-0.326412	0.96015	0.451885	0.847519	1.661	0.0268705	1.76205	0.492641	1.37039	0.197986
PSNMU-V1.4_AUG-EV-PASAV3_0025660.1	0.619318	1	1.13	0.807394	0.0884456	1	-2.35667	0.021703	-1.92232	0.359812	-2.71826	0.0688918
PSNMU-V1.4_AUG-EV-PASAV3_0025590.1	-0.502199	1	-0.609836	0.793706	-0.44082	0.424471	-1.74711	0.0436235	-1.88268	0.386904	-1.967	0.0447899
PSNMU-V1.4_AUG-EV-PASAV3_0025490.1	-0.12372	1	0.0231214	1	-0.256206	1	-1.77335	0.0126154	-2.16987	0.250641	-1.81629	0.0460705
PSNMU-V1.4_AUG-EV-PASAV3_0025480.1	-0.176168	1	-0.00381726	1	-0.38595	0.966196	-1.53472	0.0472875	-1.7617	0.373493	-1.63562	0.0943091
PSNMU-V1.4_AUG-EV-PASAV3_0025370.1	0.323512	1	0.858338	0.726625	0.161479	1	-1.68146	0.016715	-2.30457	0.173591	-2.25281	0.010387
PSNMU-V1.4_AUG-EV-PASAV3_0025170.1	-0.720694	1	-1.28146	0.0456084	-0.13719	1	-0.832631	0.697928	-0.766035	0.931063	-0.871799	0.772759
PSNMU-V1.4_AUG-EV-PASAV3_0025080.1	-0.152956	1	-0.460608	0.815435	0.170343	1	-1.46523	0.0484909	-1.96159	0.32479	-1.36723	0.293891
PSNMU-V1.4_AUG-EV-PASAV3_0024850.1	1.1427	1	0.225314	0.993525	1.78366	1.85e-08	3.33346	3.76e-07	2.18593	0.319045	3.50084	0.000125447
PSNMU-V1.4_AUG-EV-PASAV3_0024840.1	2.32182	0.60791	0.948643	0.633753	4.0676	2.33e-05	2.91263	1.07e-05	2.74542	0.0517529	3.12979	0.0218712
PSNMU-V1.4_AUG-EV-PASAV3_0024830.1	0.00240213	1	-0.587664	0.80119	0.223468	1	1.81547	0.0150472	0.939888	0.786899	2.93941	0.00016345
PSNMU-V1.4_AUG-EV-PASAV3_0024820.1	-0.171904	1	-0.356627	0.94869	-0.0348105	1	2.01202	0.419726	3.60218	0.0306879	-0.843066	0.552357
PSNMU-V1.4_AUG-EV-PASAV3_0024810.1	-0.572456	1	0.43396	0.942192	-1.88727	0.262152	1.69797	0.613563	3.64109	0.0253575	-1.2939	0.264077
PSNMU-V1.4_AUG-EV-PASAV3_0024800.1	-0.0778158	1	-0.0548584	1	-0.165158	1	-1.69869	0.0134645	-2.00831	0.296527	-2.07463	0.035193
PSNMU-V1.4_AUG-EV-PASAV3_0024730.1	0.763181	1	1.3329	0.418214	0.353205	1	-1.52052	0.0349751	-2.02655	0.261212	-1.3782	0.279407
PSNMU-V1.4_AUG-EV-PASAV3_0024650.1	-0.278081	1	-0.701461	0.812296	0.337097	1	-1.89616	0.0373264	-2.57249	0.247809	-0.917065	0.51375
PSNMU-V1.4_AUG-EV-PASAV3_0024560.1	0.41469	1	-0.30941	0.96263	0.814555	0.0310502	3.13254	3.02e-06	2.26159	0.272632	2.79985	0.000342852
PSNMU-V1.4_AUG-EV-PASAV3_0024550.1	-0.0204879	1	-0.732819	0.717621	1.13884	0.151464	2.89697	0.00159793	1.81079	0.37899	2.32898	0.222557
PSNMU-V1.4_AUG-EV-PASAV3_0024520.1	-0.225661	1	-0.251939	0.986911	-0.747509	0.748887	-3.05086	4.41e-06	-1.46152	0.499417	-3.58259	5.73e-06
PSNMU-V1.4_AUG-EV-PASAV3_0024340.1	-0.347606	1	-0.273749	0.986911	-0.763329	0.954475	-2.35699	0.000492797	-2.6905	0.103163	-2.28397	0.00847918
PSNMU-V1.4_AUG-EV-PASAV3_0024180.1	-0.633209	1	-1.03353	0.895363	-0.330844	1	-2.52948	6.85e-05	-2.07054	0.298201	-2.41974	0.00893535
PSNMU-V1.4_AUG-EV-PASAV3_0024130.1	4.79933	9.18e-08	0.358682	0.985355	9.76762	4.67e-78	3.62778	0.00401927	0.4405	0.974607	7.64257	3.45e-16
PSNMU-V1.4_AUG-EV-PASAV3_0023950.1	0.880565	1	0.130187	1	1.57018	0.661798	-2.70841	0.0153158	-2.81496	0.258929	-2.73944	0.0625412
PSNMU-V1.4_AUG-EV-PASAV3_0023870.1	-0.0642543	1	-0.219184	1	0.0791053	1	-2.05346	0.00306613	-2.64525	0.173591	-1.86387	0.0393244
PSNMU-V1.4_AUG-EV-PASAV3_0023850.1	-0.303457	1	-0.400574	0.942192	-0.152603	1	-1.84492	0.00785776	-2.15627	0.275807	-1.69315	0.0874772
PSNMU-V1.4_AUG-EV-PASAV3_0023830.1	-0.00309969	1	-0.286982	0.97591	0.490408	0.876636	1.93361	0.0113799	1.6422	0.386584	1.6389	0.15858
PSNMU-V1.4_AUG-EV-PASAV3_0023670.1	0.864676	1	-0.53398	0.863821	1.90024	2.98e-08	2.07581	0.00279301	1.78838	0.287037	2.15848	0.0154659
PSNMU-V1.4_AUG-EV-PASAV3_0023660.1	0.996494	1	-0.67496	0.697978	2.86475	2.77e-21	1.0869	0.244169	1.4457	0.551151	3.1058	0.000227746
PSNMU-V1.4_AUG-EV-PASAV3_0023600.1	-0.0433985	1	0.0545081	1	-0.170389	1	-1.69269	0.0141354	-2.049	0.274303	-1.89127	0.0501488
PSNMU-V1.4_AUG-EV-PASAV3_0023490.1	0.104956	1	-0.143551	1	0.26888	1	6.65466	6.38e-16	4.83772	0.0542896	3.74012	0.00198871
PSNMU-V1.4_AUG-EV-PASAV3_0023060.1	-0.879338	1	-1.64808	0.0458854	0.102503	1	-1.46866	0.427064	-1.94188	0.588425	-0.101518	0.986169
PSNMU-V1.4_AUG-EV-PASAV3_0022950.1	1.80039	0.00455002	1.50961	0.0887742	2.1289	1.95e-16	1.18667	0.18007	2.38127	0.173591	2.62471	0.0208984
PSNMU-V1.4_AUG-EV-PASAV3_0022820.1	0.868057	1	0.817721	0.884293	0.945299	0.239046	1.62118	0.0215502	1.84421	0.315294	1.32626	0.250269
PSNMU-V1.4_AUG-EV-PASAV3_0022720.1	-0.153129	1	0.665188	0.953303	-4.06571	0.299588	-2.9178	0.010251	-1.83698	0.667469	-4.03296	0.00130485
PSNMU-V1.4_AUG-EV-PASAV3_0022610.1	0.42602	1	0.00313192	1	0.775527	0.209123	-1.52446	0.0363735	-1.54248	0.359101	-1.67561	0.0938089
PSNMU-V1.4_AUG-EV-PASAV3_0022440.1	-0.511017	1	0.368946	0.943039	-1.17657	9.83e-06	0.471252	0.732264	1.49351	0.506624	0.587306	0.747872
PSNMU-V1.4_AUG-EV-PASAV3_0022310.1	-1.10467	0.761281	-2.75731	0.00288007	0.0582163	1	-0.118314	0.982335	-1.2003	0.895369	0.700122	0.911596
PSNMU-V1.4_AUG-EV-PASAV3_0022260.1	0.0817945	1	0.277999	0.989055	-0.414196	1	-2.34659	0.000754768	-1.83989	0.293043	-2.71724	0.00152285
PSNMU-V1.4_AUG-EV-PASAV3_0021970.1	0.173859	1	-0.165214	1	0.578948	0.975029	-1.52676	0.120175	-0.635984	0.922954	-2.32213	0.0480241
PSNMU-V1.4_AUG-EV-PASAV3_0021560.1	0.316994	1	-0.787736	0.579555	1.09777	0.000112924	-1.80267	0.0198337	-1.69095	0.44674	0.0394505	0.992542
PSNMU-V1.4_AUG-EV-PASAV3_0021550.1	-0.608633	1	-0.182138	0.997355	-0.998886	0.151464	-2.02973	0.0158885	-3.86012	0.0172407	-2.01713	0.274782
PSNMU-V1.4_AUG-EV-PASAV3_0021520.1	0.516216	1	0.49042	0.979485	0.53136	1	4.40177	7.81e-07	3.59409	0.170224	3.23543	0.0259487
PSNMU-V1.4_AUG-EV-PASAV3_0021290.1	-0.313324	1	-0.752343	0.575998	0.177873	1	-1.91937	0.0305367	-2.80943	0.222019	-2.11905	0.120161
PSNMU-V1.4_AUG-EV-PASAV3_0020870.1	-0.481128	1	-1.03274	0.338892	0.156886	1	1.56577	0.0396578	1.15566	0.673052	1.62246	0.12634
PSNMU-V1.4_AUG-EV-PASAV3_0020750.1	-0.180894	1	-0.237025	0.979485	-0.0996125	1	-2.34453	0.0110144	-2.68556	0.184976	-2.20686	0.163227
PSNMU-V1.4_AUG-EV-PASAV3_0020730.1	-0.785442	1	-1.22078	0.509306	-0.158665	1	-1.94621	0.00349493	-1.449	0.427962	-2.26798	0.00628551
PSNMU-V1.4_AUG-EV-PASAV3_0020460.1	-0.599105	1	-0.181398	1	-0.922543	0.779398	-1.86005	0.0139062	-2.34774	0.258929	-2.11631	0.0169281
PSNMU-V1.4_AUG-EV-PASAV3_0020420.1	4.65736	2.95e-06	0.156798	1	7.80383	5.36e-57	3.0778	0.0349751	-0.249174	0.990091	6.79873	4.52e-14
PSNMU-V1.4_AUG-EV-PASAV3_0020350.1	-0.458802	1	-0.739757	0.608171	-0.283058	0.85275	1.98736	0.00295027	2.01043	0.258929	1.72481	0.107866
PSNMU-V1.4_AUG-EV-PASAV3_0020330.1	-0.0175258	1	0.0109446	1	-0.349693	0.643742	-1.7855	0.00983698	-2.82372	0.170224	-1.88352	0.0568608
PSNMU-V1.4_AUG-EV-PASAV3_0020170.1	1.11063	1	1.73375	0.204124	0.398493	0.762317	1.59867	0.0365284	1.27492	0.627384	1.17983	0.371461
PSNMU-V1.4_AUG-EV-PASAV3_0020150.1	0.107225	1	0.5932	0.863821	0.351057	0.679753	2.01679	0.00894501	1.91085	0.420724	1.12554	0.364149
PSNMU-V1.4_AUG-EV-PASAV3_0020140.1	0.204344	1	-0.343395	0.947786	0.659026	0.0921165	1.8095	0.00793174	1.15008	0.63968	2.22267	0.0125491
PSNMU-V1.4_AUG-EV-PASAV3_0020070.1	0.260986	1	0.761008	0.938688	-0.796074	1	-2.54119	0.0232032	-1.25935	0.791646	-3.30892	0.00838214
PSNMU-V1.4_AUG-EV-PASAV3_0019990.1	0.0041526	1	-0.830666	0.644072	-0.348636	0.648306	-1.88248	0.0145063	-0.615018	0.969085	-1.30973	0.32247
PSNMU-V1.4_AUG-EV-PASAV3_0019960.1	-0.613204	1	-0.636725	0.779063	0.10877	1	-2.80182	0.00108535	-3.17631	0.173243	-1.82235	0.246147
PSNMU-V1.4_AUG-EV-PASAV3_0019920.1	0.25643	1	0.180228	1	0.221327	1	-1.76271	0.0238926	-2.53099	0.22211	-1.78318	0.0609777
PSNMU-V1.4_AUG-EV-PASAV3_0019590.1	9.0928	8.46e-08	4.51355	0.241314	9.1833	7.84e-28	7.65239	4.37e-24	7.2037	1.89e-06	6.3221	8.04e-15
PSNMU-V1.4_AUG-EV-PASAV3_0018980.1	-0.100767	1	-0.441817	0.924637	0.224399	1	-2.20434	0.00100807	-1.95061	0.256819	-2.22385	0.0125491
PSNMU-V1.4_AUG-EV-PASAV3_0018920.1	-0.501037	1	-0.557981	0.909992	-0.823712	0.831726	-1.52213	0.0409079	-2.41219	0.240755	-1.65063	0.0758508
PSNMU-V1.4_AUG-EV-PASAV3_0018840.1	0.209159	1	-0.187217	0.991757	-0.0904742	1	-1.46448	0.0481744	-1.31369	0.535744	-0.953133	0.454787
PSNMU-V1.4_AUG-EV-PASAV3_0018810.1	2.04275	0.685512	-0.0102918	1	3.30092	1.08e-07	1.35342	0.126912	1.39909	0.848751	0.0997284	0.976569
PSNMU-V1.4_AUG-EV-PASAV3_0018780.1	-0.0784777	1	0.00603112	1	-0.217445	0.995232	1.72834	0.0273525	0.680289	0.912447	2.19853	0.0480548
PSNMU-V1.4_AUG-EV-PASAV3_0018740.1	0.872837	1	0.550919	0.871639	0.607173	0.243379	3.79298	1.07e-07	2.94477	0.222842	2.6235	0.00606641
PSNMU-V1.4_AUG-EV-PASAV3_0018730.1	0.709373	1	0.39081	0.95981	0.86541	0.0323405	6.81207	6.38e-16	4.97774	0.0221488	4.70599	4.77e-06
PSNMU-V1.4_AUG-EV-PASAV3_0018690.1	0.903659	1	0.141694	1	1.32692	5.43e-07	0.464876	0.779264	0.169814	0.994473	0.868044	0.515427
PSNMU-V1.4_AUG-EV-PASAV3_0018450.1	-0.307511	1	-1.01328	0.757802	0.396379	1	-1.78062	0.0147344	-2.34579	0.246195	-1.90625	0.0374385
PSNMU-V1.4_AUG-EV-PASAV3_0018120.1	0.15757	1	-0.311458	0.990985	0.00248869	1	4.29478	3.24e-12	3.0515	0.0717463	3.4388	8.67e-05
PSNMU-V1.4_AUG-EV-PASAV3_0018110.1	0.817825	1	-0.282059	1	1.51622	0.808564	7.01813	4.58e-14	4.57704	0.0997538	6.66214	3.31e-06
PSNMU-V1.4_AUG-EV-PASAV3_0017800.1	-0.158618	1	0.0744757	1	-0.240332	1	-1.78222	0.0104217	-2.21618	0.240755	-2.00978	0.0218894
PSNMU-V1.4_AUG-EV-PASAV3_0017620.1	1.41189	0.466341	2.11378	0.0479977	0.683922	0.0518155	0.414909	0.780649	0.765972	0.844635	-0.0111284	0.99849
PSNMU-V1.4_AUG-EV-PASAV3_0017520.1	0.758395	1	0.328407	0.970021	0.964778	0.045464	3.04278	2.24e-05	2.08846	0.338783	2.47558	0.00625636
PSNMU-V1.4_AUG-EV-PASAV3_0017380.1	0.677656	1	0.451666	0.955061	0.703053	0.550908	2.31376	0.000426513	2.37415	0.222019	1.42589	0.257203
PSNMU-V1.4_AUG-EV-PASAV3_0017260.1	0.20386	1	1.16436	0.759475	-1.11781	0.566666	-2.44711	0.0384349	-2.47514	0.35919	-2.70249	0.0638676
PSNMU-V1.4_AUG-EV-PASAV3_0017230.1	0.852069	1	0.60452	0.804104	0.908086	0.0157152	3.06562	2.18e-05	2.85342	0.215393	1.93907	0.0494553
PSNMU-V1.4_AUG-EV-PASAV3_0017190.1	0.929163	1	0.886264	0.67964	1.05666	0.000172431	1.28803	0.0873843	1.25143	0.53699	1.63601	0.0990405
PSNMU-V1.4_AUG-EV-PASAV3_0017060.1	-0.121211	1	-0.0725445	1	-0.305469	0.835261	-1.60415	0.0371694	-1.27205	0.592939	-1.61815	0.0990405
PSNMU-V1.4_AUG-EV-PASAV3_0017030.2	-0.0050985	1	0.358648	0.973773	-0.722439	0.966196	-2.6286	0.000107847	-2.48694	0.173591	-2.81548	0.000536497
PSNMU-V1.4_AUG-EV-PASAV3_0017030.1	-0.103005	1	0.265718	0.990985	-0.890036	0.919536	-2.61818	0.000111464	-2.49829	0.173243	-2.79388	0.0006394
PSNMU-V1.4_AUG-EV-PASAV3_0017010.1	-0.971516	1	-1.82354	0.0432464	0.196878	1	0.209245	0.952116	-0.0301441	1	0.49685	0.903591
PSNMU-V1.4_AUG-EV-PASAV3_0016880.1	-0.901991	1	-1.01962	0.546392	-0.357443	1	-2.1933	0.00393532	-2.12958	0.247164	-2.10074	0.0454648
PSNMU-V1.4_AUG-EV-PASAV3_0016780.1	2.02645	0.00354291	2.18649	0.0152442	1.14514	6.25e-05	0.531927	0.693102	0.846424	0.798012	0.213661	0.945085
PSNMU-V1.4_AUG-EV-PASAV3_0016490.1	3.74315	0.102534	1.27313	0.801854	4.51984	2.2e-09	6.83469	1.31e-23	4.82509	0.000785037	6.66219	6.99e-16
PSNMU-V1.4_AUG-EV-PASAV3_0016430.1	-1.08522	1	-1.72008	0.0332266	-0.0780284	1	-0.464968	0.871879	-0.316206	0.990034	-0.561277	0.889855
PSNMU-V1.4_AUG-EV-PASAV3_0016410.1	0.396594	1	0.0322992	1	0.427753	1	-1.49243	0.0484802	-1.60362	0.398835	-1.91149	0.0414759
PSNMU-V1.4_AUG-EV-PASAV3_0016110.1	0.0795346	1	0.160718	0.997287	-0.092354	1	2.16477	0.00468999	2.087	0.32479	2.42987	0.0457282
PSNMU-V1.4_AUG-EV-PASAV3_0015940.1	-1.63726	1	-1.83806	0.135352	-1.52366	0.289931	1.98779	0.0268469	1.51943	0.561533	1.24521	0.552357
PSNMU-V1.4_AUG-EV-PASAV3_0015550.1	0.622518	1	0.389476	0.979485	0.471795	0.962149	-1.85224	0.0091276	-2.13925	0.247809	-1.36599	0.316225
PSNMU-V1.4_AUG-EV-PASAV3_0015380.1	-0.680429	1	-1.12333	0.633753	-0.676932	0.69149	3.6535	1.16e-08	3.31695	0.0717463	2.38144	0.0160932
PSNMU-V1.4_AUG-EV-PASAV3_0015240.1	0.232105	1	0.546855	0.918486	-0.00314896	1	2.16762	0.00514033	1.49429	0.504303	1.59546	0.237307
PSNMU-V1.4_AUG-EV-PASAV3_0015220.1	-0.959168	1	-0.586364	0.920028	-1.32162	0.327157	-1.74592	0.013962	-2.12116	0.283501	-1.89356	0.0447852
PSNMU-V1.4_AUG-EV-PASAV3_0015150.1	0.653237	1	0.519733	0.819735	0.57	0.152354	2.1421	0.0041887	1.77912	0.37736	1.73191	0.0897424
PSNMU-V1.4_AUG-EV-PASAV3_0015080.1	-0.272954	1	-0.554306	0.835197	-0.00762006	1	-1.74931	0.0408463	-1.70746	0.359101	-1.93891	0.111223
PSNMU-V1.4_AUG-EV-PASAV3_0014980.1	-0.451091	1	-3.02916	0.133474	3.44775	0.0551757	4.27388	0.000374386	3.61309	0.258929	3.66155	0.0210923
PSNMU-V1.4_AUG-EV-PASAV3_0014780.1	-0.218758	1	-0.0846686	1	-0.29167	1	-1.53621	0.0373264	-2.48953	0.165402	-1.33733	0.290209
PSNMU-V1.4_AUG-EV-PASAV3_0014720.1	0.995753	1	1.95685	0.0121337	-0.195723	1	0.199386	0.939016	0.974648	0.814698	-0.17193	0.957515
PSNMU-V1.4_AUG-EV-PASAV3_0014660.1	0.187153	1	0.492202	0.904347	-0.112994	1	-1.44727	0.0477912	-2.17135	0.187639	-0.836015	0.55242
PSNMU-V1.4_AUG-EV-PASAV3_0014530.1	0.846592	1	0.74125	0.629234	1.00876	0.000247717	0.579062	0.701735	0.843593	0.843618	0.780889	0.627528
PSNMU-V1.4_AUG-EV-PASAV3_0014440.1	0.636754	1	0.413438	0.947786	1.10778	0.000577533	-0.368545	0.803486	-0.48199	0.951485	0.341621	0.893313
PSNMU-V1.4_AUG-EV-PASAV3_0014380.1	0.443674	1	1.08475	0.732962	0.0871027	1	-1.51058	0.0407792	-1.92459	0.281356	-2.01097	0.0378223
PSNMU-V1.4_AUG-EV-PASAV3_0014210.1	-0.223637	1	-0.444792	0.887856	0.0111233	1	1.81143	0.010251	1.61838	0.376014	1.55322	0.167238
PSNMU-V1.4_AUG-EV-PASAV3_0013880.1	-0.818089	1	-1.73151	0.0359965	-0.0790118	1	0.155087	0.967666	0.60149	0.959757	0.116343	0.984038
[truncated: 130 more rows]
