# Supplementary material for: Finding a partner in the ocean: molecular and evolutionary bases of the response to sexual cues in a planktonic diatom
Source: New Phytol. 2017 Apr 21;215(1):140–56. doi: 10.1111/nph.14557 (PMC5485032; doi:10.1111/nph.14557)
Supplement: Supplementary file 10 — Table S13 Differentially expressed genes predicted to be gene gain events in diatoms post‐divergence from Phaeodactylum tricornutum [file NPH-215-140-s010.xlsx]

## Sheet: Sexualised_T1
Table S13. Differentially expressed genes predicted to be gene gain events in diatoms post divergence from P. tricornutum.
*NA indicates absence of ID mapping
TranscriptName	logFC	logCPM	LR	PValue	FDR	B938_C_T1	B938_Sex_T1	B857_C_T1	B857_Sex_T1	B856_C_T1	B856_Sex_T1	B939_C_T1	B939_Sex_T1	B938_C_T2	B938_Sex_T2	B857_C_T2	B857_Sex_T2	B856_C_T2	B856_Sex_T2	B939_C_T2	B939_Sex_T2	TransLength	HSPNameSP	HSPLengthSP	HSPEvalueSP	HITLengthSP	QCoverageSP	HCoverageSP	StrandSP	FrameSP	DescriptionSP	EnzymeIds	EnzymeDescs	PwLev1	PwLev2	PwLev3	HSPNameUf	HSPLengthUf	HSPEvalueUf	HITLengthUf	QCoverageUf	HCoverageUf	StrandUf	FrameUf	DescriptionUf	Taxonomy	BPId	BPDesc	MFId
PSNMU-V1.4_AUG-EV-PASAV3_0049450.1	-1.76941	6.43697	16.6042	4.60488e-05	0.015544	76.958	56.7779	27.7745	20.4968	360.682	30.8384	16.3831	3.67844	113.71	48.3997	65.5377	52.4307	125.37	24.2386	25.2285	14.1663	2795	-	-	-	-	-	-	-	-	-	-	-	-	-	-	-	-	-	-	-	-	-	-	-	-	-	-	-
PSNMU-V1.4_AUG-EV-PASAV3_0061390.1	-4.11818	3.33175	35.6042	2.41768e-09	3.67246e-06	0.16145	0	2.21091	1.08736	16.5303	1.51233	58.5838	1.53726	2.79507	3.11441	3.39171	2.65413	5.58669	0.913649	6.70971	1.71091	1200	Q8K2T1	714	1e-13	309	59.5	79.6117	1	2	NmrA-like family domain-containing protein 1	-	-	-	-	-	UniRef90_F0Y6C6	873	7e-35	919	72.75	34.1676	1	2	Putative uncharacterized protein	Aureococcus anophagefferens	GO:0006810	transport	-
PSNMU-V1.4_AUG-EV-PASAV3_0064380.1	4.35217	4.16236	29.5414	5.47348e-08	4.15711e-05	0.430534	1.09088	0.368484	0.59805	0.537085	0.591781	0.338961	143.953	10.2929	56.354	1.02458	179.969	11.8342	406.359	8.63316	934.567	2179	-	-	-	-	-	-	-	-	-	-	-	-	-	-	UniRef90_B7FYC3	819	2e-30	409	37.586	60.6357	1	2	Predicted protein	Phaeodactylum tricornutum (strain CCAP 1055/1)	-	-	-
PSNMU-V1.4_AUG-EV-PASAV3_0080830.1	-1.56924	5.33669	15.1078	0.000101545	0.0300971	98.3232	64.3622	27.2218	15.8211	66.3598	2.95891	33.1052	3.73334	332.081	144.568	196.825	259.267	119.723	609.082	109.995	495	1713	-	-	-	-	-	-	-	-	-	-	-	-	-	-	-	-	-	-	-	-	-	-	-	-	-	-	-
PSNMU-V1.4_AUG-EV-PASAV3_0084030.1	-2.1005	7.40246	14.7762	0.000121056	0.0326905	79.1645	42.4925	38.5987	28.9239	841.134	29.7863	27.1169	28.7687	218.237	161.865	120.794	187.465	128.073	90.2363	117.823	69.2576	2867	-	-	-	-	-	-	-	-	-	-	-	-	-	-	-	-	-	-	-	-	-	-	-	-	-	-	-
PSNMU-V1.4_AUG-EV-PASAV3_0090480.1	-2.27462	8.3913	15.7766	7.12787e-05	0.0222097	204.181	79.0112	152.184	149.186	1554.5	39.3863	55.3637	21.1373	381.682	248.48	269.924	746.695	306.307	353.152	75.6408	111.483	1451	-	-	-	-	-	-	-	-	-	-	-	-	-	-	-	-	-	-	-	-	-	-	-	-	-	-	-
PSNMU-V1.4_AUG-EV-PASAV3_0091480.1	-2.29029	8.11879	15.0059	0.000107176	0.0310096	79.4874	25.1423	123.304	137.878	1306.31	52.1425	85.8137	55.4511	155.015	134.256	165.628	478.256	212.534	89.3227	36.7692	6.09084	1187	-	-	-	-	-	-	-	-	-	-	-	-	-	-	UniRef90_R1FQ97	492	2e-06	191	41.449	73.822	1	2	Uncharacterized protein	Emiliania huxleyi CCMP1516	-	-	-
PSNMU-V1.4_AUG-EV-PASAV3_0125570.1	-2.88854	6.41154	25.7756	3.83502e-07	0.000258907	30.4065	9.9738	14.2788	13.9183	466.488	3.74795	5.98832	3.78824	65.4844	69.9059	28.2996	116.968	14.4773	49.8208	5.68089	25.0477	2023	-	-	-	-	-	-	-	-	-	-	-	-	-	-	UniRef90_K0TN49	1587	2e-140	559	78.4478	83.8998	1	1	Uncharacterized protein	Thalassiosira oceanica	-	-	-
[truncated: 26 more columns]

## Sheet: MT+_T1
TranscriptName	logFC	logCPM	LR	PValue	FDR	B938_C_T1	B938_Sex_T1	B857_C_T1	B857_Sex_T1	B856_C_T1	B856_Sex_T1	B939_C_T1	B939_Sex_T1	B938_C_T2	B938_Sex_T2	B857_C_T2	B857_Sex_T2	B856_C_T2	B856_Sex_T2	B939_C_T2	B939_Sex_T2	TransLength	HSPNameSP	HSPLengthSP	HSPEvalueSP	HITLengthSP	QCoverageSP	HCoverageSP	StrandSP	FrameSP	DescriptionSP	EnzymeIds	EnzymeDescs	PwLev1	PwLev2	PwLev3	HSPNameUf	HSPLengthUf	HSPEvalueUf	HITLengthUf	QCoverageUf	HCoverageUf	StrandUf	FrameUf	DescriptionUf	Taxonomy	BPId	BPDesc	MFId
PSNMU-V1.4_AUG-EV-PASAV3_0040680.1	-1.89076	6.29918	11.969	0.000540944	0.0479976	57.3687	54.4403	154.902	138.856	157.784	16.5041	23.2754	30.6903	0.488027	0.799646	1.27189	1.39691	0.420503	1.02114	0.31312	0.684364	1433	-	-	-	-	-	-	-	-	-	-	-	-	-	-	UniRef90_B8CCP7	342	3e-08	273	23.866	44.6886	1	0	Uncharacterized protein	Thalassiosira pseudonana	-	-	-
PSNMU-V1.4_AUG-EV-PASAV3_0049450.1	-2.22469	7.23891	15.0059	0.000107174	0.020569	76.958	56.7779	27.7745	20.4968	360.682	30.8384	16.3831	3.67844	113.71	48.3997	65.5377	52.4307	125.37	24.2386	25.2285	14.1663	2795	-	-	-	-	-	-	-	-	-	-	-	-	-	-	-	-	-	-	-	-	-	-	-	-	-	-	-
PSNMU-V1.4_AUG-EV-PASAV3_0060290.1	-1.82902	4.88995	14.4968	0.000140401	0.0251601	38.479	18.545	42.7902	43.5489	44.9361	10.126	10.7338	11.9138	5.72323	2.5252	8.86791	10.8028	1.98237	1.66607	11.4065	10.6761	2578	-	-	-	-	-	-	-	-	-	-	-	-	-	-	-	-	-	-	-	-	-	-	-	-	-	-	-
PSNMU-V1.4_AUG-EV-PASAV3_0061390.1	-3.82936	2.44958	20.4694	6.05917e-06	0.00274043	0.16145	0	2.21091	1.08736	16.5303	1.51233	58.5838	1.53726	2.79507	3.11441	3.39171	2.65413	5.58669	0.913649	6.70971	1.71091	1200	Q8K2T1	714	1e-13	309	59.5	79.6117	1	2	NmrA-like family domain-containing protein 1	-	-	-	-	-	UniRef90_F0Y6C6	873	7e-35	919	72.75	34.1676	1	2	Putative uncharacterized protein	Aureococcus anophagefferens	GO:0006810	transport	-
PSNMU-V1.4_AUG-EV-PASAV3_0061700.1	-2.54207	7.89691	18.2028	1.98585e-05	0.00652218	42.6767	31.9473	282.305	293.806	676.428	37.0192	43.613	23.1687	93.0801	59.763	375.42	555.551	242.21	600.59	74.4331	88.6935	781	-	-	-	-	-	-	-	-	-	-	-	-	-	-	-	-	-	-	-	-	-	-	-	-	-	-	-
PSNMU-V1.4_AUG-EV-PASAV3_0067000.1	1.30095	9.96686	13.8415	0.000198892	0.0302118	617.87	1154.73	305.473	1202.79	426.505	1916.71	931.975	1644.59	254.218	1076.83	354.116	1447.57	1383.4	800.679	2033.67	1044.54	1145	-	-	-	-	-	-	-	-	-	-	-	-	-	-	-	-	-	-	-	-	-	-	-	-	-	-	-
PSNMU-V1.4_AUG-EV-PASAV3_0072090.1	-1.86237	6.29064	13.619	0.000223905	0.0321309	82.824	52.7261	108.979	96.7754	134.152	21.8959	21.1286	23.8824	0.354929	0.25252	0.883258	0.139691	0.30036	0	0.0447314	0.0684364	1064	-	-	-	-	-	-	-	-	-	-	-	-	-	-	-	-	-	-	-	-	-	-	-	-	-	-	-
PSNMU-V1.4_AUG-EV-PASAV3_0072900.1	-2.93166	3.77301	14.5196	0.000138706	0.0251601	3.71336	4.2077	7.13938	9.13386	37.8346	0.526028	6.77923	0.878433	17.6134	26.725	12.8956	101.09	11.4737	9.56645	4.83099	2.73745	795	-	-	-	-	-	-	-	-	-	-	-	-	-	-	-	-	-	-	-	-	-	-	-	-	-	-	-
PSNMU-V1.4_AUG-EV-PASAV3_0074250.1	-1.75819	5.05615	12.9628	0.000317739	0.0393996	49.1885	32.4668	21.8327	20.225	40.9975	7.29863	19.3208	16.0863	2.70633	3.99823	3.21506	6.14641	1.9223	0.698673	0.760434	0.479055	1179	-	-	-	-	-	-	-	-	-	-	-	-	-	-	UniRef90_K0RGA1	753	3e-26	262	63.8677	77.8626	1	0	Uncharacterized protein	Thalassiosira oceanica	-	-	-
PSNMU-V1.4_AUG-EV-PASAV3_0080830.1	-2.69128	5.87152	23.1403	1.50599e-06	0.000831853	98.3232	64.3622	27.2218	15.8211	66.3598	2.95891	33.1052	3.73334	332.081	144.568	196.825	259.267	119.723	609.082	109.995	495	1713	-	-	-	-	-	-	-	-	-	-	-	-	-	-	-	-	-	-	-	-	-	-	-	-	-	-	-
PSNMU-V1.4_AUG-EV-PASAV3_0084030.1	-3.09049	8.22454	27.5605	1.52257e-07	0.000142326	79.1645	42.4925	38.5987	28.9239	841.134	29.7863	27.1169	28.7687	218.237	161.865	120.794	187.465	128.073	90.2363	117.823	69.2576	2867	-	-	-	-	-	-	-	-	-	-	-	-	-	-	-	-	-	-	-	-	-	-	-	-	-	-	-
PSNMU-V1.4_AUG-EV-PASAV3_0085810.1	-3.81711	-0.432469	17.8684	2.36717e-05	0.00737585	1.13015	0.0519469	2.11878	1.35921	1.13385	0.131507	0.960391	0.823531	30.0802	23.8631	14.2734	13.6897	17.6011	12.1999	21.5605	40.1721	2246	-	-	-	-	-	-	-	-	-	-	-	-	-	-	UniRef90_R1DPG5	585	2e-06	346	26.0463	52.6012	1	2	Uncharacterized protein	Emiliania huxleyi CCMP1516	-	-	-
PSNMU-V1.4_AUG-EV-PASAV3_0090480.1	-3.56526	9.13623	47.0982	6.75164e-12	2.05115e-08	204.181	79.0112	152.184	149.186	1554.5	39.3863	55.3637	21.1373	381.682	248.48	269.924	746.695	306.307	353.152	75.6408	111.483	1451	-	-	-	-	-	-	-	-	-	-	-	-	-	-	-	-	-	-	-	-	-	-	-	-	-	-	-
PSNMU-V1.4_AUG-EV-PASAV3_0091480.1	-3.39323	8.80446	42.9914	5.49799e-11	1.33623e-07	79.4874	25.1423	123.304	137.878	1306.31	52.1425	85.8137	55.4511	155.015	134.256	165.628	478.256	212.534	89.3227	36.7692	6.09084	1187	-	-	-	-	-	-	-	-	-	-	-	-	-	-	UniRef90_R1FQ97	492	2e-06	191	41.449	73.822	1	2	Uncharacterized protein	Emiliania huxleyi CCMP1516	-	-	-
PSNMU-V1.4_AUG-EV-PASAV3_0097110.1	2.81828	2.01845	16.7804	4.19636e-05	0.0106238	2.58321	7.48035	0.0460605	0.326209	0.119352	6.57535	2.93767	13.451	72.8936	160.182	31.8326	47.8209	200.4	80.8848	327.166	153.092	1212	-	-	-	-	-	-	-	-	-	-	-	-	-	-	-	-	-	-	-	-	-	-	-	-	-	-	-
PSNMU-V1.4_AUG-EV-PASAV3_0100840.1	-2.33697	4.45622	17.3358	3.13224e-05	0.00906262	58.7141	30.1811	5.4812	6.46982	4.47571	0.19726	14.4624	1.20785	219.391	124.703	37.2735	94.5709	6.66798	0.859905	69.1548	1.98465	1060	-	-	-	-	-	-	-	-	-	-	-	-	-	-	-	-	-	-	-	-	-	-	-	-	-	-	-
PSNMU-V1.4_AUG-EV-PASAV3_0124320.1	-6.05589	-1.49719	12.8042	0.000345833	0.0406382	0	0	0.0460605	0	0.954817	0	0	0.0549021	0	0	0.176652	0.419073	0	0.107488	0	0	1794	-	-	-	-	-	-	-	-	-	-	-	-	-	-	UniRef90_B7FRU1	1242	2e-24	476	69.2308	89.0756	1	2	Predicted protein	Phaeodactylum tricornutum (strain CCAP 1055/1)	-	-	GO:0016772
PSNMU-V1.4_AUG-EV-PASAV3_0124790.1	-3.15774	1.45527	14.9188	0.000112239	0.0209835	0.699618	0.571415	0.82909	1.46794	7.99659	0.0657535	1.24286	0	2.44014	2.06225	1.87251	8.19521	0.901079	0.698673	0.178926	0	784	-	-	-	-	-	-	-	-	-	-	-	-	-	-	-	-	-	-	-	-	-	-	-	-	-	-	-
PSNMU-V1.4_AUG-EV-PASAV3_0125570.1	-4.47025	7.29055	42.1642	8.39229e-11	1.69972e-07	30.4065	9.9738	14.2788	13.9183	466.488	3.74795	5.98832	3.78824	65.4844	69.9059	28.2996	116.968	14.4773	49.8208	5.68089	25.0477	2023	-	-	-	-	-	-	-	-	-	-	-	-	-	-	UniRef90_K0TN49	1587	2e-140	559	78.4478	83.8998	1	1	Uncharacterized protein	Thalassiosira oceanica	-	-	-
[truncated: 25 more columns]

## Sheet: MT-_T1
TranscriptName	logFC	logCPM	LR	PValue	FDR	B938_C_T1	B938_Sex_T1	B857_C_T1	B857_Sex_T1	B856_C_T1	B856_Sex_T1	B939_C_T1	B939_Sex_T1	B938_C_T2	B938_Sex_T2	B857_C_T2	B857_Sex_T2	B856_C_T2	B856_Sex_T2	B939_C_T2	B939_Sex_T2	TransLength	HSPNameSP	HSPLengthSP	HSPEvalueSP	HITLengthSP	QCoverageSP	HCoverageSP	StrandSP	FrameSP	DescriptionSP	EnzymeIds	EnzymeDescs	PwLev1	PwLev2	PwLev3	HSPNameUf	HSPLengthUf	HSPEvalueUf	HITLengthUf	QCoverageUf	HCoverageUf	StrandUf	FrameUf	DescriptionUf	Taxonomy	BPId	BPDesc	MFId
PSNMU-V1.4_AUG-EV-PASAV3_0002410.1	1.43263	5.98154	35.5487	2.48758e-09	3.82646e-07	16.1988	26.1293	67.755	65.8943	2.68542	5.98356	12.8805	102.722	26.3091	66.8336	26.5331	151.053	23.368	936.921	12.9721	501.228	1085	-	-	-	-	-	-	-	-	-	-	-	-	-	-	-	-	-	-	-	-	-	-	-	-	-	-	-
PSNMU-V1.4_AUG-EV-PASAV3_0005810.1	1.0672	3.38979	9.98682	0.00157665	0.0467303	10.3328	20.9346	2.44121	5.38245	0.716113	3.09041	11.5247	22.7295	110.25	102.607	65.1844	71.5218	129.996	62.5044	124.577	26.4164	1536	-	-	-	-	-	-	-	-	-	-	-	-	-	-	UniRef90_K0RL55	621	7e-59	349	40.4297	57.8797	1	2	Uncharacterized protein	Thalassiosira oceanica	-	-	-
PSNMU-V1.4_AUG-EV-PASAV3_0006670.1	1.23259	3.0903	12.0308	0.000523274	0.0215554	2.04504	3.42849	3.63878	6.79603	0.656437	1.44658	6.04481	17.3491	19.876	30.3866	22.8587	44.934	13.4561	51.5406	15.0745	50.1639	2169	Q9Y7T6	639	9e-18	504	29.4606	37.3016	1	0	Dolichol kinase sec59	2.7.1.108	Dolichol kinase.	Protein modification	protein glycosylation.	-	UniRef90_B8C9Q4	654	5e-30	212	30.1521	100	1	0	Dolichol kinase (Fragment)	Thalassiosira pseudonana	GO:0043048	dolichyl monophosphate biosynthetic process	GO:0004168
PSNMU-V1.4_AUG-EV-PASAV3_0008270.1	1.27548	2.41834	10.4698	0.0012134	0.0387809	2.20649	1.76619	2.16484	7.39408	0.895141	10.7178	4.23702	7.30198	2.66197	1.17843	6.71276	10.8028	4.86582	0.644929	10.6013	3.21651	802	-	-	-	-	-	-	-	-	-	-	-	-	-	-	-	-	-	-	-	-	-	-	-	-	-	-	-
PSNMU-V1.4_AUG-EV-PASAV3_0010010.1	2.89283	10.0815	100.747	1.04506e-23	5.77255e-21	369.291	251.059	7.73817	82.8028	5142.88	6223.7	686.566	3597.24	52.6182	367.459	12.8602	394.534	3180.81	6058.3	883.982	5173.51	2721	-	-	-	-	-	-	-	-	-	-	-	-	-	-	-	-	-	-	-	-	-	-	-	-	-	-	-
PSNMU-V1.4_AUG-EV-PASAV3_0010770.1	-2.45153	0.325955	16.6084	4.59477e-05	0.00305113	12.4317	8.67513	0.644847	0.326209	2.80478	0.460274	3.5026	0.27451	25.5105	3.7878	1.30722	7.40363	11.7741	5.91185	15.8797	8.14393	1407	-	-	-	-	-	-	-	-	-	-	-	-	-	-	-	-	-	-	-	-	-	-	-	-	-	-	-
PSNMU-V1.4_AUG-EV-PASAV3_0011330.1	1.41703	4.66996	20.1521	7.15208e-06	0.000591239	8.12633	44.1548	1.70424	38.0577	21.9608	27.3534	42.5397	21.1373	13.3986	34.006	8.05531	58.0649	40.7888	2.36474	69.6021	7.25425	2302	Q6DG19	912	2e-13	481	39.6177	53.8462	1	0	Molybdate-anion transporter	-	-	-	-	-	UniRef90_B8BUM4	924	7e-47	392	40.139	61.4796	1	0	Uncharacterized protein (Fragment)	Thalassiosira pseudonana	-	-	GO:0015098
PSNMU-V1.4_AUG-EV-PASAV3_0014440.1	1.10778	5.98325	20.21	6.93875e-06	0.000577532	23.9485	138.386	12.16	96.2317	58.9003	24.8548	91.3501	56.604	33.6739	44.2331	14.1321	44.4218	66.8	28.1082	59.1349	29.9067	3572	B0K172	525	2e-09	277	14.6976	64.2599	1	1	Polyamine aminopropyltransferase	2.5.1.16	Spermidine synthase.	Amine and polyamine biosynthesis	spermidine biosynthesis	spermidine from putrescine: step 1/1.	UniRef90_B7FPJ4	2256	2e-89	1270	63.1579	58.5039	1	1	Predicted protein	Phaeodactylum tricornutum (strain CCAP 1055/1)	-	-	GO:0003824
PSNMU-V1.4_AUG-EV-PASAV3_0029210.1	1.76815	8.92059	43.1534	5.06124e-11	1.03052e-08	580.629	1027.04	118.974	747.726	310.017	942.379	382.462	698.574	190.419	979.946	98.4302	979.374	950.758	267.323	528.77	403.501	1060	-	-	-	-	-	-	-	-	-	-	-	-	-	-	UniRef90_E4N3H5	486	2e-26	182	45.8491	85.1648	1	0	Uncharacterized protein	Kitasatospora	-	-	-
PSNMU-V1.4_AUG-EV-PASAV3_0031460.1	1.29559	5.95772	36.7938	1.31309e-09	2.18585e-07	31.1599	51.9988	29.7551	76.333	10.4433	73.4466	42.9351	99.5924	26.8415	80.2172	60.2028	112.544	37.4849	363.095	48.5783	297.972	2536	Q5RBU7	480	3e-26	496	18.9274	30.2419	1	2	Lysosomal Pro-X carboxypeptidase	3.4.16.2	Lysosomal Pro-Xaa carboxypeptidase.	-	-	-	UniRef90_B7GDJ2	1056	2e-70	283	41.6404	100	1	2	Predicted protein (Fragment)	Phaeodactylum tricornutum (strain CCAP 1055/1)	-	-	GO:0008236
PSNMU-V1.4_AUG-EV-PASAV3_0035170.1	6.00769	0.44172	38.3572	5.89102e-10	1.05276e-07	0.0538168	0.0519469	0.0460605	0.0543682	0.0596761	0	0	4.99609	0.399295	0.75756	0.353303	4.09761	0.180216	120.064	0.492046	61.1821	1772	-	-	-	-	-	-	-	-	-	-	-	-	-	-	UniRef90_UPI0004418277	207	2e-07	230	11.6817	30	1	1	heme-thiolate peroxidase	Punctularia strigosozonata (strain HHB-11173)	-	-	GO:0004601
PSNMU-V1.4_AUG-EV-PASAV3_0049450.1	-1.21981	4.11895	17.6353	2.67577e-05	0.00187953	76.958	56.7779	27.7745	20.4968	360.682	30.8384	16.3831	3.67844	113.71	48.3997	65.5377	52.4307	125.37	24.2386	25.2285	14.1663	2795	-	-	-	-	-	-	-	-	-	-	-	-	-	-	-	-	-	-	-	-	-	-	-	-	-	-	-
PSNMU-V1.4_AUG-EV-PASAV3_0051420.1	1.62488	2.09414	13.7265	0.00021145	0.0110756	56.3462	89.3486	0.921211	1.90289	0.238704	0.591781	2.76819	11.2549	616.601	741.188	60.5561	146.676	59.6514	56.7537	428.885	412.534	1690	-	-	-	-	-	-	-	-	-	-	-	-	-	-	UniRef90_K0R2P6	786	8e-50	493	46.5089	57.6065	1	2	Uncharacterized protein	Thalassiosira oceanica	-	-	-
PSNMU-V1.4_AUG-EV-PASAV3_0052840.1	1.02445	3.87807	11.5902	0.00066299	0.0250986	8.0187	17.0905	4.14545	8.10086	1.55158	4.20822	15.2533	31.5687	25.3331	30.4287	10.1045	17.0889	43.432	9.9964	21.3816	3.07964	943	-	-	-	-	-	-	-	-	-	-	-	-	-	-	-	-	-	-	-	-	-	-	-	-	-	-	-
PSNMU-V1.4_AUG-EV-PASAV3_0056190.1	3.40362	-1.18869	12.8285	0.000341372	0.0158941	0.215267	0.207787	0	0.0543682	0.238704	0	0.112987	1.20785	0.931689	0.88382	0	1.72286	0.120144	33.4826	0.402583	29.7698	1025	-	-	-	-	-	-	-	-	-	-	-	-	-	-	-	-	-	-	-	-	-	-	-	-	-	-	-
PSNMU-V1.4_AUG-EV-PASAV3_0056530.1	1.07277	5.5137	22.9376	1.67343e-06	0.000156427	9.04122	12.1036	9.39635	13.5921	22.0801	24.4603	41.9182	119.357	35.3154	56.817	39.0047	163.439	42.2306	360.515	55.1986	502.802	1906	-	-	-	-	-	-	-	-	-	-	-	-	-	-	UniRef90_K0RZS8	1542	5e-110	528	80.9024	98.1061	1	2	Uncharacterized protein	Thalassiosira oceanica	GO:0055085	transmembrane transport	GO:0009055]---[GO:0020037]---[GO:0005215
PSNMU-V1.4_AUG-EV-PASAV3_0057930.1	1.3785	1.96618	9.89155	0.00166039	0.0486195	18.6744	43.5834	1.01333	6.74166	1.31287	2.03836	3.61559	4.00785	0.887323	2.90398	2.64977	7.54332	1.86223	0.537441	1.65506	2.05309	2174	-	-	-	-	-	-	-	-	-	-	-	-	-	-	-	-	-	-	-	-	-	-	-	-	-	-	-
PSNMU-V1.4_AUG-EV-PASAV3_0061390.1	-3.55235	3.92535	78.412	8.36407e-19	2.98942e-16	0.16145	0	2.21091	1.08736	16.5303	1.51233	58.5838	1.53726	2.79507	3.11441	3.39171	2.65413	5.58669	0.913649	6.70971	1.71091	1200	Q8K2T1	714	1e-13	309	59.5	79.6117	1	2	NmrA-like family domain-containing protein 1	-	-	-	-	-	UniRef90_F0Y6C6	873	7e-35	919	72.75	34.1676	1	2	Putative uncharacterized protein	Aureococcus anophagefferens	GO:0006810	transport	-
PSNMU-V1.4_AUG-EV-PASAV3_0063680.1	-1.37625	4.2398	24.1393	8.96136e-07	8.9261e-05	10.5481	2.23371	38.1842	18.7027	9.78688	9.07398	13.05	3.73334	7.23168	4.75579	40.9125	12.8981	27.0924	29.3443	21.158	28.2642	839	-	-	-	-	-	-	-	-	-	-	-	-	-	-	-	-	-	-	-	-	-	-	-	-	-	-	-
PSNMU-V1.4_AUG-EV-PASAV3_0064380.1	7.07789	5.18332	248.65	5.11464e-56	7.76914e-53	0.430534	1.09088	0.368484	0.59805	0.537085	0.591781	0.338961	143.953	10.2929	56.354	1.02458	179.969	11.8342	406.359	8.63316	934.567	2179	-	-	-	-	-	-	-	-	-	-	-	-	-	-	UniRef90_B7FYC3	819	2e-30	409	37.586	60.6357	1	2	Predicted protein	Phaeodactylum tricornutum (strain CCAP 1055/1)	-	-	-
PSNMU-V1.4_AUG-EV-PASAV3_0067000.1	1.40715	9.98637	26.8965	2.14648e-07	2.39303e-05	617.87	1154.73	305.473	1202.79	426.505	1916.71	931.975	1644.59	254.218	1076.83	354.116	1447.57	1383.4	800.679	2033.67	1044.54	1145	-	-	-	-	-	-	-	-	-	-	-	-	-	-	-	-	-	-	-	-	-	-	-	-	-	-	-
PSNMU-V1.4_AUG-EV-PASAV3_0067230.1	1.4703	6.35189	39.941	2.61747e-10	4.89346e-08	49.0809	65.1414	31.5515	41.8635	43.8619	57.0082	38.3026	215.106	94.2337	178.279	67.4455	247.3	145.554	1143.57	95.099	748.42	7118	-	-	-	-	-	-	-	-	-	-	-	-	-	-	UniRef90_K0T791	1809	3e-140	2039	25.4144	31.1427	1	1	Uncharacterized protein	Thalassiosira oceanica	GO:0015074]---[GO:0006310	DNA integration]---[DNA recombination	GO:0003677
PSNMU-V1.4_AUG-EV-PASAV3_0068490.1	1.47055	3.07203	14.5317	0.000137822	0.00778983	2.15267	2.85708	3.59272	3.96888	2.80478	3.02466	3.44611	22.2902	3.77112	5.80796	3.67435	12.3859	13.2158	232.121	2.997	158.772	1382	-	-	-	-	-	-	-	-	-	-	-	-	-	-	-	-	-	-	-	-	-	-	-	-	-	-	-
PSNMU-V1.4_AUG-EV-PASAV3_0069660.1	3.12795	1.65619	24.5921	7.0842e-07	7.23422e-05	0.0538168	0.103894	0.230303	0.108736	3.16283	1.70959	0.564936	11.4196	0.0887323	0.420867	0.0706606	1.81598	2.64316	37.6746	1.65506	27.5799	1506	-	-	-	-	-	-	-	-	-	-	-	-	-	-	-	-	-	-	-	-	-	-	-	-	-	-	-
PSNMU-V1.4_AUG-EV-PASAV3_0070600.1	-1.0367	3.56201	10.466	0.00121589	0.0387809	28.6843	24.3631	11.3309	7.61155	17.3061	16.0438	21.0156	7.35688	24.2239	16.5401	10.5991	7.35706	15.4385	4.24578	15.5665	1.77935	4371	Q6J6I9	228	8e-07	1863	5.2162	4.13312	1	2	Breast cancer type 1 susceptibility protein homolog	-	-	Protein modification	protein ubiquitination.	-	UniRef90_B8LDS8	882	2e-18	1541	20.1784	18.7541	1	2	Predicted protein	Thalassiosira pseudonana	GO:0006281	DNA repair	GO:0003677]---[GO:0004842]---[GO:0008270
PSNMU-V1.4_AUG-EV-PASAV3_0074930.1	1.33933	1.93143	10.1402	0.00145072	0.0439629	6.29656	18.4931	1.56606	4.67567	5.07247	7.56165	2.76819	5.92943	26.7528	11.7001	9.43319	13.876	27.1525	5.26692	18.7872	7.18582	1048	-	-	-	-	-	-	-	-	-	-	-	-	-	-	-	-	-	-	-	-	-	-	-	-	-	-	-
PSNMU-V1.4_AUG-EV-PASAV3_0080830.1	-1.87769	4.32323	43.143	5.08814e-11	1.03052e-08	98.3232	64.3622	27.2218	15.8211	66.3598	2.95891	33.1052	3.73334	332.081	144.568	196.825	259.267	119.723	609.082	109.995	495	1713	-	-	-	-	-	-	-	-	-	-	-	-	-	-	-	-	-	-	-	-	-	-	-	-	-	-	-
PSNMU-V1.4_AUG-EV-PASAV3_0084960.1	1.24665	5.19588	26.0748	3.28441e-07	3.51548e-05	21.8496	25.5059	4.32969	5.65429	167.928	234.937	30.2241	107.608	40.2844	61.4044	24.8019	32.9671	98.0974	183.16	151.863	221.597	2944	-	-	-	-	-	-	-	-	-	-	-	-	-	-	UniRef90_R1DZ97	510	5e-34	169	17.3234	95.858	1	0	Uncharacterized protein	Emiliania huxleyi CCMP1516	-	-	GO:0004601
PSNMU-V1.4_AUG-EV-PASAV3_0086820.1	-1.21313	3.39182	13.3954	0.000252243	0.0128792	1.2916	2.4415	14.7394	7.06787	3.9983	5.98356	14.2364	5.43531	2.83943	3.40902	3.32105	3.25946	6.54784	2.14976	6.17293	1.64247	1582	Q7SXW6	1158	2e-83	394	73.1985	97.7157	1	0	Actin-related protein 2-A	-	-	-	-	-	UniRef90_S7RNT6	1143	3e-91	391	72.2503	96.9309	1	0	Actin/actin-like protein	Agaricomycetes	GO:0034314	Arp2/3 complex-mediated actin nucleation	GO:0005524
PSNMU-V1.4_AUG-EV-PASAV3_0093370.1	-1.20966	7.63641	24.741	6.55748e-07	6.75309e-05	66.2484	78.4917	224.131	142.499	249.923	118.619	336.984	97.7257	118.768	209.423	90.2336	104.815	42.1104	25.7972	104.314	20.8047	1948	-	-	-	-	-	-	-	-	-	-	-	-	-	-	-	-	-	-	-	-	-	-	-	-	-	-	-
PSNMU-V1.4_AUG-EV-PASAV3_0097110.1	2.31121	2.0792	19.0735	1.25782e-05	0.00093773	2.58321	7.48035	0.0460605	0.326209	0.119352	6.57535	2.93767	13.451	72.8936	160.182	31.8326	47.8209	200.4	80.8848	327.166	153.092	1212	-	-	-	-	-	-	-	-	-	-	-	-	-	-	-	-	-	-	-	-	-	-	-	-	-	-	-
PSNMU-V1.4_AUG-EV-PASAV3_0100840.1	-1.50269	2.78634	12.9765	0.000315424	0.0151503	58.7141	30.1811	5.4812	6.46982	4.47571	0.19726	14.4624	1.20785	219.391	124.703	37.2735	94.5709	6.66798	0.859905	69.1548	1.98465	1060	-	-	-	-	-	-	-	-	-	-	-	-	-	-	-	-	-	-	-	-	-	-	-	-	-	-	-
PSNMU-V1.4_AUG-EV-PASAV3_0106620.1	3.80747	2.42037	37.7717	7.95273e-10	1.38059e-07	83.5775	78.8553	0.276363	0.108736	18.3802	11.7041	0.508442	20.2589	10.5591	16.8347	0.317973	0.186255	2.82338	0.537441	0.492046	16.9038	1899	-	-	-	-	-	-	-	-	-	-	-	-	-	-	-	-	-	-	-	-	-	-	-	-	-	-	-
PSNMU-V1.4_AUG-EV-PASAV3_0112460.1	4.66895	4.31774	120.892	4.03516e-28	2.72418e-25	5.91985	5.40247	0.736968	1.46794	0.656437	1.44658	0.734416	76.6433	1.15352	2.86189	0.247312	20.7208	0.360431	81.6373	0.805165	198.739	2746	P00781	843	4e-25	274	30.6992	90.5109	1	2	Subtilisin DY	3.4.21.62	Subtilisin.	-	-	-	UniRef90_B7G6J0	960	2e-35	559	34.9599	49.3739	1	2	Predicted protein	Phaeodactylum tricornutum (strain CCAP 1055/1)	-	-	GO:0004252
PSNMU-V1.4_AUG-EV-PASAV3_0113400.1	4.43213	3.8572	85.1191	2.80926e-20	1.10123e-17	3.82099	3.79212	0.644847	0.815523	0.29838	0.657535	0.508442	55.7805	0.709858	1.47303	0.247312	13.6897	0.30036	54.4965	0.62624	140.842	2009	P00781	843	2e-25	274	41.9612	90.5109	1	2	Subtilisin DY	3.4.21.62	Subtilisin.	-	-	-	UniRef90_B7G6J0	933	4e-32	559	46.441	47.7639	1	2	Predicted protein	Phaeodactylum tricornutum (strain CCAP 1055/1)	GO:0005975	carbohydrate metabolic process	GO:0030246]---[GO:0004553]---[GO:0004252
PSNMU-V1.4_AUG-EV-PASAV3_0113530.1	2.06077	0.0955703	13.2916	0.000266603	0.0132777	1.02252	3.53239	0.184242	1.52231	0.0596761	0.0657535	0.621429	1.59216	2.17394	3.7878	4.45162	6.00672	1.14137	14.9946	2.90754	10.5392	1233	-	-	-	-	-	-	-	-	-	-	-	-	-	-	UniRef90_R1DPS3	630	4e-48	184	51.0949	100	1	2	Uncharacterized protein (Fragment)	Emiliania huxleyi CCMP1516	-	-	-
PSNMU-V1.4_AUG-EV-PASAV3_0117770.1	1.77711	3.81024	19.2717	1.13376e-05	0.000855847	23.8408	36.7264	0.0460605	0.217473	16.1125	23.6712	13.389	42.9334	7.76407	31.9017	0.0353303	2.28162	13.9367	40.0393	2.46023	48.6583	1597	-	-	-	-	-	-	-	-	-	-	-	-	-	-	-	-	-	-	-	-	-	-	-	-	-	-	-
PSNMU-V1.4_AUG-EV-PASAV3_0120100.1	1.77421	3.37586	22.6124	1.98204e-06	0.000178413	14.3153	38.8563	2.07272	2.93588	0.537085	1.38082	4.68897	31.6785	164.598	174.87	195.553	238.127	99.3589	195.736	315.759	538.115	2073	-	-	-	-	-	-	-	-	-	-	-	-	-	-	-	-	-	-	-	-	-	-	-	-	-	-	-
PSNMU-V1.4_AUG-EV-PASAV3_0123450.1	1.06763	7.26531	20.4837	6.01403e-06	0.000507518	58.2836	105.972	16.6279	38.1121	7.39983	36.8877	196.711	373.554	7860.84	7195.51	5261.42	5317.2	10791	4691.64	9797.57	5571.61	951	Q08587	501	2e-72	197	52.6814	83.7563	1	2	Fucoxanthin-chlorophyll a-c binding protein D chloroplastic	-	-	-	-	-	UniRef90_B7G5B6	492	5e-70	199	51.735	83.4171	1	2	Protein fucoxanthin chlorophyll a/c protein	Phaeodactylum tricornutum (strain CCAP 1055/1)	GO:0009765]---[GO:0018298	photosynthesis, light harvesting]---[protein-chromophore linkage	GO:0016168
PSNMU-V1.4_AUG-EV-PASAV3_0124240.1	-1.09893	5.21849	24.0626	9.3255e-07	9.21329e-05	46.6053	11.8958	23.0763	10.9824	20.7076	62.0713	81.0683	36.5648	202.132	50.2515	178.135	79.2048	121.826	21.7664	284.313	62.414	999	-	-	-	-	-	-	-	-	-	-	-	-	-	-	-	-	-	-	-	-	-	-	-	-	-	-	-
PSNMU-V1.4_AUG-EV-PASAV3_0124470.1	1.48073	2.08864	11.262	0.000791114	0.0285271	1.50687	0.727256	1.01333	1.63105	0.119352	0.920548	2.76819	11.3647	12.2007	3.11441	56.0692	31.4305	9.91186	125.277	33.5038	105.255	1118	-	-	-	-	-	-	-	-	-	-	-	-	-	-	UniRef90_B8CAY8	276	1e-26	193	24.6869	45.0777	1	1	Uncharacterized protein	Thalassiosira pseudonana	-	-	-
[truncated: 25 more columns]

## Sheet: Sexualised_T2
TranscriptName	logFC	logCPM	LR	PValue	FDR	B938_C_T1	B938_Sex_T1	B857_C_T1	B857_Sex_T1	B856_C_T1	B856_Sex_T1	B939_C_T1	B939_Sex_T1	B938_C_T2	B938_Sex_T2	B857_C_T2	B857_Sex_T2	B856_C_T2	B856_Sex_T2	B939_C_T2	B939_Sex_T2	TransLength	HSPNameSP	HSPLengthSP	HSPEvalueSP	HITLengthSP	QCoverageSP	HCoverageSP	StrandSP	FrameSP	DescriptionSP	EnzymeIds	EnzymeDescs	PwLev1	PwLev2	PwLev3	HSPNameUf	HSPLengthUf	HSPEvalueUf	HITLengthUf	QCoverageUf	HCoverageUf	StrandUf	FrameUf	DescriptionUf	Taxonomy	BPId	BPDesc	MFId
PSNMU-V1.4_AUG-EV-PASAV3_0001110.1	-1.77288	3.50064	9.95193	0.00160681	0.0288336	3.06756	3.74017	0.82909	0.761155	1.2532	1.11781	1.24286	0.768629	18.3232	13.2573	11.0937	5.35482	26.6119	0.967393	10.6461	1.43716	2227	-	-	-	-	-	-	-	-	-	-	-	-	-	-	-	-	-	-	-	-	-	-	-	-	-	-	-
PSNMU-V1.4_AUG-EV-PASAV3_0001250.1	-2.56885	4.56149	24.7105	6.66219e-07	6.91956e-05	0.322901	0.363628	0.276363	0.163105	1.13385	0.723288	0.112987	0.439217	63.7541	10.7742	25.9678	4.98232	17.2406	5.37441	47.46	6.36458	1973	-	-	-	-	-	-	-	-	-	-	-	-	-	-	UniRef90_B7G5P9	534	5e-15	517	27.0654	32.3017	1	1	Predicted protein	Phaeodactylum tricornutum (strain CCAP 1055/1)	-	-	-
PSNMU-V1.4_AUG-EV-PASAV3_0001960.1	-1.7043	5.71838	11.7235	0.000617164	0.0144504	5.81221	5.45442	28.6496	25.39	7.28048	18.7397	15.3098	12.7922	104.837	49.9569	75.4655	34.5968	62.2946	6.01934	72.107	12.5239	1728	-	-	-	-	-	-	-	-	-	-	-	-	-	-	UniRef90_B8LCL7	1035	1e-18	419	59.8958	89.0215	1	2	Predicted protein	Thalassiosira pseudonana	-	-	-
PSNMU-V1.4_AUG-EV-PASAV3_0002410.1	4.2469	7.81524	41.7733	1.02493e-10	2.26453e-08	16.1988	26.1293	67.755	65.8943	2.68542	5.98356	12.8805	102.722	26.3091	66.8336	26.5331	151.053	23.368	936.921	12.9721	501.228	1085	-	-	-	-	-	-	-	-	-	-	-	-	-	-	-	-	-	-	-	-	-	-	-	-	-	-	-
PSNMU-V1.4_AUG-EV-PASAV3_0002770.1	-1.88944	6.50657	12.6574	0.00037409	0.0102156	4.62824	8.51928	3.13212	8.10086	3.93862	7.10137	9.03897	7.08237	173.738	79.5438	97.7943	27.7054	118.762	12.9523	157.544	36.4766	693	-	-	-	-	-	-	-	-	-	-	-	-	-	-	-	-	-	-	-	-	-	-	-	-	-	-	-
PSNMU-V1.4_AUG-EV-PASAV3_0003280.1	-2.56874	5.81451	24.1629	8.85208e-07	8.60564e-05	1.66832	1.61035	0.783029	0.326209	7.57886	9.33699	0.79091	1.20785	118.813	22.0534	51.5116	6.61204	35.5025	16.5532	157.947	18.82	1531	-	-	-	-	-	-	-	-	-	-	-	-	-	-	-	-	-	-	-	-	-	-	-	-	-	-	-
PSNMU-V1.4_AUG-EV-PASAV3_0003820.1	-1.7953	4.35075	11.6553	0.000640205	0.0147344	11.6782	13.5581	4.42181	3.91451	5.54988	6.18082	10.6773	6.31374	27.1521	14.0149	18.0538	5.35482	23.9086	13.0598	47.8179	6.22771	2295	-	-	-	-	-	-	-	-	-	-	-	-	-	-	UniRef90_B5Y500	417	1e-19	369	18.1699	37.6694	1	0	Predicted protein	Phaeodactylum tricornutum (strain CCAP 1055/1)	-	-	-
PSNMU-V1.4_AUG-EV-PASAV3_0004210.1	3.42834	1.32999	16.3448	5.28015e-05	0.00237646	0.16145	0.207787	0.552726	0.271841	0.835465	0.460274	0.847404	5.1608	0.57676	0.168347	0.282642	0.279382	0.480575	14.5646	0.134194	2.94276	1797	-	-	-	-	-	-	-	-	-	-	-	-	-	-	-	-	-	-	-	-	-	-	-	-	-	-	-
PSNMU-V1.4_AUG-EV-PASAV3_0005300.1	1.63104	4.25474	9.9341	0.00162245	0.0288667	0.699618	1.29867	15.9369	22.0735	7.87724	1.70959	1.58182	4.28236	4.79154	6.48134	7.20738	14.1554	26.4316	63.4718	2.14711	24.158	1205	-	-	-	-	-	-	-	-	-	-	-	-	-	-	UniRef90_K0RP71	675	1e-54	280	56.0166	59.2857	1	0	Uncharacterized protein	Thalassiosira oceanica	-	-	-
PSNMU-V1.4_AUG-EV-PASAV3_0006150.1	-2.81671	4.03898	26.0899	3.2589e-07	3.63322e-05	0.968702	0.935043	0.138182	0.0543682	2.32737	4.40548	0.621429	0.768629	28.4387	4.54536	19.3963	1.81598	3.4241	1.98853	58.464	6.29614	1463	-	-	-	-	-	-	-	-	-	-	-	-	-	-	UniRef90_Q9L961	741	4e-32	889	50.6494	25.8718	1	1	USPA2H	Moraxella catarrhalis	GO:0009405	pathogenesis	-
PSNMU-V1.4_AUG-EV-PASAV3_0006460.1	-1.95356	4.95789	15.4563	8.44341e-05	0.00337514	1.23779	1.40257	0.230303	0.108736	0.119352	0.591781	0.734416	0.713727	48.9358	26.8092	39.6759	14.3882	42.6511	2.52597	58.3298	8.89673	876	-	-	-	-	-	-	-	-	-	-	-	-	-	-	-	-	-	-	-	-	-	-	-	-	-	-	-
PSNMU-V1.4_AUG-EV-PASAV3_0006600.1	-2.11509	4.91959	17.6519	2.65257e-05	0.00136585	0.322901	0.363628	0.138182	0	0.179028	0.789041	0.225974	0	62.9555	29.8815	30.7727	10.1974	44.8136	5.37441	46.0734	4.31149	1044	-	-	-	-	-	-	-	-	-	-	-	-	-	-	-	-	-	-	-	-	-	-	-	-	-	-	-
PSNMU-V1.4_AUG-EV-PASAV3_0007900.1	-1.77975	4.5542	12.0422	0.000520106	0.0126154	0.807252	0.571415	18.4703	9.67754	5.7289	6.24658	28.4163	29.7569	3.10563	3.57737	42.891	42.2333	27.1525	2.25725	58.5087	10.8129	1898	-	-	-	-	-	-	-	-	-	-	-	-	-	-	UniRef90_B7FY69	228	2e-21	614	12.0126	12.3779	1	1	Predicted protein	Phaeodactylum tricornutum (strain CCAP 1055/1)	-	-	-
PSNMU-V1.4_AUG-EV-PASAV3_0008300.1	-1.64402	5.03966	11.2069	0.000814949	0.0177031	1.13015	1.24672	0.87515	0.271841	0.358056	0.328767	0.960391	0.713727	61.7577	42.2971	29.7481	15.366	61.9942	5.4819	34.6221	4.58524	1021	-	-	-	-	-	-	-	-	-	-	-	-	-	-	UniRef90_R1DLL5	378	3e-08	1394	37.0225	7.03013	1	0	Regulator of telomere elongation helicase	Emiliania huxleyi CCMP1516	-	-	GO:0046872]---[GO:0016491
PSNMU-V1.4_AUG-EV-PASAV3_0008320.1	-1.88373	4.07895	11.6578	0.000639332	0.0147344	0.807252	1.14283	2.99393	4.34946	0.895141	0.854795	0.847404	1.42745	9.89365	3.53528	11.1997	9.77838	58.7503	5.8581	20.5764	9.51265	2487	-	-	-	-	-	-	-	-	-	-	-	-	-	-	UniRef90_B7FWG4	414	9e-32	229	16.6466	58.0786	1	0	Predicted protein	Phaeodactylum tricornutum (strain CCAP 1055/1)	-	-	-
PSNMU-V1.4_AUG-EV-PASAV3_0008980.1	-2.42792	5.95929	21.7915	3.03944e-06	0.0002414	31.9672	16.2594	18.9769	22.7259	61.2873	43.9233	79.204	54.8472	41.6154	15.4037	54.4087	48.7522	67.701	1.98853	220.392	25.1161	2532	-	-	-	-	-	-	-	-	-	-	-	-	-	-	UniRef90_D7FMA8	663	9e-06	238	26.1848	88.6555	1	1	Putative uncharacterized protein	Ectocarpus siliculosus	-	-	GO:0005215
PSNMU-V1.4_AUG-EV-PASAV3_0009090.1	4.40632	6.21763	57.4611	3.44729e-14	1.10241e-11	2.95992	4.15575	3.77696	3.91451	1.55158	1.31507	1.29935	1.20785	2.92816	5.34501	15.828	25.0513	2.40288	155.965	11.317	348.615	1110	-	-	-	-	-	-	-	-	-	-	-	-	-	-	-	-	-	-	-	-	-	-	-	-	-	-	-
PSNMU-V1.4_AUG-EV-PASAV3_0009930.1	4.89078	3.2409	51.2586	8.0965e-13	2.23611e-10	0.0538168	0.207787	0.0460605	0.0543682	0.0596761	0.0657535	0.734416	1.81177	0.532394	0.88382	0.0706606	2.28162	1.26151	47.0798	0.581508	20.1203	1122	-	-	-	-	-	-	-	-	-	-	-	-	-	-	UniRef90_B7FP56	543	1e-27	247	48.3957	70.8502	1	1	Predicted protein	Phaeodactylum tricornutum (strain CCAP 1055/1)	-	-	-
PSNMU-V1.4_AUG-EV-PASAV3_0010580.1	-2.25344	6.53526	17.3887	3.04631e-05	0.00151716	4.41298	11.1166	8.56726	9.78628	21.364	24.9863	7.79611	11.5843	211.715	39.5615	102.741	18.9049	58.0295	30.3654	215.203	38.3928	1996	-	-	-	-	-	-	-	-	-	-	-	-	-	-	-	-	-	-	-	-	-	-	-	-	-	-	-
PSNMU-V1.4_AUG-EV-PASAV3_0010670.1	-1.54702	5.19928	10.0142	0.00155339	0.0280488	1.45305	1.45451	10.0412	10.33	6.56437	18.8055	11.4117	14.7138	36.5133	23.6106	40.5945	29.4283	36.1032	5.32066	96.0831	18.0672	2273	Q5ZM91	408	2e-07	382	17.9498	32.4607	1	1	cAMP-dependent protein kinase type I-alpha regulatory subunit	-	-	-	-	-	UniRef90_K0QZ03	1491	1e-80	620	65.5961	80.1613	1	1	Uncharacterized protein (Fragment)	Thalassiosira oceanica	-	-	-
PSNMU-V1.4_AUG-EV-PASAV3_0010750.1	2.19921	4.55914	17.7555	2.51188e-05	0.00131006	1.23779	0.883097	1.88848	1.68541	0.716113	0.526028	0.508442	0.219608	6.47746	7.07056	15.1567	17.182	0.961151	52.5617	17.4452	67.4782	1987	-	-	-	-	-	-	-	-	-	-	-	-	-	-	UniRef90_D7G1A3	771	3e-24	311	38.8022	75.5627	1	1	Putative uncharacterized protein	Ectocarpus siliculosus	-	-	-
PSNMU-V1.4_AUG-EV-PASAV3_0012470.1	-1.76867	5.80407	12.4343	0.000421524	0.0110144	1.45305	1.76619	0.506666	0.652418	0.895141	1.31507	0.621429	0.768629	100.312	62.9195	55.6452	24.9116	110.953	8.76028	62.0425	9.58109	3105	-	-	-	-	-	-	-	-	-	-	-	-	-	-	-	-	-	-	-	-	-	-	-	-	-	-	-
PSNMU-V1.4_AUG-EV-PASAV3_0012640.1	1.63977	5.83067	10.7502	0.00104268	0.0210707	21.7958	20.2593	32.703	38.8733	12.2336	12.7562	20.2247	45.7334	19.4767	35.3528	37.7328	59.9275	45.5946	159.727	9.48306	84.382	1182	-	-	-	-	-	-	-	-	-	-	-	-	-	-	-	-	-	-	-	-	-	-	-	-	-	-	-
PSNMU-V1.4_AUG-EV-PASAV3_0012880.1	-1.72795	5.93566	11.4521	0.00071414	0.015882	0.861068	0.779203	0.0460605	0.163105	0.119352	0.526028	0.112987	0.329413	143.613	87.2456	52.0415	17.927	70.7647	7.14796	82.44	13.4135	1385	-	-	-	-	-	-	-	-	-	-	-	-	-	-	-	-	-	-	-	-	-	-	-	-	-	-	-
PSNMU-V1.4_AUG-EV-PASAV3_0013720.1	-1.77672	6.74406	10.8136	0.00100759	0.0206829	1.13015	2.12982	0.87515	0.92426	4.29668	6.70685	4.80195	5.2157	218.636	103.407	123.974	40.1379	142.07	16.5532	154.547	37.8453	3008	-	-	-	-	-	-	-	-	-	-	-	-	-	-	-	-	-	-	-	-	-	-	-	-	-	-	-
PSNMU-V1.4_AUG-EV-PASAV3_0014210.1	1.81143	4.37817	12.6363	0.000378334	0.010251	31.5366	38.3368	48.2714	47.8984	45.3538	27.8137	31.1845	31.5687	6.92112	10.1429	16.9232	23.794	8.22985	56.9687	6.03874	37.0241	3981	-	-	-	-	-	-	-	-	-	-	-	-	-	-	UniRef90_B8BXC7	693	3e-15	1168	17.4077	14.8116	1	2	Uncharacterized protein	Thalassiosira pseudonana	-	-	-
PSNMU-V1.4_AUG-EV-PASAV3_0016110.1	2.16477	3.54147	14.6582	0.000128875	0.00468999	20.1813	24.9864	22.4315	18.5396	16.769	23.4082	25.7046	26.9569	7.80844	8.41733	6.85408	12.1066	1.68201	32.4077	1.25248	21.9681	1974	-	-	-	-	-	-	-	-	-	-	-	-	-	-	UniRef90_A0A024GAV9	192	9e-07	2891	9.72644	2.21377	1	1	Albugo candida WGS project CAIX00000000 data strain Ac Nc2 contig AcNc2_CONTIG_49_length_115235	Albugo candida	GO:0006511	ubiquitin-dependent protein catabolic process	-
PSNMU-V1.4_AUG-EV-PASAV3_0016880.1	-2.1933	3.57155	15.0932	0.000102334	0.00393532	1.88359	1.45451	0.598787	0.761155	18.3206	8.41644	2.09026	1.09804	14.2415	5.34501	11.9063	3.16633	22.0464	3.27839	25.4522	5.13273	1476	-	-	-	-	-	-	-	-	-	-	-	-	-	-	-	-	-	-	-	-	-	-	-	-	-	-	-
PSNMU-V1.4_AUG-EV-PASAV3_0017030.1	-2.61818	6.26486	23.5455	1.21994e-06	0.000111464	1.18397	1.14283	0.368484	0.108736	1.73061	3.48493	0.338961	0.27451	173.827	55.3019	59.7435	16.111	100.741	10.6413	158.931	12.0448	977	-	-	-	-	-	-	-	-	-	-	-	-	-	-	-	-	-	-	-	-	-	-	-	-	-	-	-
PSNMU-V1.4_AUG-EV-PASAV3_0017060.1	-1.60415	6.5125	9.27616	0.00232156	0.0371694	36.434	28.9863	36.2036	31.3161	30.6138	48.1315	34.1786	25.5295	184.075	54.8389	102.917	41.9073	61.7539	38.3733	181.028	46.6052	3658	-	-	-	-	-	-	-	-	-	-	-	-	-	-	UniRef90_B7GCB9	1170	9e-51	499	31.9847	78.7575	-1	1	Predicted protein	Phaeodactylum tricornutum (strain CCAP 1055/1)	-	-	GO:0005509
PSNMU-V1.4_AUG-EV-PASAV3_0017260.1	-2.44711	1.39252	9.18961	0.00243393	0.0384349	0.107634	0.103894	1.01333	0.489314	0.358056	1.51233	0.395455	0.164706	2.4845	0.715473	4.62827	1.49004	0.30036	0	9.2594	0.615927	609	-	-	-	-	-	-	-	-	-	-	-	-	-	-	-	-	-	-	-	-	-	-	-	-	-	-	-
PSNMU-V1.4_AUG-EV-PASAV3_0019920.1	-1.76271	6.85671	10.4347	0.0012367	0.0238926	1.23779	1.81814	0.138182	0.217473	0.417733	0.460274	0.508442	0.494119	233.188	116.454	122.525	40.4639	139.487	8.92152	191.316	48.3161	1625	-	-	-	-	-	-	-	-	-	-	-	-	-	-	UniRef90_A0A084G4Y4	198	2e-09	1525	12.1846	4.65574	1	0	Uncharacterized protein	Scedosporium apiospermum	-	-	-
PSNMU-V1.4_AUG-EV-PASAV3_0019960.1	-2.80182	2.89699	18.2491	1.93813e-05	0.00108535	6.0813	9.24654	5.20484	6.25234	60.0938	23.474	18.0779	17.404	4.25915	2.06225	4.91091	4.14417	22.6471	0.537441	16.327	1.43716	900	-	-	-	-	-	-	-	-	-	-	-	-	-	-	-	-	-	-	-	-	-	-	-	-	-	-	-
PSNMU-V1.4_AUG-EV-PASAV3_0020070.1	-2.54119	1.84238	10.5214	0.00118002	0.0232032	0	0.0519469	0.0460605	0	0.596761	1.11781	0.0564936	0.0549021	5.32394	1.34677	4.13365	0.465637	0.961151	0.752417	12.3906	1.09498	1469	-	-	-	-	-	-	-	-	-	-	-	-	-	-	-	-	-	-	-	-	-	-	-	-	-	-	-
PSNMU-V1.4_AUG-EV-PASAV3_0020170.1	1.59867	4.07137	9.32667	0.00225843	0.0365284	3.12137	3.89601	16.6739	17.3435	0.716113	10.2575	14.4624	23.8824	4.39225	4.37701	17.5592	19.5568	7.02841	43.8014	6.79917	31.2754	2486	P31521	816	2e-20	419	32.8238	53.222	1	2	47 kDa protein	-	-	-	-	-	UniRef90_B7GAI5	681	3e-54	586	27.3934	33.6177	1	2	Predicted protein	Phaeodactylum tricornutum (strain CCAP 1055/1)	-	-	-
PSNMU-V1.4_AUG-EV-PASAV3_0021550.1	-2.02973	3.21733	11.4426	0.000717808	0.0158885	9.84847	11.1686	5.15878	4.07762	8.35465	7.89041	12.824	4.06275	25.2887	7.53351	5.65285	5.7739	17.3608	0.161232	9.34886	0.410618	1592	-	-	-	-	-	-	-	-	-	-	-	-	-	-	-	-	-	-	-	-	-	-	-	-	-	-	-
PSNMU-V1.4_AUG-EV-PASAV3_0022260.1	-2.34659	4.07607	19.1261	1.22358e-05	0.000754768	0.753435	0.883097	0.276363	0.108736	2.20801	3.74795	0.225974	0.27451	31.0563	5.80796	20.1736	2.93351	13.8165	6.23431	42.4054	6.63833	1642	-	-	-	-	-	-	-	-	-	-	-	-	-	-	-	-	-	-	-	-	-	-	-	-	-	-	-
PSNMU-V1.4_AUG-EV-PASAV3_0022610.1	-1.52446	4.49734	9.34657	0.00223403	0.0363735	21.15	23.7397	8.10665	17.2891	13.1287	16.2411	9.49092	12.8471	41.1274	14.0569	44.6928	22.3971	19.9439	7.41668	28.0913	5.33804	1084	-	-	-	-	-	-	-	-	-	-	-	-	-	-	-	-	-	-	-	-	-	-	-	-	-	-	-
PSNMU-V1.4_AUG-EV-PASAV3_0023870.1	-2.05346	6.15153	15.7038	7.40743e-05	0.00306613	0.269084	0.311681	0.506666	0.761155	0.775789	0.723288	0.564936	0.384315	90.1076	45.4536	106.486	32.8274	136.664	7.36294	111.784	27.0324	2856	P74615	513	2e-10	180	17.9622	91.6667	1	2	Uncharacterized protein sll1483	-	-	-	-	-	UniRef90_F1QLD7	648	1e-35	320	22.6891	69.0625	-1	2	Uncharacterized protein (Fragment)	Danio rerio	-	-	-
PSNMU-V1.4_AUG-EV-PASAV3_0024180.1	-2.52948	5.02746	24.7469	6.53748e-07	6.84858e-05	0.376717	0.155841	0.276363	0.271841	0.0596761	0.0657535	6.77923	4.83138	23.6028	2.81981	50.805	27.4726	4.74568	2.47223	133.479	8.34924	1474	-	-	-	-	-	-	-	-	-	-	-	-	-	-	-	-	-	-	-	-	-	-	-	-	-	-	-
PSNMU-V1.4_AUG-EV-PASAV3_0024340.1	-2.35699	4.27071	20.0711	7.46171e-06	0.000492797	1.72214	1.09088	0.506666	0.217473	2.7451	3.94521	0.338961	0.27451	34.4281	5.17666	20.9862	2.88695	7.80935	1.3436	57.122	16.9722	1424	-	-	-	-	-	-	-	-	-	-	-	-	-	-	-	-	-	-	-	-	-	-	-	-	-	-	-
PSNMU-V1.4_AUG-EV-PASAV3_0025080.1	-1.46523	5.76464	8.6249	0.00331599	0.0484909	557.327	597.181	311.692	367.366	858.56	585.272	324.725	344.456	82.8316	62.2041	21.6575	23.375	175.11	16.4994	30.1042	3.96931	3745	Q9LV77	1725	1e-84	578	46.0614	87.5433	1	0	Asparagine synthetase glutamine-hydrolyzing 2	6.3.5.4	Asparagine synthase (glutamine-hydrolyzing).	Amino-acid biosynthesis	L-asparagine biosynthesis.	-	UniRef90_A0A061R7L5	1848	2e-131	599	49.3458	89.6494	1	0	Asparagine synthetase b	Tetraselmis sp. GSL018	GO:0006529	asparagine biosynthetic process	GO:0004066
PSNMU-V1.4_AUG-EV-PASAV3_0026470.1	-1.79765	5.73973	12.8787	0.000332346	0.00939224	1.02252	0.363628	0.276363	0.380577	0.716113	0.789041	0.282468	0.0549021	110.072	63.0037	42.9616	20.069	96.1751	8.6528	63.1608	9.30734	2532	-	-	-	-	-	-	-	-	-	-	-	-	-	-	-	-	-	-	-	-	-	-	-	-	-	-	-
PSNMU-V1.4_AUG-EV-PASAV3_0027000.1	2.58171	8.60862	15.9811	6.39774e-05	0.00278657	57.9068	70.9075	82.7708	81.2805	67.6727	123.025	184.508	331.444	85.4048	140.401	89.2797	213.029	110.893	1213.33	143.946	1009.3	1325	-	-	-	-	-	-	-	-	-	-	-	-	-	-	-	-	-	-	-	-	-	-	-	-	-	-	-
PSNMU-V1.4_AUG-EV-PASAV3_0027310.1	-2.51916	4.73027	23.3069	1.38101e-06	0.000121609	1.07634	1.14283	0.230303	0	6.86275	9.13973	0.847404	0.713727	41.1274	6.9443	31.4086	3.53884	9.73165	7.95412	90.9837	9.99171	1604	-	-	-	-	-	-	-	-	-	-	-	-	-	-	-	-	-	-	-	-	-	-	-	-	-	-	-
PSNMU-V1.4_AUG-EV-PASAV3_0027520.1	-2.03764	7.18463	12.8151	0.000343827	0.00960503	1.82977	2.49345	2.57939	3.37083	1.90963	1.90685	3.44611	3.29413	278.841	133.499	182.057	53.5017	194.933	14.4572	242.176	37.0925	2613	-	-	-	-	-	-	-	-	-	-	-	-	-	-	-	-	-	-	-	-	-	-	-	-	-	-	-
PSNMU-V1.4_AUG-EV-PASAV3_0031460.1	2.36299	7.03411	17.2223	3.32502e-05	0.00162926	31.1599	51.9988	29.7551	76.333	10.4433	73.4466	42.9351	99.5924	26.8415	80.2172	60.2028	112.544	37.4849	363.095	48.5783	297.972	2536	Q5RBU7	480	3e-26	496	18.9274	30.2419	1	2	Lysosomal Pro-X carboxypeptidase	3.4.16.2	Lysosomal Pro-Xaa carboxypeptidase.	-	-	-	UniRef90_B7GDJ2	1056	2e-70	283	41.6404	100	1	2	Predicted protein (Fragment)	Phaeodactylum tricornutum (strain CCAP 1055/1)	-	-	GO:0008236
PSNMU-V1.4_AUG-EV-PASAV3_0031720.1	1.91175	6.00427	13.9894	0.00018384	0.00617318	2.63702	4.25964	3.77696	4.83877	1.55158	1.05206	1.92078	6.31374	23.9133	50.5882	37.5561	60.7656	32.1985	135.274	15.2534	150.697	3198	Q7AJA5	630	7e-06	619	19.6998	32.7948	1	2	Serine/threonine-protein kinase pkn1	2.7.11.1	Non-specific serine/threonine protein kinase.	-	-	-	UniRef90_A6DQZ4	2400	0	805	75.0469	94.5342	1	2	Uncharacterized protein	Lentisphaera araneosa HTCC2155	-	-	GO:0016301
PSNMU-V1.4_AUG-EV-PASAV3_0032180.1	-1.96342	5.65262	15.3161	9.09363e-05	0.00357624	2.31412	3.68823	4.51393	5.21935	4.53538	13.1507	16.1572	10.651	94.5442	38.1726	61.616	22.7231	44.2129	5.42815	107.713	17.3828	1715	P11018	867	6e-30	319	50.5539	94.3574	1	0	Major intracellular serine protease	-	-	-	-	-	UniRef90_K0RZF6	837	2e-98	372	48.8047	74.4624	1	0	Uncharacterized protein	Thalassiosira oceanica	-	-	GO:0004252
PSNMU-V1.4_AUG-EV-PASAV3_0033010.1	-1.51713	5.34575	9.12165	0.00252602	0.0397104	33.3126	38.9601	57.6217	48.9858	46.4877	41.6219	33.5007	26.6824	74.1358	32.3226	46.1767	16.2507	17.1205	21.9276	92.5046	15.3297	1515	-	-	-	-	-	-	-	-	-	-	-	-	-	-	-	-	-	-	-	-	-	-	-	-	-	-	-
PSNMU-V1.4_AUG-EV-PASAV3_0033630.1	-1.72612	5.63303	12.0873	0.000507659	0.0124126	0.645801	0.207787	0	0	0	0.394521	0.169481	0.219608	99.5576	50.3777	58.295	23.2353	69.0827	7.84664	66.5603	13.7557	1438	-	-	-	-	-	-	-	-	-	-	-	-	-	-	-	-	-	-	-	-	-	-	-	-	-	-	-
PSNMU-V1.4_AUG-EV-PASAV3_0034420.1	-1.65282	4.1571	10.2702	0.00135196	0.0255856	1.9374	3.48044	8.06059	8.64455	6.92242	8.74521	5.14092	7.13727	39.5302	10.2271	18.4777	7.17081	16.8802	6.44929	29.1201	10.2655	982	-	-	-	-	-	-	-	-	-	-	-	-	-	-	-	-	-	-	-	-	-	-	-	-	-	-	-
PSNMU-V1.4_AUG-EV-PASAV3_0034840.1	-2.18897	6.78201	15.7796	7.11659e-05	0.00297287	8.87977	10.4933	3.45454	4.40382	11.2788	17.2932	2.20325	2.41569	207.811	42.6759	136.198	24.3528	99.2388	39.8781	251.212	49.0004	4222	-	-	-	-	-	-	-	-	-	-	-	-	-	-	-	-	-	-	-	-	-	-	-	-	-	-	-
PSNMU-V1.4_AUG-EV-PASAV3_0034860.1	-2.33312	6.3533	18.9088	1.37122e-05	0.000820842	3.33664	3.58433	8.19877	9.2426	11.3385	11.8356	1.29935	1.86667	180.082	30.134	90.0923	13.131	48.418	32.9451	202.499	30.9332	2840	-	-	-	-	-	-	-	-	-	-	-	-	-	-	-	-	-	-	-	-	-	-	-	-	-	-	-
PSNMU-V1.4_AUG-EV-PASAV3_0035170.1	6.96734	4.6163	115.063	7.62353e-27	1.85282e-23	0.0538168	0.0519469	0.0460605	0.0543682	0.0596761	0	0	4.99609	0.399295	0.75756	0.353303	4.09761	0.180216	120.064	0.492046	61.1821	1772	-	-	-	-	-	-	-	-	-	-	-	-	-	-	UniRef90_UPI0004418277	207	2e-07	230	11.6817	30	1	1	heme-thiolate peroxidase	Punctularia strigosozonata (strain HHB-11173)	-	-	GO:0004601
PSNMU-V1.4_AUG-EV-PASAV3_0035270.1	-2.06268	7.12974	13.1764	0.000283502	0.00842327	6.61946	5.50637	1.05939	1.35921	5.25149	5.7863	1.35585	1.15294	332.524	85.6884	116.449	23.5147	109.511	54.5502	294.646	55.8441	2203	-	-	-	-	-	-	-	-	-	-	-	-	-	-	-	-	-	-	-	-	-	-	-	-	-	-	-
PSNMU-V1.4_AUG-EV-PASAV3_0036380.1	-2.02632	4.7488	16.3833	5.17384e-05	0.00233727	8.0187	5.19469	16.4897	18.8114	46.0699	53.1945	41.9182	25.4197	12.2894	9.84828	46.7773	26.2619	34.3611	1.55858	72.5991	9.0336	2048	P64918	1239	1e-50	537	60.498	69.8324	1	2	Uncharacterized protein Mb2023	-	-	-	-	-	UniRef90_R1BGY1	1602	2e-81	494	78.2227	98.1781	1	2	Uncharacterized protein	Emiliania huxleyi CCMP1516	-	-	-
PSNMU-V1.4_AUG-EV-PASAV3_0037000.1	-1.69829	6.2071	10.3418	0.00130049	0.0248875	1.56069	0.779203	0.552726	0.652418	0.29838	4.53699	1.92078	1.75687	131.368	79.8805	40.9478	23.375	33.0996	7.09422	214.845	29.7698	784	-	-	-	-	-	-	-	-	-	-	-	-	-	-	UniRef90_B8CCK8	567	7e-07	280	72.3214	63.2143	1	2	Uncharacterized protein	Thalassiosira pseudonana	-	-	-
PSNMU-V1.4_AUG-EV-PASAV3_0037780.1	-2.22158	3.567	15.4608	8.42329e-05	0.00337514	1.99122	1.35062	0.414545	0.434946	0.238704	0.723288	1.18637	0.549021	22.0943	9.30115	10.3164	5.54108	24.4493	1.12863	17.0427	1.23185	1824	P43153	282	6e-12	1104	15.4605	8.33333	1	1	Microbial collagenase	3.4.24.3	Microbial collagenase.	-	-	-	UniRef90_D7CVY8	987	7e-47	824	54.1118	40.2913	1	1	PKD domain containing protein	Truepera radiovictrix (strain DSM 17093 / CIP 108686 / LMG 22925 / RQ-24)	GO:0005975	carbohydrate metabolic process	GO:0016901]---[GO:0048038
PSNMU-V1.4_AUG-EV-PASAV3_0037990.1	-2.17742	2.19778	9.44672	0.00211526	0.0349751	2.85229	1.76619	9.30423	5.11061	11.8159	12.6904	9.82988	6.53335	4.65844	1.47303	8.33795	3.7251	4.02482	0.322464	11.4065	1.57404	2253	-	-	-	-	-	-	-	-	-	-	-	-	-	-	-	-	-	-	-	-	-	-	-	-	-	-	-
PSNMU-V1.4_AUG-EV-PASAV3_0038080.1	-1.64756	4.08126	9.69878	0.0018439	0.0316038	12.2702	17.9736	8.47514	13.5377	2.5064	2.95891	10.5643	19.7648	16.8591	8.12272	24.0599	14.1088	42.4708	4.78322	16.5954	6.7752	1150	-	-	-	-	-	-	-	-	-	-	-	-	-	-	-	-	-	-	-	-	-	-	-	-	-	-	-
PSNMU-V1.4_AUG-EV-PASAV3_0038120.1	-1.84731	3.6409	10.325	0.00131238	0.0249968	0.215267	0.727256	0.644847	1.79415	0.358056	0.328767	2.25974	1.70196	4.17042	7.07056	11.5177	10.8028	51.1813	1.50483	9.2594	1.5056	1688	-	-	-	-	-	-	-	-	-	-	-	-	-	-	UniRef90_K0SRS4	1152	4e-39	362	68.2464	89.779	1	1	Uncharacterized protein	Thalassiosira oceanica	-	-	-
PSNMU-V1.4_AUG-EV-PASAV3_0038840.1	-1.61974	6.90769	8.65587	0.0032601	0.0481369	1.82977	3.11681	0.414545	0.271841	1.2532	1.64384	0.847404	0.603923	234.874	170.703	122.596	49.9628	174.989	16.8219	147.077	21.7628	3032	-	-	-	-	-	-	-	-	-	-	-	-	-	-	-	-	-	-	-	-	-	-	-	-	-	-	-
PSNMU-V1.4_AUG-EV-PASAV3_0039750.1	1.52905	4.74646	9.629	0.00191528	0.0324407	21.4191	20.7787	14.2327	15.5493	10.0853	32.811	21.1286	34.4236	8.69576	20.0753	19.2903	34.3174	15.3183	59.6559	11.988	44.8258	1818	-	-	-	-	-	-	-	-	-	-	-	-	-	-	UniRef90_A0A097KHV5	675	2e-23	1004	37.1287	19.9203	1	2	Chlamydia muridarum strain Nigg3-28 complete genome	Chlamydia muridarum	-	-	GO:0005524]---[GO:0003677]---[GO:0004386]---[GO:0004518
PSNMU-V1.4_AUG-EV-PASAV3_0041880.1	-1.86881	3.67299	11.5238	0.000687092	0.0154621	6.88855	6.38946	1.15151	1.63105	4.77409	3.87945	3.84156	1.86667	29.4147	15.6983	10.8464	4.60981	26.3115	0.913649	9.57252	1.23185	1646	-	-	-	-	-	-	-	-	-	-	-	-	-	-	-	-	-	-	-	-	-	-	-	-	-	-	-
PSNMU-V1.4_AUG-EV-PASAV3_0043730.1	2.80229	0.664418	10.0564	0.0015182	0.027495	0.107634	0.207787	0.230303	0.271841	0.238704	0	0.225974	0	0.133098	0.75756	1.34255	3.11977	0.180216	4.78322	0.223657	1.91622	885	-	-	-	-	-	-	-	-	-	-	-	-	-	-	-	-	-	-	-	-	-	-	-	-	-	-	-
PSNMU-V1.4_AUG-EV-PASAV3_0046280.1	1.57589	5.84866	9.95523	0.00160393	0.0288329	68.0244	52.4663	46.9357	55.1837	87.0674	78.5754	45.6468	23.1687	28.35	39.2668	46.1767	45.4927	31.1172	151.021	12.2117	102.381	4872	P0DMC6	531	4e-15	949	10.899	17.9136	1	1	Sensor histidine kinase RcsC	2.7.13.3	Histidine kinase.	-	-	-	UniRef90_B7G551	660	5e-52	1314	13.5468	15.8295	1	1	Predicted protein	Phaeodactylum tricornutum (strain CCAP 1055/1)	-	-	GO:0005524]---[GO:0000155
PSNMU-V1.4_AUG-EV-PASAV3_0046510.1	4.46215	1.74017	27.6279	1.47041e-07	1.78685e-05	0	0.0519469	0.0921211	0	0.0596761	0.0657535	0	0	0.266197	0.25252	0.141321	0.37251	0.180216	13.1136	0.536777	11.2236	703	-	-	-	-	-	-	-	-	-	-	-	-	-	-	-	-	-	-	-	-	-	-	-	-	-	-	-
PSNMU-V1.4_AUG-EV-PASAV3_0047220.1	-1.52681	6.26734	8.81808	0.0029826	0.0451115	8.28778	11.1686	4.32969	3.5883	1.43223	1.44658	3.38961	1.92157	141.705	102.481	57.9417	30.4527	176.671	17.0369	58.3298	12.2501	3981	-	-	-	-	-	-	-	-	-	-	-	-	-	-	-	-	-	-	-	-	-	-	-	-	-	-	-
PSNMU-V1.4_AUG-EV-PASAV3_0048260.1	-1.81106	5.86708	12.7457	0.00035682	0.00987716	2.58321	1.87009	1.65818	1.63105	1.2532	3.28767	2.6552	1.37255	115.263	66.8336	66.6329	26.0291	75.8708	7.47043	87.271	11.0867	1616	-	-	-	-	-	-	-	-	-	-	-	-	-	-	-	-	-	-	-	-	-	-	-	-	-	-	-
PSNMU-V1.4_AUG-EV-PASAV3_0049280.1	-1.65274	3.97456	9.45119	0.00211012	0.0349751	0.16145	0.311681	0.0460605	0	0	0.131507	0.0564936	0	31.8992	27.0196	12.5776	3.91135	22.8874	1.88104	18.2504	2.66902	1814	-	-	-	-	-	-	-	-	-	-	-	-	-	-	-	-	-	-	-	-	-	-	-	-	-	-	-
PSNMU-V1.4_AUG-EV-PASAV3_0050140.1	-2.14132	5.62841	18.0813	2.11671e-05	0.00114115	5.48931	1.61035	6.03393	4.6213	1.01449	3.68219	5.81884	2.5255	76.1323	11.7422	35.9309	15.5523	16.5798	8.11536	170.427	38.735	1557	-	-	-	-	-	-	-	-	-	-	-	-	-	-	UniRef90_B7S3P7	678	1e-43	335	43.5453	63.2836	1	2	Predicted protein	Phaeodactylum tricornutum (strain CCAP 1055/1)	-	-	-
PSNMU-V1.4_AUG-EV-PASAV3_0050620.1	2.24112	4.01275	17.5238	2.83731e-05	0.00144163	0.107634	0.363628	0.414545	0.652418	0.119352	0.460274	3.27663	8.72943	2.44014	4.58745	3.851	7.8227	10.4525	48.8534	5.23357	41.3356	1043	-	-	-	-	-	-	-	-	-	-	-	-	-	-	-	-	-	-	-	-	-	-	-	-	-	-	-
PSNMU-V1.4_AUG-EV-PASAV3_0050660.1	-2.17455	4.25642	15.5539	8.01848e-05	0.00326982	5.11259	2.80513	17.8715	23.1609	102.822	37.1507	37.1728	27.0667	2.12957	2.86189	38.828	28.0779	46.3755	2.14976	27.5098	7.18582	2451	-	-	-	-	-	-	-	-	-	-	-	-	-	-	UniRef90_B8BV28	282	1e-06	387	11.5055	24.5478	1	1	Uncharacterized protein	Thalassiosira pseudonana	-	-	-
PSNMU-V1.4_AUG-EV-PASAV3_0052150.1	-3.95029	3.67988	42.1217	8.5764e-11	1.93001e-08	1.56069	0.311681	0	0	0	0.394521	2.37273	2.5255	15.6169	1.13634	4.27497	2.0488	0.360431	0.0537441	66.9182	2.60058	1088	-	-	-	-	-	-	-	-	-	-	-	-	-	-	-	-	-	-	-	-	-	-	-	-	-	-	-
PSNMU-V1.4_AUG-EV-PASAV3_0052260.1	2.6547	2.51929	14.9833	0.000108466	0.00413191	4.30534	8.51928	4.88242	6.19798	2.56607	7.56165	9.49092	9.11375	1.06479	2.86189	2.64977	6.00672	1.9223	20.1003	0.670971	10.1286	1722	-	-	-	-	-	-	-	-	-	-	-	-	-	-	-	-	-	-	-	-	-	-	-	-	-	-	-
PSNMU-V1.4_AUG-EV-PASAV3_0052460.1	-1.80713	5.60621	13.0916	0.000296629	0.00870686	0.322901	0.155841	0.230303	0.0543682	0.29838	0.19726	0.112987	0.0549021	95.5203	58.2479	45.1521	17.6942	77.0122	6.44929	67.1866	10.3339	1561	-	-	-	-	-	-	-	-	-	-	-	-	-	-	-	-	-	-	-	-	-	-	-	-	-	-	-
PSNMU-V1.4_AUG-EV-PASAV3_0053270.1	-1.77615	5.70849	12.613	0.000383066	0.0103216	9.52557	10.1296	5.71151	5.70866	3.16283	9.4685	15.1968	11.9138	87.002	28.0718	42.573	20.069	40.7288	17.4131	135.894	27.922	1157	-	-	-	-	-	-	-	-	-	-	-	-	-	-	-	-	-	-	-	-	-	-	-	-	-	-	-
PSNMU-V1.4_AUG-EV-PASAV3_0053280.1	-2.1864	5.14205	19.1613	1.20125e-05	0.00074701	2.15267	2.12982	1.38182	0.92426	1.84996	3.94521	3.5591	1.81177	72.1393	20.1174	38.298	9.21961	31.1172	6.50303	79.5772	14.7823	1053	-	-	-	-	-	-	-	-	-	-	-	-	-	-	-	-	-	-	-	-	-	-	-	-	-	-	-
PSNMU-V1.4_AUG-EV-PASAV3_0055060.1	-1.89795	5.35006	13.9889	0.000183895	0.00617318	2.95992	4.883	7.13938	5.16498	6.62404	7.89041	2.14676	1.37255	88.821	29.9657	37.6268	8.52116	22.2266	20.6915	91.6547	13.6188	2090	C0LGS3	636	5e-27	768	30.4306	26.3021	1	1	Probable LRR receptor-like serine/threonine-protein kinase At4g37250	2.7.11.1	Non-specific serine/threonine protein kinase.	-	-	-	UniRef90_UPI0005123571	618	2e-30	388	29.5694	57.732	1	1	PREDICTED probable LRR receptor-like serine/threonine-protein kinase At3g47570	Musa acuminata subsp. malaccensis	-	-	GO:0005524]---[GO:0004672
PSNMU-V1.4_AUG-EV-PASAV3_0056190.1	5.58802	3.12689	59.2082	1.41843e-14	5.06962e-12	0.215267	0.207787	0	0.0543682	0.238704	0	0.112987	1.20785	0.931689	0.88382	0	1.72286	0.120144	33.4826	0.402583	29.7698	1025	-	-	-	-	-	-	-	-	-	-	-	-	-	-	-	-	-	-	-	-	-	-	-	-	-	-	-
PSNMU-V1.4_AUG-EV-PASAV3_0056390.1	-2.34094	3.13412	14.6305	0.000130784	0.00471598	0.538168	0.467522	0.783029	0.652418	0.477409	0.460274	0.79091	0.549021	24.6676	6.06048	8.23196	1.62973	7.74928	2.14976	14.4035	2.12153	1526	-	-	-	-	-	-	-	-	-	-	-	-	-	-	UniRef90_K0RLQ7	915	1e-40	735	59.9607	40.5442	1	0	Uncharacterized protein (Fragment)	Thalassiosira oceanica	-	-	-
PSNMU-V1.4_AUG-EV-PASAV3_0056530.1	2.61345	7.3319	19.743	8.8586e-06	0.000569575	9.04122	12.1036	9.39635	13.5921	22.0801	24.4603	41.9182	119.357	35.3154	56.817	39.0047	163.439	42.2306	360.515	55.1986	502.802	1906	-	-	-	-	-	-	-	-	-	-	-	-	-	-	UniRef90_K0RZS8	1542	5e-110	528	80.9024	98.1061	1	2	Uncharacterized protein	Thalassiosira oceanica	GO:0055085	transmembrane transport	GO:0009055]---[GO:0020037]---[GO:0005215
PSNMU-V1.4_AUG-EV-PASAV3_0056610.1	-2.30738	3.59727	15.9593	6.47186e-05	0.00279879	1.34542	2.28566	0.87515	0.489314	3.16283	4.93151	1.52533	0.823531	19.6098	5.76587	13.4962	1.76942	1.56187	1.3436	42.3606	5.47491	2682	-	-	-	-	-	-	-	-	-	-	-	-	-	-	UniRef90_B5Y4D2	1035	2e-32	507	38.5906	64.497	1	2	Predicted protein	Phaeodactylum tricornutum (strain CCAP 1055/1)	-	-	-
PSNMU-V1.4_AUG-EV-PASAV3_0057110.1	-1.94256	6.38829	13.6126	0.000224676	0.00730018	1.02252	1.40257	1.01333	1.30484	1.2532	0.920548	0.847404	1.09804	150.8	77.1869	90.4102	30.4061	123.568	6.39555	143.23	27.7852	2130	-	-	-	-	-	-	-	-	-	-	-	-	-	-	-	-	-	-	-	-	-	-	-	-	-	-	-
PSNMU-V1.4_AUG-EV-PASAV3_0057410.1	-1.6007	6.5304	9.23043	0.00238025	0.0377609	8.82595	8.10371	1.88848	1.35921	1.73061	1.64384	2.5987	1.92157	182.833	119.779	71.1552	37.251	202.202	15.9082	73.7174	14.1663	3075	-	-	-	-	-	-	-	-	-	-	-	-	-	-	UniRef90_B7G453	258	2e-23	744	8.39024	11.5591	1	1	Predicted protein	Phaeodactylum tricornutum (strain CCAP 1055/1)	-	-	-
PSNMU-V1.4_AUG-EV-PASAV3_0057510.1	-2.02789	4.90175	16.2054	5.68332e-05	0.00250231	1.82977	2.28566	1.9806	2.17473	7.34016	10.8493	2.93767	3.51373	40.5506	9.21698	39.1813	8.19521	8.7705	8.1691	98.2302	16.9722	934	-	-	-	-	-	-	-	-	-	-	-	-	-	-	-	-	-	-	-	-	-	-	-	-	-	-	-
PSNMU-V1.4_AUG-EV-PASAV3_0058980.1	-1.63873	5.48424	11.0721	0.000876342	0.0185609	4.84351	6.75309	1.33576	1.14173	0.537085	0.526028	0.903897	0.549021	89.6196	57.5325	28.4409	18.8117	91.0089	8.00787	45.5813	6.29614	3241	-	-	-	-	-	-	-	-	-	-	-	-	-	-	UniRef90_B7G9D4	2043	5e-80	779	63.0361	82.7985	1	2	Predicted protein	Phaeodactylum tricornutum (strain CCAP 1055/1)	-	-	-
PSNMU-V1.4_AUG-EV-PASAV3_0059370.1	2.92029	2.65707	18.1065	2.08886e-05	0.00113829	0.215267	0.207787	0.783029	0.489314	0.238704	0.657535	0.677923	0.988238	1.10915	2.65146	1.27189	2.93351	1.38165	26.4958	1.65506	11.4973	1451	-	-	-	-	-	-	-	-	-	-	-	-	-	-	UniRef90_B7G8Y8	480	1e-51	418	33.0806	36.1244	1	2	Predicted protein	Phaeodactylum tricornutum (strain CCAP 1055/1)	-	-	-
PSNMU-V1.4_AUG-EV-PASAV3_0059590.1	1.72218	5.07301	12.0884	0.000507365	0.0124126	20.6656	33.1421	49.6532	58.5002	15.0384	35.5069	62.2559	60.0629	8.96196	6.27091	51.0523	64.0251	2.94352	46.5961	13.822	84.6558	2582	-	-	-	-	-	-	-	-	-	-	-	-	-	-	-	-	-	-	-	-	-	-	-	-	-	-	-
PSNMU-V1.4_AUG-EV-PASAV3_0061690.1	2.49262	4.94997	24.0375	9.44783e-07	9.11191e-05	44.9908	26.2851	63.0108	60.6749	26.6752	16.1096	24.4617	28.6589	8.07464	15.8667	14.9094	21.233	9.37122	113.454	4.5626	54.886	2749	-	-	-	-	-	-	-	-	-	-	-	-	-	-	-	-	-	-	-	-	-	-	-	-	-	-	-
PSNMU-V1.4_AUG-EV-PASAV3_0062250.1	-1.67986	4.42353	11.1181	0.000854897	0.0182578	11.6244	15.4282	6.81696	8.15523	4.71441	5.12877	9.37793	3.34903	33.807	13.8886	21.8695	12.5256	37.3047	8.86777	32.0724	6.36458	1570	-	-	-	-	-	-	-	-	-	-	-	-	-	-	-	-	-	-	-	-	-	-	-	-	-	-	-
PSNMU-V1.4_AUG-EV-PASAV3_0063750.1	-1.6106	5.73902	10.4564	0.00122226	0.0237266	1.2916	0.623362	0.460605	0.380577	1.01449	0.854795	0.734416	0.768629	87.7118	63.3404	37.1675	18.7652	133.42	23.2174	41.7791	6.36458	1365	-	-	-	-	-	-	-	-	-	-	-	-	-	-	UniRef90_B7G9M0	420	3e-16	187	30.7692	71.6578	1	2	Predicted protein	Phaeodactylum tricornutum (strain CCAP 1055/1)	-	-	GO:0043531
PSNMU-V1.4_AUG-EV-PASAV3_0064380.1	5.55436	7.70756	60.075	9.13104e-15	3.36243e-12	0.430534	1.09088	0.368484	0.59805	0.537085	0.591781	0.338961	143.953	10.2929	56.354	1.02458	179.969	11.8342	406.359	8.63316	934.567	2179	-	-	-	-	-	-	-	-	-	-	-	-	-	-	UniRef90_B7FYC3	819	2e-30	409	37.586	60.6357	1	2	Predicted protein	Phaeodactylum tricornutum (strain CCAP 1055/1)	-	-	-
PSNMU-V1.4_AUG-EV-PASAV3_0065290.1	-1.64311	4.60286	10.7045	0.00106876	0.0214569	6.61946	8.10371	8.47514	7.39408	2.5064	2.23562	26.6085	14.604	28.5274	16.2034	30.7374	14.8538	21.8662	6.50303	60.9242	9.30734	1970	P74615	483	4e-08	180	24.5178	87.7778	1	2	Uncharacterized protein sll1483	-	-	-	-	-	UniRef90_UPI00046691D4	315	3e-11	613	15.9898	16.4763	1	2	adhesion lipoprotein	Marinimicrobium sp. LS-A18	-	-	-
PSNMU-V1.4_AUG-EV-PASAV3_0067230.1	2.52418	8.45589	15.6825	7.4913e-05	0.00308591	49.0809	65.1414	31.5515	41.8635	43.8619	57.0082	38.3026	215.106	94.2337	178.279	67.4455	247.3	145.554	1143.57	95.099	748.42	7118	-	-	-	-	-	-	-	-	-	-	-	-	-	-	UniRef90_K0T791	1809	3e-140	2039	25.4144	31.1427	1	1	Uncharacterized protein	Thalassiosira oceanica	GO:0015074]---[GO:0006310	DNA integration]---[DNA recombination	GO:0003677
PSNMU-V1.4_AUG-EV-PASAV3_0067970.1	-1.80654	6.17879	12.2949	0.000454187	0.0115708	1.72214	1.24672	0.552726	0.434946	0.656437	0.657535	1.01688	0.494119	113.001	79.3754	61.0508	29.1954	158.049	10.91	92.9071	14.9191	3940	-	-	-	-	-	-	-	-	-	-	-	-	-	-	-	-	-	-	-	-	-	-	-	-	-	-	-
PSNMU-V1.4_AUG-EV-PASAV3_0068490.1	4.28527	5.82662	57.8488	2.83059e-14	9.55482e-12	2.15267	2.85708	3.59272	3.96888	2.80478	3.02466	3.44611	22.2902	3.77112	5.80796	3.67435	12.3859	13.2158	232.121	2.997	158.772	1382	-	-	-	-	-	-	-	-	-	-	-	-	-	-	-	-	-	-	-	-	-	-	-	-	-	-	-
PSNMU-V1.4_AUG-EV-PASAV3_0068730.1	-2.11403	6.15624	16.5074	4.84615e-05	0.00222228	1.6145	6.38946	0.783029	3.31646	0.895141	0.920548	0.960391	1.20785	142.77	61.4886	76.9141	24.2131	96.1751	5.80436	126.232	19.2991	1715	-	-	-	-	-	-	-	-	-	-	-	-	-	-	UniRef90_K0RTG6	1437	7e-159	487	83.7901	98.152	1	2	Uncharacterized protein	Thalassiosira oceanica	-	-	-
PSNMU-V1.4_AUG-EV-PASAV3_0068740.1	-2.14709	6.57992	15.7598	7.19132e-05	0.00299277	0.430534	0.363628	0.184242	0.108736	0.238704	0.131507	0.112987	0	184.918	76.8502	99.5255	24.7253	104.285	6.93299	205.451	34.5604	1776	-	-	-	-	-	-	-	-	-	-	-	-	-	-	UniRef90_K0RM06	987	2e-85	546	55.5743	59.707	1	1	Uncharacterized protein	Thalassiosira oceanica	-	-	-
PSNMU-V1.4_AUG-EV-PASAV3_0068810.1	-2.36222	4.77685	21.7371	3.12686e-06	0.000245146	1.66832	2.90902	0.0460605	0.543682	2.38704	3.48493	7.23118	1.59216	49.0246	11.9526	20.5622	5.2617	28.6543	5.53564	73.941	12.2501	1269	-	-	-	-	-	-	-	-	-	-	-	-	-	-	-	-	-	-	-	-	-	-	-	-	-	-	-
PSNMU-V1.4_AUG-EV-PASAV3_0069470.1	-1.93242	5.18666	14.8964	0.000113577	0.00424674	3.92862	9.55822	6.81696	10.0038	5.54988	4.40548	8.36105	3.51373	76.8421	26.5988	26.0738	8.38147	46.796	21.1752	63.2502	9.37578	787	-	-	-	-	-	-	-	-	-	-	-	-	-	-	-	-	-	-	-	-	-	-	-	-	-	-	-
PSNMU-V1.4_AUG-EV-PASAV3_0069660.1	3.89742	3.22805	36.3102	1.68282e-09	3.24597e-07	0.0538168	0.103894	0.230303	0.108736	3.16283	1.70959	0.564936	11.4196	0.0887323	0.420867	0.0706606	1.81598	2.64316	37.6746	1.65506	27.5799	1506	-	-	-	-	-	-	-	-	-	-	-	-	-	-	-	-	-	-	-	-	-	-	-	-	-	-	-
PSNMU-V1.4_AUG-EV-PASAV3_0070860.1	1.85052	6.15166	12.8377	0.000339705	0.00955578	15.0149	15.4282	16.6739	17.4522	18.9173	21.0411	26.9474	54.1335	23.2922	34.1323	34.3764	62.0694	26.5518	193.102	37.6638	145.564	3673	Q54KF6	837	3e-18	1099	22.7879	30.3003	1	2	Protein DDB_G0287365	-	-	-	-	-	UniRef90_B7G1M8	912	1e-53	1009	24.8298	30.8226	1	2	Predicted protein	Phaeodactylum tricornutum (strain CCAP 1055/1)	-	-	GO:0016798
PSNMU-V1.4_AUG-EV-PASAV3_0071300.1	2.37138	6.00615	20.383	6.33903e-06	0.000426513	41.3313	30.337	45.692	38.0034	20.3495	15.9123	27.7383	25.4746	18.9887	27.3984	51.8296	65.7479	9.67158	194.177	11.8091	132.698	5920	Q68CJ6	333	2e-07	796	5.625	13.8191	1	0	Nuclear GTPase SLIP-GC	-	-	-	-	-	UniRef90_K0SBN6	1326	4e-131	1375	22.3986	30.3273	1	0	Uncharacterized protein	Thalassiosira oceanica	-	-	-
PSNMU-V1.4_AUG-EV-PASAV3_0071310.1	-2.35844	4.83797	21.7791	3.05921e-06	0.0002414	1.82977	3.06486	0.0460605	0.543682	2.56607	3.55069	7.45715	1.70196	51.6865	12.626	21.4808	5.44795	29.7356	5.58938	76.7144	12.9345	1528	-	-	-	-	-	-	-	-	-	-	-	-	-	-	-	-	-	-	-	-	-	-	-	-	-	-	-
PSNMU-V1.4_AUG-EV-PASAV3_0072100.1	-1.5477	4.78861	9.75223	0.00179105	0.0308284	0.16145	0.103894	0.414545	0.815523	0.238704	1.05206	3.72858	2.41569	9.93801	1.93599	47.6959	31.6167	7.2687	3.60085	91.5205	25.3215	2192	P02982	1098	5e-08	399	50.0912	87.218	1	0	Tetracycline resistance protein class A	-	-	-	-	-	UniRef90_K0SVM0	1362	1e-136	542	62.135	78.9668	1	0	Uncharacterized protein (Fragment)	Thalassiosira oceanica	GO:0055085	transmembrane transport	GO:0005215
PSNMU-V1.4_AUG-EV-PASAV3_0072230.1	2.10611	2.2392	8.86212	0.0029115	0.044281	38.3175	31.7395	68.4459	62.6865	52.9327	23.474	32.0319	26.0785	2.21831	0.841733	3.17973	1.81598	1.14137	19.9391	0.402583	7.45956	1881	Q8D4Q0	990	8e-59	349	52.6316	76.7908	1	0	Putative ribosome biogenesis GTPase RsgA 2	-	-	-	-	-	UniRef90_UPI00035D049C	1248	4e-83	358	66.3477	89.6648	1	0	GTPase RsgA	Hirschia maritima	-	-	GO:0005525]---[GO:0003924]---[GO:0046872
PSNMU-V1.4_AUG-EV-PASAV3_0072360.1	-2.07761	8.0216	11.6218	0.000651843	0.0149739	1.99122	2.64929	1.24363	1.30484	1.19352	1.38082	2.82468	1.53726	431.017	208.455	366.905	107.842	365.658	27.8394	461.404	68.9838	2343	-	-	-	-	-	-	-	-	-	-	-	-	-	-	UniRef90_B7FU76	699	2e-16	360	29.8335	67.2222	1	1	Predicted protein	Phaeodactylum tricornutum (strain CCAP 1055/1)	-	-	-
PSNMU-V1.4_AUG-EV-PASAV3_0074020.1	-1.51147	5.24626	9.40073	0.00216899	0.0355702	0.591985	0.467522	0.138182	0	0.119352	0.19726	0.169481	0	75.4668	57.322	38.2627	16.3904	49.6194	5.10569	46.7891	7.528	2764	Q8JZQ5	1155	3e-48	751	41.7873	50.8655	1	1	Amiloride-sensitive amine oxidase copper-containing	1.4.3.22	Diamine oxidase.	-	-	-	UniRef90_R1DK10	1215	2e-101	809	43.958	51.1743	1	1	Amine oxidase	Emiliania huxleyi CCMP1516	GO:0009308	amine metabolic process	GO:0005507]---[GO:0008131]---[GO:0048038
PSNMU-V1.4_AUG-EV-PASAV3_0075270.1	-1.6743	6.01423	10.8236	0.00100215	0.0206059	1.9374	1.87009	0.598787	0.217473	0.835465	1.24932	0.79091	1.09804	115.219	80.3855	56.7405	22.7231	103.564	8.97526	93.936	18.3409	1898	-	-	-	-	-	-	-	-	-	-	-	-	-	-	-	-	-	-	-	-	-	-	-	-	-	-	-
PSNMU-V1.4_AUG-EV-PASAV3_0078150.1	-1.80109	5.22498	13.3532	0.000257981	0.00797707	6.51183	5.7661	2.30303	2.3922	2.92413	4.27397	3.33312	2.03138	61.4915	37.3729	29.8894	17.2751	98.6981	6.28806	33.0565	5.06429	2042	-	-	-	-	-	-	-	-	-	-	-	-	-	-	UniRef90_B7G453	237	6e-21	744	11.6063	10.6183	1	2	Predicted protein	Phaeodactylum tricornutum (strain CCAP 1055/1)	-	-	-
PSNMU-V1.4_AUG-EV-PASAV3_0078190.1	-1.78017	6.8473	10.6475	0.00110223	0.0219219	1.2916	2.23371	1.01333	1.14173	4.65473	7.03562	5.42338	5.60001	236.96	111.866	130.016	41.8142	151.501	17.6281	167.609	40.9249	3101	-	-	-	-	-	-	-	-	-	-	-	-	-	-	-	-	-	-	-	-	-	-	-	-	-	-	-
PSNMU-V1.4_AUG-EV-PASAV3_0078720.1	2.1819	4.42644	18.1124	2.0824e-05	0.00113829	7.31908	5.45442	8.84362	8.2096	7.28048	7.49589	11.6942	6.86276	5.54577	9.1328	12.5069	10.7562	5.7669	46.4886	8.00692	69.1207	2943	-	-	-	-	-	-	-	-	-	-	-	-	-	-	-	-	-	-	-	-	-	-	-	-	-	-	-
PSNMU-V1.4_AUG-EV-PASAV3_0079250.1	-2.33146	5.06491	21.4975	3.54281e-06	0.000269077	7.74962	3.68823	4.05333	5.59993	0.716113	3.87945	11.6942	7.57649	38.1992	7.44934	86.6299	26.0757	2.94352	1.50483	96.8882	11.0867	709	-	-	-	-	-	-	-	-	-	-	-	-	-	-	-	-	-	-	-	-	-	-	-	-	-	-	-
PSNMU-V1.4_AUG-EV-PASAV3_0080190.1	1.75439	4.14766	11.5088	0.00069269	0.015502	37.3488	48.2586	62.2278	56.4342	29.7187	28.2082	48.754	48.5883	6.16689	8.71194	14.5208	13.5035	10.7529	53.9591	1.78926	30.9332	1752	-	-	-	-	-	-	-	-	-	-	-	-	-	-	UniRef90_A0A061R071	579	6e-08	553	33.0479	32.1881	1	0	Uncharacterized protein	Tetraselmis sp. GSL018	-	-	GO:0003723
PSNMU-V1.4_AUG-EV-PASAV3_0080810.1	2.80597	5.66981	29.4192	5.82985e-08	7.94865e-06	30.6217	22.0255	58.2205	57.9021	22.2592	16.5041	26.778	41.4511	6.65492	17.508	22.894	54.0139	20.3644	170.852	2.77335	107.103	2745	-	-	-	-	-	-	-	-	-	-	-	-	-	-	-	-	-	-	-	-	-	-	-	-	-	-	-
PSNMU-V1.4_AUG-EV-PASAV3_0083240.1	1.75612	5.68157	12.4118	0.000426624	0.0110776	30.4603	36.8303	137.997	126.134	31.509	25.3808	62.4254	86.2512	11.2246	17.5922	56.8111	82.2315	21.2655	111.465	12.4353	104.571	1765	-	-	-	-	-	-	-	-	-	-	-	-	-	-	-	-	-	-	-	-	-	-	-	-	-	-	-
PSNMU-V1.4_AUG-EV-PASAV3_0084690.1	-1.98583	2.72645	9.31642	0.0022711	0.0365542	2.74466	1.55841	0.967271	0.978628	0	0.0657535	10.3948	6.09413	8.56266	3.11441	4.02765	3.77166	0.480575	0	26.3468	2.94276	1598	-	-	-	-	-	-	-	-	-	-	-	-	-	-	-	-	-	-	-	-	-	-	-	-	-	-	-
PSNMU-V1.4_AUG-EV-PASAV3_0084770.1	-1.71357	5.23331	12.1619	0.000487757	0.0120851	12.7546	35.6355	28.926	28.2715	10.861	32.6795	38.1332	31.2393	72.9379	21.6746	45.8941	27.6123	26.6719	6.23431	76.0881	18.2041	2445	-	-	-	-	-	-	-	-	-	-	-	-	-	-	UniRef90_B8LCI3	678	4e-15	404	27.7301	38.1188	1	1	Predicted protein	Thalassiosira pseudonana	-	-	-
PSNMU-V1.4_AUG-EV-PASAV3_0084940.1	2.77301	2.24633	13.243	0.000273603	0.00825019	0.968702	0.0519469	0.230303	0.326209	0.119352	0	0.225974	0.439217	0.532394	0.210433	0.600615	1.0244	0.30036	2.74095	1.87872	29.9067	2315	-	-	-	-	-	-	-	-	-	-	-	-	-	-	UniRef90_UPI00056BFCD5	906	6e-20	336	39.1361	86.3095	1	0	hypothetical protein partial	Streptomyces griseus	-	-	-
PSNMU-V1.4_AUG-EV-PASAV3_0084950.1	-2.35604	4.39198	20.1815	7.04319e-06	0.000467699	5.70458	1.6623	1.01333	0.59805	15.9932	11.3096	5.08442	4.55687	10.8697	7.70186	28.8649	10.4303	81.5176	5.32066	15.8797	3.07964	2203	-	-	-	-	-	-	-	-	-	-	-	-	-	-	UniRef90_K0R755	906	1e-69	833	41.1257	37.0948	1	2	Uncharacterized protein	Thalassiosira oceanica	GO:0006633	fatty acid biosynthetic process	GO:0016790
PSNMU-V1.4_AUG-EV-PASAV3_0086720.1	-1.59576	4.61907	10.1345	0.00145516	0.0268705	35.4653	22.441	30.6763	19.8988	31.509	61.1507	68.0748	50.6746	32.1654	20.5383	42.6083	20.5812	13.0356	0.644929	58.6876	7.04894	2140	-	-	-	-	-	-	-	-	-	-	-	-	-	-	UniRef90_B7G9D3	924	4e-07	356	43.1776	84.8315	1	1	Predicted protein	Phaeodactylum tricornutum (strain CCAP 1055/1)	-	-	-
PSNMU-V1.4_AUG-EV-PASAV3_0087670.1	-1.71808	3.71063	9.64466	0.00189903	0.0323207	21.0424	8.41539	38.7369	19.9531	59.9745	92.6466	58.2449	40.2981	7.18731	5.47127	10.3871	8.80054	30.8169	2.63346	25.7653	9.23891	1795	-	-	-	-	-	-	-	-	-	-	-	-	-	-	-	-	-	-	-	-	-	-	-	-	-	-	-
PSNMU-V1.4_AUG-EV-PASAV3_0088920.1	-1.78252	5.40855	12.9291	0.000323521	0.00925043	0.861068	1.19478	0.783029	0.815523	0.29838	2.23562	5.14092	3.29413	85.6266	50.4619	36.3196	17.7408	59.291	4.67573	65.7999	8.82829	3715	-	-	-	-	-	-	-	-	-	-	-	-	-	-	UniRef90_B7GAH9	948	2e-41	658	25.5182	49.2401	1	2	Predicted protein	Phaeodactylum tricornutum (strain CCAP 1055/1)	GO:0006260	DNA replication	GO:0003677
PSNMU-V1.4_AUG-EV-PASAV3_0089060.1	1.9495	7.04623	12.2008	0.000477683	0.0119687	84.8691	87.011	113.539	102.267	39.4459	38.2028	74.967	60.7766	46.895	80.5539	74.1936	145.186	59.5313	347.026	37.4402	255.678	6070	-	-	-	-	-	-	-	-	-	-	-	-	-	-	UniRef90_B7S3Q9	3282	4e-145	958	54.0692	96.0334	1	0	Predicted protein	Phaeodactylum tricornutum (strain CCAP 1055/1)	-	-	-
PSNMU-V1.4_AUG-EV-PASAV3_0089110.1	-1.55329	5.25664	10.0716	0.00150571	0.0273913	0.538168	0.207787	0.0921211	0.163105	0.29838	0.460274	0.734416	0.219608	62.6006	47.9367	38.2627	17.8805	69.9838	6.18057	45.626	9.30734	2223	Q15582	408	8e-09	683	18.3536	17.8624	1	0	Transforming growth factor-beta-induced protein ig-h3	-	-	-	-	-	UniRef90_UPI0005EBA0AC	453	3e-12	177	20.3779	76.8362	1	0	hypothetical protein partial	Deinococcus pimensis	-	-	-
PSNMU-V1.4_AUG-EV-PASAV3_0089930.1	-1.63435	6.02526	10.3447	0.0012985	0.0248875	1.02252	1.35062	0.690908	1.79415	1.43223	2.16986	1.63831	1.31765	136.781	82.1111	63.3119	27.6123	84.1607	8.00787	89.1497	16.4932	2930	-	-	-	-	-	-	-	-	-	-	-	-	-	-	-	-	-	-	-	-	-	-	-	-	-	-	-
PSNMU-V1.4_AUG-EV-PASAV3_0091080.1	2.48932	5.03056	24.2704	8.37171e-07	8.33878e-05	66.4637	63.7907	68.1696	57.9565	78.295	47.1452	37.5117	60.2825	14.5965	25.2941	8.62059	23.4681	10.8129	109.369	5.50196	57.4181	1746	-	-	-	-	-	-	-	-	-	-	-	-	-	-	UniRef90_B7FZI9	1413	2e-68	676	80.9278	76.7751	1	2	Predicted protein	Phaeodactylum tricornutum (strain CCAP 1055/1)	GO:0006418	tRNA aminoacylation for protein translation	GO:0004812]---[GO:0005524
PSNMU-V1.4_AUG-EV-PASAV3_0092790.1	-2.35085	6.54398	18.8788	1.39291e-05	0.000829738	0.807252	1.09088	0.506666	0.271841	1.90963	1.8411	0.621429	1.37255	227.421	52.5662	71.8972	23.9337	122.727	16.2307	170.785	29.2223	1155	-	-	-	-	-	-	-	-	-	-	-	-	-	-	-	-	-	-	-	-	-	-	-	-	-	-	-
PSNMU-V1.4_AUG-EV-PASAV3_0093480.1	-1.60579	6.46357	9.25589	0.00234739	0.037337	1.50687	1.55841	0.414545	0.59805	0.656437	0.591781	1.46883	0.823531	150.756	108.205	103.624	39.3929	112.395	10.3726	139.517	26.348	1143	-	-	-	-	-	-	-	-	-	-	-	-	-	-	-	-	-	-	-	-	-	-	-	-	-	-	-
PSNMU-V1.4_AUG-EV-PASAV3_0093610.1	4.12397	1.75607	24.243	8.49165e-07	8.34399e-05	0.968702	0.727256	0.0460605	0	0.0596761	0.131507	0.169481	0.384315	0.488027	2.81981	0.211982	1.67629	0.841007	11.9312	0.134194	8.2808	842	-	-	-	-	-	-	-	-	-	-	-	-	-	-	UniRef90_K4ZIN8	354	4e-09	210	42.0428	65.2381	1	0	Uncharacterized protein	Paenibacillus alvei DSM 29	-	-	GO:0008080
PSNMU-V1.4_AUG-EV-PASAV3_0094400.1	-2.01526	5.44262	16.4061	5.11217e-05	0.00231803	3.06756	5.55831	0.322424	0.761155	2.44672	4.20822	3.44611	3.95295	99.1583	30.0499	44.1982	11.1753	51.3615	8.92152	72.6438	18.4094	2055	-	-	-	-	-	-	-	-	-	-	-	-	-	-	-	-	-	-	-	-	-	-	-	-	-	-	-
PSNMU-V1.4_AUG-EV-PASAV3_0094750.1	-2.01526	5.44262	16.4061	5.11217e-05	0.00231803	3.06756	5.55831	0.322424	0.761155	2.44672	4.20822	3.44611	3.95295	99.1583	30.0499	44.1982	11.1753	51.3615	8.92152	72.6438	18.4094	2055	-	-	-	-	-	-	-	-	-	-	-	-	-	-	-	-	-	-	-	-	-	-	-	-	-	-	-
PSNMU-V1.4_AUG-EV-PASAV3_0095060.1	-2.54008	6.74598	20.899	4.8415e-06	0.000346082	554.151	405.341	118.376	118.903	396.01	503.474	370.767	309.867	173.915	50.6723	257.523	68.1692	87.6449	2.14976	217.082	12.5239	1138	Q949U7	444	2e-22	234	39.0158	63.2479	1	0	Peroxiredoxin-2E chloroplastic	1.11.1.15	Peroxiredoxin.	-	-	-	UniRef90_C1MNW8	474	2e-43	173	41.652	90.7514	1	0	Peroxiredoxin bacteria-like protein	Micromonas pusilla (strain CCMP1545)	-	-	GO:0016491
PSNMU-V1.4_AUG-EV-PASAV3_0096210.1	-1.72029	5.30149	12.01	0.000529157	0.0127333	1.72214	0.883097	0.552726	0.163105	0.716113	0.526028	0.734416	0.549021	68.6788	35.9841	27.9816	19.6033	116.119	7.63166	24.4233	4.31149	1810	-	-	-	-	-	-	-	-	-	-	-	-	-	-	UniRef90_B8LED7	843	1e-48	1222	46.5746	22.8314	1	2	Predicted protein	Thalassiosira pseudonana	-	-	GO:0016757
PSNMU-V1.4_AUG-EV-PASAV3_0096650.1	-2.29684	4.79489	20.6929	5.3915e-06	0.000374386	0.645801	1.03894	4.97454	4.34946	1.13385	2.89315	2.93767	3.12942	62.4675	12.8364	33.1752	8.38147	16.2795	5.58938	65.0842	10.6076	1371	Q539E5	471	3e-15	367	34.3545	39.782	1	1	Putative ascorbate peroxidase	1.11.1.11	L-ascorbate peroxidase.	-	-	-	UniRef90_K0SMN7	597	1e-19	740	43.5449	26.0811	1	1	Uncharacterized protein	Thalassiosira oceanica	GO:0006979	response to oxidative stress	GO:0020037]---[GO:0004601
PSNMU-V1.4_AUG-EV-PASAV3_0097160.1	-1.69185	6.01421	10.4718	0.00121209	0.0236047	12.055	7.63619	5.66544	3.53393	19.9915	24.1973	8.02209	4.22746	144.146	52.4821	66.4563	12.7119	23.7284	39.1257	135.939	24.8424	2427	-	-	-	-	-	-	-	-	-	-	-	-	-	-	-	-	-	-	-	-	-	-	-	-	-	-	-
PSNMU-V1.4_AUG-EV-PASAV3_0097230.1	-2.97622	3.47199	24.5511	7.23632e-07	7.32798e-05	0.269084	0.259734	0	0.163105	1.01449	2.30137	0.169481	0.109804	17.8796	3.70363	15.1214	2.0488	2.04244	0.161232	40.1688	3.0112	2492	-	-	-	-	-	-	-	-	-	-	-	-	-	-	UniRef90_K0RUR2	1071	4e-31	828	42.9775	39.8551	1	0	Uncharacterized protein	Thalassiosira oceanica	-	-	GO:0008237
PSNMU-V1.4_AUG-EV-PASAV3_0097260.1	-1.65431	3.80654	9.48553	0.00207098	0.0345221	4.03626	5.24663	8.5212	8.53581	8.83206	7.75891	9.37793	7.24708	21.5176	14.0149	16.1459	10.1974	29.8557	0.698673	14.7614	2.46371	3083	-	-	-	-	-	-	-	-	-	-	-	-	-	-	-	-	-	-	-	-	-	-	-	-	-	-	-
PSNMU-V1.4_AUG-EV-PASAV3_0097650.1	-1.92874	6.85305	12.35	0.000440978	0.0113799	0.914885	0.883097	0.0460605	0.108736	0.537085	0.986302	0.508442	0.603923	234.919	108.626	123.055	38.2754	147.957	10.2651	194.492	39.83	2992	-	-	-	-	-	-	-	-	-	-	-	-	-	-	-	-	-	-	-	-	-	-	-	-	-	-	-
PSNMU-V1.4_AUG-EV-PASAV3_0097670.1	-2.05728	7.12868	13.2204	0.00027692	0.00830599	8.55687	17.2464	6.07999	7.55718	10.4433	10.9151	2.37273	3.29413	300.27	90.7809	143.088	32.7808	146.636	39.1794	271.251	55.7756	3385	-	-	-	-	-	-	-	-	-	-	-	-	-	-	UniRef90_A0A093SUW0	360	6e-20	255	10.6352	47.451	1	0	Uncharacterized protein (Fragment)	Manacus vitellinus	-	-	-
PSNMU-V1.4_AUG-EV-PASAV3_0098060.1	-1.93058	2.67214	8.79258	0.00302459	0.0453763	0.322901	0.207787	0.322424	0.489314	0.417733	0.986302	1.35585	1.53726	10.8253	3.1565	8.44394	2.60757	6.36762	2.52597	12.7932	2.2584	2007	-	-	-	-	-	-	-	-	-	-	-	-	-	-	UniRef90_R4THE2	888	2e-07	562	44.2451	44.306	1	0	Uncharacterized protein	dsDNA viruses no RNA stage	-	-	-
PSNMU-V1.4_AUG-EV-PASAV3_0098860.1	2.79082	3.82506	13.87	0.000195896	0.0065399	1.56069	1.71425	0.598787	0.978628	0.238704	0.460274	2.54221	8.61963	1.95211	1.80973	1.9785	5.2617	0.600719	0.698673	0.670971	96.0162	1812	-	-	-	-	-	-	-	-	-	-	-	-	-	-	-	-	-	-	-	-	-	-	-	-	-	-	-
PSNMU-V1.4_AUG-EV-PASAV3_0098980.1	-1.92938	6.61191	12.5662	0.000392787	0.0104217	7.15763	15.1165	32.4266	24.6832	20.3495	23.8028	15.8182	15.4824	171.653	33.3747	108.994	26.4947	42.8913	51.0569	272.101	45.5102	1939	Q9SGP2	669	2e-28	996	34.5023	22.1888	1	0	Receptor-like protein kinase HSL1	2.7.11.1	Non-specific serine/threonine protein kinase.	-	-	-	UniRef90_B7FT86	1134	3e-32	890	58.4838	43.5955	1	0	Predicted protein	Phaeodactylum tricornutum (strain CCAP 1055/1)	-	-	GO:0016301
PSNMU-V1.4_AUG-EV-PASAV3_0101150.1	1.46931	4.98022	9.05888	0.00261422	0.0408463	7.91107	7.89592	3.31636	6.41545	0.775789	0.526028	7.96559	14.1647	12.9105	14.8566	40.2765	39.486	7.44892	42.0279	10.6908	87.4617	3155	-	-	-	-	-	-	-	-	-	-	-	-	-	-	-	-	-	-	-	-	-	-	-	-	-	-	-
PSNMU-V1.4_AUG-EV-PASAV3_0101570.1	-2.5279	6.52475	21.0564	4.45953e-06	0.000320664	7.85725	10.2855	12.0218	10.8193	25.3027	33.863	16.3266	16.0863	134.784	29.3765	99.1722	21.3262	14.0568	9.08275	354.586	37.0241	1650	-	-	-	-	-	-	-	-	-	-	-	-	-	-	-	-	-	-	-	-	-	-	-	-	-	-	-
PSNMU-V1.4_AUG-EV-PASAV3_0101580.1	-1.82327	5.65166	13.4016	0.000251409	0.00785378	0.322901	0.415575	1.15151	1.08736	0.835465	1.05206	1.29935	2.5255	93.6125	37.9201	45.9294	19.6033	57.8492	7.63166	100.825	23.9527	1895	-	-	-	-	-	-	-	-	-	-	-	-	-	-	UniRef90_B7G949	1257	4e-49	454	66.3325	79.2952	1	0	Predicted protein	Phaeodactylum tricornutum (strain CCAP 1055/1)	-	-	-
PSNMU-V1.4_AUG-EV-PASAV3_0102090.1	-1.63789	3.97037	9.33533	0.00224778	0.0365174	11.5706	16.7269	7.87635	12.3416	2.38704	2.69589	9.60391	18.0079	16.4155	7.44934	21.9754	12.6188	39.287	4.56825	14.8508	6.56989	930	-	-	-	-	-	-	-	-	-	-	-	-	-	-	-	-	-	-	-	-	-	-	-	-	-	-	-
PSNMU-V1.4_AUG-EV-PASAV3_0102180.1	2.91162	6.05224	28.015	1.20377e-07	1.52377e-05	94.6099	65.3491	149.605	130.864	151.04	50.6959	42.7091	53.1452	4.52535	3.61945	79.3872	29.8939	5.28633	142.153	8.23058	250.203	1298	Q6NVR9	603	1e-65	594	46.4561	34.1751	-1	1	ATPase family AAA domain-containing protein 3	-	-	-	-	-	UniRef90_K0T147	642	1e-112	574	49.4607	37.4564	-1	1	Uncharacterized protein	Thalassiosira oceanica	-	-	GO:0005524
PSNMU-V1.4_AUG-EV-PASAV3_0103560.1	-1.97731	6.37236	14.1105	0.000172377	0.00583488	1.18397	1.50646	5.06666	3.37083	4.11765	4.40548	2.99416	1.42745	199.559	56.9012	79.7405	25.8429	83.4399	25.5284	142.022	28.1958	2826	-	-	-	-	-	-	-	-	-	-	-	-	-	-	UniRef90_B5Y5B4	1002	8e-26	392	35.4565	79.0816	1	2	Predicted protein	Phaeodactylum tricornutum (strain CCAP 1055/1)	-	-	-
PSNMU-V1.4_AUG-EV-PASAV3_0104040.1	2.85821	1.54584	12.9688	0.000316727	0.0091276	5.05878	3.11681	3.86908	4.02325	2.68542	2.23562	1.52533	0.878433	0.532394	1.47303	1.09524	2.14193	1.08129	11.7162	0.0894628	4.79055	1865	Q8R2J9	870	4e-38	366	46.6488	62.5683	1	1	DNA repair protein RAD51 homolog 3	-	-	-	-	-	UniRef90_B7FT85	1449	1e-65	363	77.6944	95.3168	1	1	Rad51 DNA recombination/repair protein (Fragment)	Phaeodactylum tricornutum (strain CCAP 1055/1)	GO:0006281	DNA repair	GO:0005524]---[GO:0003677]---[GO:0008094
PSNMU-V1.4_AUG-EV-PASAV3_0104590.1	-1.85786	5.77658	13.495	0.000239203	0.00761178	1.2916	0.883097	0.322424	0.163105	0.596761	1.31507	1.52533	0.439217	110.782	63.5508	62.1813	23.5612	71.4255	5.96559	81.4112	9.58109	1506	-	-	-	-	-	-	-	-	-	-	-	-	-	-	-	-	-	-	-	-	-	-	-	-	-	-	-
PSNMU-V1.4_AUG-EV-PASAV3_0105300.1	-2.08197	5.01391	17.2978	3.19555e-05	0.00157855	5.27404	5.97389	2.25697	1.90289	5.7289	7.10137	3.78507	2.03138	53.0175	25.2941	33.5991	10.57	48.1176	7.04047	62.7582	8.55454	1826	-	-	-	-	-	-	-	-	-	-	-	-	-	-	UniRef90_A6C6S6	789	2e-27	285	43.2092	89.8246	1	2	Uncharacterized protein	Planctomyces maris	-	-	-
PSNMU-V1.4_AUG-EV-PASAV3_0106620.1	2.30276	2.67084	8.8108	0.00299453	0.0452044	83.5775	78.8553	0.276363	0.108736	18.3802	11.7041	0.508442	20.2589	10.5591	16.8347	0.317973	0.186255	2.82338	0.537441	0.492046	16.9038	1899	-	-	-	-	-	-	-	-	-	-	-	-	-	-	-	-	-	-	-	-	-	-	-	-	-	-	-
PSNMU-V1.4_AUG-EV-PASAV3_0107010.1	-1.78842	6.46321	11.367	0.000747588	0.0164876	89.1206	152.828	46.5211	79.8125	43.2652	83.5726	141.629	155.647	138.378	70.1585	78.1153	38.5082	253.624	22.1963	64.1448	18.1356	1724	-	-	-	-	-	-	-	-	-	-	-	-	-	-	-	-	-	-	-	-	-	-	-	-	-	-	-
PSNMU-V1.4_AUG-EV-PASAV3_0108950.1	2.85343	1.13105	11.5879	0.000663827	0.0151632	0.376717	0.155841	0.230303	0.543682	0.119352	0.0657535	0.508442	0.823531	0.310563	0.12626	1.55453	0.791583	0.0600719	2.57972	0.402583	11.8395	1211	-	-	-	-	-	-	-	-	-	-	-	-	-	-	UniRef90_B7FRJ5	240	3e-30	256	19.8183	31.25	1	1	Predicted protein	Phaeodactylum tricornutum (strain CCAP 1055/1)	-	-	GO:0043565]---[GO:0003700
PSNMU-V1.4_AUG-EV-PASAV3_0110540.1	3.31681	-0.447491	12.1565	0.000489165	0.0120851	10.3866	14.7529	10.9163	11.6348	64.0921	6.37809	2.09026	3.62354	0.0887323	0.0420867	0.0353303	0.139691	0.180216	3.76209	0.134194	1.09498	1774	-	-	-	-	-	-	-	-	-	-	-	-	-	-	-	-	-	-	-	-	-	-	-	-	-	-	-
PSNMU-V1.4_AUG-EV-PASAV3_0110570.1	-1.62216	5.73103	10.6177	0.00112013	0.0222052	117.051	107.27	32.703	40.5587	222.771	121.578	48.8104	57.6472	120.809	77.229	24.3072	14.9004	138.406	7.73915	21.9184	2.60058	2876	-	-	-	-	-	-	-	-	-	-	-	-	-	-	-	-	-	-	-	-	-	-	-	-	-	-	-
PSNMU-V1.4_AUG-EV-PASAV3_0110620.1	-2.40085	4.56338	21.627	3.31153e-06	0.00025796	1.88359	3.22071	0.322424	0.652418	3.75959	6.24658	0.960391	0.603923	72.2281	15.1512	14.0261	2.84039	22.4068	8.97526	39.0058	5.2696	1247	-	-	-	-	-	-	-	-	-	-	-	-	-	-	-	-	-	-	-	-	-	-	-	-	-	-	-
PSNMU-V1.4_AUG-EV-PASAV3_0110700.1	-2.59988	4.7504	21.9904	2.74019e-06	0.000225243	22.7107	3.01292	26.7151	10.2212	216.087	368.285	49.2624	52.0472	0.177465	0.210433	3.1444	0.651892	153.604	10.2651	20.1291	9.64953	1744	-	-	-	-	-	-	-	-	-	-	-	-	-	-	-	-	-	-	-	-	-	-	-	-	-	-	-
PSNMU-V1.4_AUG-EV-PASAV3_0110820.1	-1.63249	4.97566	11.0476	0.000888009	0.0187345	0.269084	0.311681	0	0	0.358056	0.328767	0.0564936	0	68.1464	35.1003	17.6652	7.45019	66.6798	10.7488	27.3756	7.80174	1059	-	-	-	-	-	-	-	-	-	-	-	-	-	-	-	-	-	-	-	-	-	-	-	-	-	-	-
PSNMU-V1.4_AUG-EV-PASAV3_0112460.1	6.73577	5.32567	112.747	2.4509e-26	4.25476e-23	5.91985	5.40247	0.736968	1.46794	0.656437	1.44658	0.734416	76.6433	1.15352	2.86189	0.247312	20.7208	0.360431	81.6373	0.805165	198.739	2746	P00781	843	4e-25	274	30.6992	90.5109	1	2	Subtilisin DY	3.4.21.62	Subtilisin.	-	-	-	UniRef90_B7G6J0	960	2e-35	559	34.9599	49.3739	1	2	Predicted protein	Phaeodactylum tricornutum (strain CCAP 1055/1)	-	-	GO:0004252
PSNMU-V1.4_AUG-EV-PASAV3_0112790.1	-1.80112	4.56675	12.9041	0.00032786	0.00933472	1.13015	0.883097	0.414545	0.434946	0.238704	0.460274	0.564936	0.109804	43.1682	26.22	17.8065	9.63868	54.3651	4.40701	23.8866	3.21651	4669	-	-	-	-	-	-	-	-	-	-	-	-	-	-	UniRef90_B7FYQ5	1176	1e-53	800	25.1874	43.5	1	2	Predicted protein	Phaeodactylum tricornutum (strain CCAP 1055/1)	-	-	GO:0016491]---[GO:0008270
PSNMU-V1.4_AUG-EV-PASAV3_0112840.1	1.79109	4.68992	12.9606	0.000318124	0.00913595	7.53435	13.4542	6.7709	10.1669	8.59335	5.72055	10.6208	16.1961	11.4908	16.2454	9.00923	26.4016	14.4173	77.6064	9.70672	37.9822	1540	-	-	-	-	-	-	-	-	-	-	-	-	-	-	UniRef90_B8C7E2	561	4e-54	199	36.4286	89.9497	1	0	Uncharacterized protein	Thalassiosira pseudonana	-	-	-
PSNMU-V1.4_AUG-EV-PASAV3_0112850.1	-3.09136	4.40021	31.008	2.56961e-08	3.95265e-06	8.3416	8.98681	1.01333	0.59805	4.53538	5.6548	0.395455	0.109804	14.2415	1.97807	25.4731	2.0488	1.08129	1.50483	104.671	6.63833	1260	-	-	-	-	-	-	-	-	-	-	-	-	-	-	-	-	-	-	-	-	-	-	-	-	-	-	-
PSNMU-V1.4_AUG-EV-PASAV3_0113400.1	6.63542	4.79427	108.226	2.39793e-25	3.23774e-22	3.82099	3.79212	0.644847	0.815523	0.29838	0.657535	0.508442	55.7805	0.709858	1.47303	0.247312	13.6897	0.30036	54.4965	0.62624	140.842	2009	P00781	843	2e-25	274	41.9612	90.5109	1	2	Subtilisin DY	3.4.21.62	Subtilisin.	-	-	-	UniRef90_B7G6J0	933	4e-32	559	46.441	47.7639	1	2	Predicted protein	Phaeodactylum tricornutum (strain CCAP 1055/1)	GO:0005975	carbohydrate metabolic process	GO:0030246]---[GO:0004553]---[GO:0004252
PSNMU-V1.4_AUG-EV-PASAV3_0113730.1	-2.0413	4.59178	16.2547	5.53719e-05	0.00246476	0.376717	0.415575	0.138182	0.163105	0.716113	0.591781	1.41234	0.329413	40.5506	20.4962	19.6083	8.80054	37.1845	3.6546	48.0415	6.22771	3049	-	-	-	-	-	-	-	-	-	-	-	-	-	-	UniRef90_B7GEA8	1680	2e-15	630	55.1	91.9048	1	2	Predicted protein	Phaeodactylum tricornutum (strain CCAP 1055/1)	-	-	-
PSNMU-V1.4_AUG-EV-PASAV3_0117330.1	-2.69955	6.0912	25.9569	3.49132e-07	3.82221e-05	118.827	43.0639	298.749	174.468	313.24	472.767	457.09	284.887	3.99295	6.43926	33.1045	12.2463	114.797	10.3726	273.756	46.263	990	-	-	-	-	-	-	-	-	-	-	-	-	-	-	-	-	-	-	-	-	-	-	-	-	-	-	-
PSNMU-V1.4_AUG-EV-PASAV3_0117770.1	2.94575	4.26969	26.6488	2.44008e-07	2.87882e-05	23.8408	36.7264	0.0460605	0.217473	16.1125	23.6712	13.389	42.9334	7.76407	31.9017	0.0353303	2.28162	13.9367	40.0393	2.46023	48.6583	1597	-	-	-	-	-	-	-	-	-	-	-	-	-	-	-	-	-	-	-	-	-	-	-	-	-	-	-
PSNMU-V1.4_AUG-EV-PASAV3_0118740.1	2.08663	6.85327	14.2652	0.000158771	0.00546568	57.1534	67.7907	56.1478	70.4068	57.6471	61.9398	55.1942	98.7688	35.9366	54.2497	51.3349	79.9964	55.8068	421.354	26.4363	178.756	1781	-	-	-	-	-	-	-	-	-	-	-	-	-	-	-	-	-	-	-	-	-	-	-	-	-	-	-
PSNMU-V1.4_AUG-EV-PASAV3_0119450.1	-2.06393	5.09866	17.1703	3.41732e-05	0.00166109	0.215267	0.311681	0.230303	0.108736	0.537085	0.263014	1.07338	0.27451	82.6541	28.8714	20.8802	8.98679	71.2453	4.5145	36.8587	8.21236	975	-	-	-	-	-	-	-	-	-	-	-	-	-	-	-	-	-	-	-	-	-	-	-	-	-	-	-
PSNMU-V1.4_AUG-EV-PASAV3_0122570.1	-2.47304	3.57614	18.066	2.13373e-05	0.00114225	0.0538168	0.155841	0.0921211	0	0.119352	0	0.0564936	0.0549021	23.026	14.0149	3.60369	2.0488	25.7708	0.644929	19.4582	0.958109	1420	-	-	-	-	-	-	-	-	-	-	-	-	-	-	UniRef90_UPI000300FB87	891	2e-12	294	62.7465	95.2381	1	2	UPI000300FB87 related cluster	unknown	-	-	-
PSNMU-V1.4_AUG-EV-PASAV3_0123390.1	-2.4083	5.7606	21.9882	2.74325e-06	0.000225243	1.99122	2.49345	1.05939	1.033	13.4271	20.1863	6.10131	5.3804	87.3569	13.131	72.1798	8.14865	20.1842	12.2536	172.35	30.0436	1465	-	-	-	-	-	-	-	-	-	-	-	-	-	-	UniRef90_B7G1C2	792	7e-21	516	54.0614	45.155	1	1	Predicted protein	Phaeodactylum tricornutum (strain CCAP 1055/1)	-	-	-
PSNMU-V1.4_AUG-EV-PASAV3_0123640.1	-1.69726	7.27359	8.99237	0.00271109	0.0418617	4.09007	3.27265	5.20484	7.06787	8.59335	10.1918	10.1123	8.23531	365.089	78.1549	129.874	27.0535	131.978	99.2653	272.817	84.3136	4271	Q93YS4	1599	2e-78	751	37.4385	70.0399	1	0	ABC transporter G family member 22	-	-	-	-	-	UniRef90_K0SSI8	2160	1e-116	886	50.5736	86.2302	1	0	Uncharacterized protein	Thalassiosira oceanica	-	-	GO:0005524]---[GO:0016887
PSNMU-V1.4_AUG-EV-PASAV3_0123660.1	-1.80437	6.33674	11.9453	0.000547843	0.0131569	13.6156	11.3764	3.2703	2.3922	6.38534	9.40274	7.96559	4.33726	173.915	109.257	52.2888	29.987	168.982	6.61052	75.5066	7.39113	2219	-	-	-	-	-	-	-	-	-	-	-	-	-	-	-	-	-	-	-	-	-	-	-	-	-	-	-
PSNMU-V1.4_AUG-EV-PASAV3_0124240.1	-2.02092	6.99369	13.1215	0.000291926	0.00861041	46.6053	11.8958	23.0763	10.9824	20.7076	62.0713	81.0683	36.5648	202.132	50.2515	178.135	79.2048	121.826	21.7664	284.313	62.414	999	-	-	-	-	-	-	-	-	-	-	-	-	-	-	-	-	-	-	-	-	-	-	-	-	-	-	-
PSNMU-V1.4_AUG-EV-PASAV3_0124470.1	1.61606	5.5731	9.91916	0.00163567	0.0289408	1.50687	0.727256	1.01333	1.63105	0.119352	0.920548	2.76819	11.3647	12.2007	3.11441	56.0692	31.4305	9.91186	125.277	33.5038	105.255	1118	-	-	-	-	-	-	-	-	-	-	-	-	-	-	UniRef90_B8CAY8	276	1e-26	193	24.6869	45.0777	1	1	Uncharacterized protein	Thalassiosira pseudonana	-	-	-
PSNMU-V1.4_AUG-EV-PASAV3_0125230.1	-3.31046	6.35536	35.5784	2.44985e-09	4.44338e-07	0.968702	0.311681	0.0921211	0	1.61125	3.74795	1.58182	3.84315	238.557	18.1814	68.7881	13.5966	2.88345	3.49337	251.212	26.0743	1136	-	-	-	-	-	-	-	-	-	-	-	-	-	-	-	-	-	-	-	-	-	-	-	-	-	-	-
[truncated: 26 more columns]

## Sheet: MT+_T2
TranscriptName	logFC	logCPM	LR	PValue	FDR	B938_C_T1	B938_Sex_T1	B857_C_T1	B857_Sex_T1	B856_C_T1	B856_Sex_T1	B939_C_T1	B939_Sex_T1	B938_C_T2	B938_Sex_T2	B857_C_T2	B857_Sex_T2	B856_C_T2	B856_Sex_T2	B939_C_T2	B939_Sex_T2	TransLength	HSPNameSP	HSPLengthSP	HSPEvalueSP	HITLengthSP	QCoverageSP	HCoverageSP	StrandSP	FrameSP	DescriptionSP	EnzymeIds	EnzymeDescs	PwLev1	PwLev2	PwLev3	HSPNameUf	HSPLengthUf	HSPEvalueUf	HITLengthUf	QCoverageUf	HCoverageUf	StrandUf	FrameUf	DescriptionUf	Taxonomy	BPId	BPDesc	MFId
PSNMU-V1.4_AUG-EV-PASAV3_0008980.1	-3.2713	5.01326	15.5991	7.82914e-05	0.0306874	31.9672	16.2594	18.9769	22.7259	61.2873	43.9233	79.204	54.8472	41.6154	15.4037	54.4087	48.7522	67.701	1.98853	220.392	25.1161	2532	-	-	-	-	-	-	-	-	-	-	-	-	-	-	UniRef90_D7FMA8	663	9e-06	238	26.1848	88.6555	1	1	Putative uncharacterized protein	Ectocarpus siliculosus	-	-	GO:0005215
PSNMU-V1.4_AUG-EV-PASAV3_0021550.1	-3.86012	3.67498	17.2067	3.35247e-05	0.0172407	9.84847	11.1686	5.15878	4.07762	8.35465	7.89041	12.824	4.06275	25.2887	7.53351	5.65285	5.7739	17.3608	0.161232	9.34886	0.410618	1592	-	-	-	-	-	-	-	-	-	-	-	-	-	-	-	-	-	-	-	-	-	-	-	-	-	-	-
PSNMU-V1.4_AUG-EV-PASAV3_0035170.1	5.00507	4.9185	18.8322	1.42738e-05	0.00912925	0.0538168	0.0519469	0.0460605	0.0543682	0.0596761	0	0	4.99609	0.399295	0.75756	0.353303	4.09761	0.180216	120.064	0.492046	61.1821	1772	-	-	-	-	-	-	-	-	-	-	-	-	-	-	UniRef90_UPI0004418277	207	2e-07	230	11.6817	30	1	1	heme-thiolate peroxidase	Punctularia strigosozonata (strain HHB-11173)	-	-	GO:0004601
PSNMU-V1.4_AUG-EV-PASAV3_0064380.1	3.72146	6.91237	17.0996	3.54689e-05	0.0172407	0.430534	1.09088	0.368484	0.59805	0.537085	0.591781	0.338961	143.953	10.2929	56.354	1.02458	179.969	11.8342	406.359	8.63316	934.567	2179	-	-	-	-	-	-	-	-	-	-	-	-	-	-	UniRef90_B7FYC3	819	2e-30	409	37.586	60.6357	1	2	Predicted protein	Phaeodactylum tricornutum (strain CCAP 1055/1)	-	-	-
PSNMU-V1.4_AUG-EV-PASAV3_0095060.1	-3.57942	6.30299	16.0288	6.23869e-05	0.0261422	554.151	405.341	118.376	118.903	396.01	503.474	370.767	309.867	173.915	50.6723	257.523	68.1692	87.6449	2.14976	217.082	12.5239	1138	Q949U7	444	2e-22	234	39.0158	63.2479	1	0	Peroxiredoxin-2E chloroplastic	1.11.1.15	Peroxiredoxin.	-	-	-	UniRef90_C1MNW8	474	2e-43	173	41.652	90.7514	1	0	Peroxiredoxin bacteria-like protein	Micromonas pusilla (strain CCMP1545)	-	-	GO:0016491
PSNMU-V1.4_AUG-EV-PASAV3_0112460.1	4.31267	4.42166	18.2144	1.97381e-05	0.0119687	5.91985	5.40247	0.736968	1.46794	0.656437	1.44658	0.734416	76.6433	1.15352	2.86189	0.247312	20.7208	0.360431	81.6373	0.805165	198.739	2746	P00781	843	4e-25	274	30.6992	90.5109	1	2	Subtilisin DY	3.4.21.62	Subtilisin.	-	-	-	UniRef90_B7G6J0	960	2e-35	559	34.9599	49.3739	1	2	Predicted protein	Phaeodactylum tricornutum (strain CCAP 1055/1)	-	-	GO:0004252
PSNMU-V1.4_AUG-EV-PASAV3_0113400.1	4.07648	3.82935	14.9571	0.000109983	0.0381416	3.82099	3.79212	0.644847	0.815523	0.29838	0.657535	0.508442	55.7805	0.709858	1.47303	0.247312	13.6897	0.30036	54.4965	0.62624	140.842	2009	P00781	843	2e-25	274	41.9612	90.5109	1	2	Subtilisin DY	3.4.21.62	Subtilisin.	-	-	-	UniRef90_B7G6J0	933	4e-32	559	46.441	47.7639	1	2	Predicted protein	Phaeodactylum tricornutum (strain CCAP 1055/1)	GO:0005975	carbohydrate metabolic process	GO:0030246]---[GO:0004553]---[GO:0004252
[truncated: 25 more columns]

## Sheet: MT-_T2
TranscriptName	logFC	logCPM	LR	PValue	FDR	B938_C_T1	B938_Sex_T1	B857_C_T1	B857_Sex_T1	B856_C_T1	B856_Sex_T1	B939_C_T1	B939_Sex_T1	B938_C_T2	B938_Sex_T2	B857_C_T2	B857_Sex_T2	B856_C_T2	B856_Sex_T2	B939_C_T2	B939_Sex_T2	TransLength	HSPNameSP	HSPLengthSP	HSPEvalueSP	HITLengthSP	QCoverageSP	HCoverageSP	StrandSP	FrameSP	DescriptionSP	EnzymeIds	EnzymeDescs	PwLev1	PwLev2	PwLev3	HSPNameUf	HSPLengthUf	HSPEvalueUf	HITLengthUf	QCoverageUf	HCoverageUf	StrandUf	FrameUf	DescriptionUf	Taxonomy	BPId	BPDesc	MFId
PSNMU-V1.4_AUG-EV-PASAV3_0001250.1	-2.63015	4.48554	18.3316	1.85599e-05	0.00176203	0.322901	0.363628	0.276363	0.163105	1.13385	0.723288	0.112987	0.439217	63.7541	10.7742	25.9678	4.98232	17.2406	5.37441	47.46	6.36458	1973	-	-	-	-	-	-	-	-	-	-	-	-	-	-	UniRef90_B7G5P9	534	5e-15	517	27.0654	32.3017	1	1	Predicted protein	Phaeodactylum tricornutum (strain CCAP 1055/1)	-	-	-
PSNMU-V1.4_AUG-EV-PASAV3_0001960.1	-1.81189	5.59251	9.70293	0.00183975	0.0496814	5.81221	5.45442	28.6496	25.39	7.28048	18.7397	15.3098	12.7922	104.837	49.9569	75.4655	34.5968	62.2946	6.01934	72.107	12.5239	1728	-	-	-	-	-	-	-	-	-	-	-	-	-	-	UniRef90_B8LCL7	1035	1e-18	419	59.8958	89.0215	1	2	Predicted protein	Thalassiosira pseudonana	-	-	-
PSNMU-V1.4_AUG-EV-PASAV3_0002410.1	3.89471	7.58536	30.0582	4.19282e-08	1.06148e-05	16.1988	26.1293	67.755	65.8943	2.68542	5.98356	12.8805	102.722	26.3091	66.8336	26.5331	151.053	23.368	936.921	12.9721	501.228	1085	-	-	-	-	-	-	-	-	-	-	-	-	-	-	-	-	-	-	-	-	-	-	-	-	-	-	-
PSNMU-V1.4_AUG-EV-PASAV3_0002770.1	-1.95642	6.38357	11.2025	0.000816869	0.0293686	4.62824	8.51928	3.13212	8.10086	3.93862	7.10137	9.03897	7.08237	173.738	79.5438	97.7943	27.7054	118.762	12.9523	157.544	36.4766	693	-	-	-	-	-	-	-	-	-	-	-	-	-	-	-	-	-	-	-	-	-	-	-	-	-	-	-
PSNMU-V1.4_AUG-EV-PASAV3_0003280.1	-3.0061	5.99837	24.9177	5.98308e-07	0.000100981	1.66832	1.61035	0.783029	0.326209	7.57886	9.33699	0.79091	1.20785	118.813	22.0534	51.5116	6.61204	35.5025	16.5532	157.947	18.82	1531	-	-	-	-	-	-	-	-	-	-	-	-	-	-	-	-	-	-	-	-	-	-	-	-	-	-	-
PSNMU-V1.4_AUG-EV-PASAV3_0003820.1	-2.3365	4.37956	14.2335	0.00016147	0.00868224	11.6782	13.5581	4.42181	3.91451	5.54988	6.18082	10.6773	6.31374	27.1521	14.0149	18.0538	5.35482	23.9086	13.0598	47.8179	6.22771	2295	-	-	-	-	-	-	-	-	-	-	-	-	-	-	UniRef90_B5Y500	417	1e-19	369	18.1699	37.6694	1	0	Predicted protein	Phaeodactylum tricornutum (strain CCAP 1055/1)	-	-	-
PSNMU-V1.4_AUG-EV-PASAV3_0006150.1	-3.30095	4.55224	27.2965	1.74526e-07	3.77493e-05	0.968702	0.935043	0.138182	0.0543682	2.32737	4.40548	0.621429	0.768629	28.4387	4.54536	19.3963	1.81598	3.4241	1.98853	58.464	6.29614	1463	-	-	-	-	-	-	-	-	-	-	-	-	-	-	UniRef90_Q9L961	741	4e-32	889	50.6494	25.8718	1	1	USPA2H	Moraxella catarrhalis	GO:0009405	pathogenesis	-
PSNMU-V1.4_AUG-EV-PASAV3_0006460.1	-2.07507	4.96513	12.3513	0.000440686	0.018923	1.23779	1.40257	0.230303	0.108736	0.119352	0.591781	0.734416	0.713727	48.9358	26.8092	39.6759	14.3882	42.6511	2.52597	58.3298	8.89673	876	-	-	-	-	-	-	-	-	-	-	-	-	-	-	-	-	-	-	-	-	-	-	-	-	-	-	-
PSNMU-V1.4_AUG-EV-PASAV3_0006600.1	-2.48174	4.55692	15.823	6.95509e-05	0.00482962	0.322901	0.363628	0.138182	0	0.179028	0.789041	0.225974	0	62.9555	29.8815	30.7727	10.1974	44.8136	5.37441	46.0734	4.31149	1044	-	-	-	-	-	-	-	-	-	-	-	-	-	-	-	-	-	-	-	-	-	-	-	-	-	-	-
PSNMU-V1.4_AUG-EV-PASAV3_0009090.1	2.81127	6.86831	14.224	0.000162286	0.00868765	2.95992	4.15575	3.77696	3.91451	1.55158	1.31507	1.29935	1.20785	2.92816	5.34501	15.828	25.0513	2.40288	155.965	11.317	348.615	1110	-	-	-	-	-	-	-	-	-	-	-	-	-	-	-	-	-	-	-	-	-	-	-	-	-	-	-
PSNMU-V1.4_AUG-EV-PASAV3_0009930.1	5.0463	2.66552	28.9951	7.25621e-08	1.79954e-05	0.0538168	0.207787	0.0460605	0.0543682	0.0596761	0.0657535	0.734416	1.81177	0.532394	0.88382	0.0706606	2.28162	1.26151	47.0798	0.581508	20.1203	1122	-	-	-	-	-	-	-	-	-	-	-	-	-	-	UniRef90_B7FP56	543	1e-27	247	48.3957	70.8502	1	1	Predicted protein	Phaeodactylum tricornutum (strain CCAP 1055/1)	-	-	-
PSNMU-V1.4_AUG-EV-PASAV3_0010010.1	3.74818	10.8952	26.2457	3.0063e-07	5.7082e-05	369.291	251.059	7.73817	82.8028	5142.88	6223.7	686.566	3597.24	52.6182	367.459	12.8602	394.534	3180.81	6058.3	883.982	5173.51	2721	-	-	-	-	-	-	-	-	-	-	-	-	-	-	-	-	-	-	-	-	-	-	-	-	-	-	-
PSNMU-V1.4_AUG-EV-PASAV3_0010580.1	-2.45564	6.64355	16.6487	4.49813e-05	0.0034934	4.41298	11.1166	8.56726	9.78628	21.364	24.9863	7.79611	11.5843	211.715	39.5615	102.741	18.9049	58.0295	30.3654	215.203	38.3928	1996	-	-	-	-	-	-	-	-	-	-	-	-	-	-	-	-	-	-	-	-	-	-	-	-	-	-	-
PSNMU-V1.4_AUG-EV-PASAV3_0012470.1	-1.91194	5.25429	10.6034	0.00112879	0.0371737	1.45305	1.76619	0.506666	0.652418	0.895141	1.31507	0.621429	0.768629	100.312	62.9195	55.6452	24.9116	110.953	8.76028	62.0425	9.58109	3105	-	-	-	-	-	-	-	-	-	-	-	-	-	-	-	-	-	-	-	-	-	-	-	-	-	-	-
PSNMU-V1.4_AUG-EV-PASAV3_0012880.1	-2.06776	5.42486	12.6461	0.000376343	0.0167521	0.861068	0.779203	0.0460605	0.163105	0.119352	0.526028	0.112987	0.329413	143.613	87.2456	52.0415	17.927	70.7647	7.14796	82.44	13.4135	1385	-	-	-	-	-	-	-	-	-	-	-	-	-	-	-	-	-	-	-	-	-	-	-	-	-	-	-
PSNMU-V1.4_AUG-EV-PASAV3_0016110.1	2.42987	3.43786	9.97554	0.00158634	0.0457282	20.1813	24.9864	22.4315	18.5396	16.769	23.4082	25.7046	26.9569	7.80844	8.41733	6.85408	12.1066	1.68201	32.4077	1.25248	21.9681	1974	-	-	-	-	-	-	-	-	-	-	-	-	-	-	UniRef90_A0A024GAV9	192	9e-07	2891	9.72644	2.21377	1	1	Albugo candida WGS project CAIX00000000 data strain Ac Nc2 contig AcNc2_CONTIG_49_length_115235	Albugo candida	GO:0006511	ubiquitin-dependent protein catabolic process	-
PSNMU-V1.4_AUG-EV-PASAV3_0016880.1	-2.10074	3.61158	10.0059	0.00156042	0.0454648	1.88359	1.45451	0.598787	0.761155	18.3206	8.41644	2.09026	1.09804	14.2415	5.34501	11.9063	3.16633	22.0464	3.27839	25.4522	5.13273	1476	-	-	-	-	-	-	-	-	-	-	-	-	-	-	-	-	-	-	-	-	-	-	-	-	-	-	-
PSNMU-V1.4_AUG-EV-PASAV3_0017030.1	-2.79388	6.04316	20.6645	5.47215e-06	0.000639399	1.18397	1.14283	0.368484	0.108736	1.73061	3.48493	0.338961	0.27451	173.827	55.3019	59.7435	16.111	100.741	10.6413	158.931	12.0448	977	-	-	-	-	-	-	-	-	-	-	-	-	-	-	-	-	-	-	-	-	-	-	-	-	-	-	-
PSNMU-V1.4_AUG-EV-PASAV3_0020070.1	-3.30892	2.32084	14.3504	0.00015175	0.00838213	0	0.0519469	0.0460605	0	0.596761	1.11781	0.0564936	0.0549021	5.32394	1.34677	4.13365	0.465637	0.961151	0.752417	12.3906	1.09498	1469	-	-	-	-	-	-	-	-	-	-	-	-	-	-	-	-	-	-	-	-	-	-	-	-	-	-	-
PSNMU-V1.4_AUG-EV-PASAV3_0021970.1	-2.32213	3.00354	9.80697	0.00173852	0.0480241	0.807252	0.935043	0.82909	1.1961	2.02899	1.9726	0.338961	0.549021	16.5929	12.3735	7.84333	2.00224	6.66798	3.97706	17.3111	2.66902	1075	-	-	-	-	-	-	-	-	-	-	-	-	-	-	-	-	-	-	-	-	-	-	-	-	-	-	-
PSNMU-V1.4_AUG-EV-PASAV3_0022260.1	-2.71724	4.27253	18.7012	1.52887e-05	0.00152285	0.753435	0.883097	0.276363	0.108736	2.20801	3.74795	0.225974	0.27451	31.0563	5.80796	20.1736	2.93351	13.8165	6.23431	42.4054	6.63833	1642	-	-	-	-	-	-	-	-	-	-	-	-	-	-	-	-	-	-	-	-	-	-	-	-	-	-	-
PSNMU-V1.4_AUG-EV-PASAV3_0023870.1	-1.86387	6.13695	10.4115	0.00125235	0.0393244	0.269084	0.311681	0.506666	0.761155	0.775789	0.723288	0.564936	0.384315	90.1076	45.4536	106.486	32.8274	136.664	7.36294	111.784	27.0324	2856	P74615	513	2e-10	180	17.9622	91.6667	1	2	Uncharacterized protein sll1483	-	-	-	-	-	UniRef90_F1QLD7	648	1e-35	320	22.6891	69.0625	-1	2	Uncharacterized protein (Fragment)	Danio rerio	-	-	-
PSNMU-V1.4_AUG-EV-PASAV3_0024180.1	-2.41974	5.85599	14.1546	0.000168383	0.00893535	0.376717	0.155841	0.276363	0.271841	0.0596761	0.0657535	6.77923	4.83138	23.6028	2.81981	50.805	27.4726	4.74568	2.47223	133.479	8.34924	1474	-	-	-	-	-	-	-	-	-	-	-	-	-	-	-	-	-	-	-	-	-	-	-	-	-	-	-
PSNMU-V1.4_AUG-EV-PASAV3_0024340.1	-2.28397	4.74412	14.3032	0.0001556	0.00847918	1.72214	1.09088	0.506666	0.217473	2.7451	3.94521	0.338961	0.27451	34.4281	5.17666	20.9862	2.88695	7.80935	1.3436	57.122	16.9722	1424	-	-	-	-	-	-	-	-	-	-	-	-	-	-	-	-	-	-	-	-	-	-	-	-	-	-	-
PSNMU-V1.4_AUG-EV-PASAV3_0026470.1	-1.91516	5.11485	10.47	0.00121326	0.0384167	1.02252	0.363628	0.276363	0.380577	0.716113	0.789041	0.282468	0.0549021	110.072	63.0037	42.9616	20.069	96.1751	8.6528	63.1608	9.30734	2532	-	-	-	-	-	-	-	-	-	-	-	-	-	-	-	-	-	-	-	-	-	-	-	-	-	-	-
PSNMU-V1.4_AUG-EV-PASAV3_0027000.1	2.04082	8.67932	9.73162	0.00181125	0.04924	57.9068	70.9075	82.7708	81.2805	67.6727	123.025	184.508	331.444	85.4048	140.401	89.2797	213.029	110.893	1213.33	143.946	1009.3	1325	-	-	-	-	-	-	-	-	-	-	-	-	-	-	-	-	-	-	-	-	-	-	-	-	-	-	-
PSNMU-V1.4_AUG-EV-PASAV3_0027310.1	-3.15789	5.20678	27.2019	1.83279e-07	3.77493e-05	1.07634	1.14283	0.230303	0	6.86275	9.13973	0.847404	0.713727	41.1274	6.9443	31.4086	3.53884	9.73165	7.95412	90.9837	9.99171	1604	-	-	-	-	-	-	-	-	-	-	-	-	-	-	-	-	-	-	-	-	-	-	-	-	-	-	-
PSNMU-V1.4_AUG-EV-PASAV3_0027520.1	-2.22747	7.04087	13.2593	0.000271231	0.0128249	1.82977	2.49345	2.57939	3.37083	1.90963	1.90685	3.44611	3.29413	278.841	133.499	182.057	53.5017	194.933	14.4572	242.176	37.0925	2613	-	-	-	-	-	-	-	-	-	-	-	-	-	-	-	-	-	-	-	-	-	-	-	-	-	-	-
PSNMU-V1.4_AUG-EV-PASAV3_0031720.1	2.00394	6.13853	10.0523	0.00152158	0.0447899	2.63702	4.25964	3.77696	4.83877	1.55158	1.05206	1.92078	6.31374	23.9133	50.5882	37.5561	60.7656	32.1985	135.274	15.2534	150.697	3198	Q7AJA5	630	7e-06	619	19.6998	32.7948	1	2	Serine/threonine-protein kinase pkn1	2.7.11.1	Non-specific serine/threonine protein kinase.	-	-	-	UniRef90_A6DQZ4	2400	0	805	75.0469	94.5342	1	2	Uncharacterized protein	Lentisphaera araneosa HTCC2155	-	-	GO:0016301
PSNMU-V1.4_AUG-EV-PASAV3_0032180.1	-2.02492	5.76863	12.0549	0.000516557	0.0209778	2.31412	3.68823	4.51393	5.21935	4.53538	13.1507	16.1572	10.651	94.5442	38.1726	61.616	22.7231	44.2129	5.42815	107.713	17.3828	1715	P11018	867	6e-30	319	50.5539	94.3574	1	0	Major intracellular serine protease	-	-	-	-	-	UniRef90_K0RZF6	837	2e-98	372	48.8047	74.4624	1	0	Uncharacterized protein	Thalassiosira oceanica	-	-	GO:0004252
PSNMU-V1.4_AUG-EV-PASAV3_0033010.1	-2.0399	5.486	12.3304	0.000445652	0.0190689	33.3126	38.9601	57.6217	48.9858	46.4877	41.6219	33.5007	26.6824	74.1358	32.3226	46.1767	16.2507	17.1205	21.9276	92.5046	15.3297	1515	-	-	-	-	-	-	-	-	-	-	-	-	-	-	-	-	-	-	-	-	-	-	-	-	-	-	-
PSNMU-V1.4_AUG-EV-PASAV3_0033630.1	-1.78986	5.35527	9.69358	0.00184913	0.049824	0.645801	0.207787	0	0	0	0.394521	0.169481	0.219608	99.5576	50.3777	58.295	23.2353	69.0827	7.84664	66.5603	13.7557	1438	-	-	-	-	-	-	-	-	-	-	-	-	-	-	-	-	-	-	-	-	-	-	-	-	-	-	-
PSNMU-V1.4_AUG-EV-PASAV3_0034840.1	-2.41195	6.92989	15.7014	7.41699e-05	0.0050593	8.87977	10.4933	3.45454	4.40382	11.2788	17.2932	2.20325	2.41569	207.811	42.6759	136.198	24.3528	99.2388	39.8781	251.212	49.0004	4222	-	-	-	-	-	-	-	-	-	-	-	-	-	-	-	-	-	-	-	-	-	-	-	-	-	-	-
PSNMU-V1.4_AUG-EV-PASAV3_0034860.1	-2.73542	6.49399	20.432	6.17877e-06	0.000708344	3.33664	3.58433	8.19877	9.2426	11.3385	11.8356	1.29935	1.86667	180.082	30.134	90.0923	13.131	48.418	32.9451	202.499	30.9332	2840	-	-	-	-	-	-	-	-	-	-	-	-	-	-	-	-	-	-	-	-	-	-	-	-	-	-	-
PSNMU-V1.4_AUG-EV-PASAV3_0035170.1	5.32201	4.25509	45.7715	1.32883e-11	5.38264e-09	0.0538168	0.0519469	0.0460605	0.0543682	0.0596761	0	0	4.99609	0.399295	0.75756	0.353303	4.09761	0.180216	120.064	0.492046	61.1821	1772	-	-	-	-	-	-	-	-	-	-	-	-	-	-	UniRef90_UPI0004418277	207	2e-07	230	11.6817	30	1	1	heme-thiolate peroxidase	Punctularia strigosozonata (strain HHB-11173)	-	-	GO:0004601
PSNMU-V1.4_AUG-EV-PASAV3_0035270.1	-2.34504	7.04577	14.7819	0.000120687	0.00711936	6.61946	5.50637	1.05939	1.35921	5.25149	5.7863	1.35585	1.15294	332.524	85.6884	116.449	23.5147	109.511	54.5502	294.646	55.8441	2203	-	-	-	-	-	-	-	-	-	-	-	-	-	-	-	-	-	-	-	-	-	-	-	-	-	-	-
PSNMU-V1.4_AUG-EV-PASAV3_0036380.1	-1.90135	5.30065	9.97756	0.00158459	0.0457282	8.0187	5.19469	16.4897	18.8114	46.0699	53.1945	41.9182	25.4197	12.2894	9.84828	46.7773	26.2619	34.3611	1.55858	72.5991	9.0336	2048	P64918	1239	1e-50	537	60.498	69.8324	1	2	Uncharacterized protein Mb2023	-	-	-	-	-	UniRef90_R1BGY1	1602	2e-81	494	78.2227	98.1781	1	2	Uncharacterized protein	Emiliania huxleyi CCMP1516	-	-	-
PSNMU-V1.4_AUG-EV-PASAV3_0038840.1	-2.01462	6.4269	11.3026	0.000773973	0.0280756	1.82977	3.11681	0.414545	0.271841	1.2532	1.64384	0.847404	0.603923	234.874	170.703	122.596	49.9628	174.989	16.8219	147.077	21.7628	3032	-	-	-	-	-	-	-	-	-	-	-	-	-	-	-	-	-	-	-	-	-	-	-	-	-	-	-
PSNMU-V1.4_AUG-EV-PASAV3_0048260.1	-2.15204	5.60011	13.2183	0.000277235	0.0130226	2.58321	1.87009	1.65818	1.63105	1.2532	3.28767	2.6552	1.37255	115.263	66.8336	66.6329	26.0291	75.8708	7.47043	87.271	11.0867	1616	-	-	-	-	-	-	-	-	-	-	-	-	-	-	-	-	-	-	-	-	-	-	-	-	-	-	-
PSNMU-V1.4_AUG-EV-PASAV3_0049280.1	-2.21159	3.28546	9.77872	0.00176543	0.0485374	0.16145	0.311681	0.0460605	0	0	0.131507	0.0564936	0	31.8992	27.0196	12.5776	3.91135	22.8874	1.88104	18.2504	2.66902	1814	-	-	-	-	-	-	-	-	-	-	-	-	-	-	-	-	-	-	-	-	-	-	-	-	-	-	-
PSNMU-V1.4_AUG-EV-PASAV3_0052150.1	-2.87559	4.43048	16.6302	4.54211e-05	0.0034934	1.56069	0.311681	0	0	0	0.394521	2.37273	2.5255	15.6169	1.13634	4.27497	2.0488	0.360431	0.0537441	66.9182	2.60058	1088	-	-	-	-	-	-	-	-	-	-	-	-	-	-	-	-	-	-	-	-	-	-	-	-	-	-	-
PSNMU-V1.4_AUG-EV-PASAV3_0052460.1	-2.01322	5.17379	11.7755	0.000600161	0.0233809	0.322901	0.155841	0.230303	0.0543682	0.29838	0.19726	0.112987	0.0549021	95.5203	58.2479	45.1521	17.6942	77.0122	6.44929	67.1866	10.3339	1561	-	-	-	-	-	-	-	-	-	-	-	-	-	-	-	-	-	-	-	-	-	-	-	-	-	-	-
PSNMU-V1.4_AUG-EV-PASAV3_0053280.1	-2.23256	5.23804	14.7681	0.000121572	0.00713693	2.15267	2.12982	1.38182	0.92426	1.84996	3.94521	3.5591	1.81177	72.1393	20.1174	38.298	9.21961	31.1172	6.50303	79.5772	14.7823	1053	-	-	-	-	-	-	-	-	-	-	-	-	-	-	-	-	-	-	-	-	-	-	-	-	-	-	-
PSNMU-V1.4_AUG-EV-PASAV3_0055060.1	-2.43783	5.34323	17.313	3.17006e-05	0.00267518	2.95992	4.883	7.13938	5.16498	6.62404	7.89041	2.14676	1.37255	88.821	29.9657	37.6268	8.52116	22.2266	20.6915	91.6547	13.6188	2090	C0LGS3	636	5e-27	768	30.4306	26.3021	1	1	Probable LRR receptor-like serine/threonine-protein kinase At4g37250	2.7.11.1	Non-specific serine/threonine protein kinase.	-	-	-	UniRef90_UPI0005123571	618	2e-30	388	29.5694	57.732	1	1	PREDICTED probable LRR receptor-like serine/threonine-protein kinase At3g47570	Musa acuminata subsp. malaccensis	-	-	GO:0005524]---[GO:0004672
PSNMU-V1.4_AUG-EV-PASAV3_0056190.1	6.47849	3.17353	43.8302	3.58143e-11	1.36005e-08	0.215267	0.207787	0	0.0543682	0.238704	0	0.112987	1.20785	0.931689	0.88382	0	1.72286	0.120144	33.4826	0.402583	29.7698	1025	-	-	-	-	-	-	-	-	-	-	-	-	-	-	-	-	-	-	-	-	-	-	-	-	-	-	-
PSNMU-V1.4_AUG-EV-PASAV3_0056390.1	-2.53735	2.81512	10.8575	0.000983939	0.033849	0.538168	0.467522	0.783029	0.652418	0.477409	0.460274	0.79091	0.549021	24.6676	6.06048	8.23196	1.62973	7.74928	2.14976	14.4035	2.12153	1526	-	-	-	-	-	-	-	-	-	-	-	-	-	-	UniRef90_K0RLQ7	915	1e-40	735	59.9607	40.5442	1	0	Uncharacterized protein (Fragment)	Thalassiosira oceanica	-	-	-
PSNMU-V1.4_AUG-EV-PASAV3_0056530.1	2.63564	7.71456	16.8279	4.09265e-05	0.00325058	9.04122	12.1036	9.39635	13.5921	22.0801	24.4603	41.9182	119.357	35.3154	56.817	39.0047	163.439	42.2306	360.515	55.1986	502.802	1906	-	-	-	-	-	-	-	-	-	-	-	-	-	-	UniRef90_K0RZS8	1542	5e-110	528	80.9024	98.1061	1	2	Uncharacterized protein	Thalassiosira oceanica	GO:0055085	transmembrane transport	GO:0009055]---[GO:0020037]---[GO:0005215
PSNMU-V1.4_AUG-EV-PASAV3_0056610.1	-2.92919	4.10974	20.4956	5.97699e-06	0.000691737	1.34542	2.28566	0.87515	0.489314	3.16283	4.93151	1.52533	0.823531	19.6098	5.76587	13.4962	1.76942	1.56187	1.3436	42.3606	5.47491	2682	-	-	-	-	-	-	-	-	-	-	-	-	-	-	UniRef90_B5Y4D2	1035	2e-32	507	38.5906	64.497	1	2	Predicted protein	Phaeodactylum tricornutum (strain CCAP 1055/1)	-	-	-
PSNMU-V1.4_AUG-EV-PASAV3_0057110.1	-1.95983	6.24254	11.2423	0.000799553	0.0289172	1.02252	1.40257	1.01333	1.30484	1.2532	0.920548	0.847404	1.09804	150.8	77.1869	90.4102	30.4061	123.568	6.39555	143.23	27.7852	2130	-	-	-	-	-	-	-	-	-	-	-	-	-	-	-	-	-	-	-	-	-	-	-	-	-	-	-
PSNMU-V1.4_AUG-EV-PASAV3_0057510.1	-2.38629	5.45169	16.7667	4.22697e-05	0.00333546	1.82977	2.28566	1.9806	2.17473	7.34016	10.8493	2.93767	3.51373	40.5506	9.21698	39.1813	8.19521	8.7705	8.1691	98.2302	16.9722	934	-	-	-	-	-	-	-	-	-	-	-	-	-	-	-	-	-	-	-	-	-	-	-	-	-	-	-
PSNMU-V1.4_AUG-EV-PASAV3_0063300.1	1.84061	6.01716	9.75894	0.00178452	0.0489116	44.0221	33.4018	135.786	116.13	121.68	128.548	82.9891	130.338	23.5584	40.7399	36.6022	82.0452	85.0018	154.783	19.9502	113.125	2999	-	-	-	-	-	-	-	-	-	-	-	-	-	-	-	-	-	-	-	-	-	-	-	-	-	-	-
PSNMU-V1.4_AUG-EV-PASAV3_0064380.1	7.09972	8.33217	79.7032	4.35093e-19	7.55322e-16	0.430534	1.09088	0.368484	0.59805	0.537085	0.591781	0.338961	143.953	10.2929	56.354	1.02458	179.969	11.8342	406.359	8.63316	934.567	2179	-	-	-	-	-	-	-	-	-	-	-	-	-	-	UniRef90_B7FYC3	819	2e-30	409	37.586	60.6357	1	2	Predicted protein	Phaeodactylum tricornutum (strain CCAP 1055/1)	-	-	-
PSNMU-V1.4_AUG-EV-PASAV3_0065290.1	-1.86606	4.91948	9.82164	0.00172471	0.0478508	6.61946	8.10371	8.47514	7.39408	2.5064	2.23562	26.6085	14.604	28.5274	16.2034	30.7374	14.8538	21.8662	6.50303	60.9242	9.30734	1970	P74615	483	4e-08	180	24.5178	87.7778	1	2	Uncharacterized protein sll1483	-	-	-	-	-	UniRef90_UPI00046691D4	315	3e-11	613	15.9898	16.4763	1	2	adhesion lipoprotein	Marinimicrobium sp. LS-A18	-	-	-
PSNMU-V1.4_AUG-EV-PASAV3_0067230.1	2.4339	8.31928	14.115	0.000171963	0.0090463	49.0809	65.1414	31.5515	41.8635	43.8619	57.0082	38.3026	215.106	94.2337	178.279	67.4455	247.3	145.554	1143.57	95.099	748.42	7118	-	-	-	-	-	-	-	-	-	-	-	-	-	-	UniRef90_K0T791	1809	3e-140	2039	25.4144	31.1427	1	1	Uncharacterized protein	Thalassiosira oceanica	GO:0015074]---[GO:0006310	DNA integration]---[DNA recombination	GO:0003677
PSNMU-V1.4_AUG-EV-PASAV3_0067970.1	-1.83906	5.6648	9.85666	0.00169218	0.0474905	1.72214	1.24672	0.552726	0.434946	0.656437	0.657535	1.01688	0.494119	113.001	79.3754	61.0508	29.1954	158.049	10.91	92.9071	14.9191	3940	-	-	-	-	-	-	-	-	-	-	-	-	-	-	-	-	-	-	-	-	-	-	-	-	-	-	-
PSNMU-V1.4_AUG-EV-PASAV3_0068490.1	3.74219	5.69403	28.0173	1.20236e-07	2.80982e-05	2.15267	2.85708	3.59272	3.96888	2.80478	3.02466	3.44611	22.2902	3.77112	5.80796	3.67435	12.3859	13.2158	232.121	2.997	158.772	1382	-	-	-	-	-	-	-	-	-	-	-	-	-	-	-	-	-	-	-	-	-	-	-	-	-	-	-
PSNMU-V1.4_AUG-EV-PASAV3_0068730.1	-2.17849	6.0013	13.7664	0.000207003	0.0105251	1.6145	6.38946	0.783029	3.31646	0.895141	0.920548	0.960391	1.20785	142.77	61.4886	76.9141	24.2131	96.1751	5.80436	126.232	19.2991	1715	-	-	-	-	-	-	-	-	-	-	-	-	-	-	UniRef90_K0RTG6	1437	7e-159	487	83.7901	98.152	1	2	Uncharacterized protein	Thalassiosira oceanica	-	-	-
PSNMU-V1.4_AUG-EV-PASAV3_0068740.1	-2.28161	6.59286	14.567	0.000135265	0.00768103	0.430534	0.363628	0.184242	0.108736	0.238704	0.131507	0.112987	0	184.918	76.8502	99.5255	24.7253	104.285	6.93299	205.451	34.5604	1776	-	-	-	-	-	-	-	-	-	-	-	-	-	-	UniRef90_K0RM06	987	2e-85	546	55.5743	59.707	1	1	Uncharacterized protein	Thalassiosira oceanica	-	-	-
PSNMU-V1.4_AUG-EV-PASAV3_0068810.1	-2.27243	4.93905	14.8307	0.000117606	0.00704015	1.66832	2.90902	0.0460605	0.543682	2.38704	3.48493	7.23118	1.59216	49.0246	11.9526	20.5622	5.2617	28.6543	5.53564	73.941	12.2501	1269	-	-	-	-	-	-	-	-	-	-	-	-	-	-	-	-	-	-	-	-	-	-	-	-	-	-	-
PSNMU-V1.4_AUG-EV-PASAV3_0069470.1	-2.18561	4.83724	13.4965	0.000239009	0.0117114	3.92862	9.55822	6.81696	10.0038	5.54988	4.40548	8.36105	3.51373	76.8421	26.5988	26.0738	8.38147	46.796	21.1752	63.2502	9.37578	787	-	-	-	-	-	-	-	-	-	-	-	-	-	-	-	-	-	-	-	-	-	-	-	-	-	-	-
PSNMU-V1.4_AUG-EV-PASAV3_0069660.1	4.25401	3.13521	25.9256	3.54829e-07	6.43565e-05	0.0538168	0.103894	0.230303	0.108736	3.16283	1.70959	0.564936	11.4196	0.0887323	0.420867	0.0706606	1.81598	2.64316	37.6746	1.65506	27.5799	1506	-	-	-	-	-	-	-	-	-	-	-	-	-	-	-	-	-	-	-	-	-	-	-	-	-	-	-
PSNMU-V1.4_AUG-EV-PASAV3_0071310.1	-2.26609	4.99643	14.8427	0.000116859	0.00703006	1.82977	3.06486	0.0460605	0.543682	2.56607	3.55069	7.45715	1.70196	51.6865	12.626	21.4808	5.44795	29.7356	5.58938	76.7144	12.9345	1528	-	-	-	-	-	-	-	-	-	-	-	-	-	-	-	-	-	-	-	-	-	-	-	-	-	-	-
PSNMU-V1.4_AUG-EV-PASAV3_0072360.1	-2.24509	7.99863	12.5654	0.000392962	0.0171157	1.99122	2.64929	1.24363	1.30484	1.19352	1.38082	2.82468	1.53726	431.017	208.455	366.905	107.842	365.658	27.8394	461.404	68.9838	2343	-	-	-	-	-	-	-	-	-	-	-	-	-	-	UniRef90_B7FU76	699	2e-16	360	29.8335	67.2222	1	1	Predicted protein	Phaeodactylum tricornutum (strain CCAP 1055/1)	-	-	-
PSNMU-V1.4_AUG-EV-PASAV3_0074020.1	-1.91388	4.78733	10.3395	0.00130211	0.0403655	0.591985	0.467522	0.138182	0	0.119352	0.19726	0.169481	0	75.4668	57.322	38.2627	16.3904	49.6194	5.10569	46.7891	7.528	2764	Q8JZQ5	1155	3e-48	751	41.7873	50.8655	1	1	Amiloride-sensitive amine oxidase copper-containing	1.4.3.22	Diamine oxidase.	-	-	-	UniRef90_R1DK10	1215	2e-101	809	43.958	51.1743	1	1	Amine oxidase	Emiliania huxleyi CCMP1516	GO:0009308	amine metabolic process	GO:0005507]---[GO:0008131]---[GO:0048038
PSNMU-V1.4_AUG-EV-PASAV3_0075270.1	-1.8284	5.63711	10.0593	0.0015158	0.0447899	1.9374	1.87009	0.598787	0.217473	0.835465	1.24932	0.79091	1.09804	115.219	80.3855	56.7405	22.7231	103.564	8.97526	93.936	18.3409	1898	-	-	-	-	-	-	-	-	-	-	-	-	-	-	-	-	-	-	-	-	-	-	-	-	-	-	-
PSNMU-V1.4_AUG-EV-PASAV3_0079250.1	-2.41612	5.79731	16.519	4.8165e-05	0.00363541	7.74962	3.68823	4.05333	5.59993	0.716113	3.87945	11.6942	7.57649	38.1992	7.44934	86.6299	26.0757	2.94352	1.50483	96.8882	11.0867	709	-	-	-	-	-	-	-	-	-	-	-	-	-	-	-	-	-	-	-	-	-	-	-	-	-	-	-
PSNMU-V1.4_AUG-EV-PASAV3_0080810.1	3.22018	5.61786	21.2521	4.02679e-06	0.000494278	30.6217	22.0255	58.2205	57.9021	22.2592	16.5041	26.778	41.4511	6.65492	17.508	22.894	54.0139	20.3644	170.852	2.77335	107.103	2745	-	-	-	-	-	-	-	-	-	-	-	-	-	-	-	-	-	-	-	-	-	-	-	-	-	-	-
PSNMU-V1.4_AUG-EV-PASAV3_0086720.1	-2.03352	5.0322	11.3513	0.000753939	0.027596	35.4653	22.441	30.6763	19.8988	31.509	61.1507	68.0748	50.6746	32.1654	20.5383	42.6083	20.5812	13.0356	0.644929	58.6876	7.04894	2140	-	-	-	-	-	-	-	-	-	-	-	-	-	-	UniRef90_B7G9D3	924	4e-07	356	43.1776	84.8315	1	1	Predicted protein	Phaeodactylum tricornutum (strain CCAP 1055/1)	-	-	-
PSNMU-V1.4_AUG-EV-PASAV3_0088920.1	-1.94994	5.05938	10.6285	0.0011136	0.0369068	0.861068	1.19478	0.783029	0.815523	0.29838	2.23562	5.14092	3.29413	85.6266	50.4619	36.3196	17.7408	59.291	4.67573	65.7999	8.82829	3715	-	-	-	-	-	-	-	-	-	-	-	-	-	-	UniRef90_B7GAH9	948	2e-41	658	25.5182	49.2401	1	2	Predicted protein	Phaeodactylum tricornutum (strain CCAP 1055/1)	GO:0006260	DNA replication	GO:0003677
PSNMU-V1.4_AUG-EV-PASAV3_0089930.1	-1.8047	5.65173	9.7154	0.00182731	0.0494553	1.02252	1.35062	0.690908	1.79415	1.43223	2.16986	1.63831	1.31765	136.781	82.1111	63.3119	27.6123	84.1607	8.00787	89.1497	16.4932	2930	-	-	-	-	-	-	-	-	-	-	-	-	-	-	-	-	-	-	-	-	-	-	-	-	-	-	-
PSNMU-V1.4_AUG-EV-PASAV3_0091080.1	2.41667	4.66857	14.9385	0.000111074	0.00672867	66.4637	63.7907	68.1696	57.9565	78.295	47.1452	37.5117	60.2825	14.5965	25.2941	8.62059	23.4681	10.8129	109.369	5.50196	57.4181	1746	-	-	-	-	-	-	-	-	-	-	-	-	-	-	UniRef90_B7FZI9	1413	2e-68	676	80.9278	76.7751	1	2	Predicted protein	Phaeodactylum tricornutum (strain CCAP 1055/1)	GO:0006418	tRNA aminoacylation for protein translation	GO:0004812]---[GO:0005524
PSNMU-V1.4_AUG-EV-PASAV3_0092790.1	-2.05807	6.29963	12.1847	0.00048184	0.019984	0.807252	1.09088	0.506666	0.271841	1.90963	1.8411	0.621429	1.37255	227.421	52.5662	71.8972	23.9337	122.727	16.2307	170.785	29.2223	1155	-	-	-	-	-	-	-	-	-	-	-	-	-	-	-	-	-	-	-	-	-	-	-	-	-	-	-
PSNMU-V1.4_AUG-EV-PASAV3_0093480.1	-1.89026	6.3026	10.3747	0.00127754	0.0400121	1.50687	1.55841	0.414545	0.59805	0.656437	0.591781	1.46883	0.823531	150.756	108.205	103.624	39.3929	112.395	10.3726	139.517	26.348	1143	-	-	-	-	-	-	-	-	-	-	-	-	-	-	-	-	-	-	-	-	-	-	-	-	-	-	-
PSNMU-V1.4_AUG-EV-PASAV3_0093610.1	4.36771	1.40988	16.2924	5.42822e-05	0.0039978	0.968702	0.727256	0.0460605	0	0.0596761	0.131507	0.169481	0.384315	0.488027	2.81981	0.211982	1.67629	0.841007	11.9312	0.134194	8.2808	842	-	-	-	-	-	-	-	-	-	-	-	-	-	-	UniRef90_K4ZIN8	354	4e-09	210	42.0428	65.2381	1	0	Uncharacterized protein	Paenibacillus alvei DSM 29	-	-	GO:0008080
PSNMU-V1.4_AUG-EV-PASAV3_0094400.1	-1.973	5.26691	11.7935	0.000594382	0.0233752	3.06756	5.55831	0.322424	0.761155	2.44672	4.20822	3.44611	3.95295	99.1583	30.0499	44.1982	11.1753	51.3615	8.92152	72.6438	18.4094	2055	-	-	-	-	-	-	-	-	-	-	-	-	-	-	-	-	-	-	-	-	-	-	-	-	-	-	-
PSNMU-V1.4_AUG-EV-PASAV3_0094750.1	-1.973	5.26691	11.7935	0.000594382	0.0233752	3.06756	5.55831	0.322424	0.761155	2.44672	4.20822	3.44611	3.95295	99.1583	30.0499	44.1982	11.1753	51.3615	8.92152	72.6438	18.4094	2055	-	-	-	-	-	-	-	-	-	-	-	-	-	-	-	-	-	-	-	-	-	-	-	-	-	-	-
PSNMU-V1.4_AUG-EV-PASAV3_0095060.1	-3.0002	7.09092	21.0247	4.53396e-06	0.000540163	554.151	405.341	118.376	118.903	396.01	503.474	370.767	309.867	173.915	50.6723	257.523	68.1692	87.6449	2.14976	217.082	12.5239	1138	Q949U7	444	2e-22	234	39.0158	63.2479	1	0	Peroxiredoxin-2E chloroplastic	1.11.1.15	Peroxiredoxin.	-	-	-	UniRef90_C1MNW8	474	2e-43	173	41.652	90.7514	1	0	Peroxiredoxin bacteria-like protein	Micromonas pusilla (strain CCMP1545)	-	-	GO:0016491
PSNMU-V1.4_AUG-EV-PASAV3_0096650.1	-2.29159	4.95535	15.1427	9.96817e-05	0.00634205	0.645801	1.03894	4.97454	4.34946	1.13385	2.89315	2.93767	3.12942	62.4675	12.8364	33.1752	8.38147	16.2795	5.58938	65.0842	10.6076	1371	Q539E5	471	3e-15	367	34.3545	39.782	1	1	Putative ascorbate peroxidase	1.11.1.11	L-ascorbate peroxidase.	-	-	-	UniRef90_K0SMN7	597	1e-19	740	43.5449	26.0811	1	1	Uncharacterized protein	Thalassiosira oceanica	GO:0006979	response to oxidative stress	GO:0020037]---[GO:0004601
PSNMU-V1.4_AUG-EV-PASAV3_0097160.1	-2.41018	5.99697	16.8778	3.98651e-05	0.00318711	12.055	7.63619	5.66544	3.53393	19.9915	24.1973	8.02209	4.22746	144.146	52.4821	66.4563	12.7119	23.7284	39.1257	135.939	24.8424	2427	-	-	-	-	-	-	-	-	-	-	-	-	-	-	-	-	-	-	-	-	-	-	-	-	-	-	-
PSNMU-V1.4_AUG-EV-PASAV3_0097230.1	-3.2999	4.02934	24.4706	7.54528e-07	0.000123906	0.269084	0.259734	0	0.163105	1.01449	2.30137	0.169481	0.109804	17.8796	3.70363	15.1214	2.0488	2.04244	0.161232	40.1688	3.0112	2492	-	-	-	-	-	-	-	-	-	-	-	-	-	-	UniRef90_K0RUR2	1071	4e-31	828	42.9775	39.8551	1	0	Uncharacterized protein	Thalassiosira oceanica	-	-	GO:0008237
PSNMU-V1.4_AUG-EV-PASAV3_0097650.1	-1.97746	6.68417	11.0867	0.000869507	0.0305383	0.914885	0.883097	0.0460605	0.108736	0.537085	0.986302	0.508442	0.603923	234.919	108.626	123.055	38.2754	147.957	10.2651	194.492	39.83	2992	-	-	-	-	-	-	-	-	-	-	-	-	-	-	-	-	-	-	-	-	-	-	-	-	-	-	-
PSNMU-V1.4_AUG-EV-PASAV3_0097670.1	-2.19528	7.05532	13.0943	0.000296192	0.0137905	8.55687	17.2464	6.07999	7.55718	10.4433	10.9151	2.37273	3.29413	300.27	90.7809	143.088	32.7808	146.636	39.1794	271.251	55.7756	3385	-	-	-	-	-	-	-	-	-	-	-	-	-	-	UniRef90_A0A093SUW0	360	6e-20	255	10.6352	47.451	1	0	Uncharacterized protein (Fragment)	Manacus vitellinus	-	-	-
PSNMU-V1.4_AUG-EV-PASAV3_0098860.1	4.17914	4.91949	27.2376	1.79927e-07	3.77493e-05	1.56069	1.71425	0.598787	0.978628	0.238704	0.460274	2.54221	8.61963	1.95211	1.80973	1.9785	5.2617	0.600719	0.698673	0.670971	96.0162	1812	-	-	-	-	-	-	-	-	-	-	-	-	-	-	-	-	-	-	-	-	-	-	-	-	-	-	-
PSNMU-V1.4_AUG-EV-PASAV3_0098980.1	-2.3016	6.92492	14.3789	0.000149466	0.00829365	7.15763	15.1165	32.4266	24.6832	20.3495	23.8028	15.8182	15.4824	171.653	33.3747	108.994	26.4947	42.8913	51.0569	272.101	45.5102	1939	Q9SGP2	669	2e-28	996	34.5023	22.1888	1	0	Receptor-like protein kinase HSL1	2.7.11.1	Non-specific serine/threonine protein kinase.	-	-	-	UniRef90_B7FT86	1134	3e-32	890	58.4838	43.5955	1	0	Predicted protein	Phaeodactylum tricornutum (strain CCAP 1055/1)	-	-	GO:0016301
PSNMU-V1.4_AUG-EV-PASAV3_0101570.1	-2.73005	7.12546	18.9431	1.34673e-05	0.00136379	7.85725	10.2855	12.0218	10.8193	25.3027	33.863	16.3266	16.0863	134.784	29.3765	99.1722	21.3262	14.0568	9.08275	354.586	37.0241	1650	-	-	-	-	-	-	-	-	-	-	-	-	-	-	-	-	-	-	-	-	-	-	-	-	-	-	-
PSNMU-V1.4_AUG-EV-PASAV3_0103560.1	-1.97007	6.17466	11.4349	0.000720758	0.026622	1.18397	1.50646	5.06666	3.37083	4.11765	4.40548	2.99416	1.42745	199.559	56.9012	79.7405	25.8429	83.4399	25.5284	142.022	28.1958	2826	-	-	-	-	-	-	-	-	-	-	-	-	-	-	UniRef90_B5Y5B4	1002	8e-26	392	35.4565	79.0816	1	2	Predicted protein	Phaeodactylum tricornutum (strain CCAP 1055/1)	-	-	-
PSNMU-V1.4_AUG-EV-PASAV3_0104590.1	-2.22786	5.48831	14.0411	0.000178859	0.00924891	1.2916	0.883097	0.322424	0.163105	0.596761	1.31507	1.52533	0.439217	110.782	63.5508	62.1813	23.5612	71.4255	5.96559	81.4112	9.58109	1506	-	-	-	-	-	-	-	-	-	-	-	-	-	-	-	-	-	-	-	-	-	-	-	-	-	-	-
PSNMU-V1.4_AUG-EV-PASAV3_0105300.1	-2.2597	4.92101	14.4262	0.000145764	0.00812534	5.27404	5.97389	2.25697	1.90289	5.7289	7.10137	3.78507	2.03138	53.0175	25.2941	33.5991	10.57	48.1176	7.04047	62.7582	8.55454	1826	-	-	-	-	-	-	-	-	-	-	-	-	-	-	UniRef90_A6C6S6	789	2e-27	285	43.2092	89.8246	1	2	Uncharacterized protein	Planctomyces maris	-	-	-
PSNMU-V1.4_AUG-EV-PASAV3_0110620.1	-2.58714	4.05112	16.2588	5.52528e-05	0.00401469	1.88359	3.22071	0.322424	0.652418	3.75959	6.24658	0.960391	0.603923	72.2281	15.1512	14.0261	2.84039	22.4068	8.97526	39.0058	5.2696	1247	-	-	-	-	-	-	-	-	-	-	-	-	-	-	-	-	-	-	-	-	-	-	-	-	-	-	-
PSNMU-V1.4_AUG-EV-PASAV3_0112460.1	7.2627	6.00467	88.7315	4.52214e-21	2.74765e-17	5.91985	5.40247	0.736968	1.46794	0.656437	1.44658	0.734416	76.6433	1.15352	2.86189	0.247312	20.7208	0.360431	81.6373	0.805165	198.739	2746	P00781	843	4e-25	274	30.6992	90.5109	1	2	Subtilisin DY	3.4.21.62	Subtilisin.	-	-	-	UniRef90_B7G6J0	960	2e-35	559	34.9599	49.3739	1	2	Predicted protein	Phaeodactylum tricornutum (strain CCAP 1055/1)	-	-	GO:0004252
PSNMU-V1.4_AUG-EV-PASAV3_0112850.1	-3.79894	5.25901	36.8397	1.28252e-09	4.21221e-07	8.3416	8.98681	1.01333	0.59805	4.53538	5.6548	0.395455	0.109804	14.2415	1.97807	25.4731	2.0488	1.08129	1.50483	104.671	6.63833	1260	-	-	-	-	-	-	-	-	-	-	-	-	-	-	-	-	-	-	-	-	-	-	-	-	-	-	-
PSNMU-V1.4_AUG-EV-PASAV3_0113400.1	6.91278	5.49786	81.929	1.41066e-19	4.28559e-16	3.82099	3.79212	0.644847	0.815523	0.29838	0.657535	0.508442	55.7805	0.709858	1.47303	0.247312	13.6897	0.30036	54.4965	0.62624	140.842	2009	P00781	843	2e-25	274	41.9612	90.5109	1	2	Subtilisin DY	3.4.21.62	Subtilisin.	-	-	-	UniRef90_B7G6J0	933	4e-32	559	46.441	47.7639	1	2	Predicted protein	Phaeodactylum tricornutum (strain CCAP 1055/1)	GO:0005975	carbohydrate metabolic process	GO:0030246]---[GO:0004553]---[GO:0004252
PSNMU-V1.4_AUG-EV-PASAV3_0113730.1	-2.03636	4.45567	10.8001	0.00101492	0.0342593	0.376717	0.415575	0.138182	0.163105	0.716113	0.591781	1.41234	0.329413	40.5506	20.4962	19.6083	8.80054	37.1845	3.6546	48.0415	6.22771	3049	-	-	-	-	-	-	-	-	-	-	-	-	-	-	UniRef90_B7GEA8	1680	2e-15	630	55.1	91.9048	1	2	Predicted protein	Phaeodactylum tricornutum (strain CCAP 1055/1)	-	-	-
PSNMU-V1.4_AUG-EV-PASAV3_0117330.1	-1.99365	6.68493	10.9941	0.000914014	0.031917	118.827	43.0639	298.749	174.468	313.24	472.767	457.09	284.887	3.99295	6.43926	33.1045	12.2463	114.797	10.3726	273.756	46.263	990	-	-	-	-	-	-	-	-	-	-	-	-	-	-	-	-	-	-	-	-	-	-	-	-	-	-	-
PSNMU-V1.4_AUG-EV-PASAV3_0117770.1	4.72281	3.94903	37.8367	7.69224e-10	2.59656e-07	23.8408	36.7264	0.0460605	0.217473	16.1125	23.6712	13.389	42.9334	7.76407	31.9017	0.0353303	2.28162	13.9367	40.0393	2.46023	48.6583	1597	-	-	-	-	-	-	-	-	-	-	-	-	-	-	-	-	-	-	-	-	-	-	-	-	-	-	-
PSNMU-V1.4_AUG-EV-PASAV3_0123390.1	-2.82225	6.2525	21.767	3.07846e-06	0.000389682	1.99122	2.49345	1.05939	1.033	13.4271	20.1863	6.10131	5.3804	87.3569	13.131	72.1798	8.14865	20.1842	12.2536	172.35	30.0436	1465	-	-	-	-	-	-	-	-	-	-	-	-	-	-	UniRef90_B7G1C2	792	7e-21	516	54.0614	45.155	1	1	Predicted protein	Phaeodactylum tricornutum (strain CCAP 1055/1)	-	-	-
PSNMU-V1.4_AUG-EV-PASAV3_0123640.1	-1.96941	7.1086	10.5414	0.00116733	0.037782	4.09007	3.27265	5.20484	7.06787	8.59335	10.1918	10.1123	8.23531	365.089	78.1549	129.874	27.0535	131.978	99.2653	272.817	84.3136	4271	Q93YS4	1599	2e-78	751	37.4385	70.0399	1	0	ABC transporter G family member 22	-	-	-	-	-	UniRef90_K0SSI8	2160	1e-116	886	50.5736	86.2302	1	0	Uncharacterized protein	Thalassiosira oceanica	-	-	GO:0005524]---[GO:0016887
PSNMU-V1.4_AUG-EV-PASAV3_0123660.1	-2.05368	5.3832	11.1452	0.000842479	0.0298739	13.6156	11.3764	3.2703	2.3922	6.38534	9.40274	7.96559	4.33726	173.915	109.257	52.2888	29.987	168.982	6.61052	75.5066	7.39113	2219	-	-	-	-	-	-	-	-	-	-	-	-	-	-	-	-	-	-	-	-	-	-	-	-	-	-	-
PSNMU-V1.4_AUG-EV-PASAV3_0125230.1	-2.79537	6.61869	20.7171	5.32387e-06	0.000628113	0.968702	0.311681	0.0921211	0	1.61125	3.74795	1.58182	3.84315	238.557	18.1814	68.7881	13.5966	2.88345	3.49337	251.212	26.0743	1136	-	-	-	-	-	-	-	-	-	-	-	-	-	-	-	-	-	-	-	-	-	-	-	-	-	-	-
PSNMU-V1.4_AUG-EV-PASAV3_0125570.1	2.10027	5.31433	13.2161	0.000277554	0.0130226	30.4065	9.9738	14.2788	13.9183	466.488	3.74795	5.98832	3.78824	65.4844	69.9059	28.2996	116.968	14.4773	49.8208	5.68089	25.0477	2023	-	-	-	-	-	-	-	-	-	-	-	-	-	-	UniRef90_K0TN49	1587	2e-140	559	78.4478	83.8998	1	1	Uncharacterized protein	Thalassiosira oceanica	-	-	-
[truncated: 25 more columns]
