# Supplementary material for: Finding a partner in the ocean: molecular and evolutionary bases of the response to sexual cues in a planktonic diatom
Source: New Phytol. 2017 Apr 21;215(1):140–56. doi: 10.1111/nph.14557 (PMC5485032; doi:10.1111/nph.14557)
Supplement: Supplementary file 11 — Table S14 Differentially expressed genes predicted to be orphan genes in Pseudo‐nitzschia multistriata [file NPH-215-140-s011.xlsx]

## Sheet: Sexualised_T1
Table S14. Differentially expressed genes predicted to be orphan genes in P. multistriata.
*NA indicates absence of ID mapping
TranscriptName	logFC	logCPM	LR	PValue	FDR	B938_C_T1	B938_Sex_T1	B857_C_T1	B857_Sex_T1	B856_C_T1	B856_Sex_T1	B939_C_T1	B939_Sex_T1	B938_C_T2	B938_Sex_T2	B857_C_T2	B857_Sex_T2	B856_C_T2	B856_Sex_T2	B939_C_T2	B939_Sex_T2	TransLength	HSPNameSP	HSPLengthSP	HSPEvalueSP	HITLengthSP	QCoverageSP	HCoverageSP	StrandSP	FrameSP	DescriptionSP	EnzymeIds	EnzymeDescs	PwLev1	PwLev2	PwLev3	HSPNameUf	HSPLengthUf	HSPEvalueUf	HITLengthUf	QCoverageUf	HCoverageUf	StrandUf	FrameUf	DescriptionUf	Taxonomy	BPId	BPDesc	MFId
PSNMU-V1.4_AUG-EV-PASAV3_0009830.1	3.1051	2.98168	17.5974	2.72958e-05	0.00975584	0.699618	5.40247	0	1.14173	0.238704	19.0685	9.20845	28.055	13.4873	52.7767	5.93549	15.2263	23.1878	35.2024	80.2929	105.734	1606	-	-	-	-	-	-	-	-	-	-	-	-	-	-	UniRef90_UPI0005C782BB	438	7e-08	702	27.2727	18.9459	1	2	hypothetical protein	Flammeovirga pacifica	-	-	-
PSNMU-V1.4_AUG-EV-PASAV3_0022950.1	1.80039	5.27006	19.3541	1.08583e-05	0.00455001	20.7195	33.3499	1.70424	10.33	9.9659	70.0932	36.9468	129.349	7.80844	59.8051	0.635945	27.426	44.9939	172.787	104.716	115.863	1195	-	-	-	-	-	-	-	-	-	-	-	-	-	-	-	-	-	-	-	-	-	-	-	-	-	-	-
PSNMU-V1.4_AUG-EV-PASAV3_0024130.1	4.79933	5.86608	43.3696	4.53176e-11	9.17833e-08	3.33664	4.41548	0.0921211	0.380577	0.0596761	0.131507	0.395455	476.715	8.119	11.3634	1.05991	426.244	1.02122	1.45109	23.0814	2393.56	2145	E1C7T6	315	1e-09	318	14.6853	31.4465	1	2	tRNA wybutosine-synthesizing protein 5	1.14.11.42	tRNA(Phe) (7-(3-amino-3-carboxypropyl)wyosine(37)-C(2))-hydroxylase.	tRNA modification	wybutosine-tRNA(Phe) biosynthesis.	-	UniRef90_B5YN19	1110	2e-58	520	51.7483	71.3462	1	2	Predicted protein	Thalassiosira pseudonana	-	-	-
PSNMU-V1.4_AUG-EV-PASAV3_0029480.1	-2.05355	4.97865	16.3811	5.18001e-05	0.0170128	0.376717	0.259734	20.6351	10.7105	136.897	10.1918	15.8747	21.9059	0.79859	0.168347	50.7343	9.3593	8.65035	0.698673	9.08048	2.12153	1425	-	-	-	-	-	-	-	-	-	-	-	-	-	-	UniRef90_B5Y449	324	3e-15	122	22.7368	77.8689	-1	2	Predicted protein	Phaeodactylum tricornutum (strain CCAP 1055/1)	-	-	-
PSNMU-V1.4_AUG-EV-PASAV3_0031700.1	2.51002	5.00489	32.6448	1.10636e-08	1.22223e-05	16.0374	46.5963	1.28969	14.1901	11.9949	82.9809	10.3948	71.757	14.1084	56.2699	11.341	27.6588	44.5133	47.456	24.2892	43.3887	2589	-	-	-	-	-	-	-	-	-	-	-	-	-	-	-	-	-	-	-	-	-	-	-	-	-	-	-
PSNMU-V1.4_AUG-EV-PASAV3_0034530.1	2.75193	5.88983	24.7701	6.45931e-07	0.000356789	35.4653	61.1415	1.33576	10.33	37.5959	27.6165	5.64936	298.667	113.489	190.063	6.00615	248.184	264.376	1600.18	48.623	999.65	2099	-	-	-	-	-	-	-	-	-	-	-	-	-	-	UniRef90_A0A097KHV5	384	2e-19	1004	18.2944	12.8486	1	0	Chlamydia muridarum strain Nigg3-28 complete genome	Chlamydia muridarum	-	-	GO:0005524]---[GO:0003677]---[GO:0004386]---[GO:0004518
PSNMU-V1.4_AUG-EV-PASAV3_0036800.1	2.33923	5.24861	31.3348	2.17153e-08	2.02988e-05	15.6607	44.3626	3.40848	25.7705	11.0401	107.77	18.5299	76.4786	11.0915	71.5473	7.24271	36.925	37.5449	34.7724	110.8	52.9697	3665	P31178	303	3e-06	638	8.26739	15.5172	1	1	Autolysin	3.4.24.38	Gametolysin.	-	-	-	UniRef90_B5Y4D2	645	1e-25	507	17.5989	39.4477	1	1	Predicted protein	Phaeodactylum tricornutum (strain CCAP 1055/1)	-	-	-
PSNMU-V1.4_AUG-EV-PASAV3_0038780.1	-4.12628	5.29366	33.4492	7.31505e-09	8.88925e-06	1.99122	0.363628	1.42788	1.84852	239.361	0.526028	0.338961	0.27451	20.5859	14.8987	2.79109	38.7876	1.08129	3.92332	1.16302	0.342182	1815	O57321	1413	4e-31	543	77.8512	85.8195	-1	2	Excitatory amino acid transporter 1	-	-	-	-	-	UniRef90_B7GD43	1530	8e-131	535	84.2975	92.3364	-1	2	Amino acid transporter	Phaeodactylum tricornutum (strain CCAP 1055/1)	-	-	GO:0017153
PSNMU-V1.4_AUG-EV-PASAV3_0041490.1	5.21286	3.90472	35.1939	2.98456e-09	4.02982e-06	0.430534	0.571415	0.138182	0.163105	0.119352	0.789041	0.112987	121.224	3.50492	41.3712	1.41321	129.307	13.9367	867.376	10.333	749.652	559	-	-	-	-	-	-	-	-	-	-	-	-	-	-	-	-	-	-	-	-	-	-	-	-	-	-	-
PSNMU-V1.4_AUG-EV-PASAV3_0049240.1	-2.11805	7.27987	14.3295	0.00015344	0.0380532	26.2088	25.8695	40.2569	46.3761	740.819	26.0384	73.4416	63.5766	41.7929	55.8069	59.4256	185.556	41.0291	68.7924	42.8527	81.234	3545	-	-	-	-	-	-	-	-	-	-	-	-	-	-	UniRef90_B7FRU1	1323	1e-32	476	37.3202	96.2185	-1	2	Predicted protein	Phaeodactylum tricornutum (strain CCAP 1055/1)	-	-	GO:0016772
PSNMU-V1.4_AUG-EV-PASAV3_0051110.1	3.6224	3.77668	23.8566	1.03785e-06	0.000525498	1.99122	4.15575	0.184242	0.108736	0.0596761	0.526028	1.41234	104.588	16.9479	44.4435	1.1659	64.1648	2.88345	1269.44	8.45424	869.758	3408	Q8INF0	582	8e-33	947	17.0775	19.641	1	0	Soluble guanylate cyclase 88E	4.6.1.2	Guanylate cyclase.	-	-	-	UniRef90_B7S3Y3	1890	8e-116	737	55.4577	85.6174	1	0	Predicted protein	Phaeodactylum tricornutum (strain CCAP 1055/1)	GO:0009190]---[GO:0035556	cyclic nucleotide biosynthetic process]---[intracellular signal transduction	GO:0004114]---[GO:0016810]---[GO:0016849
PSNMU-V1.4_AUG-EV-PASAV3_0059280.1	2.00302	8.163	17.701	2.58484e-05	0.00951848	99.561	210.489	78.4871	285.705	85.3965	729.732	192.813	617.978	41.1274	249.49	84.1921	224.67	169.283	788.426	183.846	516.626	2104	Q57251	705	1e-31	532	33.5076	43.609	-1	1	Putative L-lactate permease	-	-	-	-	-	UniRef90_B7G958	2025	0	689	96.2452	97.9681	-1	1	LCTP l-lactate permease	Phaeodactylum tricornutum (strain CCAP 1055/1)	-	-	GO:0015129
PSNMU-V1.4_AUG-EV-PASAV3_0061950.1	2.37867	4.20816	13.8389	0.000199165	0.0484051	0.699618	1.6623	2.80969	3.37083	1.13385	0.591781	4.51949	138.079	7.49788	26.9355	5.8295	23.5147	12.9755	1091.22	24.8707	996.912	2647	Q6VTH5	333	3e-13	218	12.5803	50	1	1	Radial spoke head 1 homolog	-	-	-	-	-	UniRef90_B8BQ76	666	4e-28	241	25.1606	78.0083	1	1	Uncharacterized protein	Thalassiosira pseudonana	-	-	-
PSNMU-V1.4_AUG-EV-PASAV3_0063520.1	2.29618	5.65486	15.8463	6.87011e-05	0.0219699	4.95114	5.40247	3.54666	2.17473	27.3913	20.0548	5.98832	338.691	6.29999	6.98638	2.47312	273.515	25.2302	76.2091	12.8826	1654.93	1498	-	-	-	-	-	-	-	-	-	-	-	-	-	-	UniRef90_F0Y980	249	2e-10	358	16.6222	24.581	1	1	Putative uncharacterized protein	Aureococcus anophagefferens	-	-	GO:0008233
PSNMU-V1.4_AUG-EV-PASAV3_0063730.1	-2.27302	7.12931	17.7977	2.45679e-05	0.00951848	24.2175	18.2333	33.7624	51.976	712.234	30.7069	41.8617	8.61963	19.9204	22.5584	22.8587	67.4708	50.6406	151.935	3.89163	7.73331	1629	-	-	-	-	-	-	-	-	-	-	-	-	-	-	-	-	-	-	-	-	-	-	-	-	-	-	-
PSNMU-V1.4_AUG-EV-PASAV3_0071160.1	2.11752	6.5158	24.9076	6.01462e-07	0.000348046	26.2088	90.2836	17.7333	90.0881	21.1253	139.529	74.2891	288.73	67.614	206.561	27.4163	163.392	185.502	200.627	128.2	317.887	1315	-	-	-	-	-	-	-	-	-	-	-	-	-	-	-	-	-	-	-	-	-	-	-	-	-	-	-
PSNMU-V1.4_AUG-EV-PASAV3_0078900.1	-1.79109	7.11186	15.7167	7.35727e-05	0.0223514	34.7118	39.7393	127.588	61.4904	511.006	96	77.8481	23.6079	224.404	81.7323	339.524	142.857	295.494	86.5817	272.593	41.8146	989	-	-	-	-	-	-	-	-	-	-	-	-	-	-	-	-	-	-	-	-	-	-	-	-	-	-	-
PSNMU-V1.4_AUG-EV-PASAV3_0091450.1	-1.70379	6.17019	14.8323	0.000117508	0.0326905	60.7053	33.1421	79.2702	65.1875	238.287	13.1507	17.287	10.102	48.6696	57.9954	136.022	158.549	50.7608	57.1837	9.66198	25.1161	1115	-	-	-	-	-	-	-	-	-	-	-	-	-	-	-	-	-	-	-	-	-	-	-	-	-	-	-
PSNMU-V1.4_AUG-EV-PASAV3_0095810.1	3.76981	2.99301	19.3904	1.0654e-05	0.00455001	1.88359	7.27256	0	0.271841	1.2532	1.90685	0.621429	51.4433	8.16337	32.2384	0.565285	53.4551	17.7212	324.99	6.03874	193.538	1642	-	-	-	-	-	-	-	-	-	-	-	-	-	-	-	-	-	-	-	-	-	-	-	-	-	-	-
PSNMU-V1.4_AUG-EV-PASAV3_0098700.1	4.81722	7.41012	25.3572	4.76376e-07	0.00030468	5.16641	5.09079	0.690908	1.57668	0.477409	0.131507	0.677923	1404.83	31.988	31.7754	23.1413	2362.04	34.7216	20.9602	112.142	68600.9	1606	-	-	-	-	-	-	-	-	-	-	-	-	-	-	-	-	-	-	-	-	-	-	-	-	-	-	-
PSNMU-V1.4_AUG-EV-PASAV3_0114410.1	2.70556	5.22518	23.4209	1.30155e-06	0.000632658	23.4641	39.7913	0.736968	7.33971	24.2285	18.6082	3.78507	182.824	74.3576	124.324	4.48695	157.339	169.343	1081.38	27.8677	607.783	1575	-	-	-	-	-	-	-	-	-	-	-	-	-	-	UniRef90_A0A097KHV5	243	3e-09	1004	15.4286	8.16733	1	1	Chlamydia muridarum strain Nigg3-28 complete genome	Chlamydia muridarum	-	-	GO:0004386
PSNMU-V1.4_AUG-EV-PASAV3_0115770.1	1.98202	4.54177	14.797	0.000119725	0.0326905	39.2324	70.0763	0.138182	0.108736	18.0819	27.0904	2.37273	26.6275	20.5415	34.3427	0.141321	1.67629	58.2698	14.4034	41.2424	55.7756	1018	-	-	-	-	-	-	-	-	-	-	-	-	-	-	-	-	-	-	-	-	-	-	-	-	-	-	-
PSNMU-V1.4_AUG-EV-PASAV3_0119530.1	4.53983	-0.798136	14.6106	0.000132172	0.0349164	0	0	0	0.108736	0.0596761	0.657535	0.0564936	2.96471	0.221831	4.25075	0.953918	11.315	2.82338	4.83697	15.2534	25.253	1292	-	-	-	-	-	-	-	-	-	-	-	-	-	-	-	-	-	-	-	-	-	-	-	-	-	-	-
[truncated: 26 more columns]

## Sheet: MT+_T1
TranscriptName	logFC	logCPM	LR	PValue	FDR	B938_C_T1	B938_Sex_T1	B857_C_T1	B857_Sex_T1	B856_C_T1	B856_Sex_T1	B939_C_T1	B939_Sex_T1	B938_C_T2	B938_Sex_T2	B857_C_T2	B857_Sex_T2	B856_C_T2	B856_Sex_T2	B939_C_T2	B939_Sex_T2	TransLength	HSPNameSP	HSPLengthSP	HSPEvalueSP	HITLengthSP	QCoverageSP	HCoverageSP	StrandSP	FrameSP	DescriptionSP	EnzymeIds	EnzymeDescs	PwLev1	PwLev2	PwLev3	HSPNameUf	HSPLengthUf	HSPEvalueUf	HITLengthUf	QCoverageUf	HCoverageUf	StrandUf	FrameUf	DescriptionUf	Taxonomy	BPId	BPDesc	MFId
PSNMU-V1.4_AUG-EV-PASAV3_0004790.1	-3.60706	-0.22759	14.3925	0.000148394	0.0260734	0.322901	0.155841	0.0460605	0.108736	2.32737	0	0.0564936	0	0.79859	0.799646	0.105991	2.84039	0.120144	0.0537441	0.0447314	0.0684364	1519	-	-	-	-	-	-	-	-	-	-	-	-	-	-	UniRef90_A0A078ASM4	285	9e-06	524	18.7623	16.9847	1	1	Phosphatidylinositol 4-kinase	Stylonychia lemnae	-	-	GO:0016301]---[GO:0008270
PSNMU-V1.4_AUG-EV-PASAV3_0008190.1	-3.26934	2.57443	17.4036	3.02258e-05	0.00895863	0.591985	0.363628	2.90181	2.82715	18.1415	0.723288	0.225974	0.329413	7.58661	8.2069	14.1675	14.0157	4.38525	1.66607	0.760434	0.547491	811	-	-	-	-	-	-	-	-	-	-	-	-	-	-	-	-	-	-	-	-	-	-	-	-	-	-	-
PSNMU-V1.4_AUG-EV-PASAV3_0009830.1	4.20137	2.62964	34.4517	4.36955e-09	4.82717e-06	0.699618	5.40247	0	1.14173	0.238704	19.0685	9.20845	28.055	13.4873	52.7767	5.93549	15.2263	23.1878	35.2024	80.2929	105.734	1606	-	-	-	-	-	-	-	-	-	-	-	-	-	-	UniRef90_UPI0005C782BB	438	7e-08	702	27.2727	18.9459	1	2	hypothetical protein	Flammeovirga pacifica	-	-	-
PSNMU-V1.4_AUG-EV-PASAV3_0013330.1	-1.67874	5.86353	11.8638	0.00057236	0.0489811	48.1122	33.9732	95.2532	85.5756	109.864	20.9096	10.4513	7.851	79.1048	95.2421	92.7067	67.8433	20.845	43.264	8.45424	14.6454	1837	-	-	-	-	-	-	-	-	-	-	-	-	-	-	UniRef90_B7G967	264	8e-15	274	14.3713	32.8467	1	2	Predicted protein	Phaeodactylum tricornutum (strain CCAP 1055/1)	-	-	-
PSNMU-V1.4_AUG-EV-PASAV3_0014720.1	1.95685	5.18632	16.451	4.99249e-05	0.0121337	15.553	117.66	22.8	31.8054	7.34016	19.7918	80.4469	44.1413	333.589	434.376	220.708	226.253	83.3197	266.786	453.979	344.851	2293	O23404	2229	0	963	97.2089	76.5317	-1	1	Pyruvate phosphate dikinase 1 chloroplastic	2.7.9.1	Pyruvate phosphate dikinase.	-	-	-	UniRef90_O23404	2229	0	963	97.2089	76.5317	-1	1	Pyruvate phosphate dikinase 1 chloroplastic	Brassicaceae	GO:0006090	pyruvate metabolic process	GO:0005524]---[GO:0016301]---[GO:0046872]---[GO:0050242
PSNMU-V1.4_AUG-EV-PASAV3_0022310.1	-2.75731	5.61827	20.2954	6.63615e-06	0.00288009	39.1248	36.8303	77.5199	73.5602	99.8978	2.76165	13.8409	15.9216	0.0443661	0	0.105991	0.186255	0.180216	0.107488	0	0	1766	Q7XTT4	501	3e-09	707	28.3692	22.0651	1	2	Nucleolin 2	-	-	-	-	-	UniRef90_B7FU45	645	4e-45	269	36.5232	73.9777	1	2	Predicted protein	Phaeodactylum tricornutum (strain CCAP 1055/1)	-	-	GO:0003676]---[GO:0000166
PSNMU-V1.4_AUG-EV-PASAV3_0028920.1	-2.12214	5.13649	18.9489	1.34266e-05	0.00480061	27.5542	13.4542	46.2448	25.0637	73.7596	10.9808	19.8857	11.8039	68.0576	39.4773	79.8465	57.413	64.0967	50.4657	56.63	46.263	1773	-	-	-	-	-	-	-	-	-	-	-	-	-	-	-	-	-	-	-	-	-	-	-	-	-	-	-
PSNMU-V1.4_AUG-EV-PASAV3_0028980.1	-2.92046	4.8726	23.4679	1.27018e-06	0.000812381	21.9034	15.8957	8.19877	4.7844	64.8082	1.77534	3.10715	1.75687	46.5401	45.159	38.404	43.5371	22.0464	47.241	20.7106	45.7155	2080	-	-	-	-	-	-	-	-	-	-	-	-	-	-	-	-	-	-	-	-	-	-	-	-	-	-	-
PSNMU-V1.4_AUG-EV-PASAV3_0029310.1	1.52002	9.06303	12.1522	0.000490298	0.0467146	317.411	555.312	59.5102	325.339	177.417	1154.37	693.063	1158.76	165.619	524.694	87.9371	394.255	368.842	592.528	1457.35	616.612	4227	Q54BT3	1395	5e-49	1397	33.0021	32.0687	-1	0	ABC transporter B family member 2	-	-	-	-	-	UniRef90_K0R015	1623	5e-164	1364	38.396	40.1026	-1	0	Uncharacterized protein	Thalassiosira oceanica	-	-	GO:0005524]---[GO:0042626
PSNMU-V1.4_AUG-EV-PASAV3_0029480.1	-3.23347	5.50713	25.9701	3.46749e-07	0.000280913	0.376717	0.259734	20.6351	10.7105	136.897	10.1918	15.8747	21.9059	0.79859	0.168347	50.7343	9.3593	8.65035	0.698673	9.08048	2.12153	1425	-	-	-	-	-	-	-	-	-	-	-	-	-	-	UniRef90_B5Y449	324	3e-15	122	22.7368	77.8689	-1	2	Predicted protein	Phaeodactylum tricornutum (strain CCAP 1055/1)	-	-	-
PSNMU-V1.4_AUG-EV-PASAV3_0031150.1	1.90235	5.53382	15.2998	9.17282e-05	0.018578	27.608	52.778	227.263	232.913	9.9659	102.247	288.626	374.762	270.367	347.383	807.827	958.84	226.471	1588.89	659.654	1775.03	1665	Q9LD57	627	2e-73	481	37.6577	41.9958	-1	2	Phosphoglycerate kinase 1 chloroplastic	2.7.2.3	Phosphoglycerate kinase.	Carbohydrate biosynthesis	Calvin cycle.	-	UniRef90_Q5ENR4	636	2e-149	442	38.1982	47.9638	-1	2	Phosphoglycerate kinase (Fragment)	Kryptoperidinium foliaceum	GO:0006096	glycolysis	GO:0005524]---[GO:0004618
PSNMU-V1.4_AUG-EV-PASAV3_0031700.1	1.9284	5.25384	17.0185	3.70171e-05	0.00977894	16.0374	46.5963	1.28969	14.1901	11.9949	82.9809	10.3948	71.757	14.1084	56.2699	11.341	27.6588	44.5133	47.456	24.2892	43.3887	2589	-	-	-	-	-	-	-	-	-	-	-	-	-	-	-	-	-	-	-	-	-	-	-	-	-	-	-
PSNMU-V1.4_AUG-EV-PASAV3_0036800.1	2.1574	5.43959	20.4601	6.08884e-06	0.00274043	15.6607	44.3626	3.40848	25.7705	11.0401	107.77	18.5299	76.4786	11.0915	71.5473	7.24271	36.925	37.5449	34.7724	110.8	52.9697	3665	P31178	303	3e-06	638	8.26739	15.5172	1	1	Autolysin	3.4.24.38	Gametolysin.	-	-	-	UniRef90_B5Y4D2	645	1e-25	507	17.5989	39.4477	1	1	Predicted protein	Phaeodactylum tricornutum (strain CCAP 1055/1)	-	-	-
PSNMU-V1.4_AUG-EV-PASAV3_0038780.1	-6.62109	6.24161	71.6122	2.61938e-17	1.06102e-13	1.99122	0.363628	1.42788	1.84852	239.361	0.526028	0.338961	0.27451	20.5859	14.8987	2.79109	38.7876	1.08129	3.92332	1.16302	0.342182	1815	O57321	1413	4e-31	543	77.8512	85.8195	-1	2	Excitatory amino acid transporter 1	-	-	-	-	-	UniRef90_B7GD43	1530	8e-131	535	84.2975	92.3364	-1	2	Amino acid transporter	Phaeodactylum tricornutum (strain CCAP 1055/1)	-	-	GO:0017153
PSNMU-V1.4_AUG-EV-PASAV3_0040510.1	-1.88805	4.64991	13.7319	0.000210838	0.031018	5.22023	2.75318	43.7114	27.9996	64.3308	13.0192	27.8513	58.4707	16.0162	27.4826	32.7159	85.3513	24.2691	495.735	16.5059	332.806	965	-	-	-	-	-	-	-	-	-	-	-	-	-	-	-	-	-	-	-	-	-	-	-	-	-	-	-
PSNMU-V1.4_AUG-EV-PASAV3_0043360.1	2.32068	3.13745	12.5432	0.000397643	0.0427625	6.67328	11.8958	9.85695	16.3648	0.716113	17.4247	16.8351	21.0275	41.1718	42.8442	61.4747	55.1314	21.0252	41.4904	86.0185	49.6164	1574	-	-	-	-	-	-	-	-	-	-	-	-	-	-	UniRef90_B7GAM9	681	9e-42	1084	43.2656	22.417	-1	2	Predicted protein	Phaeodactylum tricornutum (strain CCAP 1055/1)	-	-	-
PSNMU-V1.4_AUG-EV-PASAV3_0045580.1	-2.7982	3.19616	19.0059	1.30313e-05	0.00480061	7.21145	2.90902	5.80363	3.53393	20.8866	1.38082	0.903897	0.549021	5.6345	3.45111	10.4578	14.3882	7.50899	15.9082	4.6968	17.7935	1243	-	-	-	-	-	-	-	-	-	-	-	-	-	-	-	-	-	-	-	-	-	-	-	-	-	-	-
PSNMU-V1.4_AUG-EV-PASAV3_0048810.1	1.71713	4.86058	11.7903	0.000595405	0.0499695	25.8321	42.6484	24.6424	30.5006	5.19182	48.7233	58.0754	70.1649	66.5492	83.2474	58.719	97.7372	40.2482	150.053	51.7095	125.718	3935	-	-	-	-	-	-	-	-	-	-	-	-	-	-	-	-	-	-	-	-	-	-	-	-	-	-	-
PSNMU-V1.4_AUG-EV-PASAV3_0049240.1	-2.66604	7.96973	16.804	4.14461e-05	0.0106238	26.2088	25.8695	40.2569	46.3761	740.819	26.0384	73.4416	63.5766	41.7929	55.8069	59.4256	185.556	41.0291	68.7924	42.8527	81.234	3545	-	-	-	-	-	-	-	-	-	-	-	-	-	-	UniRef90_B7FRU1	1323	1e-32	476	37.3202	96.2185	-1	2	Predicted protein	Phaeodactylum tricornutum (strain CCAP 1055/1)	-	-	GO:0016772
PSNMU-V1.4_AUG-EV-PASAV3_0052820.1	-1.98629	7.39191	11.7749	0.000600358	0.0499695	128.514	117.348	229.474	215.461	333.53	31.9562	44.065	57.8668	1.99648	3.53528	1.20123	0.977838	0.901079	0.376209	0.268388	0.342182	2699	O74400	618	3e-11	674	22.8974	30.5638	1	2	Uncharacterized RNA-binding protein C4F6.14	-	-	-	-	-	UniRef90_W7T7L7	1206	2e-32	976	44.6832	32.377	1	2	Rna-binding protein 28	Nannochloropsis gaditana	-	-	GO:0003676]---[GO:0000166
PSNMU-V1.4_AUG-EV-PASAV3_0056760.1	-1.91874	5.30413	12.6099	0.000383718	0.0420562	36.4878	38.2329	66.189	63.6108	67.6727	5.91781	10.7338	15.9216	0.443661	0.25252	2.08449	1.72286	0.540647	16.1232	0.93936	11.5657	1275	-	-	-	-	-	-	-	-	-	-	-	-	-	-	UniRef90_B8LBR4	192	3e-09	204	15.0588	31.3725	1	0	Putative uncharacterized protein	Thalassiosira pseudonana	GO:0006355	regulation of transcription, DNA-dependent	-
PSNMU-V1.4_AUG-EV-PASAV3_0059280.1	1.85347	8.1077	13.5986	0.000226348	0.0321309	99.561	210.489	78.4871	285.705	85.3965	729.732	192.813	617.978	41.1274	249.49	84.1921	224.67	169.283	788.426	183.846	516.626	2104	Q57251	705	1e-31	532	33.5076	43.609	-1	1	Putative L-lactate permease	-	-	-	-	-	UniRef90_B7G958	2025	0	689	96.2452	97.9681	-1	1	LCTP l-lactate permease	Phaeodactylum tricornutum (strain CCAP 1055/1)	-	-	GO:0015129
PSNMU-V1.4_AUG-EV-PASAV3_0061210.1	-2.06824	7.31691	12.1364	0.000494483	0.0467146	112.154	107.374	166.186	146.359	329.531	26.8274	30.9585	40.353	0.177465	0.420867	0.953918	0.325946	0.480575	0.26872	0.402583	0.136873	1636	-	-	-	-	-	-	-	-	-	-	-	-	-	-	-	-	-	-	-	-	-	-	-	-	-	-	-
PSNMU-V1.4_AUG-EV-PASAV3_0063720.1	-4.46225	0.669123	18.2688	1.91824e-05	0.00647511	0	0	0.184242	0.163105	5.07247	0.263014	0.112987	0	0.0443661	0.0420867	0.353303	0.745019	2.16259	37.5134	0.0894628	0.410618	1462	-	-	-	-	-	-	-	-	-	-	-	-	-	-	-	-	-	-	-	-	-	-	-	-	-	-	-
PSNMU-V1.4_AUG-EV-PASAV3_0063730.1	-2.71893	7.91138	19.5771	9.66185e-06	0.00404865	24.2175	18.2333	33.7624	51.976	712.234	30.7069	41.8617	8.61963	19.9204	22.5584	22.8587	67.4708	50.6406	151.935	3.89163	7.73331	1629	-	-	-	-	-	-	-	-	-	-	-	-	-	-	-	-	-	-	-	-	-	-	-	-	-	-	-
PSNMU-V1.4_AUG-EV-PASAV3_0064550.1	2.42767	2.88197	13.9853	0.000184244	0.0287042	6.51183	15.688	12.8509	12.6134	0.358056	8.67946	19.1513	17.404	23.6915	29.5027	36.4962	39.486	12.0745	22.25	48.2652	26.6902	806	Q5BK26	381	2e-16	1349	47.2705	10.9711	1	2	Patatin-like phospholipase domain-containing protein 7	-	-	-	-	-	UniRef90_B8CAS6	441	2e-39	677	54.7146	22.0089	1	2	Uncharacterized protein (Fragment)	Thalassiosira pseudonana	GO:0046470	phosphatidylcholine metabolic process	GO:0004622
PSNMU-V1.4_AUG-EV-PASAV3_0071160.1	2.01907	6.06144	18.0796	2.1186e-05	0.00677507	26.2088	90.2836	17.7333	90.0881	21.1253	139.529	74.2891	288.73	67.614	206.561	27.4163	163.392	185.502	200.627	128.2	317.887	1315	-	-	-	-	-	-	-	-	-	-	-	-	-	-	-	-	-	-	-	-	-	-	-	-	-	-	-
PSNMU-V1.4_AUG-EV-PASAV3_0076780.1	-1.81454	4.41697	12.9353	0.000322439	0.0395785	37.4565	17.1425	21.5103	11.1455	23.572	5.6548	22.2585	10.8157	58.8739	14.9828	49.957	20.9071	8.7705	1.66607	29.7911	33.3285	2035	-	-	-	-	-	-	-	-	-	-	-	-	-	-	UniRef90_B7FNT5	372	3e-21	461	18.2801	26.4642	1	1	Predicted protein	Phaeodactylum tricornutum (strain CCAP 1055/1)	-	-	-
PSNMU-V1.4_AUG-EV-PASAV3_0077810.1	-2.34261	4.555	12.6191	0.000381829	0.0420562	6.13511	8.3115	11.1466	13.7008	63.1373	2.30137	17.513	16.1412	29.0598	26.0516	40.1706	74.3157	13.0957	72.9845	11.3618	49.0689	1734	Q86B00	834	3e-32	499	48.0969	57.1142	-1	1	Type-1 glutamine synthetase 1	6.3.1.2	Glutamate--ammonia ligase.	-	-	-	UniRef90_B8BVI3	852	2e-72	348	49.1349	83.6207	-1	1	Glutamate-ligase like protein (Fragment)	Thalassiosira pseudonana	GO:0006807	nitrogen compound metabolic process	GO:0004356
PSNMU-V1.4_AUG-EV-PASAV3_0083990.1	-1.80705	6.28751	13.5522	0.000232025	0.0321309	47.6278	25.6098	26.8993	33.2733	168.048	35.3754	22.9929	23.1138	81.7224	79.9646	57.5884	74.8744	54.9658	66.6964	52.2016	46.9473	2012	-	-	-	-	-	-	-	-	-	-	-	-	-	-	-	-	-	-	-	-	-	-	-	-	-	-	-
PSNMU-V1.4_AUG-EV-PASAV3_0084010.1	2.20196	3.7775	15.7706	7.15036e-05	0.0152441	5.16641	18.597	8.65938	11.1455	3.58056	29.3918	36.1559	30.1412	22.4936	29.7974	17.1352	28.6832	14.0568	30.8491	94.2938	37.9137	1175	-	-	-	-	-	-	-	-	-	-	-	-	-	-	-	-	-	-	-	-	-	-	-	-	-	-	-
PSNMU-V1.4_AUG-EV-PASAV3_0084650.1	-2.28193	4.90369	19.4165	1.05096e-05	0.00425707	11.1401	6.23362	27.8666	21.3667	76.6838	8.15343	8.86949	4.99609	88.3773	63.5088	72.4271	44.4683	113.656	68.9537	38.7821	83.6292	2522	-	-	-	-	-	-	-	-	-	-	-	-	-	-	-	-	-	-	-	-	-	-	-	-	-	-	-
PSNMU-V1.4_AUG-EV-PASAV3_0086630.1	-2.30496	3.33094	14.0037	0.000182451	0.0287042	3.12137	1.40257	12.1139	8.15523	26.3171	3.55069	24.8007	31.404	15.0845	5.93422	32.8219	35.854	15.4385	33.1601	91.9678	99.0274	2120	-	-	-	-	-	-	-	-	-	-	-	-	-	-	-	-	-	-	-	-	-	-	-	-	-	-	-
PSNMU-V1.4_AUG-EV-PASAV3_0090810.1	-2.06113	7.36376	12.0511	0.000517631	0.0476516	127.008	122.283	164.344	146.414	325.175	26.5644	31.1845	41.0119	2.39577	0.799646	2.64977	0.512201	0.660791	0.376209	7.24649	0.7528	2627	-	-	-	-	-	-	-	-	-	-	-	-	-	-	-	-	-	-	-	-	-	-	-	-	-	-	-
PSNMU-V1.4_AUG-EV-PASAV3_0091020.1	-1.86378	5.60878	13.5763	0.000229057	0.0321309	47.1973	37.8693	65.8205	58.5546	85.6352	10.9151	22.9364	24.7059	0.399295	0.336693	1.80185	1.16409	0	0.698673	0.178926	0.547491	1353	-	-	-	-	-	-	-	-	-	-	-	-	-	-	-	-	-	-	-	-	-	-	-	-	-	-	-
PSNMU-V1.4_AUG-EV-PASAV3_0091450.1	-2.74958	6.63443	23.1709	1.48226e-06	0.000831853	60.7053	33.1421	79.2702	65.1875	238.287	13.1507	17.287	10.102	48.6696	57.9954	136.022	158.549	50.7608	57.1837	9.66198	25.1161	1115	-	-	-	-	-	-	-	-	-	-	-	-	-	-	-	-	-	-	-	-	-	-	-	-	-	-	-
PSNMU-V1.4_AUG-EV-PASAV3_0092330.1	-2.07555	4.84691	15.2017	9.66148e-05	0.0192469	27.7695	21.2982	44.172	38.8189	52.3359	5.06302	13.615	12.902	1.50845	1.72555	3.32105	4.2373	2.3428	5.21318	0.894628	3.55869	1050	-	-	-	-	-	-	-	-	-	-	-	-	-	-	-	-	-	-	-	-	-	-	-	-	-	-	-
PSNMU-V1.4_AUG-EV-PASAV3_0109120.1	-2.83478	4.94971	23.2905	1.39286e-06	0.000831853	6.13511	4.36354	10.9163	14.5707	88.619	3.41918	3.5591	2.36079	27.7732	26.5988	17.2412	36.18	13.396	24.8835	7.60434	6.56989	1319	-	-	-	-	-	-	-	-	-	-	-	-	-	-	-	-	-	-	-	-	-	-	-	-	-	-	-
PSNMU-V1.4_AUG-EV-PASAV3_0116940.1	2.73557	0.25793	12.3387	0.000443675	0.0450795	0.645801	2.80513	1.52	3.4252	0	1.05206	10.0559	13.8353	5.7676	2.98815	32.7159	36.3197	13.396	7.73915	9.03574	12.2501	1901	-	-	-	-	-	-	-	-	-	-	-	-	-	-	UniRef90_B8BYE3	837	4e-25	449	44.0295	51.6704	1	2	Uncharacterized protein	Thalassiosira pseudonana	-	-	GO:0005524]---[GO:0004386]---[GO:0046872]---[GO:0003676
PSNMU-V1.4_AUG-EV-PASAV3_0119640.1	-2.20614	8.42074	15.6205	7.74099e-05	0.0162187	229.582	204.723	229.151	233.675	737.835	53.4576	100.389	57.9217	235.318	210.181	306.95	343.687	138.586	62.8806	53.4988	71.516	2248	-	-	-	-	-	-	-	-	-	-	-	-	-	-	-	-	-	-	-	-	-	-	-	-	-	-	-
[truncated: 25 more columns]

## Sheet: MT-_T1
TranscriptName	logFC	logCPM	LR	PValue	FDR	B938_C_T1	B938_Sex_T1	B857_C_T1	B857_Sex_T1	B856_C_T1	B856_Sex_T1	B939_C_T1	B939_Sex_T1	B938_C_T2	B938_Sex_T2	B857_C_T2	B857_Sex_T2	B856_C_T2	B856_Sex_T2	B939_C_T2	B939_Sex_T2	TransLength	HSPNameSP	HSPLengthSP	HSPEvalueSP	HITLengthSP	QCoverageSP	HCoverageSP	StrandSP	FrameSP	DescriptionSP	EnzymeIds	EnzymeDescs	PwLev1	PwLev2	PwLev3	HSPNameUf	HSPLengthUf	HSPEvalueUf	HITLengthUf	QCoverageUf	HCoverageUf	StrandUf	FrameUf	DescriptionUf	Taxonomy	BPId	BPDesc	MFId
PSNMU-V1.4_AUG-EV-PASAV3_0000910.1	2.06804	2.48641	23.688	1.13289e-06	0.000111023	2.36794	3.11681	3.22424	5.65429	0.775789	1.05206	1.01688	12.0236	3.85985	10.2691	11.4823	33.8984	5.64676	224.973	3.39959	94.8528	2539	-	-	-	-	-	-	-	-	-	-	-	-	-	-	UniRef90_B8C756	561	8e-11	597	22.0953	33.3333	1	1	Uncharacterized protein	Thalassiosira pseudonana	GO:0006355	regulation of transcription, DNA-dependent	-
PSNMU-V1.4_AUG-EV-PASAV3_0001670.1	3.02869	2.80292	35.5962	2.42755e-09	3.78199e-07	0.215267	0.155841	1.33576	1.35921	0.29838	0.789041	0.225974	24.651	0.79859	5.34501	6.50078	18.0201	4.20503	1046.18	4.47314	808.233	1457	-	-	-	-	-	-	-	-	-	-	-	-	-	-	-	-	-	-	-	-	-	-	-	-	-	-	-
PSNMU-V1.4_AUG-EV-PASAV3_0004140.1	1.7719	1.54272	11.6944	0.000626894	0.0242612	0.16145	0.103894	1.52	1.14173	0.179028	0.131507	0.451949	8.12551	0.399295	2.77772	6.50078	22.4903	2.04244	100.34	2.19184	98.6852	2903	Q5EBM0	411	7e-08	449	14.1578	26.2806	1	1	UMP-CMP kinase 2 mitochondrial	2.7.4.6]---[2.7.4.14	Nucleoside-diphosphate kinase.]---[UMP/CMP kinase.	-	-	-	UniRef90_K0RN92	2352	1e-69	747	81.0196	97.1888	1	1	Uncharacterized protein	Thalassiosira oceanica	GO:0006233	dTDP biosynthetic process	GO:0005524]---[GO:0004798
PSNMU-V1.4_AUG-EV-PASAV3_0006960.1	1.85302	7.41067	49.1513	2.36966e-12	6.26002e-10	0.215267	0.259734	57.2993	81.661	0.417733	0.723288	54.1773	487.201	0.976055	1.17843	174.214	942.17	2.16259	2.14976	417.881	2619.33	1832	Q9SSL9	954	5e-31	1123	52.0742	30.098	1	0	Leucine-rich repeat receptor-like protein kinase PEPR1	2.7.11.1	Non-specific serine/threonine protein kinase.	-	-	-	UniRef90_A0A087HHZ6	957	1e-33	1116	52.238	30.3763	1	0	Uncharacterized protein	Arabis alpina	-	-	GO:0005524]---[GO:0004672
PSNMU-V1.4_AUG-EV-PASAV3_0007310.1	1.38805	4.35486	20.315	6.56846e-06	0.000550482	3.49809	4.41548	0.736968	1.79415	1.4919	4.60274	22.2585	57.9766	84.2513	67.3807	31.1967	32.6877	136.123	186.438	54.9749	28.3327	1157	-	-	-	-	-	-	-	-	-	-	-	-	-	-	-	-	-	-	-	-	-	-	-	-	-	-	-
PSNMU-V1.4_AUG-EV-PASAV3_0007600.1	2.05949	4.31023	44.3889	2.69213e-11	5.84193e-09	2.52939	6.96088	2.57939	4.24072	1.01449	5.7863	7.9091	64.6747	1.46408	7.32308	3.99232	37.7632	7.14856	154.514	2.32603	99.3012	1166	-	-	-	-	-	-	-	-	-	-	-	-	-	-	-	-	-	-	-	-	-	-	-	-	-	-	-
PSNMU-V1.4_AUG-EV-PASAV3_0009830.1	2.16667	3.25493	27.1001	1.93186e-07	2.19401e-05	0.699618	5.40247	0	1.14173	0.238704	19.0685	9.20845	28.055	13.4873	52.7767	5.93549	15.2263	23.1878	35.2024	80.2929	105.734	1606	-	-	-	-	-	-	-	-	-	-	-	-	-	-	UniRef90_UPI0005C782BB	438	7e-08	702	27.2727	18.9459	1	2	hypothetical protein	Flammeovirga pacifica	-	-	-
PSNMU-V1.4_AUG-EV-PASAV3_0010410.1	1.43712	7.48496	35.6658	2.34236e-09	3.69667e-07	202.566	330.901	39.7502	92.426	326.189	444.822	143.833	445.86	281.193	515.351	174.885	248.93	310.211	123.396	266.912	295.577	1485	-	-	-	-	-	-	-	-	-	-	-	-	-	-	UniRef90_B8C4W0	1374	2e-65	4007	92.5253	10.7811	-1	1	Uncharacterized protein	Thalassiosira pseudonana	-	-	GO:0030246
PSNMU-V1.4_AUG-EV-PASAV3_0010420.1	1.55355	5.31329	46.6841	8.3405e-12	1.91234e-09	47.1973	75.9463	8.06059	19.0832	71.2532	101.326	29.6026	103.161	65.6175	110.73	35.1183	46.1446	62.9554	26.2271	56.4958	63.6458	393	-	-	-	-	-	-	-	-	-	-	-	-	-	-	UniRef90_R1EBM1	270	1e-09	4448	68.7023	1.97842	1	0	Uncharacterized protein	Emiliania huxleyi CCMP1516	-	-	GO:0005507]---[GO:0009055
PSNMU-V1.4_AUG-EV-PASAV3_0010430.1	1.5696	6.58185	48.5779	3.17426e-12	8.03618e-10	125.501	209.398	18.3321	47.1916	149.727	188.186	73.7241	246.62	164.82	276.93	63.5945	95.5487	124.889	61.107	129.05	165.821	2809	-	-	-	-	-	-	-	-	-	-	-	-	-	-	UniRef90_B8C9Y3	252	5e-27	2657	8.97116	3.1991	1	2	Uncharacterized protein	Thalassiosira pseudonana	-	-	GO:0030246
PSNMU-V1.4_AUG-EV-PASAV3_0011050.1	1.31404	3.0334	12.909	0.000327	0.0155223	0.0538168	0.415575	1.47394	4.56693	0.179028	0	8.7565	18.0079	12.9105	21.2958	70.2366	104.349	8.71043	138.069	93.2203	228.646	3030	O50314	1500	1e-70	1272	49.505	36.0849	-1	2	Magnesium-chelatase subunit H	6.6.1.1	Magnesium chelatase.	Porphyrin-containing compound metabolism	bacteriochlorophyll biosynthesis (light-independent).	-	UniRef90_B7FSF7	1515	0	1479	50	36.3083	-1	2	Predicted protein	Phaeodactylum tricornutum (strain CCAP 1055/1)	GO:0009058	biosynthetic process	GO:0016851
PSNMU-V1.4_AUG-EV-PASAV3_0014530.1	1.00876	6.27468	21.94	2.81311e-06	0.000247716	90.6274	129.763	32.1963	78.7795	39.6249	107.112	75.9274	124.463	117.748	196.797	54.868	148.119	86.2032	179.237	259.666	280.863	4385	-	-	-	-	-	-	-	-	-	-	-	-	-	-	UniRef90_B7FQJ3	792	4e-30	257	18.0616	91.8288	-1	2	Predicted protein	Phaeodactylum tricornutum (strain CCAP 1055/1)	-	-	-
PSNMU-V1.4_AUG-EV-PASAV3_0016490.1	4.51984	2.35264	46.3731	9.77503e-12	2.19974e-09	0	0.155841	0.322424	0.217473	0.238704	0.460274	0.0564936	19.5451	0.754224	4.71371	0.388633	19.2308	1.80216	228.627	0.715703	138.584	1749	-	-	-	-	-	-	-	-	-	-	-	-	-	-	-	-	-	-	-	-	-	-	-	-	-	-	-
PSNMU-V1.4_AUG-EV-PASAV3_0022950.1	2.1289	5.4646	79.3133	5.30028e-19	1.95179e-16	20.7195	33.3499	1.70424	10.33	9.9659	70.0932	36.9468	129.349	7.80844	59.8051	0.635945	27.426	44.9939	172.787	104.716	115.863	1195	-	-	-	-	-	-	-	-	-	-	-	-	-	-	-	-	-	-	-	-	-	-	-	-	-	-	-
PSNMU-V1.4_AUG-EV-PASAV3_0023660.1	2.86475	5.56138	102.297	4.77859e-24	2.76521e-21	25.1324	18.3372	0.0460605	2.01162	157.903	117.567	27.0604	161.138	1.15352	10.3533	0.141321	3.44571	101.522	99.0503	41.5107	192.58	1482	-	-	-	-	-	-	-	-	-	-	-	-	-	-	-	-	-	-	-	-	-	-	-	-	-	-	-
PSNMU-V1.4_AUG-EV-PASAV3_0024130.1	9.76762	6.89846	368.567	3.83907e-82	4.66524e-78	3.33664	4.41548	0.0921211	0.380577	0.0596761	0.131507	0.395455	476.715	8.119	11.3634	1.05991	426.244	1.02122	1.45109	23.0814	2393.56	2145	E1C7T6	315	1e-09	318	14.6853	31.4465	1	2	tRNA wybutosine-synthesizing protein 5	1.14.11.42	tRNA(Phe) (7-(3-amino-3-carboxypropyl)wyosine(37)-C(2))-hydroxylase.	tRNA modification	wybutosine-tRNA(Phe) biosynthesis.	-	UniRef90_B5YN19	1110	2e-58	520	51.7483	71.3462	1	2	Predicted protein	Thalassiosira pseudonana	-	-	-
PSNMU-V1.4_AUG-EV-PASAV3_0024840.1	4.0676	0.604714	26.9654	2.07129e-07	2.33058e-05	0.430534	1.24672	0.0460605	0	9.42882	18.8055	0.225974	5.49021	0.79859	5.89213	0.247312	2.00224	16.3996	109.423	1.25248	11.7711	762	-	-	-	-	-	-	-	-	-	-	-	-	-	-	-	-	-	-	-	-	-	-	-	-	-	-	-
PSNMU-V1.4_AUG-EV-PASAV3_0027200.1	-1.46576	3.03336	16.3146	5.36481e-05	0.00344937	8.12633	4.15575	16.2133	6.36108	1.4919	4.20822	6.89222	2.25099	109.407	48.3576	50.275	21.9781	47.0363	44.9838	141.307	44.2099	1779	-	-	-	-	-	-	-	-	-	-	-	-	-	-	UniRef90_B7G2D5	306	1e-14	435	17.2007	23.6782	1	0	Predicted protein	Phaeodactylum tricornutum (strain CCAP 1055/1)	-	-	-
PSNMU-V1.4_AUG-EV-PASAV3_0028550.1	1.3827	7.53729	29.0829	6.93462e-08	8.59893e-06	103.167	134.179	70.1041	86.228	99.5397	137.819	91.6326	496.15	197.03	376.591	162.767	559.509	324.388	2407.84	267.404	1710.91	3192	O49318	792	1e-42	1124	24.812	23.4875	1	2	Probable leucine-rich repeat receptor-like protein kinase At2g33170	2.7.11.1	Non-specific serine/threonine protein kinase.	-	-	-	UniRef90_B7FTI3	1518	2e-87	1017	47.5564	52.3107	1	2	Predicted protein	Phaeodactylum tricornutum (strain CCAP 1055/1)	-	-	GO:0005524]---[GO:0004672
PSNMU-V1.4_AUG-EV-PASAV3_0029310.1	1.60031	9.1057	35.2818	2.85279e-09	4.33339e-07	317.411	555.312	59.5102	325.339	177.417	1154.37	693.063	1158.76	165.619	524.694	87.9371	394.255	368.842	592.528	1457.35	616.612	4227	Q54BT3	1395	5e-49	1397	33.0021	32.0687	-1	0	ABC transporter B family member 2	-	-	-	-	-	UniRef90_K0R015	1623	5e-164	1364	38.396	40.1026	-1	0	Uncharacterized protein	Thalassiosira oceanica	-	-	GO:0005524]---[GO:0042626
PSNMU-V1.4_AUG-EV-PASAV3_0029780.1	4.39042	3.74375	81.8399	1.47565e-19	5.6038e-17	0.538168	0.98699	0.644847	0.92426	0.238704	0.328767	0.451949	51.3334	2.57324	19.4861	1.41321	44.7477	5.46654	325.205	4.5626	205.241	1960	-	-	-	-	-	-	-	-	-	-	-	-	-	-	-	-	-	-	-	-	-	-	-	-	-	-	-
PSNMU-V1.4_AUG-EV-PASAV3_0029980.1	1.28467	3.1024	13.066	0.000300709	0.0146169	0.753435	3.58433	2.99393	6.30671	0.119352	0.920548	6.66624	18.2275	16.726	18.8127	22.1874	33.0137	18.3219	24.3998	17.49	33.0548	1409	-	-	-	-	-	-	-	-	-	-	-	-	-	-	-	-	-	-	-	-	-	-	-	-	-	-	-
PSNMU-V1.4_AUG-EV-PASAV3_0031650.1	-1.19068	3.4071	12.4082	0.00042746	0.0187436	8.71832	7.79203	7.50787	5.43682	15.3964	15.7808	23.6143	6.31374	3.94859	10.185	8.90324	8.24177	3.30395	4.08455	20.0844	8.41767	1571	-	-	-	-	-	-	-	-	-	-	-	-	-	-	UniRef90_B5YN09	1200	2e-73	415	76.3845	83.6145	-1	1	Predicted protein	Thalassiosira pseudonana	-	-	-
PSNMU-V1.4_AUG-EV-PASAV3_0031670.1	1.36124	5.29267	36.0828	1.89108e-09	3.02374e-07	93.9641	110.803	11.6073	21.258	79.7869	67.7261	27.9643	96.5179	54.7034	68.8959	23.212	98.1563	74.4291	172.626	33.9511	204.625	3402	-	-	-	-	-	-	-	-	-	-	-	-	-	-	UniRef90_B7G1F6	384	5e-23	669	11.2875	15.994	1	1	Predicted protein	Phaeodactylum tricornutum (strain CCAP 1055/1)	-	-	-
PSNMU-V1.4_AUG-EV-PASAV3_0031700.1	3.07365	4.60646	119.849	6.82655e-28	4.36612e-25	16.0374	46.5963	1.28969	14.1901	11.9949	82.9809	10.3948	71.757	14.1084	56.2699	11.341	27.6588	44.5133	47.456	24.2892	43.3887	2589	-	-	-	-	-	-	-	-	-	-	-	-	-	-	-	-	-	-	-	-	-	-	-	-	-	-	-
PSNMU-V1.4_AUG-EV-PASAV3_0034530.1	4.7564	6.30241	258.568	3.52172e-58	6.11371e-55	35.4653	61.1415	1.33576	10.33	37.5959	27.6165	5.64936	298.667	113.489	190.063	6.00615	248.184	264.376	1600.18	48.623	999.65	2099	-	-	-	-	-	-	-	-	-	-	-	-	-	-	UniRef90_A0A097KHV5	384	2e-19	1004	18.2944	12.8486	1	0	Chlamydia muridarum strain Nigg3-28 complete genome	Chlamydia muridarum	-	-	GO:0005524]---[GO:0003677]---[GO:0004386]---[GO:0004518
PSNMU-V1.4_AUG-EV-PASAV3_0036800.1	2.45247	4.9514	98.08	4.01816e-23	2.12299e-20	15.6607	44.3626	3.40848	25.7705	11.0401	107.77	18.5299	76.4786	11.0915	71.5473	7.24271	36.925	37.5449	34.7724	110.8	52.9697	3665	P31178	303	3e-06	638	8.26739	15.5172	1	1	Autolysin	3.4.24.38	Gametolysin.	-	-	-	UniRef90_B5Y4D2	645	1e-25	507	17.5989	39.4477	1	1	Predicted protein	Phaeodactylum tricornutum (strain CCAP 1055/1)	-	-	-
PSNMU-V1.4_AUG-EV-PASAV3_0037030.1	-1.12633	7.41575	22.6283	1.96568e-06	0.000178261	67.9168	16.7269	359.548	172.51	188.696	101.786	95.1352	41.0668	26.7084	63.4667	147.186	101.742	29.7356	2.41848	27.8677	13.482	2150	P29786	687	4e-36	254	31.9535	88.5827	-1	0	Trypsin 3A1	3.4.21.4	Trypsin.	-	-	-	UniRef90_B7FW25	1032	2e-41	607	48	56.0132	-1	0	Predicted protein	Phaeodactylum tricornutum (strain CCAP 1055/1)	-	-	GO:0004252
PSNMU-V1.4_AUG-EV-PASAV3_0041130.1	1.57402	5.75081	47.8157	4.68239e-12	1.16123e-09	0.16145	0.0519469	15.6145	24.2482	0.0596761	0.19726	27.4559	148.455	0.310563	0.168347	19.6436	136.013	0.30036	0.322464	22.142	357.991	1547	P38531	312	5e-13	467	20.1681	21.8415	1	1	Heat shock factor protein 3	-	-	-	-	-	UniRef90_A0A087TEI2	360	2e-14	233	23.2708	50.6438	1	1	Heat shock factor protein 1 (Fragment)	Stegodyphus mimosarum	GO:0006357	regulation of transcription from RNA polymerase II promoter	GO:0043565]---[GO:0003700
PSNMU-V1.4_AUG-EV-PASAV3_0041490.1	8.54273	4.92778	262.446	5.02716e-59	1.01817e-55	0.430534	0.571415	0.138182	0.163105	0.119352	0.789041	0.112987	121.224	3.50492	41.3712	1.41321	129.307	13.9367	867.376	10.333	749.652	559	-	-	-	-	-	-	-	-	-	-	-	-	-	-	-	-	-	-	-	-	-	-	-	-	-	-	-
PSNMU-V1.4_AUG-EV-PASAV3_0046580.1	-1.26429	7.47211	26.1695	3.12726e-07	3.42365e-05	57.853	83.8942	238.87	187.733	51.9182	39.8466	232.189	50.0707	141.572	183.077	191.172	139.551	53.2237	184.665	64.5922	121.201	2429	O07561	1134	3e-34	499	46.6859	66.9339	-1	1	Uncharacterized aromatic compound monooxygenase YhjG	-	-	-	-	-	UniRef90_V6JEX4	1455	1e-71	542	59.9012	82.4723	-1	1	Uncharacterized protein	Streptomyces roseochromogenus subsp. oscitans DS 12.976	-	-	GO:0016491
PSNMU-V1.4_AUG-EV-PASAV3_0049310.1	1.34824	3.83329	17.7274	2.54935e-05	0.00181168	2.58321	6.12973	2.02666	3.91451	41.7136	3.48493	12.7111	38.6511	8.42957	12.8785	8.9739	22.3971	8.89064	23.9699	5.05465	35.5185	809	-	-	-	-	-	-	-	-	-	-	-	-	-	-	-	-	-	-	-	-	-	-	-	-	-	-	-
PSNMU-V1.4_AUG-EV-PASAV3_0049320.1	1.26869	4.78555	25.368	4.73715e-07	4.96257e-05	5.16641	11.688	4.42181	8.26397	79.7272	5.39178	25.3656	73.1296	17.7465	24.4523	15.3687	41.4417	15.4986	41.9741	10.825	69.6682	1605	Q49X07	1116	2e-32	552	69.5327	60.1449	-1	0	Uncharacterized protein SSP1546	-	-	-	-	-	UniRef90_UPI00048A7DF5	1269	4e-46	715	79.0654	54.965	-1	0	hypothetical protein	Proteobacteria bacterium JGI 0000113-E04	GO:0006071	glycerol metabolic process	GO:0004371
PSNMU-V1.4_AUG-EV-PASAV3_0049380.1	-2.17527	2.24263	22.8221	1.77714e-06	0.000164854	0.0538168	0.103894	11.423	4.13198	1.13385	1.57808	2.20325	0.109804	0.310563	0.25252	11.1997	10.7096	2.3428	0.107488	3.71271	0.136873	1419	-	-	-	-	-	-	-	-	-	-	-	-	-	-	-	-	-	-	-	-	-	-	-	-	-	-	-
PSNMU-V1.4_AUG-EV-PASAV3_0049460.1	1.19711	2.99458	11.1333	0.000847922	0.0300407	6.29656	9.24654	4.14545	12.9396	6.08696	12.4274	5.42338	9.00394	14.907	10.6479	16.1106	19.8361	33.0395	12.5224	13.33	12.3185	1837	-	-	-	-	-	-	-	-	-	-	-	-	-	-	UniRef90_A0A060YAE5	156	4e-06	174	8.49211	29.8851	1	0	Oncorhynchus mykiss genomic scaffold scaffold_4773	Oncorhynchus mykiss	-	-	GO:0005524]---[GO:0004672
PSNMU-V1.4_AUG-EV-PASAV3_0051110.1	5.77396	4.73284	171.839	2.93512e-39	2.9723e-36	1.99122	4.15575	0.184242	0.108736	0.0596761	0.526028	1.41234	104.588	16.9479	44.4435	1.1659	64.1648	2.88345	1269.44	8.45424	869.758	3408	Q8INF0	582	8e-33	947	17.0775	19.641	1	0	Soluble guanylate cyclase 88E	4.6.1.2	Guanylate cyclase.	-	-	-	UniRef90_B7S3Y3	1890	8e-116	737	55.4577	85.6174	1	0	Predicted protein	Phaeodactylum tricornutum (strain CCAP 1055/1)	GO:0009190]---[GO:0035556	cyclic nucleotide biosynthetic process]---[intracellular signal transduction	GO:0004114]---[GO:0016810]---[GO:0016849
PSNMU-V1.4_AUG-EV-PASAV3_0051680.1	1.83975	3.90984	34.9073	3.45785e-09	5.12437e-07	6.88855	10.5452	6.21817	12.7765	1.73061	3.48493	5.70585	35.0275	2.8838	17.2555	6.50078	41.4883	3.24388	9.9964	3.39959	20.5993	915	-	-	-	-	-	-	-	-	-	-	-	-	-	-	-	-	-	-	-	-	-	-	-	-	-	-	-
PSNMU-V1.4_AUG-EV-PASAV3_0052300.1	4.53993	4.45022	106.963	4.53475e-25	2.75531e-22	1.34542	1.76619	0.736968	0.489314	3.9983	4.60274	0.903897	85.1531	30.3021	16.5821	14.3794	51.7788	4.86582	1053.81	45.5366	607.783	2116	-	-	-	-	-	-	-	-	-	-	-	-	-	-	-	-	-	-	-	-	-	-	-	-	-	-	-
PSNMU-V1.4_AUG-EV-PASAV3_0053260.1	1.21424	3.12778	11.0826	0.000871413	0.0306069	9.09503	17.3503	10.7321	15.658	7.69821	7.89041	1.41234	6.14903	6.03379	2.60937	1.44854	0.977838	13.7565	0.644929	0.805165	0.410618	848	-	-	-	-	-	-	-	-	-	-	-	-	-	-	UniRef90_B7FTK2	456	2e-29	673	53.7736	21.9911	1	1	Predicted protein	Phaeodactylum tricornutum (strain CCAP 1055/1)	-	-	-
PSNMU-V1.4_AUG-EV-PASAV3_0053570.1	2.69388	2.33161	27.5614	1.52189e-07	1.74472e-05	2.79847	2.07787	0.87515	0.978628	0.119352	0.19726	0.621429	17.3491	4.43661	9.34324	1.73118	20.5812	2.58309	1601.68	7.02283	1474.67	5205	-	-	-	-	-	-	-	-	-	-	-	-	-	-	UniRef90_B7GC37	1590	2e-23	1034	30.5476	47.2921	-1	0	Predicted protein	Phaeodactylum tricornutum (strain CCAP 1055/1)	-	-	-
PSNMU-V1.4_AUG-EV-PASAV3_0056040.1	-1.41654	5.55605	38.5984	5.20629e-10	9.44281e-08	101.176	122.906	48.2714	39.3082	246.223	143.54	87.7345	14.4392	272.63	385.472	40.3119	27.426	107.469	127.051	24.8707	9.10204	1616	-	-	-	-	-	-	-	-	-	-	-	-	-	-	UniRef90_K0SMU7	1122	3e-60	540	69.4307	65.9259	1	1	Uncharacterized protein	Thalassiosira oceanica	-	-	GO:0016491
PSNMU-V1.4_AUG-EV-PASAV3_0057320.1	1.45055	1.39472	10.1168	0.00146928	0.0443044	1.23779	2.59734	1.28969	2.66404	0.0596761	0.0657535	1.35585	4.83138	24.3126	12.7102	46.9893	49.0781	4.32518	5.96559	18.2951	291.881	1398	P63872	471	4e-60	310	33.691	50.3226	-1	2	Cysteine synthase	2.5.1.47	Cysteine synthase.	Amino-acid biosynthesis	L-cysteine biosynthesis	L-cysteine from L-serine: step 2/2.	UniRef90_K0T4R9	603	4e-138	400	43.133	51.75	-1	2	Uncharacterized protein	Thalassiosira oceanica	GO:0006535	cysteine biosynthetic process from serine	GO:0004124
PSNMU-V1.4_AUG-EV-PASAV3_0057500.1	-1.22779	4.69905	23.6167	1.17565e-06	0.000112924	23.195	17.0386	26.7612	21.2036	31.0912	49.5124	46.2117	10.2667	90.7731	78.8704	44.1982	79.5774	452.642	64.7079	139.115	57.6234	4528	O74180	786	8e-58	351	17.3587	74.6439	1	1	Alternative oxidase mitochondrial	-	-	-	-	-	UniRef90_B8CF38	792	1e-104	264	17.4912	97.7273	1	1	Mitochondrial alternative oxidase	Thalassiosira pseudonana	-	-	GO:0009916
PSNMU-V1.4_AUG-EV-PASAV3_0057620.1	1.74153	6.3229	41.237	1.34847e-10	2.64301e-08	26.2088	77.1411	6.03393	111.4	28.3461	36.0329	120.896	87.0198	450.982	628.775	258.229	614.548	331.417	50.7882	663.367	180.261	2188	P56946	699	2e-10	272	31.947	81.6176	1	1	Cyanophycinase	3.4.15.6	Cyanophycinase.	-	-	-	UniRef90_UPI00058D8802	723	9e-40	290	33.0439	78.6207	1	1	UPI00058D8802 related cluster	Arenitalea lutea	-	-	GO:0008236
PSNMU-V1.4_AUG-EV-PASAV3_0057950.1	5.00513	1.88404	50.8946	9.74626e-13	2.69174e-10	0.0538168	0	0.0460605	0.163105	0.119352	0	0.338961	13.9451	0.443661	1.2626	0.423964	5.44795	0.30036	454.245	1.69979	310.701	2063	-	-	-	-	-	-	-	-	-	-	-	-	-	-	-	-	-	-	-	-	-	-	-	-	-	-	-
PSNMU-V1.4_AUG-EV-PASAV3_0059110.1	1.9421	2.175	15.7847	7.09756e-05	0.00444585	7.21145	2.49345	1.19757	1.033	0.537085	0.854795	1.12987	14.3843	2.7507	7.5756	2.19048	16.5301	3.18381	203.153	1.5656	167.943	2179	-	-	-	-	-	-	-	-	-	-	-	-	-	-	-	-	-	-	-	-	-	-	-	-	-	-	-
PSNMU-V1.4_AUG-EV-PASAV3_0059280.1	1.78128	8.19262	49.9296	1.59362e-12	4.30349e-10	99.561	210.489	78.4871	285.705	85.3965	729.732	192.813	617.978	41.1274	249.49	84.1921	224.67	169.283	788.426	183.846	516.626	2104	Q57251	705	1e-31	532	33.5076	43.609	-1	1	Putative L-lactate permease	-	-	-	-	-	UniRef90_B7G958	2025	0	689	96.2452	97.9681	-1	1	LCTP l-lactate permease	Phaeodactylum tricornutum (strain CCAP 1055/1)	-	-	GO:0015129
PSNMU-V1.4_AUG-EV-PASAV3_0060780.1	1.89161	0.218505	11.0727	0.00087607	0.0306069	0.699618	1.71425	0.138182	0.761155	0.119352	0.0657535	0.847404	2.5804	1.90774	4.29284	7.63135	9.26618	3.12374	3.81583	3.39959	6.29614	1054	-	-	-	-	-	-	-	-	-	-	-	-	-	-	-	-	-	-	-	-	-	-	-	-	-	-	-
PSNMU-V1.4_AUG-EV-PASAV3_0061950.1	2.99913	5.21724	97.6148	5.0822e-23	2.57329e-20	0.699618	1.6623	2.80969	3.37083	1.13385	0.591781	4.51949	138.079	7.49788	26.9355	5.8295	23.5147	12.9755	1091.22	24.8707	996.912	2647	Q6VTH5	333	3e-13	218	12.5803	50	1	1	Radial spoke head 1 homolog	-	-	-	-	-	UniRef90_B8BQ76	666	4e-28	241	25.1606	78.0083	1	1	Uncharacterized protein	Thalassiosira pseudonana	-	-	-
PSNMU-V1.4_AUG-EV-PASAV3_0063520.1	3.16666	6.45161	87.0635	1.05095e-20	4.40382e-18	4.95114	5.40247	3.54666	2.17473	27.3913	20.0548	5.98832	338.691	6.29999	6.98638	2.47312	273.515	25.2302	76.2091	12.8826	1654.93	1498	-	-	-	-	-	-	-	-	-	-	-	-	-	-	UniRef90_F0Y980	249	2e-10	358	16.6222	24.581	1	1	Putative uncharacterized protein	Aureococcus anophagefferens	-	-	GO:0008233
PSNMU-V1.4_AUG-EV-PASAV3_0063620.1	2.25444	7.37924	69.1867	8.95715e-17	2.94182e-14	135.995	194.125	7.41575	14.027	936.914	1015.69	57.0585	590.527	66.3274	297.553	10.0691	112.498	1116.74	1674.07	173.513	619.965	1641	-	-	-	-	-	-	-	-	-	-	-	-	-	-	UniRef90_E0RL53	681	2e-07	513	41.4991	43.8596	1	0	Uncharacterized protein	Paenibacillaceae	GO:0005975	carbohydrate metabolic process	GO:0004553
PSNMU-V1.4_AUG-EV-PASAV3_0065080.1	1.28775	5.68954	34.3414	4.62435e-09	6.68989e-07	225.815	145.711	8.01453	18.4308	246.701	232.438	51.6916	130.392	269.347	207.529	12.6836	121.764	217.46	383.034	75.9092	303.105	2808	-	-	-	-	-	-	-	-	-	-	-	-	-	-	-	-	-	-	-	-	-	-	-	-	-	-	-
PSNMU-V1.4_AUG-EV-PASAV3_0067250.1	1.15085	4.75637	20.5514	5.80508e-06	0.00049331	5.65076	6.28557	7.92241	10.0581	13.6061	27.0904	19.8292	70.659	15.7943	40.4874	21.6221	77.0629	50.1	219.921	50.1439	154.187	2692	-	-	-	-	-	-	-	-	-	-	-	-	-	-	-	-	-	-	-	-	-	-	-	-	-	-	-
PSNMU-V1.4_AUG-EV-PASAV3_0069270.2	1.14566	4.42578	14.6097	0.00013223	0.00750871	14.3153	7.48035	1.01333	1.73978	17.1867	19.0685	24.8007	59.459	2.4845	6.06048	0.741936	4.51668	14.6575	22.4113	12.1669	88.9673	3480	-	-	-	-	-	-	-	-	-	-	-	-	-	-	-	-	-	-	-	-	-	-	-	-	-	-	-
PSNMU-V1.4_AUG-EV-PASAV3_0069720.1	1.06355	6.09419	24.4479	7.63481e-07	7.73151e-05	22.2801	38.3368	40.4872	117.49	42.1313	111.058	46.1553	68.408	1.86338	11.0267	6.35945	32.874	37.7252	156.449	5.23357	55.4334	1029	-	-	-	-	-	-	-	-	-	-	-	-	-	-	-	-	-	-	-	-	-	-	-	-	-	-	-
PSNMU-V1.4_AUG-EV-PASAV3_0071160.1	2.15781	6.87145	85.1681	2.74044e-20	1.10123e-17	26.2088	90.2836	17.7333	90.0881	21.1253	139.529	74.2891	288.73	67.614	206.561	27.4163	163.392	185.502	200.627	128.2	317.887	1315	-	-	-	-	-	-	-	-	-	-	-	-	-	-	-	-	-	-	-	-	-	-	-	-	-	-	-
PSNMU-V1.4_AUG-EV-PASAV3_0071440.1	1.88492	4.72319	56.2937	6.24139e-14	1.84989e-11	69.6389	60.2584	7.50787	41.4286	21.4237	58.7178	16.2701	40.353	46.9837	73.6937	19.5377	82.278	49.1388	86.8504	25.8548	85.8876	3009	-	-	-	-	-	-	-	-	-	-	-	-	-	-	UniRef90_K0RUR2	753	1e-23	828	25.0249	29.8309	1	0	Uncharacterized protein	Thalassiosira oceanica	-	-	GO:0008237
PSNMU-V1.4_AUG-EV-PASAV3_0075130.1	1.55624	3.83724	23.5182	1.2374e-06	0.000117476	39.5015	19.532	1.19757	4.7844	95.8398	86.5315	15.4227	36.2354	22.0943	36.447	2.61444	23.0956	71.4856	195.736	11.0039	74.8009	2163	-	-	-	-	-	-	-	-	-	-	-	-	-	-	UniRef90_B7S3K3	606	6e-27	532	28.0166	34.9624	1	1	Predicted protein	Phaeodactylum tricornutum (strain CCAP 1055/1)	-	-	-
PSNMU-V1.4_AUG-EV-PASAV3_0076800.1	1.36649	5.09684	33.8963	5.81296e-09	8.21385e-07	73.6752	83.5305	10.0412	17.1804	177.298	255.518	23.5013	86.5806	40.2844	110.94	12.8249	52.0582	102.363	308.169	37.4849	246.987	1409	-	-	-	-	-	-	-	-	-	-	-	-	-	-	-	-	-	-	-	-	-	-	-	-	-	-	-
PSNMU-V1.4_AUG-EV-PASAV3_0076990.1	1.90359	0.911537	12.1114	0.000501148	0.0209277	3.60572	7.99982	0.184242	0.543682	0.0596761	0	1.29935	5.2157	30.5683	45.4536	14.8741	10.8959	4.08489	5.21318	36.2772	63.7827	2087	P26153	768	8e-06	470	36.7992	51.9149	1	0	Neuronal acetylcholine receptor subunit beta-4 (Fragment)	-	-	-	-	-	UniRef90_R1D0D9	840	1e-14	722	40.2492	38.5042	1	0	Uncharacterized protein	Emiliania huxleyi CCMP1516	-	-	GO:0005230
PSNMU-V1.4_AUG-EV-PASAV3_0078170.1	1.28724	3.32789	14.6493	0.000129485	0.00742449	11.9473	18.597	4.46787	12.994	2.9838	1.38082	7.40066	15.0432	19.7429	26.1779	27.5576	44.5615	22.8874	39.3407	23.3498	35.9975	1128	-	-	-	-	-	-	-	-	-	-	-	-	-	-	-	-	-	-	-	-	-	-	-	-	-	-	-
PSNMU-V1.4_AUG-EV-PASAV3_0078900.1	-1.37236	6.19826	39.9844	2.55993e-10	4.86066e-08	34.7118	39.7393	127.588	61.4904	511.006	96	77.8481	23.6079	224.404	81.7323	339.524	142.857	295.494	86.5817	272.593	41.8146	989	-	-	-	-	-	-	-	-	-	-	-	-	-	-	-	-	-	-	-	-	-	-	-	-	-	-	-
PSNMU-V1.4_AUG-EV-PASAV3_0079060.1	-1.36203	2.70474	12.8319	0.000340758	0.0158941	5.48931	1.35062	8.42908	4.73003	8.71271	18.0164	9.94287	2.5804	20.3641	2.94607	42.0784	20.4415	4.86582	7.6854	95.6805	17.9988	1455	-	-	-	-	-	-	-	-	-	-	-	-	-	-	-	-	-	-	-	-	-	-	-	-	-	-	-
PSNMU-V1.4_AUG-EV-PASAV3_0079470.1	1.18119	5.0348	15.3463	8.94951e-05	0.00541067	2.85229	1.81814	29.663	11.8523	10.503	16.0438	5.87533	82.1884	18.3676	89.35	30.1014	138.248	13.6363	2538.92	19.2345	1256.77	4189	-	-	-	-	-	-	-	-	-	-	-	-	-	-	-	-	-	-	-	-	-	-	-	-	-	-	-
PSNMU-V1.4_AUG-EV-PASAV3_0080860.1	1.0778	4.23828	15.4133	8.63798e-05	0.00532836	3.06756	7.89592	5.71151	12.5047	8.59335	17.8849	19.1513	38.4864	32.4316	13.131	113.552	96.7594	26.5518	40.8455	109.368	131.261	2705	-	-	-	-	-	-	-	-	-	-	-	-	-	-	UniRef90_UPI000409ED32	420	1e-07	605	15.5268	22.6446	1	1	adhesion lipoprotein	Marinimicrobium agarilyticum	-	-	-
PSNMU-V1.4_AUG-EV-PASAV3_0083530.1	2.04118	-0.0234914	11.9668	0.000541556	0.0220839	1.07634	0.883097	0.460605	0.815523	4.83376	0.854795	0.169481	2.08628	1.06479	1.05217	1.13057	2.28162	21.9863	531.529	3.04174	215.643	993	-	-	-	-	-	-	-	-	-	-	-	-	-	-	-	-	-	-	-	-	-	-	-	-	-	-	-
PSNMU-V1.4_AUG-EV-PASAV3_0085380.1	1.56584	5.75326	47.3445	5.95461e-12	1.41883e-09	0.16145	0.0519469	15.7066	24.2482	0.0596761	0.19726	27.6254	148.565	0.310563	0.168347	19.8203	136.106	0.30036	0.322464	22.2315	357.991	1564	P38531	312	5e-13	467	19.9488	21.8415	1	0	Heat shock factor protein 3	-	-	-	-	-	UniRef90_A0A087TEI2	360	2e-14	233	23.0179	50.6438	1	0	Heat shock factor protein 1 (Fragment)	Stegodyphus mimosarum	GO:0006357	regulation of transcription from RNA polymerase II promoter	GO:0043565]---[GO:0003700
PSNMU-V1.4_AUG-EV-PASAV3_0085630.1	2.20138	1.75763	23.4126	1.30723e-06	0.000123143	2.63702	8.83097	0.598787	3.15336	11.6965	18.3452	1.86429	7.63139	10.5148	38.0042	2.75576	8.24177	29.6755	215.729	5.59143	66.3833	747	-	-	-	-	-	-	-	-	-	-	-	-	-	-	-	-	-	-	-	-	-	-	-	-	-	-	-
PSNMU-V1.4_AUG-EV-PASAV3_0087520.1	1.98318	1.66105	11.1747	0.000829214	0.0295645	0.0538168	0	0	0	2.62575	4.99726	2.5987	9.88238	0.443661	2.02016	1.48387	4.14417	8.89064	32.0852	16.5506	28.538	1812	-	-	-	-	-	-	-	-	-	-	-	-	-	-	UniRef90_UPI000550506F	825	3e-58	299	45.5298	98.9967	1	2	hypothetical protein partial	Bacteroidetes bacterium SCGC AAA027-N21	-	-	-
PSNMU-V1.4_AUG-EV-PASAV3_0088440.1	5.26534	2.15089	51.6093	6.77189e-13	1.91377e-10	0.430534	1.50646	0.184242	0.108736	0.417733	0.19726	0.0564936	17.1295	5.19084	7.02847	1.44854	14.5279	3.96475	422.321	1.92345	213.248	1405	-	-	-	-	-	-	-	-	-	-	-	-	-	-	-	-	-	-	-	-	-	-	-	-	-	-	-
PSNMU-V1.4_AUG-EV-PASAV3_0088600.1	1.21982	5.30894	26.0744	3.28505e-07	3.51548e-05	6.29656	9.76601	14.1406	14.1357	7.28048	16.6356	21.75	108.706	19.7873	25.252	67.3396	82.9299	57.7892	1376.76	186.53	959.478	2456	-	-	-	-	-	-	-	-	-	-	-	-	-	-	-	-	-	-	-	-	-	-	-	-	-	-	-
PSNMU-V1.4_AUG-EV-PASAV3_0093450.1	2.71774	10.0309	47.7484	4.84575e-12	1.17771e-09	20.4504	31.5837	398.378	358.286	21.7221	41.0302	69.4306	3343.76	108.653	124.282	230	3682.58	125.67	82.5509	297.956	107860	3147	O80763	240	1e-11	578	7.62631	14.5329	-1	0	Probable nucleoredoxin 1	1.8.1.8	Protein-disulfide reductase.	-	-	-	UniRef90_B8LCI0	237	2e-14	228	7.53098	32.4561	-1	0	Predicted protein	Thalassiosira pseudonana	-	-	-
PSNMU-V1.4_AUG-EV-PASAV3_0094110.1	1.41514	3.0898	13.9552	0.000187223	0.0101117	0.322901	1.61035	5.11272	5.76303	0.179028	0.789041	3.10715	19.6	4.56971	17.6343	10.2105	40.4639	2.88345	168.38	10.5566	81.5077	2164	-	-	-	-	-	-	-	-	-	-	-	-	-	-	-	-	-	-	-	-	-	-	-	-	-	-	-
PSNMU-V1.4_AUG-EV-PASAV3_0095810.1	6.41666	3.71465	128.568	8.4297e-30	6.02575e-27	1.88359	7.27256	0	0.271841	1.2532	1.90685	0.621429	51.4433	8.16337	32.2384	0.565285	53.4551	17.7212	324.99	6.03874	193.538	1642	-	-	-	-	-	-	-	-	-	-	-	-	-	-	-	-	-	-	-	-	-	-	-	-	-	-	-
PSNMU-V1.4_AUG-EV-PASAV3_0098550.1	1.18977	4.33671	19.764	8.76166e-06	0.000691374	7.3729	8.15566	9.16605	17.8871	0.895141	3.02466	14.8578	38.8158	91.483	76.0085	139.449	131.589	36.8241	133.93	123.28	169.791	983	-	-	-	-	-	-	-	-	-	-	-	-	-	-	UniRef90_B7G003	663	9e-48	361	67.4466	61.2188	-1	2	Predicted protein	Phaeodactylum tricornutum (strain CCAP 1055/1)	-	-	-
PSNMU-V1.4_AUG-EV-PASAV3_0098700.1	8.58573	8.45758	248.17	6.50651e-56	8.78523e-53	5.16641	5.09079	0.690908	1.57668	0.477409	0.131507	0.677923	1404.83	31.988	31.7754	23.1413	2362.04	34.7216	20.9602	112.142	68600.9	1606	-	-	-	-	-	-	-	-	-	-	-	-	-	-	-	-	-	-	-	-	-	-	-	-	-	-	-
PSNMU-V1.4_AUG-EV-PASAV3_0100230.1	1.48132	6.54976	43.7747	3.68437e-11	7.71938e-09	240.83	356.044	17.9175	44.9625	347.553	312.592	77.9046	236.902	216.595	197.597	7.91399	134.103	301.321	356.914	103.285	308.306	2215	-	-	-	-	-	-	-	-	-	-	-	-	-	-	-	-	-	-	-	-	-	-	-	-	-	-	-
PSNMU-V1.4_AUG-EV-PASAV3_0101810.1	2.39254	7.13519	77.3714	1.4165e-18	4.91808e-16	53.171	41.9731	0.783029	5.21935	470.486	602.696	100.672	461.287	2.21831	24.747	0.635945	10.7096	298.317	268.559	162.286	467.352	690	-	-	-	-	-	-	-	-	-	-	-	-	-	-	-	-	-	-	-	-	-	-	-	-	-	-	-
PSNMU-V1.4_AUG-EV-PASAV3_0102760.1	5.36966	3.83337	90.3715	1.97392e-21	8.88409e-19	0.269084	0.155841	0.414545	0.0543682	0.179028	0	0.225974	56.1099	4.74718	11.2371	5.29955	61.6503	9.01079	798.207	5.32304	730.421	2780	Q54I71	693	6e-09	757	24.9281	28.0053	1	1	Protein aardvark	-	-	-	-	-	UniRef90_B7FWM7	1164	2e-27	1055	41.8705	29.2891	1	1	Predicted protein	Phaeodactylum tricornutum (strain CCAP 1055/1)	-	-	-
PSNMU-V1.4_AUG-EV-PASAV3_0104930.1	1.62011	4.41204	32.3224	1.30598e-08	1.78318e-06	17.5443	11.0647	11.7454	15.1687	11.3385	5.85206	6.89222	50.7295	23.4697	51.1353	23.7066	107.562	14.7176	789.877	5.09938	359.359	2055	Q9WYG0	768	3e-34	251	37.3723	97.6096	1	2	Uncharacterized oxidoreductase TM_0325	-	-	-	-	-	UniRef90_I0I5W8	840	4e-110	281	40.8759	97.5089	1	2	Putative oxidoreductase	Caldilinea aerophila (strain DSM 14535 / JCM 11387 / NBRC 104270 / STL-6-O1)	-	-	GO:0016491
PSNMU-V1.4_AUG-EV-PASAV3_0106040.1	1.73061	3.08363	21.5066	3.5262e-06	0.000306074	27.9847	27.7396	2.62545	5.00188	39.5652	53.7206	4.06754	21.9608	63.3548	67.9699	20.2796	33.293	57.7892	57.5599	30.3279	27.2377	1730	-	-	-	-	-	-	-	-	-	-	-	-	-	-	-	-	-	-	-	-	-	-	-	-	-	-	-
PSNMU-V1.4_AUG-EV-PASAV3_0106080.1	1.23862	5.61076	31.1835	2.34755e-08	3.13489e-06	105.104	99.5821	9.67271	16.9085	135.644	194.696	42.4832	127.922	102.086	114.518	19.8203	104.349	119.363	282.049	68.618	190.869	2229	-	-	-	-	-	-	-	-	-	-	-	-	-	-	-	-	-	-	-	-	-	-	-	-	-	-	-
PSNMU-V1.4_AUG-EV-PASAV3_0110430.1	-2.68621	-1.11633	10.5506	0.00116147	0.0378398	6.13511	2.96097	0.230303	0.163105	0.596761	0.0657535	1.07338	0	28.1725	10.5638	1.23656	2.51444	6.90827	0.859905	5.94928	3.0112	1935	-	-	-	-	-	-	-	-	-	-	-	-	-	-	-	-	-	-	-	-	-	-	-	-	-	-	-
PSNMU-V1.4_AUG-EV-PASAV3_0111180.1	4.0365	2.11413	44.2397	2.90534e-11	6.19398e-09	11.463	11.0127	0.184242	0.434946	2.62575	1.44658	0.508442	15.9216	17.0366	19.7386	0.317973	8.24177	11.1133	26.3883	2.997	37.7769	2379	-	-	-	-	-	-	-	-	-	-	-	-	-	-	-	-	-	-	-	-	-	-	-	-	-	-	-
PSNMU-V1.4_AUG-EV-PASAV3_0112180.1	1.00674	7.62783	15.1112	0.00010136	0.00603785	655.112	784.969	221.689	543.845	3.87894	2.43288	4.01104	6.09413	2226.38	2677.68	1936.56	1957.72	7.56906	10.4264	21.65	20.6678	3820	-	-	-	-	-	-	-	-	-	-	-	-	-	-	UniRef90_UPI0004224174	387	7e-10	125	10.1309	98.4	1	1	helicase	Flavobacterium antarcticum	-	-	-
PSNMU-V1.4_AUG-EV-PASAV3_0112540.1	1.58566	6.68865	47.1349	6.62669e-12	1.54861e-09	47.0897	131.322	7.09332	22.889	6.9821	9.53425	102.818	284.887	12748.9	13270.5	8664.16	8739.31	19295.4	12499.5	14033.2	10462.1	1016	Q42395	318	1e-37	203	31.2992	49.2611	1	1	Fucoxanthin-chlorophyll a-c binding protein chloroplastic	-	-	-	-	-	UniRef90_K0RH98	321	1e-58	210	31.5945	50.9524	1	1	Uncharacterized protein	Thalassiosira oceanica	GO:0009765]---[GO:0018298	photosynthesis, light harvesting]---[protein-chromophore linkage	GO:0016168
PSNMU-V1.4_AUG-EV-PASAV3_0114410.1	4.97356	5.60441	266.097	8.04742e-60	1.95585e-56	23.4641	39.7913	0.736968	7.33971	24.2285	18.6082	3.78507	182.824	74.3576	124.324	4.48695	157.339	169.343	1081.38	27.8677	607.783	1575	-	-	-	-	-	-	-	-	-	-	-	-	-	-	UniRef90_A0A097KHV5	243	3e-09	1004	15.4286	8.16733	1	1	Chlamydia muridarum strain Nigg3-28 complete genome	Chlamydia muridarum	-	-	GO:0004386
PSNMU-V1.4_AUG-EV-PASAV3_0115000.1	-1.23372	3.86699	14.4178	0.000146411	0.008199	0.914885	1.19478	2.76363	2.12036	8.65303	18.674	43.3306	11.9687	11.757	15.4879	11.2704	4.88919	18.5622	1.23611	111.113	4.24305	1726	-	-	-	-	-	-	-	-	-	-	-	-	-	-	-	-	-	-	-	-	-	-	-	-	-	-	-
PSNMU-V1.4_AUG-EV-PASAV3_0115770.1	3.10412	2.87708	34.0117	5.47824e-09	7.83194e-07	39.2324	70.0763	0.138182	0.108736	18.0819	27.0904	2.37273	26.6275	20.5415	34.3427	0.141321	1.67629	58.2698	14.4034	41.2424	55.7756	1018	-	-	-	-	-	-	-	-	-	-	-	-	-	-	-	-	-	-	-	-	-	-	-	-	-	-	-
PSNMU-V1.4_AUG-EV-PASAV3_0116130.1	1.29534	4.16694	20.0927	7.37789e-06	0.000605784	26.155	24.7787	3.7309	6.90476	0.835465	6.11507	15.2533	46.2825	41.1718	30.0499	49.1091	64.6304	3.24388	265.281	35.6509	227.414	1635	-	-	-	-	-	-	-	-	-	-	-	-	-	-	UniRef90_B8BYE3	1281	7e-54	449	78.3486	89.9777	-1	0	Uncharacterized protein	Thalassiosira pseudonana	-	-	GO:0005524]---[GO:0004386]---[GO:0046872]---[GO:0003676
PSNMU-V1.4_AUG-EV-PASAV3_0119010.1	2.23399	-0.500215	11.4031	0.000733235	0.0270008	0.0538168	0.103894	0	0.543682	0.119352	0.131507	0.508442	1.42745	17.1253	8.24898	53.0308	45.353	8.04964	13.3285	53.0067	33.9444	1036	P30536	381	2e-17	169	36.7761	74.5562	-1	1	Translocator protein	-	-	-	-	-	UniRef90_K0RJE0	534	3e-43	245	51.5444	77.551	-1	1	Uncharacterized protein	Thalassiosira oceanica	-	-	-
PSNMU-V1.4_AUG-EV-PASAV3_0119310.1	1.20972	3.31584	11.5532	0.000676322	0.0255238	8.28778	6.44141	1.61212	2.93588	3.81927	14.926	9.60391	25.804	15.9718	17.1714	6.60677	18.4392	31.1773	61.107	25.81	73.8428	1083	-	-	-	-	-	-	-	-	-	-	-	-	-	-	-	-	-	-	-	-	-	-	-	-	-	-	-
PSNMU-V1.4_AUG-EV-PASAV3_0119530.1	5.5066	-0.200313	31.5852	1.90877e-08	2.57727e-06	0	0	0	0.108736	0.0596761	0.657535	0.0564936	2.96471	0.221831	4.25075	0.953918	11.315	2.82338	4.83697	15.2534	25.253	1292	-	-	-	-	-	-	-	-	-	-	-	-	-	-	-	-	-	-	-	-	-	-	-	-	-	-	-
PSNMU-V1.4_AUG-EV-PASAV3_0120320.1	1.15755	5.61034	28.6648	8.60534e-08	1.01526e-05	35.3576	48.6742	17.9636	33.6539	6.56437	32.9425	40.2234	104.369	95.1654	89.5604	139.59	157.804	95.9949	224.274	134.642	209.689	1127	F4I907	915	4e-71	358	81.189	81.0056	-1	2	Glyoxylate/succinic semialdehyde reductase 2 chloroplastic	1.1.1.79]---[1.1.1.n11	Glyoxylate reductase (NADP( )).]---[Succinic semialdehyde reductase.	-	-	-	UniRef90_B7FPF9	933	9e-176	316	82.7862	98.4177	-1	2	Oxidoreductase	Phaeodactylum tricornutum (strain CCAP 1055/1)	GO:0006098]---[GO:0006573	pentose-phosphate shunt]---[valine metabolic process	GO:0008442]---[GO:0051287]---[GO:0004616
PSNMU-V1.4_AUG-EV-PASAV3_0120490.1	2.49585	7.80375	89.4355	3.16805e-21	1.37494e-18	92.6725	69.0374	3.54666	19.6269	1035.68	1203.09	132.873	745.241	14.5965	98.7353	5.51153	74.0828	567.499	1259.55	177.718	1154.73	1150	-	-	-	-	-	-	-	-	-	-	-	-	-	-	-	-	-	-	-	-	-	-	-	-	-	-	-
PSNMU-V1.4_AUG-EV-PASAV3_0124580.1	-1.38108	3.93293	20.0109	7.70031e-06	0.000623828	27.608	14.2334	20.3588	16.0386	14.3819	8.87672	20.7331	3.45883	5.7676	5.0504	10.8817	9.54556	5.70683	9.02901	2.72862	8.82829	4543	-	-	-	-	-	-	-	-	-	-	-	-	-	-	UniRef90_B5Y402	912	2e-37	1200	20.0748	25	1	2	Predicted protein	Phaeodactylum tricornutum (strain CCAP 1055/1)	-	-	-
[truncated: 25 more columns]

## Sheet: Sexualised_T2
TranscriptName	logFC	logCPM	LR	PValue	FDR	B938_C_T1	B938_Sex_T1	B857_C_T1	B857_Sex_T1	B856_C_T1	B856_Sex_T1	B939_C_T1	B939_Sex_T1	B938_C_T2	B938_Sex_T2	B857_C_T2	B857_Sex_T2	B856_C_T2	B856_Sex_T2	B939_C_T2	B939_Sex_T2	TransLength	HSPNameSP	HSPLengthSP	HSPEvalueSP	HITLengthSP	QCoverageSP	HCoverageSP	StrandSP	FrameSP	DescriptionSP	EnzymeIds	EnzymeDescs	PwLev1	PwLev2	PwLev3	HSPNameUf	HSPLengthUf	HSPEvalueUf	HITLengthUf	QCoverageUf	HCoverageUf	StrandUf	FrameUf	DescriptionUf	Taxonomy	BPId	BPDesc	MFId
PSNMU-V1.4_AUG-EV-PASAV3_0000030.1	1.87135	6.01174	12.1813	0.0004827	0.01202	28.0385	14.3373	59.372	52.2478	16.4706	15.0575	15.0838	19.8197	13.088	13.3415	114.788	97.8769	9.01079	156.019	16.7743	113.262	2234	-	-	-	-	-	-	-	-	-	-	-	-	-	-	-	-	-	-	-	-	-	-	-	-	-	-	-
PSNMU-V1.4_AUG-EV-PASAV3_0000910.1	3.93581	5.63988	51.0014	9.22988e-13	2.49248e-10	2.36794	3.11681	3.22424	5.65429	0.775789	1.05206	1.01688	12.0236	3.85985	10.2691	11.4823	33.8984	5.64676	224.973	3.39959	94.8528	2539	-	-	-	-	-	-	-	-	-	-	-	-	-	-	UniRef90_B8C756	561	8e-11	597	22.0953	33.3333	1	1	Uncharacterized protein	Thalassiosira pseudonana	GO:0006355	regulation of transcription, DNA-dependent	-
PSNMU-V1.4_AUG-EV-PASAV3_0001670.1	7.03142	7.96693	84.7951	3.3094e-20	2.51349e-17	0.215267	0.155841	1.33576	1.35921	0.29838	0.789041	0.225974	24.651	0.79859	5.34501	6.50078	18.0201	4.20503	1046.18	4.47314	808.233	1457	-	-	-	-	-	-	-	-	-	-	-	-	-	-	-	-	-	-	-	-	-	-	-	-	-	-	-
PSNMU-V1.4_AUG-EV-PASAV3_0001970.1	-1.83374	6.18225	12.6578	0.000374002	0.0102156	26.6931	27.0643	32.8872	57.141	24.1688	67.7261	81.9157	87.2394	78.8386	38.8881	134.785	65.422	96.7158	9.40521	134.91	23.3368	2533	Q6P2M8	897	8e-41	343	35.4126	80.1749	1	0	Calcium/calmodulin-dependent protein kinase type 1B	2.7.11.17	Calcium/calmodulin-dependent protein kinase.	-	-	-	UniRef90_B7FRD8	828	3e-82	291	32.6885	100	1	0	Predicted protein (Fragment)	Phaeodactylum tricornutum (strain CCAP 1055/1)	-	-	GO:0005524]---[GO:0004674
PSNMU-V1.4_AUG-EV-PASAV3_0002510.1	-2.19476	6.18395	17.6541	2.64939e-05	0.00136585	0.861068	0.467522	0.184242	0.489314	2.26769	3.15617	1.86429	3.12942	135.849	49.536	95.6038	24.1666	99.2989	10.2651	129.542	22.3787	1294	-	-	-	-	-	-	-	-	-	-	-	-	-	-	-	-	-	-	-	-	-	-	-	-	-	-	-
PSNMU-V1.4_AUG-EV-PASAV3_0003710.1	2.06496	3.5416	12.7563	0.000354814	0.00986659	5.91985	7.63619	37.1708	35.9918	5.7289	6.96987	21.3546	23.4981	2.52887	2.98815	16.5699	17.1354	1.74209	28.2156	2.05764	23.9527	3537	Q32N48	753	6e-24	707	21.2892	31.6832	1	0	Prolyl endopeptidase-like	-	-	-	-	-	UniRef90_C3ZKM2	948	2e-37	440	26.8024	64.7727	1	0	Putative uncharacterized protein (Fragment)	Branchiostoma floridae	-	-	GO:0004252]---[GO:0070008
PSNMU-V1.4_AUG-EV-PASAV3_0004140.1	4.65045	4.92022	67.26	2.37965e-16	1.07102e-13	0.16145	0.103894	1.52	1.14173	0.179028	0.131507	0.451949	8.12551	0.399295	2.77772	6.50078	22.4903	2.04244	100.34	2.19184	98.6852	2903	Q5EBM0	411	7e-08	449	14.1578	26.2806	1	1	UMP-CMP kinase 2 mitochondrial	2.7.4.6]---[2.7.4.14	Nucleoside-diphosphate kinase.]---[UMP/CMP kinase.	-	-	-	UniRef90_K0RN92	2352	1e-69	747	81.0196	97.1888	1	1	Uncharacterized protein	Thalassiosira oceanica	GO:0006233	dTDP biosynthetic process	GO:0005524]---[GO:0004798
PSNMU-V1.4_AUG-EV-PASAV3_0004540.1	-1.63993	5.72534	10.7841	0.00102378	0.0208741	1.82977	2.96097	0.184242	0.163105	0.179028	0.460274	1.29935	0.713727	105.591	64.0559	51.0523	19.3705	65.7187	6.87924	80.7849	17.246	760	-	-	-	-	-	-	-	-	-	-	-	-	-	-	UniRef90_B7FT76	408	4e-34	633	53.6842	21.643	1	0	Metacaspase	Phaeodactylum tricornutum (strain CCAP 1055/1)	-	-	GO:0004197
PSNMU-V1.4_AUG-EV-PASAV3_0005520.1	-1.62696	4.95686	10.7606	0.00103684	0.0210346	11.0324	15.4282	31.0448	30.2831	9.60785	15.1233	15.5357	10.5961	56.5225	16.2454	35.401	11.5012	17.2406	17.5743	70.8993	14.9191	1314	-	-	-	-	-	-	-	-	-	-	-	-	-	-	-	-	-	-	-	-	-	-	-	-	-	-	-
PSNMU-V1.4_AUG-EV-PASAV3_0006920.1	-1.94766	4.37654	14.5707	0.000134999	0.00483849	0.914885	1.55841	1.28969	1.35921	0.895141	2.30137	1.52533	1.70196	29.2373	18.0131	21.1275	9.91807	50.8208	2.95592	25.0049	3.83244	837	-	-	-	-	-	-	-	-	-	-	-	-	-	-	-	-	-	-	-	-	-	-	-	-	-	-	-
PSNMU-V1.4_AUG-EV-PASAV3_0007190.1	5.68836	2.10585	40.6422	1.82812e-10	3.96701e-08	0.0538168	0.103894	0.0921211	0.108736	0.119352	0.328767	0.169481	0.219608	0.133098	0.168347	0.0353303	0.419073	0.0600719	25.5284	0.268388	6.63833	907	-	-	-	-	-	-	-	-	-	-	-	-	-	-	-	-	-	-	-	-	-	-	-	-	-	-	-
PSNMU-V1.4_AUG-EV-PASAV3_0007600.1	4.36053	5.33013	62.514	2.64557e-15	1.03706e-12	2.52939	6.96088	2.57939	4.24072	1.01449	5.7863	7.9091	64.6747	1.46408	7.32308	3.99232	37.7632	7.14856	154.514	2.32603	99.3012	1166	-	-	-	-	-	-	-	-	-	-	-	-	-	-	-	-	-	-	-	-	-	-	-	-	-	-	-
PSNMU-V1.4_AUG-EV-PASAV3_0008160.1	-1.80022	4.53094	12.738	0.000358308	0.00989582	15.0149	11.2725	7.73817	6.74166	23.8704	31.5617	29.0377	25.3099	16.1049	11.5738	26.5684	23.4215	40.3083	2.14976	51.799	8.75985	1059	-	-	-	-	-	-	-	-	-	-	-	-	-	-	UniRef90_K0SLL6	420	4e-25	581	39.6601	23.2358	1	2	Uncharacterized protein (Fragment)	Thalassiosira oceanica	-	-	-
PSNMU-V1.4_AUG-EV-PASAV3_0008530.1	1.92885	4.67783	14.4451	0.000144304	0.00509764	0.376717	0.311681	3.36242	4.40382	0.537085	1.18356	4.85845	2.6353	3.50492	6.01839	31.1613	30.6389	5.3464	44.8763	12.1222	72.2688	1867	Q5A950	546	1e-15	1513	29.2448	10.7733	-1	0	Sterol 3-beta-glucosyltransferase	2.4.1.173	Sterol 3-beta-glucosyltransferase.	-	-	-	UniRef90_K0TMB3	732	4e-40	484	39.2073	46.4876	-1	0	Uncharacterized protein (Fragment)	Thalassiosira oceanica	GO:0030259	lipid glycosylation	GO:0016758
PSNMU-V1.4_AUG-EV-PASAV3_0009180.1	5.26432	4.41099	77.9517	1.05589e-18	6.41556e-16	12.1626	7.58424	7.0012	5.76303	7.45951	5.32603	9.32144	7.35688	2.66197	4.25075	0.953918	1.90911	0.420503	111.573	0.268388	40.7881	2495	-	-	-	-	-	-	-	-	-	-	-	-	-	-	-	-	-	-	-	-	-	-	-	-	-	-	-
PSNMU-V1.4_AUG-EV-PASAV3_0009970.1	2.90796	3.85085	25.6242	4.148e-07	4.46075e-05	0.538168	0.363628	0.921211	0.59805	0.417733	0.19726	1.46883	3.23922	4.92464	5.76587	2.61444	4.37699	4.20503	33.59	2.10238	53.4488	3720	-	-	-	-	-	-	-	-	-	-	-	-	-	-	UniRef90_K0STJ7	777	1e-15	679	20.8871	32.106	1	1	Uncharacterized protein	Thalassiosira oceanica	-	-	-
PSNMU-V1.4_AUG-EV-PASAV3_0009980.1	2.82392	2.66258	17.3	3.19182e-05	0.00157855	0.0538168	0.363628	0.598787	0.92426	0.537085	0.19726	1.52533	3.23922	0.931689	1.72555	1.90784	3.21289	1.14137	19.1866	2.50496	18.7516	942	-	-	-	-	-	-	-	-	-	-	-	-	-	-	UniRef90_UPI0003827311	363	1e-32	409	38.535	28.6064	1	2	hypothetical protein	Succinimonas amylolytica	-	-	-
PSNMU-V1.4_AUG-EV-PASAV3_0009990.1	-1.46015	4.81519	8.87776	0.00288666	0.0440134	7.80343	3.42849	33.2557	28.5433	153.905	72.0658	35.139	12.9569	9.76055	7.19682	55.8572	25.5169	56.8881	18.6492	40.8845	11.0867	1176	-	-	-	-	-	-	-	-	-	-	-	-	-	-	-	-	-	-	-	-	-	-	-	-	-	-	-
PSNMU-V1.4_AUG-EV-PASAV3_0010870.1	-1.73247	6.91033	9.79891	0.00174615	0.0301839	1.45305	2.85708	1.33576	2.12036	0.716113	0.657535	0.395455	0.658825	246.631	149.955	149.588	42.3264	132.098	14.1884	176.152	32.6441	2985	-	-	-	-	-	-	-	-	-	-	-	-	-	-	-	-	-	-	-	-	-	-	-	-	-	-	-
PSNMU-V1.4_AUG-EV-PASAV3_0010910.1	-2.24485	6.64157	15.207	9.6345e-05	0.00374053	2.58321	4.77911	0.0460605	0.108736	0.119352	0.657535	0.677923	1.20785	204.217	127.523	36.4255	14.7141	71.846	4.35327	273.085	19.0937	658	-	-	-	-	-	-	-	-	-	-	-	-	-	-	-	-	-	-	-	-	-	-	-	-	-	-	-
PSNMU-V1.4_AUG-EV-PASAV3_0010920.1	-2.29275	7.38478	13.8089	0.000202376	0.00673774	4.52061	6.12973	0.506666	0.815523	1.01449	2.03836	2.20325	3.12942	285.097	184.718	62.8526	27.6123	124.469	6.44929	526.176	34.6288	1066	O49523	492	1e-10	419	46.1538	38.6635	1	1	Phospholipase A1-IIgamma	-	-	-	-	-	UniRef90_B7FSS0	750	4e-31	448	70.3565	60.9375	1	1	Predicted protein	Phaeodactylum tricornutum (strain CCAP 1055/1)	GO:0006629	lipid metabolic process	GO:0016787]---[GO:0016872
PSNMU-V1.4_AUG-EV-PASAV3_0011050.1	1.93436	6.41886	12.4318	0.000422085	0.0110144	0.0538168	0.415575	1.47394	4.56693	0.179028	0	8.7565	18.0079	12.9105	21.2958	70.2366	104.349	8.71043	138.069	93.2203	228.646	3030	O50314	1500	1e-70	1272	49.505	36.0849	-1	2	Magnesium-chelatase subunit H	6.6.1.1	Magnesium chelatase.	Porphyrin-containing compound metabolism	bacteriochlorophyll biosynthesis (light-independent).	-	UniRef90_B7FSF7	1515	0	1479	50	36.3083	-1	2	Predicted protein	Phaeodactylum tricornutum (strain CCAP 1055/1)	GO:0009058	biosynthetic process	GO:0016851
PSNMU-V1.4_AUG-EV-PASAV3_0012110.1	7.25886	6.01837	114.442	1.04246e-26	2.11133e-23	1.23779	1.03894	4.55999	3.31646	1.19352	1.11781	1.86429	4.55687	0.354929	1.13634	1.05991	4.28386	0.240288	343.263	1.83399	141.047	1211	-	-	-	-	-	-	-	-	-	-	-	-	-	-	-	-	-	-	-	-	-	-	-	-	-	-	-
PSNMU-V1.4_AUG-EV-PASAV3_0012310.1	-1.79885	5.36283	13.2618	0.00027087	0.00820351	9.74084	11.5841	5.34302	5.21935	4.11765	3.28767	18.7559	8.18041	86.2034	34.0481	40.7005	13.2707	54.0046	13.9197	62.445	14.0295	1434	-	-	-	-	-	-	-	-	-	-	-	-	-	-	-	-	-	-	-	-	-	-	-	-	-	-	-
PSNMU-V1.4_AUG-EV-PASAV3_0012330.1	-1.86085	5.02335	13.7779	0.000205739	0.00683098	29.9221	13.0906	47.6726	29.5763	110.759	153.929	85.7572	74.6119	5.6345	5.85004	16.8879	9.07992	82.6589	11.555	79.1299	32.0967	3821	-	-	-	-	-	-	-	-	-	-	-	-	-	-	-	-	-	-	-	-	-	-	-	-	-	-	-
PSNMU-V1.4_AUG-EV-PASAV3_0013030.1	-2.05175	3.23026	11.69	0.000628372	0.0145725	0.591985	0.727256	0.506666	0.380577	1.43223	2.23562	0.847404	0.713727	12.112	3.11441	11.1644	3.35259	2.58309	1.98853	32.1619	4.72211	795	-	-	-	-	-	-	-	-	-	-	-	-	-	-	-	-	-	-	-	-	-	-	-	-	-	-	-
PSNMU-V1.4_AUG-EV-PASAV3_0014780.1	-1.53621	4.38254	9.26083	0.00234107	0.0373264	17.7595	17.61	2.76363	3.5883	1.79028	2.23562	5.98832	3.07452	46.6288	18.6865	20.8449	19.1377	22.527	1.8273	29.6122	4.85898	691	-	-	-	-	-	-	-	-	-	-	-	-	-	-	UniRef90_K0TBS7	417	3e-23	1072	60.3473	12.7799	1	1	Uncharacterized protein	Thalassiosira oceanica	-	-	GO:0000155
PSNMU-V1.4_AUG-EV-PASAV3_0014980.1	4.27388	0.601326	20.7225	5.30878e-06	0.000374386	0.0538168	0.0519469	0.0460605	0.543682	1.67093	0.131507	0	0.109804	0.133098	0.210433	0.247312	2.70069	0.0600719	6.93299	0.0894628	1.5056	1312	Q8VCC9	555	4e-19	807	42.3018	22.8005	1	2	Spondin-1	-	-	-	-	-	UniRef90_UPI000423E1FC	549	6e-22	303	41.8445	58.4158	1	2	hypothetical protein	Aquimarina latercula	-	-	-
PSNMU-V1.4_AUG-EV-PASAV3_0015150.1	2.1421	6.89063	14.934	0.000111336	0.0041887	34.1737	58.648	47.7648	51.8673	34.9702	57.9288	71.6339	142.581	31.8105	57.6166	37.3088	75.3866	48.418	339.609	51.3517	276.962	1598	-	-	-	-	-	-	-	-	-	-	-	-	-	-	UniRef90_K0R1B7	678	6e-44	559	42.428	43.2916	-1	0	Uncharacterized protein	Thalassiosira oceanica	GO:0006457	protein folding	GO:0003755
PSNMU-V1.4_AUG-EV-PASAV3_0015550.1	-1.85224	4.31403	12.9673	0.000316972	0.0091276	0.484351	0.363628	2.57939	2.06599	0.477409	1.38082	1.80779	4.28236	34.783	24.1577	3.63902	3.02664	40.4284	3.11716	33.6828	6.15927	2504	-	-	-	-	-	-	-	-	-	-	-	-	-	-	-	-	-	-	-	-	-	-	-	-	-	-	-
PSNMU-V1.4_AUG-EV-PASAV3_0016410.1	-1.49243	4.43793	8.62969	0.00330728	0.0484802	0.430534	0.259734	0.138182	0.163105	0.537085	1.11781	0.225974	0.329413	30.9676	24.2419	30.0661	10.9425	19.0428	2.74095	43.3447	8.2808	2218	-	-	-	-	-	-	-	-	-	-	-	-	-	-	-	-	-	-	-	-	-	-	-	-	-	-	-
PSNMU-V1.4_AUG-EV-PASAV3_0016490.1	6.83469	5.68713	116.198	4.30129e-27	1.30673e-23	0	0.155841	0.322424	0.217473	0.238704	0.460274	0.0564936	19.5451	0.754224	4.71371	0.388633	19.2308	1.80216	228.627	0.715703	138.584	1749	-	-	-	-	-	-	-	-	-	-	-	-	-	-	-	-	-	-	-	-	-	-	-	-	-	-	-
PSNMU-V1.4_AUG-EV-PASAV3_0017230.1	3.06562	6.8215	27.2243	1.81169e-07	2.17977e-05	24.1637	21.506	19.4836	20.6056	10.3836	37.611	14.4059	47.3805	19.0331	33.4168	34.977	61.8832	15.7989	508.204	22.2762	183.341	1744	-	-	-	-	-	-	-	-	-	-	-	-	-	-	-	-	-	-	-	-	-	-	-	-	-	-	-
PSNMU-V1.4_AUG-EV-PASAV3_0017380.1	2.31376	5.24178	20.3789	6.35277e-06	0.000426513	0.753435	1.81814	9.07392	17.2347	0.895141	0.920548	0.960391	1.20785	5.14647	7.82812	46.2474	38.7876	3.18381	61.6445	14.6719	125.581	4019	-	-	-	-	-	-	-	-	-	-	-	-	-	-	UniRef90_B7FRH5	306	2e-10	813	7.61383	12.7921	1	0	Predicted protein	Phaeodactylum tricornutum (strain CCAP 1055/1)	-	-	-
PSNMU-V1.4_AUG-EV-PASAV3_0017520.1	3.04278	7.05911	27.153	1.87976e-07	2.23949e-05	8.3416	10.8049	7.41575	10.6018	8.35465	14.0712	10.6208	27.5059	20.231	29.0819	23.7066	64.1648	41.8701	566.14	22.9919	259.853	2710	-	-	-	-	-	-	-	-	-	-	-	-	-	-	UniRef90_B5Y3D0	504	6e-19	644	18.5978	21.2733	1	1	Predicted protein	Phaeodactylum tricornutum (strain CCAP 1055/1)	-	-	-
PSNMU-V1.4_AUG-EV-PASAV3_0018110.1	7.01813	2.76557	69.0875	9.41916e-17	4.57847e-14	0.0538168	0.103894	0.0921211	0.0543682	0.0596761	0	0	0.27451	0.266197	0.37878	0.0353303	0.977838	0	31.8165	0.0894628	18.9569	1805	-	-	-	-	-	-	-	-	-	-	-	-	-	-	-	-	-	-	-	-	-	-	-	-	-	-	-
PSNMU-V1.4_AUG-EV-PASAV3_0018450.1	-1.78062	6.31097	11.6654	0.000636733	0.0147344	0.538168	0.259734	0.138182	0.271841	0.775789	0.526028	0.338961	0.329413	147.296	86.3618	83.7681	34.1312	112.455	7.90038	124.801	21.489	583	-	-	-	-	-	-	-	-	-	-	-	-	-	-	-	-	-	-	-	-	-	-	-	-	-	-	-
PSNMU-V1.4_AUG-EV-PASAV3_0018730.1	6.81207	8.2809	78.0666	9.96268e-19	6.38252e-16	1.6145	2.75318	17.9175	17.4522	2.80478	3.94521	13.389	44.9099	4.03732	14.2253	6.92474	31.9893	4.32518	1320.92	6.62025	967.964	4717	-	-	-	-	-	-	-	-	-	-	-	-	-	-	-	-	-	-	-	-	-	-	-	-	-	-	-
PSNMU-V1.4_AUG-EV-PASAV3_0018780.1	1.72834	4.32658	10.0798	0.00149908	0.0273525	40.6855	45.6613	24.9187	24.0307	18.7383	23.2767	38.5286	29.2079	13.088	11.4055	10.1398	11.5478	4.74568	15.2633	4.60734	85.3401	4186	Q9KS67	1398	5e-67	504	33.397	78.9683	1	1	Cryptochrome-like protein cry2	-	-	-	-	-	UniRef90_B7G0J7	1989	5e-156	515	47.5155	100	1	1	Cyclobutane pyrimidine dimer 1 (Fragment)	Phaeodactylum tricornutum (strain CCAP 1055/1)	GO:0006281]---[GO:0018298	DNA repair]---[protein-chromophore linkage	GO:0003904
PSNMU-V1.4_AUG-EV-PASAV3_0018840.1	-1.46448	5.6917	8.64341	0.00328246	0.0481744	6.45801	4.62327	10.4557	7.23097	54.7826	79.6274	43.3306	51.7178	13.2655	10.5638	71.5085	57.7855	101.101	22.3038	99.6168	32.4388	1084	-	-	-	-	-	-	-	-	-	-	-	-	-	-	-	-	-	-	-	-	-	-	-	-	-	-	-
PSNMU-V1.4_AUG-EV-PASAV3_0018920.1	-1.52213	6.02991	9.05083	0.00262575	0.0409079	25.1863	21.2982	1.10545	0.869891	0.596761	0.394521	0.451949	0.109804	138.378	89.2237	63.7712	23.2818	83.9805	4.83697	82.7978	22.7209	2330	Q94AG2	510	1e-20	625	21.8884	27.68	1	1	Somatic embryogenesis receptor kinase 1	2.7.10.1]---[2.7.11.1	Receptor protein-tyrosine kinase.]---[Non-specific serine/threonine protein kinase.	-	-	-	UniRef90_B8CC83	858	1e-54	980	36.824	30.4082	1	1	Uncharacterized protein	Thalassiosira pseudonana	-	-	-
PSNMU-V1.4_AUG-EV-PASAV3_0018980.1	-2.20434	4.47464	18.4614	1.73376e-05	0.00100807	13.7233	14.7529	22.4315	28.7608	19.8125	13.8082	15.0838	15.8118	47.7823	13.0469	26.5331	10.57	4.50539	1.18237	61.4162	6.91207	1961	-	-	-	-	-	-	-	-	-	-	-	-	-	-	UniRef90_B7GC37	624	9e-10	1034	31.8205	20.1161	-1	1	Predicted protein	Phaeodactylum tricornutum (strain CCAP 1055/1)	-	-	-
PSNMU-V1.4_AUG-EV-PASAV3_0019990.1	-1.88248	3.89555	11.7074	0.000622531	0.0145063	12.3779	2.4415	75.7696	65.0787	24.2882	48.9206	27.6819	19.5451	0.221831	1.34677	22.2934	25.6566	28.1137	3.33213	33.5933	4.5168	1297	-	-	-	-	-	-	-	-	-	-	-	-	-	-	-	-	-	-	-	-	-	-	-	-	-	-	-
PSNMU-V1.4_AUG-EV-PASAV3_0020150.1	2.01679	6.76398	13.023	0.000307687	0.00894501	0.861068	3.42849	24.0897	27.8365	25.1236	23.9343	38.5851	53.4197	31.0563	30.7233	61.5807	89.0763	21.0252	324.775	68.8864	223.992	2990	-	-	-	-	-	-	-	-	-	-	-	-	-	-	UniRef90_R1E3X7	984	5e-51	490	32.9097	63.0612	-1	2	Uncharacterized protein	Emiliania huxleyi CCMP1516	GO:0006633	fatty acid biosynthetic process	GO:0005506]---[GO:0016491
PSNMU-V1.4_AUG-EV-PASAV3_0021290.1	-1.91937	2.98613	9.77231	0.00177159	0.0305367	50.3725	41.6614	67.9393	69.0476	76.9821	45.3699	40.6189	50.6746	12.3782	4.08241	10.3164	9.03336	3.4241	0.161232	21.2474	1.09498	2192	-	-	-	-	-	-	-	-	-	-	-	-	-	-	-	-	-	-	-	-	-	-	-	-	-	-	-
PSNMU-V1.4_AUG-EV-PASAV3_0021520.1	4.40177	2.5325	34.4508	4.37166e-09	7.81241e-07	0.107634	0.363628	0.414545	0.543682	0.238704	0.19726	0.564936	0.878433	0.266197	0.75756	1.20123	2.51444	0.420503	20.2615	0.402583	19.4359	1839	-	-	-	-	-	-	-	-	-	-	-	-	-	-	UniRef90_B7G434	333	3e-06	390	18.1077	22.8205	1	1	Predicted protein	Phaeodactylum tricornutum (strain CCAP 1055/1)	-	-	-
PSNMU-V1.4_AUG-EV-PASAV3_0022720.1	-2.9178	1.61402	12.6342	0.000378761	0.010251	0.16145	0.0519469	0.0460605	0	0.179028	0.854795	0.169481	0	2.35141	0.462953	2.50845	0.0465637	0.0600719	0.0537441	14.985	1.5056	1458	-	-	-	-	-	-	-	-	-	-	-	-	-	-	-	-	-	-	-	-	-	-	-	-	-	-	-
PSNMU-V1.4_AUG-EV-PASAV3_0023830.1	1.93361	3.6808	12.3496	0.000441073	0.0113799	30.5679	21.0385	2.44121	3.75141	3.9983	5.52329	6.66624	8.50982	3.41619	7.02847	5.12289	9.40587	6.12733	31.1716	6.08347	31.686	2385	-	-	-	-	-	-	-	-	-	-	-	-	-	-	-	-	-	-	-	-	-	-	-	-	-	-	-
PSNMU-V1.4_AUG-EV-PASAV3_0023850.1	-1.84492	5.82109	13.3958	0.000252183	0.00785776	8.18015	8.2076	15.1539	14.7882	26.8542	21.3699	6.27079	5.10589	64.5084	44.8223	51.0876	31.6167	163.456	12.6836	60.4321	9.10204	1347	P74615	402	6e-10	180	29.8441	73.8889	1	1	Uncharacterized protein sll1483	-	-	-	-	-	UniRef90_A0A084JEG8	429	2e-14	179	31.8486	74.3017	1	1	Fasciclin	Clostridium sulfidigenes	-	-	-
PSNMU-V1.4_AUG-EV-PASAV3_0023950.1	-2.70841	1.49851	11.5588	0.000674287	0.0153158	0	0	0.0460605	0	0.895141	1.24932	0.112987	0.549021	3.32746	0.210433	4.27497	0.977838	3.36403	1.02114	7.33595	0.684364	1471	-	-	-	-	-	-	-	-	-	-	-	-	-	-	UniRef90_K3X9K4	354	4e-10	252	24.0653	41.2698	1	1	Uncharacterized protein	Pythium ultimum DAOM BR144	-	-	GO:0043565]---[GO:0003700
PSNMU-V1.4_AUG-EV-PASAV3_0024130.1	3.62778	8.54245	15.0473	0.000104848	0.00401927	3.33664	4.41548	0.0921211	0.380577	0.0596761	0.131507	0.395455	476.715	8.119	11.3634	1.05991	426.244	1.02122	1.45109	23.0814	2393.56	2145	E1C7T6	315	1e-09	318	14.6853	31.4465	1	2	tRNA wybutosine-synthesizing protein 5	1.14.11.42	tRNA(Phe) (7-(3-amino-3-carboxypropyl)wyosine(37)-C(2))-hydroxylase.	tRNA modification	wybutosine-tRNA(Phe) biosynthesis.	-	UniRef90_B5YN19	1110	2e-58	520	51.7483	71.3462	1	2	Predicted protein	Thalassiosira pseudonana	-	-	-
PSNMU-V1.4_AUG-EV-PASAV3_0024550.1	2.89697	2.6242	17.2669	3.24793e-05	0.00159793	1.66832	1.87009	1.79636	2.99025	43.2652	21.4356	2.14676	6.09413	1.37535	3.53528	0.282642	0.279382	4.02482	20.584	0.984091	16.2879	2331	-	-	-	-	-	-	-	-	-	-	-	-	-	-	UniRef90_K0RFM6	459	3e-47	160	19.6911	89.375	1	2	Uncharacterized protein (Fragment)	Thalassiosira oceanica	-	-	GO:0016491
PSNMU-V1.4_AUG-EV-PASAV3_0024730.1	-1.52052	4.72824	9.45293	0.00210812	0.0349751	1.82977	3.53239	0.967271	1.35921	0.238704	1.38082	0.677923	0.768629	42.5471	29.2502	19.255	12.7119	73.2277	6.8255	17.3558	3.764	2299	-	-	-	-	-	-	-	-	-	-	-	-	-	-	-	-	-	-	-	-	-	-	-	-	-	-	-
PSNMU-V1.4_AUG-EV-PASAV3_0024830.1	1.81547	5.99635	11.6092	0.000656272	0.0150472	64.2572	39.6874	10.0412	9.5688	150.085	148.669	29.2637	40.2981	20.3641	44.6119	2.29647	18.7652	107.349	194.715	11.9433	85.3401	3015	-	-	-	-	-	-	-	-	-	-	-	-	-	-	-	-	-	-	-	-	-	-	-	-	-	-	-
PSNMU-V1.4_AUG-EV-PASAV3_0024840.1	2.91263	4.27475	28.7764	8.12338e-08	1.07299e-05	0.430534	1.24672	0.0460605	0	9.42882	18.8055	0.225974	5.49021	0.79859	5.89213	0.247312	2.00224	16.3996	109.423	1.25248	11.7711	762	-	-	-	-	-	-	-	-	-	-	-	-	-	-	-	-	-	-	-	-	-	-	-	-	-	-	-
PSNMU-V1.4_AUG-EV-PASAV3_0025480.1	-1.53472	6.4054	8.70388	0.00317533	0.0472875	2.20649	3.06486	11.9297	9.89501	2.92413	2.89315	3.5026	2.41569	105.414	74.5776	137.329	61.8366	132.699	17.5206	119.164	27.0324	2140	-	-	-	-	-	-	-	-	-	-	-	-	-	-	-	-	-	-	-	-	-	-	-	-	-	-	-
PSNMU-V1.4_AUG-EV-PASAV3_0025490.1	-1.77335	6.09108	12.0504	0.000517818	0.0126154	1.07634	0.98699	3.17818	2.12036	1.01449	1.57808	1.07338	1.20785	107.233	60.0577	99.4548	35.109	107.709	10.1576	96.262	21.6943	3387	-	-	-	-	-	-	-	-	-	-	-	-	-	-	-	-	-	-	-	-	-	-	-	-	-	-	-
PSNMU-V1.4_AUG-EV-PASAV3_0025660.1	-2.35667	2.16903	10.6721	0.00108765	0.021703	0.107634	0.415575	0.138182	0.271841	0.179028	0.328767	0.225974	0.109804	12.8662	3.19859	5.33488	0.88471	4.80575	1.45109	5.05465	0.684364	1265	-	-	-	-	-	-	-	-	-	-	-	-	-	-	-	-	-	-	-	-	-	-	-	-	-	-	-
PSNMU-V1.4_AUG-EV-PASAV3_0026400.1	-1.62682	4.40269	9.73955	0.00180345	0.0309979	0.376717	0.311681	0.138182	0.271841	0.954817	0.854795	0.508442	0.219608	51.6422	35.6053	25.7911	6.7983	9.43129	0.537441	31.4462	4.31149	831	-	-	-	-	-	-	-	-	-	-	-	-	-	-	-	-	-	-	-	-	-	-	-	-	-	-	-
PSNMU-V1.4_AUG-EV-PASAV3_0026570.1	2.52051	6.70107	19.9439	7.9749e-06	0.000515484	30.9985	31.6356	44.9551	52.0847	19.8125	26.1041	22.9929	24.3216	22.2274	44.6119	78.5746	101.928	18.7424	350.68	17.1321	193.88	2929	-	-	-	-	-	-	-	-	-	-	-	-	-	-	UniRef90_B7FU32	342	3e-47	449	11.6763	25.3898	1	1	Predicted protein	Phaeodactylum tricornutum (strain CCAP 1055/1)	-	-	GO:0005506]---[GO:0031418]---[GO:0016706
PSNMU-V1.4_AUG-EV-PASAV3_0026880.1	3.54121	3.16969	29.3948	5.90359e-08	7.94865e-06	0.215267	0.363628	10.7782	8.42707	0.29838	0.460274	1.24286	1.42745	0.488027	0.37878	4.87558	5.72733	0.901079	30.9566	0.93936	26.5533	1078	-	-	-	-	-	-	-	-	-	-	-	-	-	-	-	-	-	-	-	-	-	-	-	-	-	-	-
PSNMU-V1.4_AUG-EV-PASAV3_0028390.1	-4.17009	-1.51056	13.7567	0.000208075	0.00688972	2.74466	3.63628	0.184242	0.92426	0.238704	0.263014	3.27663	1.86667	0.931689	0.0841733	0.459294	0	0.360431	0	0.134194	0	1253	-	-	-	-	-	-	-	-	-	-	-	-	-	-	UniRef90_B5Y3P5	450	5e-39	349	35.9138	42.4069	1	1	Predicted protein	Phaeodactylum tricornutum (strain CCAP 1055/1)	-	-	-
PSNMU-V1.4_AUG-EV-PASAV3_0028550.1	2.38524	9.59938	12.2808	0.00045765	0.0116012	103.167	134.179	70.1041	86.228	99.5397	137.819	91.6326	496.15	197.03	376.591	162.767	559.509	324.388	2407.84	267.404	1710.91	3192	O49318	792	1e-42	1124	24.812	23.4875	1	2	Probable leucine-rich repeat receptor-like protein kinase At2g33170	2.7.11.1	Non-specific serine/threonine protein kinase.	-	-	-	UniRef90_B7FTI3	1518	2e-87	1017	47.5564	52.3107	1	2	Predicted protein	Phaeodactylum tricornutum (strain CCAP 1055/1)	-	-	GO:0005524]---[GO:0004672
PSNMU-V1.4_AUG-EV-PASAV3_0028670.1	-1.82938	5.66533	12.9834	0.000314264	0.00909271	78.9492	63.3232	37.1248	33.8714	50.7247	60.4274	99.3157	75.5453	73.559	53.4921	50.4163	24.2131	51.5417	2.90218	123.459	12.3185	2372	Q9XTR8	261	8e-09	353	11.0034	22.9462	1	1	Lipase ZK262.3	-	-	-	-	-	UniRef90_B7FSS0	774	3e-12	448	32.6307	41.9643	1	1	Predicted protein	Phaeodactylum tricornutum (strain CCAP 1055/1)	GO:0016042	lipid catabolic process	GO:0016787
PSNMU-V1.4_AUG-EV-PASAV3_0029050.1	-2.04847	5.28637	16.8651	4.01322e-05	0.00190589	4.52061	8.15566	7.13938	6.90476	7.69821	11.4411	1.07338	1.20785	67.0816	25.252	52.7835	15.2729	48.1777	10.8026	73.8963	11.1551	3358	-	-	-	-	-	-	-	-	-	-	-	-	-	-	-	-	-	-	-	-	-	-	-	-	-	-	-
PSNMU-V1.4_AUG-EV-PASAV3_0029360.1	-2.10729	4.90835	17.8491	2.39133e-05	0.00125798	10.7095	9.03875	8.33696	7.55718	19.335	24.1973	40.5059	29.0981	40.9943	15.2775	38.51	23.2818	28.0536	1.3436	78.6825	8.2808	1621	-	-	-	-	-	-	-	-	-	-	-	-	-	-	-	-	-	-	-	-	-	-	-	-	-	-	-
PSNMU-V1.4_AUG-EV-PASAV3_0029480.1	-2.89833	3.23321	21.3741	3.77844e-06	0.000283429	0.376717	0.259734	20.6351	10.7105	136.897	10.1918	15.8747	21.9059	0.79859	0.168347	50.7343	9.3593	8.65035	0.698673	9.08048	2.12153	1425	-	-	-	-	-	-	-	-	-	-	-	-	-	-	UniRef90_B5Y449	324	3e-15	122	22.7368	77.8689	-1	2	Predicted protein	Phaeodactylum tricornutum (strain CCAP 1055/1)	-	-	-
PSNMU-V1.4_AUG-EV-PASAV3_0029780.1	5.36741	6.30466	77.4087	1.39e-18	7.67786e-16	0.538168	0.98699	0.644847	0.92426	0.238704	0.328767	0.451949	51.3334	2.57324	19.4861	1.41321	44.7477	5.46654	325.205	4.5626	205.241	1960	-	-	-	-	-	-	-	-	-	-	-	-	-	-	-	-	-	-	-	-	-	-	-	-	-	-	-
PSNMU-V1.4_AUG-EV-PASAV3_0030430.1	-1.73704	4.54938	12.015	0.000527732	0.0127297	0.753435	0.467522	0.368484	0.326209	0.179028	0.394521	0.282468	0.219608	43.4788	27.5247	19.3257	10.3837	45.2341	3.38588	27.8229	3.90087	1869	-	-	-	-	-	-	-	-	-	-	-	-	-	-	-	-	-	-	-	-	-	-	-	-	-	-	-
PSNMU-V1.4_AUG-EV-PASAV3_0031670.1	1.6212	6.54709	8.87829	0.00288582	0.0440134	93.9641	110.803	11.6073	21.258	79.7869	67.7261	27.9643	96.5179	54.7034	68.8959	23.212	98.1563	74.4291	172.626	33.9511	204.625	3402	-	-	-	-	-	-	-	-	-	-	-	-	-	-	UniRef90_B7G1F6	384	5e-23	669	11.2875	15.994	1	1	Predicted protein	Phaeodactylum tricornutum (strain CCAP 1055/1)	-	-	-
PSNMU-V1.4_AUG-EV-PASAV3_0031710.1	-2.64645	6.4647	21.7977	3.02969e-06	0.0002414	36.5416	41.9731	33.7624	34.6325	72.8645	73.3809	37.8507	30.6903	21.7838	11.7422	22.5054	12.2928	530.014	36.1698	18.4741	1.98465	665	-	-	-	-	-	-	-	-	-	-	-	-	-	-	-	-	-	-	-	-	-	-	-	-	-	-	-
PSNMU-V1.4_AUG-EV-PASAV3_0031830.1	-1.74745	4.70919	12.3223	0.000447587	0.0114748	0.538168	1.55841	2.53333	2.55531	4.29668	4.8	5.2539	5.3804	49.8232	10.0587	27.5223	7.68301	22.9475	16.0157	53.633	13.7557	1787	-	-	-	-	-	-	-	-	-	-	-	-	-	-	-	-	-	-	-	-	-	-	-	-	-	-	-
PSNMU-V1.4_AUG-EV-PASAV3_0032080.1	-1.84388	3.00643	8.94393	0.00278393	0.0428775	88.421	125.452	101.057	114.282	126.096	145.381	112.648	115.185	13.576	9.63784	15.0507	4.65637	11.4737	0.591185	8.27531	0.342182	1529	-	-	-	-	-	-	-	-	-	-	-	-	-	-	-	-	-	-	-	-	-	-	-	-	-	-	-
PSNMU-V1.4_AUG-EV-PASAV3_0032160.1	-3.15029	6.04793	33.5687	6.87897e-09	1.14511e-06	2.09885	1.45451	0.184242	0.108736	8.95141	14.0712	1.63831	1.48236	113.666	18.939	70.4133	5.82046	7.74928	1.66607	260.918	20.6678	1399	-	-	-	-	-	-	-	-	-	-	-	-	-	-	-	-	-	-	-	-	-	-	-	-	-	-	-
PSNMU-V1.4_AUG-EV-PASAV3_0032570.1	1.61962	5.39525	10.6178	0.00112005	0.0222052	29.2763	20.2073	25.3333	38.9276	30.3154	15.5836	17.626	21.0824	8.20773	15.7404	55.5746	68.0296	19.2831	109.638	9.08048	59.5396	2415	Q9ZT49	171	2e-07	200	7.08075	26.5	1	0	RING-H2 finger protein ATL45	-	-	Protein modification	protein ubiquitination.	-	UniRef90_A0A0B2SU18	258	6e-07	135	10.6832	57.7778	1	0	RING-H2 finger protein ATL73	Glycine soja	-	-	GO:0008270
PSNMU-V1.4_AUG-EV-PASAV3_0032650.1	-1.823	4.24463	12.5418	0.000397939	0.0105125	1.02252	0.571415	0.138182	0.108736	0.775789	3.55069	4.23702	1.92157	37.8887	20.9171	16.7466	8.10208	29.0748	1.98853	27.7335	3.96931	2496	-	-	-	-	-	-	-	-	-	-	-	-	-	-	-	-	-	-	-	-	-	-	-	-	-	-	-
PSNMU-V1.4_AUG-EV-PASAV3_0033390.1	-1.86512	4.2255	13.0808	0.000298344	0.0087151	0.753435	1.40257	0.0460605	0.163105	0.119352	0.328767	0.169481	0.109804	33.2746	17.0872	21.7635	8.42803	24.1489	1.18237	33.1012	6.22771	2535	-	-	-	-	-	-	-	-	-	-	-	-	-	-	-	-	-	-	-	-	-	-	-	-	-	-	-
PSNMU-V1.4_AUG-EV-PASAV3_0033840.1	-1.55023	5.25378	10.0624	0.00151326	0.0274865	1.13015	1.76619	1.7503	2.12036	2.9838	2.63014	2.03377	1.64706	54.3485	42.1287	32.1152	17.4148	96.4154	13.436	33.2802	6.43302	2059	Q15582	507	2e-11	683	24.6236	22.694	1	2	Transforming growth factor-beta-induced protein ig-h3	-	-	-	-	-	UniRef90_UPI00042C63A0	507	5e-10	628	24.6236	24.6815	1	2	PREDICTED transforming growth factor-beta-induced protein ig-h3 isoform X2	Physeter catodon	GO:0001525]---[GO:0007155]---[GO:0030198	angiogenesis]---[cell adhesion]---[extracellular matrix organization	GO:0050840
PSNMU-V1.4_AUG-EV-PASAV3_0034100.1	6.57052	1.81158	46.5995	8.70823e-12	2.20463e-09	0.0538168	0.0519469	0	0.108736	0	0	0	0.0549021	0.177465	0.294607	0	0.558764	0	16.6607	0.0894628	9.58109	963	-	-	-	-	-	-	-	-	-	-	-	-	-	-	-	-	-	-	-	-	-	-	-	-	-	-	-
PSNMU-V1.4_AUG-EV-PASAV3_0034110.1	-1.67149	3.39363	8.57078	0.00341601	0.0497142	0.322901	0.883097	0.0921211	0	14.5013	12.0329	33.1617	24.9255	0.0443661	0.0420867	0	0	21.2054	7.47043	36.2772	11.292	2788	-	-	-	-	-	-	-	-	-	-	-	-	-	-	-	-	-	-	-	-	-	-	-	-	-	-	-
PSNMU-V1.4_AUG-EV-PASAV3_0034490.1	-2.2849	4.28827	19.1078	1.2354e-05	0.000758213	0.538168	0.727256	0.921211	0.761155	8.71271	3.41918	1.07338	1.26275	40.0626	10.0587	22.6821	4.09761	18.9827	5.4819	41.8686	6.98051	811	-	-	-	-	-	-	-	-	-	-	-	-	-	-	-	-	-	-	-	-	-	-	-	-	-	-	-
PSNMU-V1.4_AUG-EV-PASAV3_0034530.1	3.30297	8.82114	21.9124	2.85387e-06	0.000232753	35.4653	61.1415	1.33576	10.33	37.5959	27.6165	5.64936	298.667	113.489	190.063	6.00615	248.184	264.376	1600.18	48.623	999.65	2099	-	-	-	-	-	-	-	-	-	-	-	-	-	-	UniRef90_A0A097KHV5	384	2e-19	1004	18.2944	12.8486	1	0	Chlamydia muridarum strain Nigg3-28 complete genome	Chlamydia muridarum	-	-	GO:0005524]---[GO:0003677]---[GO:0004386]---[GO:0004518
PSNMU-V1.4_AUG-EV-PASAV3_0034540.1	2.07176	6.36598	14.7242	0.000124439	0.00458239	41.6542	41.5055	47.7187	44.4732	57.2294	38.0055	31.9189	45.7334	37.5337	44.7802	17.4178	53.4086	84.341	281.082	8.5437	112.099	2835	B7JZ48	861	6e-91	451	30.3704	62.306	-1	2	tRNA-2-methylthio-N(6)-dimethylallyladenosine synthase	2.8.4.3	tRNA-2-methylthio-N(6)-dimethylallyladenosine synthase.	-	-	-	UniRef90_B7G524	861	5e-135	453	30.3704	60.9272	-1	2	Predicted protein	Phaeodactylum tricornutum (strain CCAP 1055/1)	GO:0006400	tRNA modification	GO:0051539]---[GO:0016740
PSNMU-V1.4_AUG-EV-PASAV3_0034890.1	2.95423	2.90229	20.001	7.74e-06	0.000502976	0.269084	0.519469	3.03999	3.20772	0.119352	0.460274	1.46883	5.2157	0.931689	2.02016	5.33488	5.21513	1.08129	24.2386	0.715703	19.6412	1298	Q00871	720	4e-12	271	55.47	88.9299	-1	1	Chymotrypsin BI	3.4.21.1	Chymotrypsin.	-	-	-	UniRef90_B7FZA8	669	4e-18	366	51.5408	65.3005	-1	1	Predicted protein	Phaeodactylum tricornutum (strain CCAP 1055/1)	-	-	GO:0004252
PSNMU-V1.4_AUG-EV-PASAV3_0034920.1	2.02732	7.68761	11.5367	0.00068237	0.0154346	151.333	172.152	49.3308	61.9798	229.275	330.608	77.6222	172.612	54.0823	139.812	51.6176	114.454	125.49	420.171	80.3823	598.955	6786	-	-	-	-	-	-	-	-	-	-	-	-	-	-	-	-	-	-	-	-	-	-	-	-	-	-	-
PSNMU-V1.4_AUG-EV-PASAV3_0035090.1	-2.16265	3.24005	12.2801	0.000457825	0.0116012	1.77595	1.6623	0.322424	0.217473	0.179028	0.131507	0.169481	0.27451	57.6316	10.3112	1.13057	0.931274	0.120144	0	1.69979	0	2227	-	-	-	-	-	-	-	-	-	-	-	-	-	-	UniRef90_K0R4I8	1425	1e-126	693	63.9874	68.6869	1	0	Uncharacterized protein (Fragment)	Thalassiosira oceanica	-	-	-
PSNMU-V1.4_AUG-EV-PASAV3_0035260.1	-2.27719	7.28329	15.5342	8.10274e-05	0.00329313	3.71336	4.93495	2.90181	2.3922	7.87724	10.9151	3.5591	3.12942	389.357	99.6191	153.404	31.1977	176.912	38.3195	266.018	47.7001	1615	-	-	-	-	-	-	-	-	-	-	-	-	-	-	-	-	-	-	-	-	-	-	-	-	-	-	-
PSNMU-V1.4_AUG-EV-PASAV3_0035530.1	2.43302	5.18956	23.0047	1.61604e-06	0.000140272	16.4679	18.597	17.7333	22.889	16.7093	21.1069	20.5072	41.506	7.40914	17.8868	9.75116	34.69	22.1665	106.252	6.9781	80.2758	2480	-	-	-	-	-	-	-	-	-	-	-	-	-	-	-	-	-	-	-	-	-	-	-	-	-	-	-
PSNMU-V1.4_AUG-EV-PASAV3_0035560.1	-1.54885	5.36897	9.44798	0.00211382	0.0349751	20.0198	12.675	30.7224	20.1706	8.71271	27.8795	23.7273	11.9687	62.5119	25.6729	40.9125	20.5812	10.6928	17.5206	123.414	16.7669	1174	-	-	-	-	-	-	-	-	-	-	-	-	-	-	-	-	-	-	-	-	-	-	-	-	-	-	-
PSNMU-V1.4_AUG-EV-PASAV3_0036670.1	2.36733	4.5086	20.6967	5.38095e-06	0.000374386	0.484351	0.623362	5.94181	7.0135	1.19352	2.89315	9.6604	6.14903	1.33098	4.37701	14.7681	29.2886	9.191	79.8637	5.59143	37.2978	2921	-	-	-	-	-	-	-	-	-	-	-	-	-	-	-	-	-	-	-	-	-	-	-	-	-	-	-
PSNMU-V1.4_AUG-EV-PASAV3_0037550.1	-1.54851	5.02434	9.84998	0.00169834	0.0298672	14.2076	6.5453	28.4654	17.1804	70.4178	49.1178	94.6832	46.7217	12.6887	11.7001	83.7328	18.8583	42.1705	3.1709	51.62	39.214	1529	-	-	-	-	-	-	-	-	-	-	-	-	-	-	-	-	-	-	-	-	-	-	-	-	-	-	-
PSNMU-V1.4_AUG-EV-PASAV3_0038220.1	-1.46804	5.86078	8.67562	0.00322494	0.0477912	4.57443	4.883	2.53333	1.84852	2.80478	2.63014	2.76819	2.36079	107.987	72.0524	52.0415	29.3817	115.698	11.7162	52.2463	12.1132	5835	Q8H8K7	693	6e-12	849	11.8766	29.5642	1	1	Formin-like protein 4	-	-	-	-	-	UniRef90_B7FTV5	3447	5e-103	2132	59.0746	56.2383	1	1	Formin homology 2 containing protein	Phaeodactylum tricornutum (strain CCAP 1055/1)	-	-	-
PSNMU-V1.4_AUG-EV-PASAV3_0038810.1	-2.32948	4.51944	18.9339	1.35324e-05	0.000818135	19.105	5.40247	39.1054	20.7143	85.3965	129.6	77.7352	73.5139	3.68239	3.24067	17.2765	13.4569	71.4856	4.56825	46.2075	14.3716	904	-	-	-	-	-	-	-	-	-	-	-	-	-	-	-	-	-	-	-	-	-	-	-	-	-	-	-
PSNMU-V1.4_AUG-EV-PASAV3_0038970.1	-1.84196	4.44551	12.575	0.000390932	0.0104217	22.7107	7.79203	39.8424	20.7143	109.685	162.543	98.5813	79.4982	2.79507	3.95615	5.8295	4.93575	64.6374	7.95412	49.0256	22.3103	2375	-	-	-	-	-	-	-	-	-	-	-	-	-	-	UniRef90_UPI0003827311	783	1e-60	409	32.9684	56.7237	1	1	hypothetical protein	Succinimonas amylolytica	-	-	-
PSNMU-V1.4_AUG-EV-PASAV3_0040510.1	3.44702	7.05514	33.6108	6.73163e-09	1.13615e-06	5.22023	2.75318	43.7114	27.9996	64.3308	13.0192	27.8513	58.4707	16.0162	27.4826	32.7159	85.3513	24.2691	495.735	16.5059	332.806	965	-	-	-	-	-	-	-	-	-	-	-	-	-	-	-	-	-	-	-	-	-	-	-	-	-	-	-
PSNMU-V1.4_AUG-EV-PASAV3_0040640.1	-1.79213	5.33566	13.2099	0.000278473	0.00831452	11.3553	11.8439	19.8521	23.7045	3.46121	5.91781	6.66624	3.89805	83.0978	30.8916	45.5054	28.6367	64.9978	8.97526	49.5177	6.0224	1487	-	-	-	-	-	-	-	-	-	-	-	-	-	-	-	-	-	-	-	-	-	-	-	-	-	-	-
PSNMU-V1.4_AUG-EV-PASAV3_0041060.1	2.35844	3.82106	16.2313	5.60616e-05	0.00248635	0.914885	1.71425	7.50787	6.25234	0.954817	0.986302	2.71169	4.72158	3.15	4.33493	8.40861	11.7341	1.68201	56.4313	6.2624	19.3675	1595	-	-	-	-	-	-	-	-	-	-	-	-	-	-	-	-	-	-	-	-	-	-	-	-	-	-	-
PSNMU-V1.4_AUG-EV-PASAV3_0041130.1	2.13227	6.07489	10.3766	0.00127625	0.0245396	0.16145	0.0519469	15.6145	24.2482	0.0596761	0.19726	27.4559	148.455	0.310563	0.168347	19.6436	136.013	0.30036	0.322464	22.142	357.991	1547	P38531	312	5e-13	467	20.1681	21.8415	1	1	Heat shock factor protein 3	-	-	-	-	-	UniRef90_A0A087TEI2	360	2e-14	233	23.2708	50.6438	1	1	Heat shock factor protein 1 (Fragment)	Stegodyphus mimosarum	GO:0006357	regulation of transcription from RNA polymerase II promoter	GO:0043565]---[GO:0003700
PSNMU-V1.4_AUG-EV-PASAV3_0041450.1	1.52492	5.37665	9.67367	0.00186927	0.0319486	17.5443	25.6617	21.28	21.4211	16.8883	15.5178	22.0325	34.0942	20.719	28.1981	19.361	32.2221	19.5234	111.304	22.8578	70.5579	944	-	-	-	-	-	-	-	-	-	-	-	-	-	-	UniRef90_K0T0I6	204	5e-08	1102	21.6102	6.26134	1	2	Uncharacterized protein (Fragment)	Thalassiosira oceanica	-	-	-
PSNMU-V1.4_AUG-EV-PASAV3_0041490.1	5.90096	7.88843	67.8034	1.80638e-16	8.44274e-14	0.430534	0.571415	0.138182	0.163105	0.119352	0.789041	0.112987	121.224	3.50492	41.3712	1.41321	129.307	13.9367	867.376	10.333	749.652	559	-	-	-	-	-	-	-	-	-	-	-	-	-	-	-	-	-	-	-	-	-	-	-	-	-	-	-
PSNMU-V1.4_AUG-EV-PASAV3_0044250.1	-1.6427	6.39455	9.83635	0.00171097	0.0299592	1.2916	1.09088	0.506666	0.217473	0.775789	0.789041	0.395455	0.219608	180.127	116.79	75.8895	34.9693	129.936	11.9312	92.9071	13.3451	1892	-	-	-	-	-	-	-	-	-	-	-	-	-	-	UniRef90_T0RRE8	303	3e-07	545	16.0148	17.9817	1	2	Uncharacterized protein	Saprolegnia diclina VS20	-	-	GO:0008234
PSNMU-V1.4_AUG-EV-PASAV3_0044340.1	1.6278	4.12613	9.94204	0.00161547	0.0288336	23.3027	14.2334	12.0218	11.0911	12.2336	18.8712	16.4396	20.3687	7.80844	14.0149	9.6805	21.0934	11.2334	49.1221	4.83099	21.01	1824	-	-	-	-	-	-	-	-	-	-	-	-	-	-	UniRef90_B7G7G6	705	1e-15	638	38.6513	32.4451	1	1	Predicted protein	Phaeodactylum tricornutum (strain CCAP 1055/1)	-	-	-
PSNMU-V1.4_AUG-EV-PASAV3_0046270.1	3.1096	4.16927	29.838	4.69696e-08	6.56063e-06	1.18397	2.96097	21.9248	22.7259	2.20801	5.45754	8.86949	7.9059	2.21831	2.23059	15.5453	12.0134	1.26151	66.4814	0.849897	41.9515	4235	-	-	-	-	-	-	-	-	-	-	-	-	-	-	-	-	-	-	-	-	-	-	-	-	-	-	-
PSNMU-V1.4_AUG-EV-PASAV3_0046460.1	1.94451	6.72103	12.6028	0.000385168	0.0103552	0.753435	2.02593	1.79636	2.12036	0.716113	1.05206	5.98832	12.902	15.8831	18.8548	67.2336	87.1672	9.67158	120.387	108.25	392.003	1149	-	-	-	-	-	-	-	-	-	-	-	-	-	-	-	-	-	-	-	-	-	-	-	-	-	-	-
PSNMU-V1.4_AUG-EV-PASAV3_0046810.1	1.89295	6.31171	13.171	0.000284309	0.00842665	50.2111	51.5832	28.0048	36.318	19.0367	40.8329	43.3871	47.106	31.2338	60.9415	64.8311	132.846	20.6647	136.564	23.3498	173.007	2255	Q9HEH1	543	1e-16	1093	24.0798	14.1812	1	2	Regulator of nonsense transcripts 1 homolog	-	-	-	-	-	UniRef90_K0R3K5	852	1e-82	528	37.7827	50.3788	1	2	Uncharacterized protein	Thalassiosira oceanica	-	-	GO:0005524
PSNMU-V1.4_AUG-EV-PASAV3_0047910.1	-1.50266	5.58968	9.28521	0.00231012	0.0370839	0.430534	2.5454	0.368484	0.380577	0.119352	0.328767	0.282468	0.329413	80.8795	59.3001	55.4686	28.8695	72.7471	7.04047	63.3397	10.7445	1706	-	-	-	-	-	-	-	-	-	-	-	-	-	-	-	-	-	-	-	-	-	-	-	-	-	-	-
PSNMU-V1.4_AUG-EV-PASAV3_0048290.1	2.77046	6.86072	22.4055	2.20744e-06	0.000188907	2.15267	3.37655	17.7794	24.1939	2.26769	4.47124	6.83572	5.70982	9.89365	18.7706	130.722	175.871	4.62554	170.691	41.466	387.966	2164	Q23571	1437	8e-96	448	66.4048	92.8571	-1	1	Lipoamide acyltransferase component of branched-chain alpha-keto acid dehydrogenase complex mitochondrial	2.3.1.168	Dihydrolipoyllysine-residue (2-methylpropanoyl)transferase.	-	-	-	UniRef90_B8C8C2	1437	4e-109	423	66.4048	100	-1	1	Uncharacterized protein (Fragment)	Thalassiosira pseudonana	-	-	GO:0016746
PSNMU-V1.4_AUG-EV-PASAV3_0049220.1	4.07113	8.75869	33.7382	6.30497e-09	1.07913e-06	19.8584	25.0903	18.4242	22.9434	4.41603	13.2822	29.8851	87.5139	29.2373	34.8478	58.3303	95.2228	24.0288	628.483	57.0325	2339.84	3343	-	-	-	-	-	-	-	-	-	-	-	-	-	-	UniRef90_R1DPG5	369	1e-08	346	11.038	34.6821	-1	2	Uncharacterized protein	Emiliania huxleyi CCMP1516	-	-	-
PSNMU-V1.4_AUG-EV-PASAV3_0049310.1	1.57781	3.98262	8.82852	0.00296559	0.0449764	2.58321	6.12973	2.02666	3.91451	41.7136	3.48493	12.7111	38.6511	8.42957	12.8785	8.9739	22.3971	8.89064	23.9699	5.05465	35.5185	809	-	-	-	-	-	-	-	-	-	-	-	-	-	-	-	-	-	-	-	-	-	-	-	-	-	-	-
PSNMU-V1.4_AUG-EV-PASAV3_0049320.1	1.54423	4.89636	9.58608	0.00196058	0.0329986	5.16641	11.688	4.42181	8.26397	79.7272	5.39178	25.3656	73.1296	17.7465	24.4523	15.3687	41.4417	15.4986	41.9741	10.825	69.6682	1605	Q49X07	1116	2e-32	552	69.5327	60.1449	-1	0	Uncharacterized protein SSP1546	-	-	-	-	-	UniRef90_UPI00048A7DF5	1269	4e-46	715	79.0654	54.965	-1	0	hypothetical protein	Proteobacteria bacterium JGI 0000113-E04	GO:0006071	glycerol metabolic process	GO:0004371
PSNMU-V1.4_AUG-EV-PASAV3_0049690.1	-1.8947	7.89874	9.98153	0.00158118	0.028466	15.0149	16.623	7.32362	8.04649	8.65303	5.39178	12.2591	5.98433	469.039	227.899	283.667	95.2228	316.459	29.6667	375.699	67.8204	1231	-	-	-	-	-	-	-	-	-	-	-	-	-	-	-	-	-	-	-	-	-	-	-	-	-	-	-
PSNMU-V1.4_AUG-EV-PASAV3_0050300.1	1.7224	4.09655	10.1772	0.00142191	0.0265015	6.56565	21.4541	1.10545	2.28346	2.14834	2.43288	3.33312	6.64315	19.876	20.2016	7.59601	13.7363	2.58309	20.2615	3.31012	46.8105	2449	-	-	-	-	-	-	-	-	-	-	-	-	-	-	-	-	-	-	-	-	-	-	-	-	-	-	-
PSNMU-V1.4_AUG-EV-PASAV3_0051110.1	6.30012	8.2257	70.9031	3.75209e-17	1.89981e-14	1.99122	4.15575	0.184242	0.108736	0.0596761	0.526028	1.41234	104.588	16.9479	44.4435	1.1659	64.1648	2.88345	1269.44	8.45424	869.758	3408	Q8INF0	582	8e-33	947	17.0775	19.641	1	0	Soluble guanylate cyclase 88E	4.6.1.2	Guanylate cyclase.	-	-	-	UniRef90_B7S3Y3	1890	8e-116	737	55.4577	85.6174	1	0	Predicted protein	Phaeodactylum tricornutum (strain CCAP 1055/1)	GO:0009190]---[GO:0035556	cyclic nucleotide biosynthetic process]---[intracellular signal transduction	GO:0004114]---[GO:0016810]---[GO:0016849
PSNMU-V1.4_AUG-EV-PASAV3_0051680.1	2.35616	3.656	17.5172	2.84719e-05	0.00144163	6.88855	10.5452	6.21817	12.7765	1.73061	3.48493	5.70585	35.0275	2.8838	17.2555	6.50078	41.4883	3.24388	9.9964	3.39959	20.5993	915	-	-	-	-	-	-	-	-	-	-	-	-	-	-	-	-	-	-	-	-	-	-	-	-	-	-	-
PSNMU-V1.4_AUG-EV-PASAV3_0052230.1	-1.63513	3.68318	9.00929	0.00268611	0.0415816	11.0863	11.5322	8.7515	9.02512	14.7997	14.0712	4.4065	2.6353	21.8725	13.0889	13.8495	8.42803	27.4529	2.52597	11.8091	1.36873	1928	-	-	-	-	-	-	-	-	-	-	-	-	-	-	UniRef90_B7G0F3	495	2e-36	1242	25.6743	13.0435	1	2	Predicted protein	Phaeodactylum tricornutum (strain CCAP 1055/1)	GO:0007018	microtubule-based movement	GO:0005524]---[GO:0003777
PSNMU-V1.4_AUG-EV-PASAV3_0052300.1	4.19142	7.90464	39.1186	3.98836e-10	8.07775e-08	1.34542	1.76619	0.736968	0.489314	3.9983	4.60274	0.903897	85.1531	30.3021	16.5821	14.3794	51.7788	4.86582	1053.81	45.5366	607.783	2116	-	-	-	-	-	-	-	-	-	-	-	-	-	-	-	-	-	-	-	-	-	-	-	-	-	-	-
PSNMU-V1.4_AUG-EV-PASAV3_0053490.1	-1.61474	4.3504	10.1977	0.00140612	0.0263692	28.2538	33.3499	33.7163	36.1005	46.786	19.726	14.7448	18.6118	41.8816	15.1512	23.106	10.1043	20.4244	6.23431	32.967	9.0336	1423	O74191	303	5e-11	361	21.293	28.5319	1	0	FK506-binding protein 39 kDa	5.2.1.8	Peptidylprolyl isomerase.	-	-	-	UniRef90_B8BQP8	315	5e-20	276	22.1363	38.4058	1	0	Peptidyl-prolyl cis-trans isomerase	Thalassiosira pseudonana	GO:0006457	protein folding	GO:0003755
PSNMU-V1.4_AUG-EV-PASAV3_0053570.1	7.62033	8.69229	86.4937	1.40182e-20	1.41957e-17	2.79847	2.07787	0.87515	0.978628	0.119352	0.19726	0.621429	17.3491	4.43661	9.34324	1.73118	20.5812	2.58309	1601.68	7.02283	1474.67	5205	-	-	-	-	-	-	-	-	-	-	-	-	-	-	UniRef90_B7GC37	1590	2e-23	1034	30.5476	47.2921	-1	0	Predicted protein	Phaeodactylum tricornutum (strain CCAP 1055/1)	-	-	-
PSNMU-V1.4_AUG-EV-PASAV3_0053950.1	3.04025	4.22839	28.6787	8.54378e-08	1.10451e-05	1.18397	3.06486	27.36	30.1744	1.79028	5.19452	11.1857	9.88238	1.95211	1.64138	20.1029	15.8317	1.14137	59.6022	1.11829	48.4529	4199	-	-	-	-	-	-	-	-	-	-	-	-	-	-	-	-	-	-	-	-	-	-	-	-	-	-	-
PSNMU-V1.4_AUG-EV-PASAV3_0054320.1	-2.80639	6.28803	26.3511	2.84654e-07	3.29439e-05	3.12137	2.38956	1.42788	0.815523	16.769	17.9507	2.14676	2.80001	104.571	19.6545	112.986	12.9447	8.71043	5.05194	305.202	29.0855	4332	-	-	-	-	-	-	-	-	-	-	-	-	-	-	-	-	-	-	-	-	-	-	-	-	-	-	-
PSNMU-V1.4_AUG-EV-PASAV3_0054470.1	5.30674	8.75322	47.6374	5.12809e-12	1.35471e-09	15.553	15.5321	7.87635	7.55718	9.4885	18.0822	27.7948	18.6667	14.3746	6.56552	33.2105	12.1531	7.80935	2241.07	32.7881	930.598	506	-	-	-	-	-	-	-	-	-	-	-	-	-	-	-	-	-	-	-	-	-	-	-	-	-	-	-
PSNMU-V1.4_AUG-EV-PASAV3_0054730.1	3.34679	0.835379	14.8395	0.000117059	0.00435015	1.56069	1.24672	2.76363	2.66404	0.119352	0.394521	0.112987	0.109804	0.488027	2.35685	0.529955	7.3105	0.120144	2.57972	0.0447314	0.821236	2801	-	-	-	-	-	-	-	-	-	-	-	-	-	-	UniRef90_K0R4D3	2403	0	939	85.7908	87.114	1	1	Uncharacterized protein	Thalassiosira oceanica	-	-	GO:0008115
PSNMU-V1.4_AUG-EV-PASAV3_0055070.1	-2.42479	5.29522	22.3814	2.23524e-06	0.000189949	1.72214	1.19478	2.48727	2.28346	5.78858	7.29863	1.24286	1.37255	88.821	22.2638	35.507	6.37923	21.5658	10.4264	103.151	11.3604	1949	Q9FIZ3	219	1e-09	1252	11.2365	5.83067	1	1	LRR receptor-like serine/threonine-protein kinase GSO2	2.7.11.1	Non-specific serine/threonine protein kinase.	-	-	-	UniRef90_A0A0D9X8E9	297	8e-12	1317	15.2386	7.21336	1	1	Uncharacterized protein	Leersia perrieri	-	-	GO:0032440]---[GO:0005524]---[GO:0004672
PSNMU-V1.4_AUG-EV-PASAV3_0055080.1	-2.4058	4.46681	20.8345	5.0073e-06	0.00035584	0.914885	1.19478	1.61212	1.46794	3.75959	4.47124	1.18637	1.31765	43.2126	11.7001	22.9647	4.60981	11.654	5.75062	62.7582	6.0224	665	O49318	405	1e-12	1124	60.9023	11.6548	1	0	Probable leucine-rich repeat receptor-like protein kinase At2g33170	2.7.11.1	Non-specific serine/threonine protein kinase.	-	-	-	UniRef90_B7FVD2	390	3e-20	168	58.6466	77.9762	1	0	Predicted protein (Fragment)	Phaeodactylum tricornutum (strain CCAP 1055/1)	-	-	-
PSNMU-V1.4_AUG-EV-PASAV3_0055300.1	-2.35196	5.3665	21.1479	4.25171e-06	0.000311245	2.09885	2.64929	1.65818	1.25047	11.2788	13.0849	1.69481	2.36079	66.1943	13.2994	45.5408	6.70517	10.6327	10.1576	142.559	18.5463	1152	-	-	-	-	-	-	-	-	-	-	-	-	-	-	-	-	-	-	-	-	-	-	-	-	-	-	-
PSNMU-V1.4_AUG-EV-PASAV3_0055400.1	-1.94035	4.02664	12.75	0.000356013	0.00987716	0.269084	0.779203	0.322424	0.163105	3.9983	6.04932	0.282468	0.658825	24.0021	9.21698	20.0323	6.65861	5.04604	4.29953	50.7254	5.13273	1937	Q9LHP4	696	2e-26	1141	35.9319	20.2454	1	0	Receptor-like protein kinase 2	2.7.11.1	Non-specific serine/threonine protein kinase.	-	-	-	UniRef90_B7G7S9	1014	3e-63	685	52.349	48.9051	1	0	Predicted protein	Phaeodactylum tricornutum (strain CCAP 1055/1)	-	-	-
PSNMU-V1.4_AUG-EV-PASAV3_0055410.1	-2.31696	4.65284	20.524	5.88868e-06	0.00040429	0.861068	1.03894	0.276363	0.271841	3.40154	4.07671	1.41234	0.658825	53.9049	9.97454	26.639	4.33042	18.6223	9.5127	60.0743	9.51265	1871	C0LGR3	384	3e-27	1091	20.5238	11.6407	1	0	Probable LRR receptor-like serine/threonine-protein kinase At4g26540	2.7.11.1	Non-specific serine/threonine protein kinase.	-	-	-	UniRef90_B7G7S9	729	3e-52	685	38.9631	36.0584	1	0	Predicted protein	Phaeodactylum tricornutum (strain CCAP 1055/1)	GO:0097264	self proteolysis	-
PSNMU-V1.4_AUG-EV-PASAV3_0055440.1	1.74035	5.4082	12.2331	0.000469497	0.0118123	3.28282	10.9088	11.6073	11.4173	1.84996	3.87945	21.4676	30.6903	7.05422	10.5217	49.3564	55.6436	17.7212	107.488	13.0616	82.3289	4874	-	-	-	-	-	-	-	-	-	-	-	-	-	-	-	-	-	-	-	-	-	-	-	-	-	-	-
PSNMU-V1.4_AUG-EV-PASAV3_0055890.1	-2.90593	1.38512	12.7064	0.000364402	0.0100413	2.31412	2.4415	1.70424	1.95726	7.16113	5.52329	1.29935	1.26275	4.43661	0.547127	3.32105	0.745019	1.08129	0.376209	8.09639	0.615927	970	-	-	-	-	-	-	-	-	-	-	-	-	-	-	-	-	-	-	-	-	-	-	-	-	-	-	-
PSNMU-V1.4_AUG-EV-PASAV3_0056380.1	-1.74735	6.86392	10.1945	0.00140858	0.0263745	4.14389	5.03885	3.45454	2.88152	0.716113	0.854795	3.22013	2.6353	209.364	115.696	122.879	40.0913	127.232	10.1576	225.938	51.2588	2917	-	-	-	-	-	-	-	-	-	-	-	-	-	-	-	-	-	-	-	-	-	-	-	-	-	-	-
PSNMU-V1.4_AUG-EV-PASAV3_0056550.1	-1.65497	6.96543	9.05828	0.00261508	0.0408463	2.85229	2.28566	0.644847	0.652418	1.19352	1.31507	1.18637	0.603923	252	158.204	104.083	51.6857	218.181	19.6703	142.335	24.3633	3637	-	-	-	-	-	-	-	-	-	-	-	-	-	-	-	-	-	-	-	-	-	-	-	-	-	-	-
PSNMU-V1.4_AUG-EV-PASAV3_0056760.1	3.12738	2.10084	16.7158	4.34168e-05	0.00202146	36.4878	38.2329	66.189	63.6108	67.6727	5.91781	10.7338	15.9216	0.443661	0.25252	2.08449	1.72286	0.540647	16.1232	0.93936	11.5657	1275	-	-	-	-	-	-	-	-	-	-	-	-	-	-	UniRef90_B8LBR4	192	3e-09	204	15.0588	31.3725	1	0	Putative uncharacterized protein	Thalassiosira pseudonana	GO:0006355	regulation of transcription, DNA-dependent	-
PSNMU-V1.4_AUG-EV-PASAV3_0057060.1	1.99604	4.35542	15.2151	9.59328e-05	0.00373646	21.4191	19.1684	24.4121	25.0094	9.90623	16.6356	25.7046	31.8981	5.7676	13.6782	16.5346	28.1245	8.10971	41.8129	3.75744	46.6736	2315	-	-	-	-	-	-	-	-	-	-	-	-	-	-	-	-	-	-	-	-	-	-	-	-	-	-	-
PSNMU-V1.4_AUG-EV-PASAV3_0057300.1	-2.58139	5.64189	24.7927	6.38391e-07	6.74585e-05	62.9118	50.0768	151.769	108.084	207.852	227.244	241.793	168	24.7563	11.0688	88.7144	36.0869	102.002	4.24578	109.816	17.0407	1684	-	-	-	-	-	-	-	-	-	-	-	-	-	-	UniRef90_K0R2V0	690	1e-17	738	40.9739	28.9973	1	2	Uncharacterized protein	Thalassiosira oceanica	-	-	GO:0004386
PSNMU-V1.4_AUG-EV-PASAV3_0057750.1	-1.81448	4.60021	12.3151	0.000449308	0.0114841	6.51183	5.87	46.1066	41.1567	83.1884	113.425	42.7656	22.9491	4.03732	5.13457	41.0538	34.0381	63.6762	6.28806	33.4144	7.39113	1310	-	-	-	-	-	-	-	-	-	-	-	-	-	-	UniRef90_B7GE84	330	7e-18	698	25.1908	15.9026	1	2	Predicted protein	Phaeodactylum tricornutum (strain CCAP 1055/1)	-	-	-
PSNMU-V1.4_AUG-EV-PASAV3_0057910.1	-1.45353	4.66511	8.69176	0.00319652	0.0474286	15.2301	16.9866	23.9515	15.4949	12.2336	26.6301	50.3358	39.5844	35.8478	17.0451	46.636	29.8473	16.0993	1.93479	47.8626	9.58109	2451	-	-	-	-	-	-	-	-	-	-	-	-	-	-	-	-	-	-	-	-	-	-	-	-	-	-	-
PSNMU-V1.4_AUG-EV-PASAV3_0057950.1	8.15765	6.67609	125.592	3.7773e-29	4.59017e-25	0.0538168	0	0.0460605	0.163105	0.119352	0	0.338961	13.9451	0.443661	1.2626	0.423964	5.44795	0.30036	454.245	1.69979	310.701	2063	-	-	-	-	-	-	-	-	-	-	-	-	-	-	-	-	-	-	-	-	-	-	-	-	-	-	-
PSNMU-V1.4_AUG-EV-PASAV3_0058040.1	-1.96462	4.12953	13.6593	0.000219155	0.00717836	0.753435	0.207787	0.552726	0.869891	10.0853	17.4904	16.6656	15.0432	5.32394	4.29284	17.7358	18.7652	24.5694	0.967393	51.7095	12.0448	1966	-	-	-	-	-	-	-	-	-	-	-	-	-	-	UniRef90_A0A099K6Q5	891	8e-15	937	45.3204	25.8271	1	1	TAP domain protein	Colwellia psychrerythraea	-	-	-
PSNMU-V1.4_AUG-EV-PASAV3_0058280.1	2.55611	3.05751	16.6531	4.48777e-05	0.00207359	10.8172	15.3243	3.31636	5.11061	0.179028	2.89315	5.81884	7.57649	0.976055	17.8447	1.55453	12.1066	4.44532	24.1311	1.47614	3.49025	1563	C0NZU2	270	2e-10	176	17.2745	47.7273	1	2	1 2-dihydroxy-3-keto-5-methylthiopentene dioxygenase	1.13.11.54	Acireductone dioxygenase (Fe(2 )-requiring).	Amino-acid biosynthesis	L-methionine biosynthesis via salvage pathway	L-methionine from S-methyl-5-thio-alpha-D-ribose 1-phosphate: step 5/6.	UniRef90_G4N796	270	2e-09	177	17.2745	47.4576	1	2	1 2-dihydroxy-3-keto-5-methylthiopentene dioxygenase	Magnaporthe oryzae	GO:0019509	L-methionine salvage from methylthioadenosine	GO:0010309]---[GO:0005506
PSNMU-V1.4_AUG-EV-PASAV3_0059110.1	5.43755	5.72729	84.8011	3.29947e-20	2.51349e-17	7.21145	2.49345	1.19757	1.033	0.537085	0.854795	1.12987	14.3843	2.7507	7.5756	2.19048	16.5301	3.18381	203.153	1.5656	167.943	2179	-	-	-	-	-	-	-	-	-	-	-	-	-	-	-	-	-	-	-	-	-	-	-	-	-	-	-
PSNMU-V1.4_AUG-EV-PASAV3_0059280.1	1.82746	8.184	8.83989	0.00294718	0.0447676	99.561	210.489	78.4871	285.705	85.3965	729.732	192.813	617.978	41.1274	249.49	84.1921	224.67	169.283	788.426	183.846	516.626	2104	Q57251	705	1e-31	532	33.5076	43.609	-1	1	Putative L-lactate permease	-	-	-	-	-	UniRef90_B7G958	2025	0	689	96.2452	97.9681	-1	1	LCTP l-lactate permease	Phaeodactylum tricornutum (strain CCAP 1055/1)	-	-	GO:0015129
PSNMU-V1.4_AUG-EV-PASAV3_0061200.1	-2.79059	2.84283	17.7911	2.46531e-05	0.00129131	0.430534	0.779203	0.460605	0.652418	1.84996	1.51233	0.677923	0.549021	7.71971	1.13634	8.58526	1.39691	0.660791	0.483697	30.3279	3.21651	2837	-	-	-	-	-	-	-	-	-	-	-	-	-	-	-	-	-	-	-	-	-	-	-	-	-	-	-
PSNMU-V1.4_AUG-EV-PASAV3_0061800.1	-1.98713	9.14632	9.23938	0.00236865	0.0376259	18.7282	22.0774	21.6024	20.1162	39.5056	61.5452	20.9591	19.4353	1306.27	373.267	521.935	175.033	598.917	180.096	1023.63	199.355	3851	-	-	-	-	-	-	-	-	-	-	-	-	-	-	-	-	-	-	-	-	-	-	-	-	-	-	-
PSNMU-V1.4_AUG-EV-PASAV3_0061950.1	5.39037	8.17871	56.8314	4.74833e-14	1.44254e-11	0.699618	1.6623	2.80969	3.37083	1.13385	0.591781	4.51949	138.079	7.49788	26.9355	5.8295	23.5147	12.9755	1091.22	24.8707	996.912	2647	Q6VTH5	333	3e-13	218	12.5803	50	1	1	Radial spoke head 1 homolog	-	-	-	-	-	UniRef90_B8BQ76	666	4e-28	241	25.1606	78.0083	1	1	Uncharacterized protein	Thalassiosira pseudonana	-	-	-
PSNMU-V1.4_AUG-EV-PASAV3_0062410.1	-3.05503	-1.38832	8.64832	0.00327363	0.0481585	0	0	0	0	0	0	0	0	0.443661	0.12626	0	0	0	0	1.52087	0.0684364	952	-	-	-	-	-	-	-	-	-	-	-	-	-	-	-	-	-	-	-	-	-	-	-	-	-	-	-
PSNMU-V1.4_AUG-EV-PASAV3_0062680.1	2.03652	3.38323	11.8018	0.000591738	0.0139899	0.107634	0.571415	1.28969	1.46794	0.0596761	0.0657535	0.79091	2.36079	2.04084	2.60937	11.129	14.1554	1.14137	20.4227	6.30713	26.1427	469	-	-	-	-	-	-	-	-	-	-	-	-	-	-	-	-	-	-	-	-	-	-	-	-	-	-	-
PSNMU-V1.4_AUG-EV-PASAV3_0063100.1	2.38441	5.32326	21.2785	3.97153e-06	0.000294281	4.62824	2.85708	23.4909	27.1297	1.79028	1.24932	3.27663	3.73334	9.80492	24.284	38.7927	110.868	4.20503	106.145	9.16994	33.0548	1228	-	-	-	-	-	-	-	-	-	-	-	-	-	-	UniRef90_B7G731	390	1e-13	332	31.759	37.6506	-1	0	Spondin like protein	Phaeodactylum tricornutum (strain CCAP 1055/1)	-	-	-
PSNMU-V1.4_AUG-EV-PASAV3_0063520.1	4.12776	8.06857	24.2378	8.51427e-07	8.34399e-05	4.95114	5.40247	3.54666	2.17473	27.3913	20.0548	5.98832	338.691	6.29999	6.98638	2.47312	273.515	25.2302	76.2091	12.8826	1654.93	1498	-	-	-	-	-	-	-	-	-	-	-	-	-	-	UniRef90_F0Y980	249	2e-10	358	16.6222	24.581	1	1	Putative uncharacterized protein	Aureococcus anophagefferens	-	-	GO:0008233
PSNMU-V1.4_AUG-EV-PASAV3_0063720.1	2.84823	2.42655	13.1408	0.000288932	0.00854283	0	0	0.184242	0.163105	5.07247	0.263014	0.112987	0	0.0443661	0.0420867	0.353303	0.745019	2.16259	37.5134	0.0894628	0.410618	1462	-	-	-	-	-	-	-	-	-	-	-	-	-	-	-	-	-	-	-	-	-	-	-	-	-	-	-
PSNMU-V1.4_AUG-EV-PASAV3_0064370.1	2.7606	4.50034	27.9822	1.22435e-07	1.53385e-05	7.10381	13.662	8.47514	9.13386	7.10145	7.49589	11.2422	19.051	3.28309	5.72379	7.73734	16.7164	9.31115	85.0231	2.86281	46.1945	2853	-	-	-	-	-	-	-	-	-	-	-	-	-	-	UniRef90_K0SVN0	717	6e-29	1324	25.1314	15.3323	1	0	Uncharacterized protein (Fragment)	Thalassiosira oceanica	-	-	GO:0003677
PSNMU-V1.4_AUG-EV-PASAV3_0064640.1	2.37963	8.65064	13.3323	0.000260875	0.00804609	88.5286	103.998	159.462	170.825	57.7664	71.0795	60.9566	38.5413	162.158	309.253	147.398	191.004	93.6521	1730.72	55.6011	443.536	3225	P21783	801	5e-08	2524	24.8372	8.71632	-1	0	Neurogenic locus notch homolog protein 1	-	-	-	-	-	UniRef90_B7FY76	762	2e-39	736	23.6279	36.9565	-1	2	Predicted protein	Phaeodactylum tricornutum (strain CCAP 1055/1)	-	-	-
PSNMU-V1.4_AUG-EV-PASAV3_0064650.1	2.33068	5.60791	20.6253	5.58525e-06	0.000385636	13.9924	15.8438	22.5236	27.619	8.17562	9.66576	8.02209	4.99609	21.6063	41.7079	18.5837	24.6788	11.3536	206.216	5.90455	50.9167	929	-	-	-	-	-	-	-	-	-	-	-	-	-	-	UniRef90_B7FY76	381	8e-21	736	41.0118	19.4293	1	2	Predicted protein	Phaeodactylum tricornutum (strain CCAP 1055/1)	-	-	-
PSNMU-V1.4_AUG-EV-PASAV3_0065120.1	2.49958	8.63536	14.9709	0.000109179	0.00413317	298.037	186.801	32.5187	31.0442	76.9821	46.5534	91.6326	84.11	278.664	259.001	75.5715	159.527	79.1147	1453.94	61.5504	702.225	3834	-	-	-	-	-	-	-	-	-	-	-	-	-	-	UniRef90_R1DPG5	549	3e-20	346	14.3192	52.6012	-1	2	Uncharacterized protein	Emiliania huxleyi CCMP1516	-	-	-
PSNMU-V1.4_AUG-EV-PASAV3_0065480.1	-1.88839	5.30383	14.6225	0.000131335	0.00472186	1.02252	1.19478	4.60605	3.75141	3.40154	3.15617	4.06754	2.36079	43.4788	28.1139	48.5438	21.7452	85.6025	8.06161	61.1926	11.1551	2004	Q695T8	459	3e-07	641	22.9042	22.3089	1	0	Rhomboid-like protease 4	3.4.21.105	Rhomboid protease.	-	-	-	UniRef90_B7G5Q6	795	1e-55	522	39.6707	49.0421	1	0	Predicted protein	Phaeodactylum tricornutum (strain CCAP 1055/1)	-	-	GO:0004252
PSNMU-V1.4_AUG-EV-PASAV3_0065600.1	-1.78655	4.00136	11.5306	0.000684597	0.0154346	3.98244	2.33761	0.967271	1.033	0.179028	0.19726	0.79091	0.219608	27.0633	14.8566	16.04	7.77614	37.605	4.29953	14.5824	2.18996	1553	-	-	-	-	-	-	-	-	-	-	-	-	-	-	-	-	-	-	-	-	-	-	-	-	-	-	-
PSNMU-V1.4_AUG-EV-PASAV3_0065620.1	3.24028	4.21269	29.3789	5.95233e-08	7.94865e-06	1.66832	2.64929	4.46787	5.27372	2.44672	2.89315	3.89806	5.60001	2.12957	1.64138	4.94624	8.89367	1.62194	110.659	2.19184	12.2501	345	-	-	-	-	-	-	-	-	-	-	-	-	-	-	UniRef90_B7G9A3	258	2e-10	2798	74.7826	3.28806	1	2	Predicted protein	Phaeodactylum tricornutum (strain CCAP 1055/1)	-	-	-
PSNMU-V1.4_AUG-EV-PASAV3_0065640.1	-1.63686	6.40447	9.80621	0.00173924	0.0301839	73.729	57.3493	41.7769	43.712	49.1134	32.9425	41.0143	37.9922	147.207	83.6683	109.807	41.4883	116.419	18.9717	121.535	26.8271	1967	-	-	-	-	-	-	-	-	-	-	-	-	-	-	UniRef90_B7FVJ6	711	2e-58	300	36.1464	79.3333	-1	1	Predicted protein	Phaeodactylum tricornutum (strain CCAP 1055/1)	-	-	-
PSNMU-V1.4_AUG-EV-PASAV3_0065930.1	-1.57573	6.10955	9.18851	0.00243539	0.0384349	25.1863	18.0775	55.6872	46.9741	158.559	103.43	92.028	83.2316	18.1457	16.1613	118.039	60.7656	137.925	18.9717	114.02	64.2617	1044	-	-	-	-	-	-	-	-	-	-	-	-	-	-	-	-	-	-	-	-	-	-	-	-	-	-	-
PSNMU-V1.4_AUG-EV-PASAV3_0066060.1	1.77609	6.39396	11.5129	0.000691138	0.0154958	68.4549	80.7254	47.9029	88.0765	63.9728	50.7617	66.3235	51.608	24.6676	40.9503	32.1506	55.9696	65.6586	264.367	25.9889	143.922	3319	-	-	-	-	-	-	-	-	-	-	-	-	-	-	UniRef90_B7FPR9	603	1e-19	261	18.1681	65.1341	1	0	Predicted protein	Phaeodactylum tricornutum (strain CCAP 1055/1)	-	-	-
PSNMU-V1.4_AUG-EV-PASAV3_0066390.1	-1.59591	6.12576	9.81832	0.00172782	0.0300379	18.2439	17.2983	4.37575	4.40382	1.67093	3.02466	7.96559	4.77648	144.101	58.753	60.9094	28.6832	90.228	23.4324	105.611	29.017	2175	P52550	306	3e-23	757	14.069	13.4742	1	0	Myb-related protein A	-	-	-	-	-	UniRef90_B8C7R6	954	6e-76	1100	43.8621	34.5455	1	0	Uncharacterized protein	Thalassiosira pseudonana	-	-	GO:0003682]---[GO:0003677
PSNMU-V1.4_AUG-EV-PASAV3_0067140.1	2.21126	6.21076	17.0072	3.72379e-05	0.00178998	4.95114	7.48035	24.6884	27.4016	2.68542	3.09041	11.5812	8.0157	17.9239	24.2419	86.6652	119.995	4.20503	148.817	28.0913	173.828	1961	P12007	483	5e-28	424	24.6303	37.5	-1	0	Isovaleryl-CoA dehydrogenase mitochondrial	1.3.8.4	Isovaleryl-CoA dehydrogenase.	Amino-acid degradation	L-leucine degradation	(S)-3-hydroxy-3-methylglutaryl-CoA from 3-isovaleryl-CoA: step 1/3.	UniRef90_W7TQM7	528	2e-68	467	26.925	37.4732	-1	0	Isovaleryl-dehydrogenase	Nannochloropsis gaditana	-	-	GO:0003995]---[GO:0050660
PSNMU-V1.4_AUG-EV-PASAV3_0067250.1	1.77316	6.33688	11.5694	0.000670457	0.0152859	5.65076	6.28557	7.92241	10.0581	13.6061	27.0904	19.8292	70.659	15.7943	40.4874	21.6221	77.0629	50.1	219.921	50.1439	154.187	2692	-	-	-	-	-	-	-	-	-	-	-	-	-	-	-	-	-	-	-	-	-	-	-	-	-	-	-
PSNMU-V1.4_AUG-EV-PASAV3_0067320.1	1.73312	5.23083	11.4501	0.000714898	0.015882	3.92862	9.24654	1.15151	1.41357	0.238704	0.394521	3.5026	11.5294	23.6915	35.3107	17.9125	18.3461	7.2687	20.584	12.659	154.871	3121	-	-	-	-	-	-	-	-	-	-	-	-	-	-	UniRef90_UPI0003827311	723	3e-66	409	23.1657	58.9242	1	1	hypothetical protein	Succinimonas amylolytica	-	-	-
PSNMU-V1.4_AUG-EV-PASAV3_0067510.1	3.2632	6.11186	35.7055	2.29515e-09	4.25658e-07	7.42671	8.2076	5.71151	5.9805	3.34186	9.33699	9.15196	28.4942	9.31689	13.1731	10.4224	27.7054	11.2334	260.39	19.2345	179.03	1325	-	-	-	-	-	-	-	-	-	-	-	-	-	-	-	-	-	-	-	-	-	-	-	-	-	-	-
PSNMU-V1.4_AUG-EV-PASAV3_0067650.1	-3.33697	2.25515	19.6379	9.35931e-06	0.000598602	0.0538168	0.0519469	0	0	1.43223	1.51233	0	0.0549021	4.43661	0.6313	5.75884	0.698455	0.961151	0.107488	21.158	1.43716	1077	-	-	-	-	-	-	-	-	-	-	-	-	-	-	-	-	-	-	-	-	-	-	-	-	-	-	-
PSNMU-V1.4_AUG-EV-PASAV3_0068080.1	1.82505	5.24524	13.7329	0.00021073	0.00692783	68.4011	63.2713	77.612	90.36	48.5763	60.4274	53.6124	55.9452	7.80844	14.8566	25.8618	27.9382	30.5766	123.988	3.66798	63.8511	2203	-	-	-	-	-	-	-	-	-	-	-	-	-	-	-	-	-	-	-	-	-	-	-	-	-	-	-
PSNMU-V1.4_AUG-EV-PASAV3_0068280.1	1.50503	5.57293	9.34502	0.00223593	0.0363735	21.9572	20.7787	28.0969	25.2268	24.2285	19.3315	23.7838	29.8118	24.8894	31.0179	32.6099	38.6013	19.223	113.83	22.4104	92.1838	727	-	-	-	-	-	-	-	-	-	-	-	-	-	-	-	-	-	-	-	-	-	-	-	-	-	-	-
PSNMU-V1.4_AUG-EV-PASAV3_0069160.1	-1.65367	4.93866	11.305	0.000772999	0.0169252	0.591985	0.883097	0.138182	0.0543682	0.537085	0.460274	0.282468	0.27451	55.3246	39.3089	20.1383	9.77838	79.0546	7.14796	21.2027	4.03775	1875	-	-	-	-	-	-	-	-	-	-	-	-	-	-	UniRef90_A0A084G4Y4	201	5e-08	1525	10.72	4.45902	1	2	Uncharacterized protein	Scedosporium apiospermum	-	-	-
PSNMU-V1.4_AUG-EV-PASAV3_0069270.2	1.73266	4.32991	10.3668	0.001283	0.0246303	14.3153	7.48035	1.01333	1.73978	17.1867	19.0685	24.8007	59.459	2.4845	6.06048	0.741936	4.51668	14.6575	22.4113	12.1669	88.9673	3480	-	-	-	-	-	-	-	-	-	-	-	-	-	-	-	-	-	-	-	-	-	-	-	-	-	-	-
PSNMU-V1.4_AUG-EV-PASAV3_0069720.1	2.48348	5.30287	23.7164	1.11626e-06	0.000104344	22.2801	38.3368	40.4872	117.49	42.1313	111.058	46.1553	68.408	1.86338	11.0267	6.35945	32.874	37.7252	156.449	5.23357	55.4334	1029	-	-	-	-	-	-	-	-	-	-	-	-	-	-	-	-	-	-	-	-	-	-	-	-	-	-	-
PSNMU-V1.4_AUG-EV-PASAV3_0069970.1	-1.48713	5.68964	9.02852	0.00265799	0.0412949	39.4477	60.9337	25.2412	61.5448	37.1185	44.0548	42.5397	32.4471	62.2901	34.2165	74.017	58.9962	70.7046	8.81403	87.4052	15.9457	1520	-	-	-	-	-	-	-	-	-	-	-	-	-	-	UniRef90_K0SRV7	273	2e-07	923	17.9605	9.42579	1	1	Uncharacterized protein (Fragment)	Thalassiosira oceanica	-	-	-
PSNMU-V1.4_AUG-EV-PASAV3_0070090.1	-3.37122	2.88401	23.461	1.27474e-06	0.000114745	0.269084	0.311681	0.0921211	0	1.55158	1.90685	0.0564936	0.109804	9.36125	1.85181	4.69893	0.605328	0.480575	0.214976	35.2484	1.36873	2768	-	-	-	-	-	-	-	-	-	-	-	-	-	-	-	-	-	-	-	-	-	-	-	-	-	-	-
PSNMU-V1.4_AUG-EV-PASAV3_0070830.1	1.65475	5.73663	9.43924	0.00212392	0.0349751	26.3164	22.9605	25.6557	24.0307	26.4365	23.0795	16.5526	11.2	10.1155	21.6746	21.3395	21.4659	30.4565	292.637	5.27831	12.387	2124	-	-	-	-	-	-	-	-	-	-	-	-	-	-	-	-	-	-	-	-	-	-	-	-	-	-	-
PSNMU-V1.4_AUG-EV-PASAV3_0071330.1	-1.80232	5.30615	13.388	0.000253242	0.00787059	0.430534	0.103894	0.184242	0.326209	1.13385	0.394521	0.0564936	0.164706	82.7428	31.1441	48.4025	16.2973	51.9021	10.2651	54.8854	13.7557	2347	Q6BEA2	855	2e-16	328	36.4295	72.561	-1	0	Serine protease 27	-	-	-	-	-	UniRef90_K0TRG3	954	3e-24	453	40.6476	57.8366	-1	0	Uncharacterized protein	Thalassiosira oceanica	-	-	GO:0004252
PSNMU-V1.4_AUG-EV-PASAV3_0071340.1	-2.14881	5.01702	16.8471	4.05151e-05	0.00191572	0.645801	0.83115	1.52	1.52231	17.9028	25.9069	1.18637	1.26275	26.3535	4.37701	52.5362	5.82046	10.2122	12.6836	122.117	14.3716	1027	-	-	-	-	-	-	-	-	-	-	-	-	-	-	-	-	-	-	-	-	-	-	-	-	-	-	-
PSNMU-V1.4_AUG-EV-PASAV3_0071530.1	-2.12013	3.70958	14.7422	0.000123257	0.00455263	0.0538168	0	0.0460605	0	0.179028	0.0657535	0	0.0549021	16.6817	7.91229	16.9232	6.84486	16.0392	0.859905	31.5804	4.24305	1743	-	-	-	-	-	-	-	-	-	-	-	-	-	-	-	-	-	-	-	-	-	-	-	-	-	-	-
PSNMU-V1.4_AUG-EV-PASAV3_0071800.1	-1.91546	5.14738	14.2485	0.000160185	0.00549879	2.2603	2.38956	0.414545	0.380577	10.2046	14.663	1.86429	2.36079	60.8703	14.562	52.2535	6.47235	10.873	17.8968	94.6069	17.0407	1279	-	-	-	-	-	-	-	-	-	-	-	-	-	-	-	-	-	-	-	-	-	-	-	-	-	-	-
PSNMU-V1.4_AUG-EV-PASAV3_0072110.1	-2.71622	4.18622	25.0416	5.61065e-07	5.98075e-05	1.13015	0.571415	0.0921211	0.0543682	3.34186	5.72055	0.395455	0.549021	28.4387	5.21875	20.7036	2.0488	6.90827	3.06341	64.3238	6.91207	1067	-	-	-	-	-	-	-	-	-	-	-	-	-	-	-	-	-	-	-	-	-	-	-	-	-	-	-
PSNMU-V1.4_AUG-EV-PASAV3_0072490.1	-2.57313	4.42275	23.7944	1.07195e-06	0.00010098	56.2923	10.1296	1.24363	0.434946	98.3462	102.575	88.4124	64.0158	22.5824	21.8851	0.600615	1.0244	66.6197	0.698673	40.4819	4.31149	788	-	-	-	-	-	-	-	-	-	-	-	-	-	-	-	-	-	-	-	-	-	-	-	-	-	-	-
PSNMU-V1.4_AUG-EV-PASAV3_0072560.1	-2.1976	6.94823	15.0054	0.000107204	0.00409667	2.79847	3.16876	0.644847	0.869891	22.7963	35.0466	5.47988	4.61178	174.98	39.0985	138.989	26.4016	66.0791	42.3503	399.541	55.5703	720	-	-	-	-	-	-	-	-	-	-	-	-	-	-	-	-	-	-	-	-	-	-	-	-	-	-	-
PSNMU-V1.4_AUG-EV-PASAV3_0072880.1	1.54568	3.97483	8.698	0.0031856	0.0473244	35.1962	29.0383	52.0023	50.5081	21.6027	16.7671	30.0546	30.5256	6.21126	12.5418	12.3303	16.5767	7.50899	34.0737	6.44132	29.2908	3649	-	-	-	-	-	-	-	-	-	-	-	-	-	-	UniRef90_B7FPM5	990	5e-13	617	27.1307	41.9773	1	1	Predicted protein	Phaeodactylum tricornutum (strain CCAP 1055/1)	GO:0000077]---[GO:0006281	DNA damage checkpoint]---[DNA repair	-
PSNMU-V1.4_AUG-EV-PASAV3_0074420.1	-1.46008	5.40619	8.93529	0.00279713	0.0429719	9.25649	9.29849	3.22424	2.88152	3.22251	2.16986	5.64936	2.19608	64.464	46.7162	66.0323	24.7719	71.005	6.93299	42.808	14.3716	2626	-	-	-	-	-	-	-	-	-	-	-	-	-	-	-	-	-	-	-	-	-	-	-	-	-	-	-
PSNMU-V1.4_AUG-EV-PASAV3_0074600.1	-2.49748	3.531	18.5818	1.62765e-05	0.000955519	0.968702	0.259734	0.138182	0.271841	3.16283	3.28767	0.451949	0.329413	19.1662	2.77772	11.8003	1.72286	3.48417	2.57972	39.8557	5.61178	1621	-	-	-	-	-	-	-	-	-	-	-	-	-	-	-	-	-	-	-	-	-	-	-	-	-	-	-
PSNMU-V1.4_AUG-EV-PASAV3_0075130.1	2.00715	5.83694	14.8738	0.000114946	0.00428473	39.5015	19.532	1.19757	4.7844	95.8398	86.5315	15.4227	36.2354	22.0943	36.447	2.61444	23.0956	71.4856	195.736	11.0039	74.8009	2163	-	-	-	-	-	-	-	-	-	-	-	-	-	-	UniRef90_B7S3K3	606	6e-27	532	28.0166	34.9624	1	1	Predicted protein	Phaeodactylum tricornutum (strain CCAP 1055/1)	-	-	-
PSNMU-V1.4_AUG-EV-PASAV3_0075460.1	2.2368	2.35659	10.4727	0.00121154	0.0236047	6.88855	4.83106	6.81696	8.10086	4.59506	3.87945	4.35001	1.48236	3.28309	4.33493	3.28572	2.88695	0.961151	12.8986	0.0894628	12.5923	1717	-	-	-	-	-	-	-	-	-	-	-	-	-	-	-	-	-	-	-	-	-	-	-	-	-	-	-
PSNMU-V1.4_AUG-EV-PASAV3_0076100.1	-2.30081	6.3153	18.5371	1.66629e-05	0.000973498	4.19771	4.67522	5.4812	8.42707	22.9156	26.7617	4.97143	5.43531	154.439	32.7855	103.341	25.5635	34.1208	20.9064	219.452	26.2111	3588	-	-	-	-	-	-	-	-	-	-	-	-	-	-	-	-	-	-	-	-	-	-	-	-	-	-	-
PSNMU-V1.4_AUG-EV-PASAV3_0076150.1	1.98511	5.49463	15.3543	8.91195e-05	0.00351617	23.0874	18.1295	2.21091	1.25047	6.56437	4.60274	11.1292	13.2863	29.5035	13.8044	3.851	22.5834	6.78813	81.5298	25.3627	160.962	2611	P16066	636	2e-33	1061	24.3585	19.5099	1	2	Atrial natriuretic peptide receptor 1	4.6.1.2	Guanylate cyclase.	-	-	-	UniRef90_B7G0V6	2019	1e-147	1987	77.3267	35.4303	1	2	Predicted protein	Phaeodactylum tricornutum (strain CCAP 1055/1)	GO:0009190]---[GO:0035556	cyclic nucleotide biosynthetic process]---[intracellular signal transduction	GO:0004114]---[GO:0016849
PSNMU-V1.4_AUG-EV-PASAV3_0076560.1	-2.08697	6.13133	16.2182	5.64489e-05	0.00249443	2.04504	0.883097	1.33576	1.35921	2.86445	4.40548	1.7513	7.35688	103.817	47.2212	96.3457	27.9382	97.9773	8.27659	139.92	25.1161	1783	-	-	-	-	-	-	-	-	-	-	-	-	-	-	-	-	-	-	-	-	-	-	-	-	-	-	-
PSNMU-V1.4_AUG-EV-PASAV3_0076770.2	-2.00965	4.20673	14.9173	0.000112328	0.004213	0.645801	0.883097	0.276363	0.108736	4.41603	6.70685	1.29935	1.31765	29.0155	5.72379	24.2013	3.35259	4.62554	3.97706	56.0485	14.3716	660	-	-	-	-	-	-	-	-	-	-	-	-	-	-	-	-	-	-	-	-	-	-	-	-	-	-	-
PSNMU-V1.4_AUG-EV-PASAV3_0076800.1	2.01905	6.89407	13.0382	0.000305199	0.00889394	73.6752	83.5305	10.0412	17.1804	177.298	255.518	23.5013	86.5806	40.2844	110.94	12.8249	52.0582	102.363	308.169	37.4849	246.987	1409	-	-	-	-	-	-	-	-	-	-	-	-	-	-	-	-	-	-	-	-	-	-	-	-	-	-	-
PSNMU-V1.4_AUG-EV-PASAV3_0077170.1	4.08783	1.70106	23.3289	1.36534e-06	0.000121106	11.8397	7.37645	12.0679	11.1999	10.682	6.37809	3.5026	9.38826	0.399295	0.37878	0.671276	2.14193	0.0600719	15.6395	0.268388	5.95396	527	-	-	-	-	-	-	-	-	-	-	-	-	-	-	UniRef90_B8LD96	183	3e-16	234	34.7249	26.0684	1	2	Predicted protein	Thalassiosira pseudonana	-	-	-
PSNMU-V1.4_AUG-EV-PASAV3_0077320.1	-2.87831	0.520393	10.4375	0.00123482	0.0238926	0.107634	0.0519469	0	0	0.29838	0.263014	0	0.0549021	1.59718	0.336693	2.01383	0.139691	0.360431	0.107488	5.09938	0.479055	1255	-	-	-	-	-	-	-	-	-	-	-	-	-	-	UniRef90_B5Y5T8	522	9e-09	648	41.5936	24.0741	1	2	Predicted protein	Phaeodactylum tricornutum (strain CCAP 1055/1)	-	-	-
PSNMU-V1.4_AUG-EV-PASAV3_0077650.1	6.49817	5.60644	102.955	3.42881e-24	4.16669e-21	0.0538168	0	1.33576	1.30484	0	0.0657535	2.71169	13.0667	0.354929	1.97807	0.635945	14.0622	0.660791	277.158	2.01291	76.9909	957	-	-	-	-	-	-	-	-	-	-	-	-	-	-	-	-	-	-	-	-	-	-	-	-	-	-	-
PSNMU-V1.4_AUG-EV-PASAV3_0078030.1	-1.75459	3.85864	10.7683	0.00103254	0.0209823	8.39542	8.41539	7.2315	9.46007	5.19182	6.44384	2.48572	2.6902	32.964	7.70186	27.487	8.47459	2.64316	4.19204	25.5864	6.29614	2363	Q9UL52	516	2e-07	423	21.8366	44.9173	1	0	Transmembrane protease serine 11E	-	-	-	-	-	UniRef90_B7FW25	714	5e-16	607	30.2158	37.397	1	0	Predicted protein	Phaeodactylum tricornutum (strain CCAP 1055/1)	-	-	GO:0004252
PSNMU-V1.4_AUG-EV-PASAV3_0078440.1	-3.33936	5.34796	39.8523	2.73906e-10	5.73881e-08	1.23779	0.935043	0.276363	0.217473	6.08696	8.4822	1.63831	1.59216	57.0548	7.74394	52.0415	4.14417	7.2687	1.12863	166.669	12.4554	3107	-	-	-	-	-	-	-	-	-	-	-	-	-	-	-	-	-	-	-	-	-	-	-	-	-	-	-
PSNMU-V1.4_AUG-EV-PASAV3_0078500.1	-1.55704	5.67967	9.90906	0.00164467	0.0290073	0.591985	0.519469	0.0921211	0.0543682	0.417733	0.394521	0.564936	0.384315	63.3548	49.3256	54.4793	29.987	92.8712	8.11536	81.769	19.2306	813	-	-	-	-	-	-	-	-	-	-	-	-	-	-	-	-	-	-	-	-	-	-	-	-	-	-	-
PSNMU-V1.4_AUG-EV-PASAV3_0078860.1	1.91655	4.47668	14.3121	0.000154864	0.00536156	35.25	42.5964	35.8812	35.3937	60.0938	45.9617	39.15	64.6198	5.19084	13.8044	8.33795	16.8095	18.2619	67.9863	5.32304	38.1191	3609	B6SFA4	936	1e-35	818	25.9352	35.8191	1	0	Probable helicase MAGATAMA 3	-	-	-	-	-	UniRef90_K0TIE7	1038	8e-73	868	28.7614	38.0184	1	0	Uncharacterized protein	Thalassiosira oceanica	GO:0006351	transcription, DNA-dependent	GO:0003677
PSNMU-V1.4_AUG-EV-PASAV3_0078900.1	-1.76881	7.53362	9.32956	0.00225486	0.0365284	34.7118	39.7393	127.588	61.4904	511.006	96	77.8481	23.6079	224.404	81.7323	339.524	142.857	295.494	86.5817	272.593	41.8146	989	-	-	-	-	-	-	-	-	-	-	-	-	-	-	-	-	-	-	-	-	-	-	-	-	-	-	-
PSNMU-V1.4_AUG-EV-PASAV3_0079060.1	-1.62949	4.76608	10.6993	0.00107179	0.0214569	5.48931	1.35062	8.42908	4.73003	8.71271	18.0164	9.94287	2.5804	20.3641	2.94607	42.0784	20.4415	4.86582	7.6854	95.6805	17.9988	1455	-	-	-	-	-	-	-	-	-	-	-	-	-	-	-	-	-	-	-	-	-	-	-	-	-	-	-
PSNMU-V1.4_AUG-EV-PASAV3_0079470.1	5.65707	9.06882	53.5053	2.57891e-13	7.46164e-11	2.85229	1.81814	29.663	11.8523	10.503	16.0438	5.87533	82.1884	18.3676	89.35	30.1014	138.248	13.6363	2538.92	19.2345	1256.77	4189	-	-	-	-	-	-	-	-	-	-	-	-	-	-	-	-	-	-	-	-	-	-	-	-	-	-	-
PSNMU-V1.4_AUG-EV-PASAV3_0079540.1	-1.50821	4.79187	9.38226	0.00219095	0.0357855	2.31412	2.4415	6.12605	6.36108	1.13385	5.32603	5.14092	4.33726	45.4309	13.9307	26.8864	11.4547	23.6683	15.1558	60.2532	16.5616	976	-	-	-	-	-	-	-	-	-	-	-	-	-	-	-	-	-	-	-	-	-	-	-	-	-	-	-
PSNMU-V1.4_AUG-EV-PASAV3_0079640.1	5.85234	4.86086	95.2033	1.71807e-22	1.898e-19	0.376717	0.259734	2.25697	1.57668	0.358056	0.328767	2.25974	8.56473	0.532394	5.34501	1.80185	21.5124	1.02122	110.175	0.715703	84.382	3804	-	-	-	-	-	-	-	-	-	-	-	-	-	-	UniRef90_B7FS12	600	4e-28	1385	15.7729	11.2635	1	1	Predicted protein	Phaeodactylum tricornutum (strain CCAP 1055/1)	-	-	-
PSNMU-V1.4_AUG-EV-PASAV3_0080730.1	-2.93353	1.60901	13.1046	0.000294565	0.00866721	0.107634	0.0519469	0	0	0	0.0657535	0	0	6.52182	1.68347	0.388633	0.0931274	10.2122	0.161232	3.08647	0.547491	810	-	-	-	-	-	-	-	-	-	-	-	-	-	-	-	-	-	-	-	-	-	-	-	-	-	-	-
PSNMU-V1.4_AUG-EV-PASAV3_0081970.1	-1.90681	2.80087	9.02564	0.00266218	0.0412949	5.11259	6.23362	8.38302	10.2212	3.22251	10.5863	11.5247	6.64315	7.80844	3.24067	16.6052	8.24177	8.35	0.591185	10.3777	0.958109	1776	-	-	-	-	-	-	-	-	-	-	-	-	-	-	UniRef90_K0SL59	1074	3e-52	387	60.473	82.1705	1	0	Uncharacterized protein	Thalassiosira oceanica	-	-	-
PSNMU-V1.4_AUG-EV-PASAV3_0082470.1	1.8474	4.61821	13.5695	0.000229888	0.00741342	33.9046	23.428	29.0181	31.6423	20.7673	11.3753	24.4617	11.0902	15.2176	20.9592	14.4501	20.1621	9.85179	56.8612	4.42841	51.6695	3921	-	-	-	-	-	-	-	-	-	-	-	-	-	-	UniRef90_B7GB75	141	1e-12	934	3.59602	5.03212	1	0	Predicted protein	Phaeodactylum tricornutum (strain CCAP 1055/1)	-	-	GO:0043565]---[GO:0003700
PSNMU-V1.4_AUG-EV-PASAV3_0082570.1	6.00939	5.45265	85.7521	2.03965e-20	1.9066e-17	0.376717	0.259734	2.02666	1.95726	1.61125	1.31507	0.677923	1.48236	0.621126	1.01008	1.48387	3.53884	0.360431	297.205	0.849897	30.3857	1752	-	-	-	-	-	-	-	-	-	-	-	-	-	-	-	-	-	-	-	-	-	-	-	-	-	-	-
PSNMU-V1.4_AUG-EV-PASAV3_0082740.1	2.95079	1.22655	12.8989	0.000328774	0.00933472	107.849	125.556	240.574	207.904	255.712	31.8904	49.9403	75.2159	0.399295	0.6313	0.918588	0.745019	0.720863	8.11536	0.178926	6.70676	1176	Q6GL69	444	2e-24	276	37.7551	53.2609	1	0	MKI67 FHA domain-interacting nucleolar phosphoprotein-like	-	-	-	-	-	UniRef90_B8BRY7	426	6e-31	144	36.2245	98.6111	1	0	Uncharacterized protein (Fragment)	Thalassiosira pseudonana	-	-	GO:0003676]---[GO:0000166
PSNMU-V1.4_AUG-EV-PASAV3_0083020.1	-2.36415	5.37022	22.0146	2.70591e-06	0.000225243	4.41298	3.42849	1.70424	0.92426	3.69992	4.40548	2.25974	0.658825	77.2858	36.5312	13.0369	10.2906	118.282	6.87924	47.3258	2.73745	1803	-	-	-	-	-	-	-	-	-	-	-	-	-	-	UniRef90_B7T1F7	1341	3e-110	599	74.376	75.626	1	0	SIT3	Phaeodactylum tricornutum	GO:0015708	silicate transport	-
PSNMU-V1.4_AUG-EV-PASAV3_0083530.1	5.10005	6.68007	65.9977	4.51443e-16	1.95926e-13	1.07634	0.883097	0.460605	0.815523	4.83376	0.854795	0.169481	2.08628	1.06479	1.05217	1.13057	2.28162	21.9863	531.529	3.04174	215.643	993	-	-	-	-	-	-	-	-	-	-	-	-	-	-	-	-	-	-	-	-	-	-	-	-	-	-	-
PSNMU-V1.4_AUG-EV-PASAV3_0084100.1	-1.63416	6.15234	10.1738	0.00142448	0.0265089	1.45305	1.71425	0.552726	0.706787	0.29838	0.460274	0.225974	0.494119	136.426	83.0791	82.8849	29.8008	86.1431	5.26692	107.49	25.253	1904	-	-	-	-	-	-	-	-	-	-	-	-	-	-	-	-	-	-	-	-	-	-	-	-	-	-	-
PSNMU-V1.4_AUG-EV-PASAV3_0084720.1	2.38118	8.79631	13.2661	0.000270253	0.00820351	182.385	130.594	56.8387	62.7409	143.7	138.28	121.574	132.094	181.191	218.177	126.871	167.21	127.413	989.805	123.28	1473.43	3208	-	-	-	-	-	-	-	-	-	-	-	-	-	-	UniRef90_UPI000486DFE1	828	1e-07	668	25.8105	41.6168	-1	2	hypothetical protein	Curvibacter gracilis	-	-	-
PSNMU-V1.4_AUG-EV-PASAV3_0084730.1	2.39862	7.76067	15.4599	8.42723e-05	0.00337514	98.7	67.3751	25.1951	29.4132	67.6727	61.4795	53.4429	66.8707	96.2301	112.161	53.3488	64.3045	54.4852	453.6	63.2055	758.822	1735	-	-	-	-	-	-	-	-	-	-	-	-	-	-	-	-	-	-	-	-	-	-	-	-	-	-	-
PSNMU-V1.4_AUG-EV-PASAV3_0084880.1	-1.83041	7.33238	10.1864	0.00141483	0.0264507	0.914885	0.883097	0.0921211	0.434946	0.179028	0.460274	0.225974	0.329413	375.559	207.992	142.558	48.7522	228.153	15.4783	199.368	33.6023	1652	-	-	-	-	-	-	-	-	-	-	-	-	-	-	-	-	-	-	-	-	-	-	-	-	-	-	-
PSNMU-V1.4_AUG-EV-PASAV3_0084990.1	-3.82827	2.61399	27.7311	1.39403e-07	1.72859e-05	0.269084	0.467522	0.0460605	0	1.55158	2.89315	0.451949	0.494119	12.6887	1.55721	6.32412	0.512201	0.540647	0	22.9472	0.821236	1865	-	-	-	-	-	-	-	-	-	-	-	-	-	-	UniRef90_R1DZ97	498	2e-34	169	26.7024	95.858	1	1	Uncharacterized protein	Emiliania huxleyi CCMP1516	-	-	GO:0004601
PSNMU-V1.4_AUG-EV-PASAV3_0085380.1	2.12703	6.07575	10.3374	0.0013036	0.0249079	0.16145	0.0519469	15.7066	24.2482	0.0596761	0.19726	27.6254	148.565	0.310563	0.168347	19.8203	136.106	0.30036	0.322464	22.2315	357.991	1564	P38531	312	5e-13	467	19.9488	21.8415	1	0	Heat shock factor protein 3	-	-	-	-	-	UniRef90_A0A087TEI2	360	2e-14	233	23.0179	50.6438	1	0	Heat shock factor protein 1 (Fragment)	Stegodyphus mimosarum	GO:0006357	regulation of transcription from RNA polymerase II promoter	GO:0043565]---[GO:0003700
PSNMU-V1.4_AUG-EV-PASAV3_0085630.1	2.89408	5.62353	30.8787	2.74664e-08	4.17214e-06	2.63702	8.83097	0.598787	3.15336	11.6965	18.3452	1.86429	7.63139	10.5148	38.0042	2.75576	8.24177	29.6755	215.729	5.59143	66.3833	747	-	-	-	-	-	-	-	-	-	-	-	-	-	-	-	-	-	-	-	-	-	-	-	-	-	-	-
PSNMU-V1.4_AUG-EV-PASAV3_0086890.1	2.12014	5.10239	18.1696	2.02084e-05	0.00111624	7.53435	5.50637	21.7866	24.6832	31.867	4.14247	5.98832	4.94119	16.9035	30.8495	21.5515	44.3286	9.85179	93.9984	4.38368	53.3119	3355	-	-	-	-	-	-	-	-	-	-	-	-	-	-	-	-	-	-	-	-	-	-	-	-	-	-	-
PSNMU-V1.4_AUG-EV-PASAV3_0088440.1	5.84226	6.45761	85.0061	2.97439e-20	2.51349e-17	0.430534	1.50646	0.184242	0.108736	0.417733	0.19726	0.0564936	17.1295	5.19084	7.02847	1.44854	14.5279	3.96475	422.321	1.92345	213.248	1405	-	-	-	-	-	-	-	-	-	-	-	-	-	-	-	-	-	-	-	-	-	-	-	-	-	-	-
PSNMU-V1.4_AUG-EV-PASAV3_0088590.1	-2.1577	3.52564	11.8157	0.000587336	0.0139401	0	0	0.0460605	0	0	0.131507	0.112987	0.109804	0.754224	0.715473	2.26114	1.0244	1.20144	0.376209	68.7522	7.25425	567	-	-	-	-	-	-	-	-	-	-	-	-	-	-	-	-	-	-	-	-	-	-	-	-	-	-	-
PSNMU-V1.4_AUG-EV-PASAV3_0088600.1	3.08517	8.51146	20.4733	6.04704e-06	0.000412697	6.29656	9.76601	14.1406	14.1357	7.28048	16.6356	21.75	108.706	19.7873	25.252	67.3396	82.9299	57.7892	1376.76	186.53	959.478	2456	-	-	-	-	-	-	-	-	-	-	-	-	-	-	-	-	-	-	-	-	-	-	-	-	-	-	-
PSNMU-V1.4_AUG-EV-PASAV3_0088970.1	5.53169	3.37291	64.1943	1.12734e-15	4.56647e-13	0	0	0.0460605	0	0	0.0657535	0	0.219608	0.709858	0.925906	0.105991	2.00224	0.120144	35.8473	0.715703	39.214	2520	Q695T9	342	2e-09	283	13.5714	40.2827	1	0	Rhomboid-like protease 2	3.4.21.105	Rhomboid protease.	-	-	-	UniRef90_B7FPD5	1437	3e-72	669	57.0238	61.136	1	0	Predicted protein	Phaeodactylum tricornutum (strain CCAP 1055/1)	-	-	GO:0004252
PSNMU-V1.4_AUG-EV-PASAV3_0090500.1	-2.52587	3.09516	15.4775	8.34911e-05	0.00337071	1.72214	0.883097	3.68484	1.84852	12.0546	25.5781	15.1403	14.9334	0.57676	0.75756	8.76191	8.3349	23.9086	1.45109	19.324	2.80589	1385	-	-	-	-	-	-	-	-	-	-	-	-	-	-	-	-	-	-	-	-	-	-	-	-	-	-	-
PSNMU-V1.4_AUG-EV-PASAV3_0091200.1	3.44285	5.95414	39.1833	3.85829e-10	7.94678e-08	27.2851	19.6879	27.36	28.7608	13.4868	9.66576	19.2078	43.6472	10.0267	18.3077	13.7788	44.5615	12.6752	139.143	4.6968	236.584	1065	-	-	-	-	-	-	-	-	-	-	-	-	-	-	-	-	-	-	-	-	-	-	-	-	-	-	-
PSNMU-V1.4_AUG-EV-PASAV3_0092290.1	1.5077	5.20902	9.08371	0.00257897	0.0404905	27.4466	24.7787	27.1297	25.3356	16.2916	12.3616	34.0091	38.8707	21.0739	25.3783	20.8095	55.5039	13.6363	37.2446	15.5665	105.803	2165	-	-	-	-	-	-	-	-	-	-	-	-	-	-	UniRef90_B7G0V4	789	6e-46	490	36.4434	47.3469	1	1	Predicted protein	Phaeodactylum tricornutum (strain CCAP 1055/1)	-	-	-
PSNMU-V1.4_AUG-EV-PASAV3_0094110.1	3.58258	5.42263	42.5477	6.89809e-11	1.58162e-08	0.322901	1.61035	5.11272	5.76303	0.179028	0.789041	3.10715	19.6	4.56971	17.6343	10.2105	40.4639	2.88345	168.38	10.5566	81.5077	2164	-	-	-	-	-	-	-	-	-	-	-	-	-	-	-	-	-	-	-	-	-	-	-	-	-	-	-
PSNMU-V1.4_AUG-EV-PASAV3_0095410.1	-3.00824	1.51081	13.2712	0.000269521	0.00820351	0.16145	0.0519469	0.0460605	0	0.179028	0.657535	0.169481	0	2.70633	0.37878	2.01383	0.0465637	0.0600719	0.107488	13.6431	1.43716	1453	-	-	-	-	-	-	-	-	-	-	-	-	-	-	-	-	-	-	-	-	-	-	-	-	-	-	-
PSNMU-V1.4_AUG-EV-PASAV3_0095810.1	4.42326	6.36646	55.6863	8.50098e-14	2.51961e-11	1.88359	7.27256	0	0.271841	1.2532	1.90685	0.621429	51.4433	8.16337	32.2384	0.565285	53.4551	17.7212	324.99	6.03874	193.538	1642	-	-	-	-	-	-	-	-	-	-	-	-	-	-	-	-	-	-	-	-	-	-	-	-	-	-	-
PSNMU-V1.4_AUG-EV-PASAV3_0096610.1	2.17252	6.71681	15.8309	6.92614e-05	0.00293814	35.0347	55.2715	65.6823	76.8223	43.0265	28.8	68.1313	68.7923	45.3866	92.1277	45.5761	103.371	34.7216	306.18	25.2285	177.387	2094	Q9A9E9	441	4e-20	196	21.0602	61.2245	-1	0	Peptide methionine sulfoxide reductase MsrA 2	1.8.4.11	Peptide-methionine (S)-S-oxide reductase.	-	-	-	UniRef90_UPI00035FB236	459	4e-26	225	21.9198	56.8889	-1	0	hypothetical protein	Hirschia maritima	GO:0006464]---[GO:0030091]---[GO:0006979	cellular protein modification process]---[protein repair]---[response to oxidative stress	GO:0008113
PSNMU-V1.4_AUG-EV-PASAV3_0097190.1	-1.78027	5.65262	12.3129	0.000449837	0.0114841	10.871	11.2205	7.59999	6.74166	5.13214	6.77261	2.5987	2.5255	95.3872	45.9586	56.3872	15.8782	31.9583	13.3823	112.589	18.0672	6102	-	-	-	-	-	-	-	-	-	-	-	-	-	-	-	-	-	-	-	-	-	-	-	-	-	-	-
PSNMU-V1.4_AUG-EV-PASAV3_0098750.1	2.04751	4.49331	16.2608	5.51927e-05	0.00246476	4.95114	4.51938	9.02786	10.6018	5.54988	6.44384	10.3383	18.1177	5.19084	6.9443	9.92781	18.1598	11.8942	61.8057	7.60434	54.5438	1395	-	-	-	-	-	-	-	-	-	-	-	-	-	-	UniRef90_K0ST05	426	3e-26	380	30.5376	36.5789	1	0	Uncharacterized protein	Thalassiosira oceanica	-	-	-
PSNMU-V1.4_AUG-EV-PASAV3_0100530.1	1.46699	4.40325	8.56517	0.00342654	0.0498078	28.2538	17.4541	23.9515	23.9764	19.4544	14.5973	19.2078	9.05884	10.4704	22.348	22.0814	24.0734	9.37122	36.0623	4.96519	40.7196	4367	-	-	-	-	-	-	-	-	-	-	-	-	-	-	-	-	-	-	-	-	-	-	-	-	-	-	-
PSNMU-V1.4_AUG-EV-PASAV3_0100620.1	-3.10841	2.94047	19.1643	1.19937e-05	0.00074701	0	0	0.0460605	0.0543682	0.238704	1.64384	0.451949	0.823531	0.887323	0.294607	0.529955	0.139691	1.08129	0.214976	47.9521	3.14807	653	-	-	-	-	-	-	-	-	-	-	-	-	-	-	-	-	-	-	-	-	-	-	-	-	-	-	-
PSNMU-V1.4_AUG-EV-PASAV3_0100720.1	-2.45066	2.8944	14.6712	0.000127989	0.0046847	18.1363	2.85708	0.460605	0.434946	32.1057	33.4028	27.7948	21.4118	7.49788	6.27091	1.34255	1.07096	22.4669	0.483697	14.3588	1.71091	2294	-	-	-	-	-	-	-	-	-	-	-	-	-	-	-	-	-	-	-	-	-	-	-	-	-	-	-
PSNMU-V1.4_AUG-EV-PASAV3_0100750.1	-2.52713	6.41866	21.4625	3.60819e-06	0.00027234	9.04122	12.9867	2.71757	4.83877	23.393	35.9014	10.9598	7.63139	127.863	32.5751	106.168	25.0978	45.4744	12.3611	281.316	25.8689	1011	-	-	-	-	-	-	-	-	-	-	-	-	-	-	-	-	-	-	-	-	-	-	-	-	-	-	-
PSNMU-V1.4_AUG-EV-PASAV3_0100900.1	-1.64839	4.43185	10.6076	0.00112623	0.0222898	1.66832	1.50646	2.94787	2.66404	3.28218	4.33973	12.2591	16.0314	4.03732	3.40902	17.2765	12.6188	15.859	4.08455	85.5712	19.7781	857	-	-	-	-	-	-	-	-	-	-	-	-	-	-	-	-	-	-	-	-	-	-	-	-	-	-	-
PSNMU-V1.4_AUG-EV-PASAV3_0100910.1	-1.5819	4.43612	9.80117	0.00174401	0.0301839	1.66832	1.50646	2.99393	2.60967	3.28218	4.33973	12.2591	16.4157	4.03732	3.40902	16.7819	12.5722	15.9791	4.72948	85.3923	20.1203	870	-	-	-	-	-	-	-	-	-	-	-	-	-	-	-	-	-	-	-	-	-	-	-	-	-	-	-
PSNMU-V1.4_AUG-EV-PASAV3_0101110.1	2.44971	8.06392	15.5571	8.00507e-05	0.00326982	92.3496	78.6995	147.44	130.81	106.343	95.737	80.6728	53.1452	81.0126	119.652	165.063	198.408	56.6478	856.519	43.5684	583.42	7032	Q07553	588	1e-28	1163	8.36177	16.423	1	0	Guanylate cyclase 32E	4.6.1.2	Guanylate cyclase.	-	-	-	UniRef90_B7GE32	2028	3e-180	816	28.8396	78.5539	1	0	Predicted protein	Phaeodactylum tricornutum (strain CCAP 1055/1)	GO:0009190]---[GO:0035556	cyclic nucleotide biosynthetic process]---[intracellular signal transduction	GO:0004114]---[GO:0016849
PSNMU-V1.4_AUG-EV-PASAV3_0101140.1	1.93744	7.30648	10.8981	0.00096265	0.0199287	21.742	19.8437	246.792	206.654	15.6351	24.4603	44.5169	35.6864	38.1992	61.8253	202.725	253.306	35.6226	427.642	36.3219	242.812	1772	Q7A5L8	921	3e-28	346	51.9752	93.3526	-1	0	L-threonine dehydratase catabolic TdcB	4.3.1.19	Threonine ammonia-lyase.	Amino-acid degradation	L-threonine degradation via propanoate pathway	propanoate from L-threonine: step 1/4.	UniRef90_B7FV67	1164	7e-114	479	65.6885	84.7599	-1	0	Predicted protein	Phaeodactylum tricornutum (strain CCAP 1055/1)	-	-	GO:0016597]---[GO:0016829
PSNMU-V1.4_AUG-EV-PASAV3_0101650.1	-1.60139	5.85746	10.1797	0.00141995	0.0265015	9.47175	5.14274	31.8278	26.9666	106.104	213.238	69.8261	36.6746	12.4225	33.7535	83.4855	62.3954	83.56	6.77175	158.931	15.7404	1321	-	-	-	-	-	-	-	-	-	-	-	-	-	-	-	-	-	-	-	-	-	-	-	-	-	-	-
PSNMU-V1.4_AUG-EV-PASAV3_0102200.1	4.47948	4.00972	56.8554	4.69067e-14	1.44254e-11	90.6813	81.9202	106.262	104.441	148.951	45.3699	43.2176	59.5688	1.99648	1.22051	1.90784	1.72286	1.02122	57.0225	0.715703	57.6918	1494	Q8W4E1	447	6e-15	551	29.9197	28.1307	1	0	DEAD-box ATP-dependent RNA helicase 47 mitochondrial	3.6.4.13	RNA helicase.	-	-	-	UniRef90_B7FUC7	306	3e-31	153	20.4819	60.7843	1	0	Predicted protein (Fragment)	Phaeodactylum tricornutum (strain CCAP 1055/1)	-	-	GO:0005524]---[GO:0004386]---[GO:0003676
PSNMU-V1.4_AUG-EV-PASAV3_0102760.1	6.08584	7.73933	72.5165	1.65642e-17	8.75164e-15	0.269084	0.155841	0.414545	0.0543682	0.179028	0	0.225974	56.1099	4.74718	11.2371	5.29955	61.6503	9.01079	798.207	5.32304	730.421	2780	Q54I71	693	6e-09	757	24.9281	28.0053	1	1	Protein aardvark	-	-	-	-	-	UniRef90_B7FWM7	1164	2e-27	1055	41.8705	29.2891	1	1	Predicted protein	Phaeodactylum tricornutum (strain CCAP 1055/1)	-	-	-
PSNMU-V1.4_AUG-EV-PASAV3_0103550.1	4.93365	2.92246	46.9922	7.12681e-12	1.84266e-09	21.5805	12.9867	17.6872	16.7998	18.0819	6.44384	7.9091	16.8	0.399295	1.01008	0.741936	3.44571	0.540647	33.1064	0.223657	19.5044	815	-	-	-	-	-	-	-	-	-	-	-	-	-	-	UniRef90_K0SIP0	324	7e-20	362	39.7546	24.8619	1	1	Uncharacterized protein (Fragment)	Thalassiosira oceanica	-	-	-
PSNMU-V1.4_AUG-EV-PASAV3_0103800.1	-1.67218	4.98003	10.3957	0.00126308	0.0243635	8.3416	6.38946	25.2872	22.6715	26.3768	51.8795	81.4637	32.1177	6.74365	15.7825	18.3364	18.9514	18.9827	1.77355	144.214	11.0183	4763	-	-	-	-	-	-	-	-	-	-	-	-	-	-	UniRef90_K0RUR2	819	4e-32	828	17.195	32.3671	1	1	Uncharacterized protein	Thalassiosira oceanica	-	-	-
PSNMU-V1.4_AUG-EV-PASAV3_0104260.1	-1.65405	5.8752	10.778	0.00102714	0.0209075	1.07634	0.727256	0.414545	0.217473	0.537085	0.789041	0.225974	0.0549021	125.734	81.7323	50.3104	23.3284	95.9348	9.08275	61.7741	8.69142	1452	-	-	-	-	-	-	-	-	-	-	-	-	-	-	UniRef90_T0RRE8	222	4e-07	545	15.2893	12.2936	1	2	Uncharacterized protein	Saprolegnia diclina VS20	-	-	GO:0008234
PSNMU-V1.4_AUG-EV-PASAV3_0104930.1	4.33698	7.47118	45.6164	1.43835e-11	3.49577e-09	17.5443	11.0647	11.7454	15.1687	11.3385	5.85206	6.89222	50.7295	23.4697	51.1353	23.7066	107.562	14.7176	789.877	5.09938	359.359	2055	Q9WYG0	768	3e-34	251	37.3723	97.6096	1	2	Uncharacterized oxidoreductase TM_0325	-	-	-	-	-	UniRef90_I0I5W8	840	4e-110	281	40.8759	97.5089	1	2	Putative oxidoreductase	Caldilinea aerophila (strain DSM 14535 / JCM 11387 / NBRC 104270 / STL-6-O1)	-	-	GO:0016491
PSNMU-V1.4_AUG-EV-PASAV3_0104970.1	-2.25727	8.41687	12.8282	0.000341431	0.00958214	4.78969	4.41548	8.15271	7.23097	19.8721	22.1589	11.4117	20.9726	729.867	192.126	331.328	71.9409	367.039	83.2496	723.307	127.428	1724	-	-	-	-	-	-	-	-	-	-	-	-	-	-	-	-	-	-	-	-	-	-	-	-	-	-	-
PSNMU-V1.4_AUG-EV-PASAV3_0105900.1	-3.74014	2.20351	23.1951	1.46373e-06	0.000127965	0.269084	0.259734	0.0460605	0	1.07417	2.36712	0.395455	0.329413	8.3852	1.13634	4.84025	0.465637	0.420503	0	18.0268	0.615927	1519	-	-	-	-	-	-	-	-	-	-	-	-	-	-	UniRef90_R1DZ97	501	3e-35	169	32.9822	96.4497	1	1	Uncharacterized protein	Emiliania huxleyi CCMP1516	-	-	GO:0004601
PSNMU-V1.4_AUG-EV-PASAV3_0106770.1	-2.0401	3.1233	10.9203	0.000951166	0.019826	2.09885	1.29867	0.138182	0.217473	3.81927	3.48493	0.508442	0.27451	17.9683	5.80796	13.1782	1.62973	2.40288	2.52597	20.2186	3.35338	2158	-	-	-	-	-	-	-	-	-	-	-	-	-	-	UniRef90_X6NYI8	843	1e-17	1190	39.0639	23.6134	1	2	Uncharacterized protein (Fragment)	Reticulomyxa filosa	-	-	-
PSNMU-V1.4_AUG-EV-PASAV3_0106780.1	-2.27482	2.36614	10.4523	0.00122494	0.0237407	1.18397	1.24672	0.184242	0.271841	1.43223	2.89315	0.169481	0.384315	9.09506	2.39894	7.56068	1.30378	1.56187	1.07488	14.3141	1.77935	834	-	-	-	-	-	-	-	-	-	-	-	-	-	-	-	-	-	-	-	-	-	-	-	-	-	-	-
PSNMU-V1.4_AUG-EV-PASAV3_0107440.1	-1.91236	7.67156	10.5532	0.00115985	0.0228807	1.88359	1.24672	0.921211	0.326209	2.44672	2.63014	1.12987	0.823531	413.892	196.461	205.94	61.8366	296.335	20.4765	314.909	70.4894	953	-	-	-	-	-	-	-	-	-	-	-	-	-	-	-	-	-	-	-	-	-	-	-	-	-	-	-
PSNMU-V1.4_AUG-EV-PASAV3_0107710.1	1.66905	4.95431	11.5458	0.000679021	0.0153945	13.2389	16.9347	14.1406	15.06	4.35635	6.6411	14.0669	28.9334	17.4803	23.9894	13.0722	27.0069	15.859	79.0038	11.8538	54.8175	1324	Q5QQ53	219	8e-06	880	16.5408	7.84091	1	1	Xylosyltransferase oxt	2.4.2.26	Protein xylosyltransferase.	Glycan metabolism]---[Glycan metabolism	chondroitin sulfate biosynthesis.]---[ heparan sulfate biosynthesis.	-	UniRef90_B7FSV5	759	7e-88	811	57.3263	32.4291	1	0	Predicted protein	Phaeodactylum tricornutum (strain CCAP 1055/1)	-	-	GO:0008375
PSNMU-V1.4_AUG-EV-PASAV3_0108300.1	4.17271	6.35396	52.0151	5.50753e-13	1.55645e-10	6.94236	6.59725	10.0412	8.3727	4.77409	3.68219	3.05065	3.29413	4.48098	7.15473	18.1951	26.8673	2.88345	153.171	12.8379	397.547	1408	-	-	-	-	-	-	-	-	-	-	-	-	-	-	-	-	-	-	-	-	-	-	-	-	-	-	-
PSNMU-V1.4_AUG-EV-PASAV3_0109090.1	-3.03914	3.43996	24.62	6.98247e-07	7.13033e-05	0.215267	0.259734	0	0.108736	2.62575	4.07671	0.112987	0.164706	9.05069	1.17843	9.92781	1.07096	0.420503	0.644929	53.4093	4.31149	788	-	-	-	-	-	-	-	-	-	-	-	-	-	-	-	-	-	-	-	-	-	-	-	-	-	-	-
PSNMU-V1.4_AUG-EV-PASAV3_0109590.1	-2.55514	6.95856	18.3564	1.832e-05	0.00105451	135.995	39.116	471.291	274.07	603.385	784.241	549.344	436.032	2.17394	2.27268	144.713	72.1737	343.371	26.5496	273.488	89.8569	1715	-	-	-	-	-	-	-	-	-	-	-	-	-	-	-	-	-	-	-	-	-	-	-	-	-	-	-
PSNMU-V1.4_AUG-EV-PASAV3_0110390.1	1.70585	3.27913	8.64642	0.00327704	0.0481585	19.6431	14.701	11.3309	16.0386	13.8448	5.06302	10.7338	10.2667	4.79154	4.92414	7.17205	6.56548	5.94712	29.8817	0.805165	16.4932	2372	-	-	-	-	-	-	-	-	-	-	-	-	-	-	UniRef90_B7G0A6	741	2e-52	473	31.2395	50.3171	1	1	Predicted protein	Phaeodactylum tricornutum (strain CCAP 1055/1)	-	-	GO:0043565]---[GO:0003700
PSNMU-V1.4_AUG-EV-PASAV3_0110660.1	-2.85911	1.5627	12.6485	0.000375864	0.010241	0	0.103894	0	0	0.596761	1.31507	0	0	5.98943	0.88382	2.3318	0.279382	2.40288	0.859905	8.18585	0.7528	991	-	-	-	-	-	-	-	-	-	-	-	-	-	-	-	-	-	-	-	-	-	-	-	-	-	-	-
PSNMU-V1.4_AUG-EV-PASAV3_0110680.1	-1.96731	3.81024	13.2164	0.000277504	0.00830599	1.6145	1.35062	16.4897	9.89501	58.0648	39.7151	14.1799	18.1177	9.40562	8.79611	22.1521	9.31274	28.0536	1.45109	26.5705	4.17462	1070	-	-	-	-	-	-	-	-	-	-	-	-	-	-	-	-	-	-	-	-	-	-	-	-	-	-	-
PSNMU-V1.4_AUG-EV-PASAV3_0110770.1	-1.56714	6.07201	9.50123	0.00205334	0.0343694	15.6607	14.8049	1.47394	1.52231	13.5465	15.3206	2.6552	3.51373	130.969	87.3298	28.0169	15.8782	168.081	33.8588	42.7632	7.32269	6694	-	-	-	-	-	-	-	-	-	-	-	-	-	-	-	-	-	-	-	-	-	-	-	-	-	-	-
PSNMU-V1.4_AUG-EV-PASAV3_0110790.1	-1.80794	4.90083	13.3058	0.000264591	0.00811946	0.107634	0.363628	0.0921211	0.326209	0.537085	0.263014	0.112987	0.164706	62.645	36.9942	19.043	5.68077	70.1039	7.52417	21.9184	5.20116	4403	-	-	-	-	-	-	-	-	-	-	-	-	-	-	-	-	-	-	-	-	-	-	-	-	-	-	-
PSNMU-V1.4_AUG-EV-PASAV3_0110800.1	-1.53271	6.05032	9.17025	0.00245981	0.0387699	3.22901	3.06486	0.736968	0.92426	0.596761	0.723288	0.282468	0.439217	159.585	99.9979	60.9094	16.2042	131.017	11.0713	26.481	11.8395	4409	-	-	-	-	-	-	-	-	-	-	-	-	-	-	-	-	-	-	-	-	-	-	-	-	-	-	-
PSNMU-V1.4_AUG-EV-PASAV3_0110810.1	4.42377	7.52278	21.2334	4.06612e-06	0.000299464	0.430534	0.103894	2.80969	2.55531	1.73061	3.41918	0.564936	0.713727	1.68591	3.49319	1.90784	1.39691	2.88345	1386.49	3.22066	6.29614	3272	O82318	852	7e-07	960	26.0391	28.5417	1	2	Probably inactive leucine-rich repeat receptor-like protein kinase At2g25790	-	-	-	-	-	UniRef90_A0A061GRN2	1065	8e-09	970	32.5489	35.0515	1	2	Probably inactive leucine-rich repeat receptor-like protein kinase	Theobroma cacao	-	-	GO:0005524]---[GO:0004672
PSNMU-V1.4_AUG-EV-PASAV3_0111010.1	-1.7219	3.95104	10.048	0.00152514	0.0275797	3.39046	5.40247	0.921211	1.41357	6.08696	7.23288	2.5987	1.53726	33.4521	6.64969	12.8602	1.86255	13.8766	17.9505	26.2126	5.2696	2743	-	-	-	-	-	-	-	-	-	-	-	-	-	-	-	-	-	-	-	-	-	-	-	-	-	-	-
PSNMU-V1.4_AUG-EV-PASAV3_0111180.1	2.16223	4.00479	13.4903	0.000239806	0.00761178	11.463	11.0127	0.184242	0.434946	2.62575	1.44658	0.508442	15.9216	17.0366	19.7386	0.317973	8.24177	11.1133	26.3883	2.997	37.7769	2379	-	-	-	-	-	-	-	-	-	-	-	-	-	-	-	-	-	-	-	-	-	-	-	-	-	-	-
PSNMU-V1.4_AUG-EV-PASAV3_0111360.1	-1.65985	5.13175	11.4827	0.000702452	0.0156627	19.7508	16.1555	47.166	29.9025	22.3189	48.7233	44.1215	28.0001	38.0218	20.3279	79.8465	44.5149	27.8133	1.71981	67.7681	7.11738	2224	-	-	-	-	-	-	-	-	-	-	-	-	-	-	-	-	-	-	-	-	-	-	-	-	-	-	-
PSNMU-V1.4_AUG-EV-PASAV3_0112670.1	-1.69692	6.05564	11.0713	0.000876726	0.0185609	0.968702	0.83115	0.0921211	0.163105	0.417733	0.723288	0.282468	0.219608	136.958	84.8467	59.1429	23.6544	103.804	8.27659	83.4241	16.0141	938	-	-	-	-	-	-	-	-	-	-	-	-	-	-	-	-	-	-	-	-	-	-	-	-	-	-	-
PSNMU-V1.4_AUG-EV-PASAV3_0113040.1	-1.88721	7.92121	9.82306	0.00172337	0.0300035	45.529	51.4793	29.7551	24.4657	22.6769	15.9123	92.9884	39.0903	374.539	221.923	320.905	99.1341	391.068	49.0146	378.696	63.2352	915	-	-	-	-	-	-	-	-	-	-	-	-	-	-	UniRef90_B1WTD3	693	3e-12	237	75.7377	81.8565	-1	0	Uncharacterized protein	Cyanothece sp. (strain ATCC 51142)	-	-	-
PSNMU-V1.4_AUG-EV-PASAV3_0114190.1	3.69382	4.48602	44.5502	2.47924e-11	5.90739e-09	0.16145	0.103894	0.552726	0.92426	0.119352	0.19726	0.338961	0.219608	2.21831	12.626	3.03841	12.9913	0.360431	42.834	9.2594	89.3094	4410	-	-	-	-	-	-	-	-	-	-	-	-	-	-	UniRef90_B7FNU4	453	2e-34	752	10.2721	17.0213	1	2	Predicted protein	Phaeodactylum tricornutum (strain CCAP 1055/1)	-	-	GO:0004871
PSNMU-V1.4_AUG-EV-PASAV3_0114410.1	3.36374	8.19301	24.6403	6.90904e-07	7.11515e-05	23.4641	39.7913	0.736968	7.33971	24.2285	18.6082	3.78507	182.824	74.3576	124.324	4.48695	157.339	169.343	1081.38	27.8677	607.783	1575	-	-	-	-	-	-	-	-	-	-	-	-	-	-	UniRef90_A0A097KHV5	243	3e-09	1004	15.4286	8.16733	1	1	Chlamydia muridarum strain Nigg3-28 complete genome	Chlamydia muridarum	-	-	GO:0004386
PSNMU-V1.4_AUG-EV-PASAV3_0114420.1	2.05826	6.36138	14.5654	0.000135376	0.00483849	41.708	41.6094	47.7648	44.4732	57.2294	37.874	31.9189	45.5687	37.933	45.0748	17.7005	53.1292	84.2208	279.523	8.45424	111.209	2833	B7JZ48	861	6e-91	451	30.3918	62.306	-1	2	tRNA-2-methylthio-N(6)-dimethylallyladenosine synthase	2.8.4.3	tRNA-2-methylthio-N(6)-dimethylallyladenosine synthase.	-	-	-	UniRef90_B7G524	861	5e-135	453	30.3918	60.9272	-1	2	Predicted protein	Phaeodactylum tricornutum (strain CCAP 1055/1)	GO:0006400	tRNA modification	GO:0051539]---[GO:0016740
PSNMU-V1.4_AUG-EV-PASAV3_0114490.1	-1.64543	4.70481	11.0566	0.000883711	0.0186763	2.85229	5.09079	3.45454	4.18635	1.37255	3.35343	6.27079	6.31374	47.2943	26.9355	35.5423	14.6676	36.5838	2.311	34.0853	8.00705	2313	-	-	-	-	-	-	-	-	-	-	-	-	-	-	-	-	-	-	-	-	-	-	-	-	-	-	-
PSNMU-V1.4_AUG-EV-PASAV3_0114820.1	1.55786	4.08124	9.02427	0.00266418	0.0412949	31.6443	25.0384	92.6277	92.5891	55.3197	28.6028	25.3091	20.753	6.12253	14.2674	18.9724	18.5789	7.2687	33.1064	4.16002	33.6023	4646	Q5JK68	537	9e-37	513	11.5583	31.384	1	0	Cyclin-dependent kinase C-2	2.7.11.22]---[2.7.11.23	Cyclin-dependent kinase.]---[ RNA-polymerase -subunit kinase.	-	-	-	UniRef90_K0TE09	669	7e-56	358	14.3995	62.0112	1	0	Uncharacterized protein (Fragment)	Thalassiosira oceanica	-	-	GO:0005524]---[GO:0004672
PSNMU-V1.4_AUG-EV-PASAV3_0115000.1	-2.44618	4.60112	18.7971	1.45388e-05	0.000858131	0.914885	1.19478	2.76363	2.12036	8.65303	18.674	43.3306	11.9687	11.757	15.4879	11.2704	4.88919	18.5622	1.23611	111.113	4.24305	1726	-	-	-	-	-	-	-	-	-	-	-	-	-	-	-	-	-	-	-	-	-	-	-	-	-	-	-
PSNMU-V1.4_AUG-EV-PASAV3_0115020.1	-1.541	5.12361	9.91912	0.00163571	0.0289408	21.7958	5.81805	41.3163	32.3491	5.84826	19.726	10.1123	5.49021	76.0436	30.4707	58.8956	32.6412	4.02482	2.57972	66.8287	8.69142	2786	-	-	-	-	-	-	-	-	-	-	-	-	-	-	-	-	-	-	-	-	-	-	-	-	-	-	-
PSNMU-V1.4_AUG-EV-PASAV3_0116030.1	-2.59266	1.86336	11.6978	0.000625753	0.0145395	0.430534	0.311681	0.0921211	0	0	0	0.169481	0	4.48098	1.80973	2.89708	1.07096	12.0745	0.698673	4.16002	0.410618	500	-	-	-	-	-	-	-	-	-	-	-	-	-	-	-	-	-	-	-	-	-	-	-	-	-	-	-
PSNMU-V1.4_AUG-EV-PASAV3_0116130.1	2.30868	6.51789	18.0763	2.12229e-05	0.00114115	26.155	24.7787	3.7309	6.90476	0.835465	6.11507	15.2533	46.2825	41.1718	30.0499	49.1091	64.6304	3.24388	265.281	35.6509	227.414	1635	-	-	-	-	-	-	-	-	-	-	-	-	-	-	UniRef90_B8BYE3	1281	7e-54	449	78.3486	89.9777	-1	0	Uncharacterized protein	Thalassiosira pseudonana	-	-	GO:0005524]---[GO:0004386]---[GO:0046872]---[GO:0003676
PSNMU-V1.4_AUG-EV-PASAV3_0116260.1	2.14355	2.79449	10.3213	0.00131503	0.0250082	15.1225	19.0126	0.552726	0.271841	5.31117	4.14247	1.63831	5.2706	7.40914	10.9004	0.353303	1.49004	2.70324	12.6299	1.61033	16.151	1544	-	-	-	-	-	-	-	-	-	-	-	-	-	-	-	-	-	-	-	-	-	-	-	-	-	-	-
PSNMU-V1.4_AUG-EV-PASAV3_0116330.1	-1.8297	7.23571	10.457	0.00122186	0.0237266	139.439	145.971	75.0326	84.9231	84.4416	91.7261	150.725	103.93	313.757	109.846	153.44	52.1513	120.324	26.2271	313.836	76.7172	4129	-	-	-	-	-	-	-	-	-	-	-	-	-	-	UniRef90_B7GAY6	705	9e-101	1310	17.0744	17.6336	1	0	Predicted protein	Phaeodactylum tricornutum (strain CCAP 1055/1)	GO:0055085	transmembrane transport	-
PSNMU-V1.4_AUG-EV-PASAV3_0117940.1	-1.93435	5.02244	15.2901	9.2198e-05	0.00361416	1.07634	1.87009	1.24363	2.01162	6.50469	6.70685	9.43443	16.4157	43.4788	21.0012	43.3856	14.621	48.0575	3.76209	63.4291	15.2613	2918	-	-	-	-	-	-	-	-	-	-	-	-	-	-	-	-	-	-	-	-	-	-	-	-	-	-	-
PSNMU-V1.4_AUG-EV-PASAV3_0118170.1	-2.01643	2.57018	8.80419	0.0030054	0.0452248	1.99122	3.48044	0.414545	0.217473	1.4919	2.23562	1.69481	0.439217	9.27252	2.90398	6.71276	1.35035	2.58309	2.14976	17.4005	2.39527	1183	-	-	-	-	-	-	-	-	-	-	-	-	-	-	-	-	-	-	-	-	-	-	-	-	-	-	-
PSNMU-V1.4_AUG-EV-PASAV3_0118950.1	-2.67307	1.36647	10.8067	0.00101134	0.0207249	4.41298	5.24663	0	0	0.179028	1.24932	0.282468	0.494119	7.40914	2.06225	2.04916	0.37251	1.5018	0.0537441	5.05465	0.410618	2104	Q7XUP7	387	1e-23	187	18.3935	67.9144	1	0	Peptide methionine sulfoxide reductase A2-1	1.8.4.11	Peptide-methionine (S)-S-oxide reductase.	-	-	-	UniRef90_K0S1J6	1188	2e-91	364	56.4639	99.7253	1	0	Uncharacterized protein (Fragment)	Thalassiosira oceanica	GO:0006464]---[GO:0030091]---[GO:0006979	cellular protein modification process]---[protein repair]---[response to oxidative stress	GO:0008113
PSNMU-V1.4_AUG-EV-PASAV3_0119270.1	-3.26398	1.4986	15.2191	9.57297e-05	0.00373646	0	0.103894	0	0	1.13385	1.05206	0.112987	0	3.72676	0.420867	2.6851	0.232818	0.0600719	0.214976	12.2117	0.821236	491	-	-	-	-	-	-	-	-	-	-	-	-	-	-	-	-	-	-	-	-	-	-	-	-	-	-	-
PSNMU-V1.4_AUG-EV-PASAV3_0119680.1	1.96491	5.27707	15.1017	0.000101872	0.00393001	19.0511	19.1164	12.6206	11.1455	6.56437	6.57535	9.94287	9.33335	24.7119	11.2371	15.934	12.1997	9.49136	74.1131	11.2723	139.2	925	-	-	-	-	-	-	-	-	-	-	-	-	-	-	-	-	-	-	-	-	-	-	-	-	-	-	-
PSNMU-V1.4_AUG-EV-PASAV3_0120810.1	1.80892	5.45942	13.2734	0.000269204	0.00820351	11.0863	13.4023	27.36	25.3356	10.6223	19.5945	27.3994	32.6667	12.6443	20.0753	32.7512	50.7544	14.7176	102.275	21.3369	95.195	464	-	-	-	-	-	-	-	-	-	-	-	-	-	-	-	-	-	-	-	-	-	-	-	-	-	-	-
PSNMU-V1.4_AUG-EV-PASAV3_0120830.1	-2.3977	2.60262	11.1383	0.000845656	0.0180923	0.0538168	0	0	0.108736	0.0596761	0	0	0	1.86338	0.715473	1.58986	0.232818	0.0600719	0.0537441	35.1142	3.69556	1019	-	-	-	-	-	-	-	-	-	-	-	-	-	-	-	-	-	-	-	-	-	-	-	-	-	-	-
PSNMU-V1.4_AUG-EV-PASAV3_0121960.1	1.96724	5.10402	15.4383	8.5243e-05	0.0033963	23.4641	16.8827	22.7078	28.054	28.0478	20.6466	18.8689	17.2942	10.5148	16.498	23.4947	29.6145	13.8165	122.268	7.47015	48.5214	2353	-	-	-	-	-	-	-	-	-	-	-	-	-	-	UniRef90_B7FZQ4	957	7e-105	556	40.6715	56.295	1	0	Predicted protein	Phaeodactylum tricornutum (strain CCAP 1055/1)	-	-	GO:0035091
PSNMU-V1.4_AUG-EV-PASAV3_0122000.1	-1.779	5.79539	12.5736	0.000391229	0.0104217	1.99122	3.01292	0.414545	0.59805	0.954817	1.18356	0.734416	0.384315	77.0196	53.5763	39.9939	21.0468	166.639	14.9409	44.9998	8.69142	2083	-	-	-	-	-	-	-	-	-	-	-	-	-	-	UniRef90_B7FZQ8	738	2e-24	598	35.4297	40.8027	1	2	Predicted protein	Phaeodactylum tricornutum (strain CCAP 1055/1)	-	-	-
PSNMU-V1.4_AUG-EV-PASAV3_0122350.1	2.13522	3.93113	14.9746	0.000108968	0.00413317	11.0863	7.48035	10.7782	9.07949	7.51919	7.03562	9.99936	6.97256	2.83943	4.88205	8.33795	10.0112	6.66798	69.2761	2.46023	15.3297	2029	-	-	-	-	-	-	-	-	-	-	-	-	-	-	-	-	-	-	-	-	-	-	-	-	-	-	-
PSNMU-V1.4_AUG-EV-PASAV3_0123490.1	-1.78539	5.53341	12.9012	0.000328377	0.00933472	25.0786	33.6096	24.1818	23.2696	3.81927	4.53699	84.1754	36.8942	49.9119	36.6575	60.5561	32.9205	60.2521	4.56825	105.7	11.9764	6022	-	-	-	-	-	-	-	-	-	-	-	-	-	-	-	-	-	-	-	-	-	-	-	-	-	-	-
PSNMU-V1.4_AUG-EV-PASAV3_0123510.1	-1.79832	3.54897	9.9452	0.0016127	0.0288336	0.376717	0.727256	0.460605	0.761155	3.22251	4.14247	0.395455	1.26275	11.4908	2.77772	12.9662	2.23506	1.38165	2.95592	45.0445	9.23891	2046	-	-	-	-	-	-	-	-	-	-	-	-	-	-	-	-	-	-	-	-	-	-	-	-	-	-	-
PSNMU-V1.4_AUG-EV-PASAV3_0123630.1	2.87657	2.11758	14.4939	0.000140616	0.00498182	0.215267	0.207787	1.01333	0.92426	0.119352	0.723288	1.63831	1.59216	0.399295	1.80973	3.63902	6.23954	0.420503	9.83517	1.02882	11.5657	1869	-	-	-	-	-	-	-	-	-	-	-	-	-	-	-	-	-	-	-	-	-	-	-	-	-	-	-
PSNMU-V1.4_AUG-EV-PASAV3_0123720.1	-2.61933	3.72194	18.3485	1.83967e-05	0.00105451	1.2916	0.623362	0.230303	0.0543682	0.119352	0.591781	1.63831	1.42745	9.31689	4.96623	4.27497	1.72286	2.10252	0.161232	69.7363	3.35338	2539	-	-	-	-	-	-	-	-	-	-	-	-	-	-	UniRef90_A8ZPD0	336	7e-10	258	13.2336	43.4109	1	0	Uncharacterized protein	Acaryochloris marina (strain MBIC 11017)	-	-	-
PSNMU-V1.4_AUG-EV-PASAV3_0123730.1	-1.69304	5.83839	11.3708	0.000746091	0.0164845	64.5263	68.2582	69.5053	72.1466	76.6241	45.5671	52.426	47.3256	120.188	63.13	75.9248	25.3772	57.7892	3.6546	84.7213	19.5044	4584	-	-	-	-	-	-	-	-	-	-	-	-	-	-	UniRef90_B8C0Z4	591	1e-23	464	12.8927	36.8534	1	2	Uncharacterized protein	Thalassiosira pseudonana	-	-	-
PSNMU-V1.4_AUG-EV-PASAV3_0124000.1	-1.58894	5.83706	10.1109	0.00147395	0.0270157	18.8897	26.5968	24.1818	20.225	18.798	22.7507	43.5565	29.153	98.0492	53.0292	66.421	38.3685	111.373	13.651	58.0614	11.2236	3190	-	-	-	-	-	-	-	-	-	-	-	-	-	-	UniRef90_K0SK08	309	2e-35	478	9.68652	21.5481	-1	0	Uncharacterized protein	Thalassiosira oceanica	-	-	-
PSNMU-V1.4_AUG-EV-PASAV3_0124910.1	-1.64373	5.48726	11.1429	0.000843517	0.0180783	4.03626	5.50637	0.506666	0.543682	11.9352	20.0548	15.5357	19.7098	53.9936	33.7114	12.9662	7.77614	51.6618	4.03081	131.018	38.4612	7702	-	-	-	-	-	-	-	-	-	-	-	-	-	-	-	-	-	-	-	-	-	-	-	-	-	-	-
PSNMU-V1.4_AUG-EV-PASAV3_0125180.1	-1.5001	5.05746	9.42078	0.0021454	0.0352786	2.90611	2.4415	1.01333	0.434946	1.67093	0.789041	1.46883	0.933335	80.4358	50.3356	25.7558	14.3416	50.4604	3.54711	29.2991	4.92742	714	-	-	-	-	-	-	-	-	-	-	-	-	-	-	UniRef90_B7FNT2	420	7e-46	705	58.8235	20.8511	1	0	Predicted protein	Phaeodactylum tricornutum (strain CCAP 1055/1)	-	-	-
PSNMU-V1.4_AUG-EV-PASAV3_0125210.1	2.38578	1.38111	8.80093	0.00301077	0.0452248	1.88359	1.03894	3.7309	3.15336	0.775789	0.328767	0.903897	0.878433	0.133098	0.547127	1.27189	1.76942	1.32158	11.7162	0.357851	3.28495	745	-	-	-	-	-	-	-	-	-	-	-	-	-	-	-	-	-	-	-	-	-	-	-	-	-	-	-
PSNMU-V1.4_AUG-EV-PASAV3_0125270.1	-2.48816	5.30054	24.0001	9.63314e-07	9.21747e-05	2.42175	2.96097	0.276363	0.108736	7.16113	8.28494	1.92078	1.75687	98.0048	19.1915	43.3503	5.35482	8.16978	5.64313	106.461	16.0141	1503	-	-	-	-	-	-	-	-	-	-	-	-	-	-	-	-	-	-	-	-	-	-	-	-	-	-	-
PSNMU-V1.4_AUG-EV-PASAV3_0125310.1	-2.12593	4.4815	17.0652	3.61179e-05	0.00174863	0.322901	0.155841	0.230303	0.217473	0.477409	0.723288	0.395455	0.219608	41.4823	21.6746	23.106	6.42579	31.718	2.57972	40.2135	4.92742	1051	-	-	-	-	-	-	-	-	-	-	-	-	-	-	-	-	-	-	-	-	-	-	-	-	-	-	-
PSNMU-V1.4_AUG-EV-PASAV3_0125520.1	-1.90228	5.9119	13.739	0.000210052	0.00692783	19.0511	18.545	28.7878	21.4754	15.3368	17.0959	48.189	20.3138	86.2478	32.3646	68.8941	26.3551	38.9867	17.1444	171.277	23.2684	5099	-	-	-	-	-	-	-	-	-	-	-	-	-	-	-	-	-	-	-	-	-	-	-	-	-	-	-
PSNMU-V1.4_AUG-EV-PASAV3_0125600.1	-1.7786	5.00453	12.8906	0.00033023	0.00935422	0.376717	0.571415	0.322424	0.108736	0.417733	0.394521	0.225974	0.164706	44.0999	32.3226	37.1675	15.2263	50.7007	4.94446	56.8536	8.2808	1275	-	-	-	-	-	-	-	-	-	-	-	-	-	-	-	-	-	-	-	-	-	-	-	-	-	-	-
[truncated: 26 more columns]

## Sheet: MT+_T2
TranscriptName	logFC	logCPM	LR	PValue	FDR	B938_C_T1	B938_Sex_T1	B857_C_T1	B857_Sex_T1	B856_C_T1	B856_Sex_T1	B939_C_T1	B939_Sex_T1	B938_C_T2	B938_Sex_T2	B857_C_T2	B857_Sex_T2	B856_C_T2	B856_Sex_T2	B939_C_T2	B939_Sex_T2	TransLength	HSPNameSP	HSPLengthSP	HSPEvalueSP	HITLengthSP	QCoverageSP	HCoverageSP	StrandSP	FrameSP	DescriptionSP	EnzymeIds	EnzymeDescs	PwLev1	PwLev2	PwLev3	HSPNameUf	HSPLengthUf	HSPEvalueUf	HITLengthUf	QCoverageUf	HCoverageUf	StrandUf	FrameUf	DescriptionUf	Taxonomy	BPId	BPDesc	MFId
PSNMU-V1.4_AUG-EV-PASAV3_0001670.1	5.37466	8.03868	22.1625	2.50519e-06	0.00253692	0.215267	0.155841	1.33576	1.35921	0.29838	0.789041	0.225974	24.651	0.79859	5.34501	6.50078	18.0201	4.20503	1046.18	4.47314	808.233	1457	-	-	-	-	-	-	-	-	-	-	-	-	-	-	-	-	-	-	-	-	-	-	-	-	-	-	-
PSNMU-V1.4_AUG-EV-PASAV3_0004140.1	4.28055	4.71769	25.1191	5.38955e-07	0.00109156	0.16145	0.103894	1.52	1.14173	0.179028	0.131507	0.451949	8.12551	0.399295	2.77772	6.50078	22.4903	2.04244	100.34	2.19184	98.6852	2903	Q5EBM0	411	7e-08	449	14.1578	26.2806	1	1	UMP-CMP kinase 2 mitochondrial	2.7.4.6]---[2.7.4.14	Nucleoside-diphosphate kinase.]---[UMP/CMP kinase.	-	-	-	UniRef90_K0RN92	2352	1e-69	747	81.0196	97.1888	1	1	Uncharacterized protein	Thalassiosira oceanica	GO:0006233	dTDP biosynthetic process	GO:0005524]---[GO:0004798
PSNMU-V1.4_AUG-EV-PASAV3_0007600.1	3.35027	5.4092	18.1253	2.06832e-05	0.0119687	2.52939	6.96088	2.57939	4.24072	1.01449	5.7863	7.9091	64.6747	1.46408	7.32308	3.99232	37.7632	7.14856	154.514	2.32603	99.3012	1166	-	-	-	-	-	-	-	-	-	-	-	-	-	-	-	-	-	-	-	-	-	-	-	-	-	-	-
PSNMU-V1.4_AUG-EV-PASAV3_0009180.1	4.06143	4.8879	14.314	0.000154714	0.0481298	12.1626	7.58424	7.0012	5.76303	7.45951	5.32603	9.32144	7.35688	2.66197	4.25075	0.953918	1.90911	0.420503	111.573	0.268388	40.7881	2495	-	-	-	-	-	-	-	-	-	-	-	-	-	-	-	-	-	-	-	-	-	-	-	-	-	-	-
PSNMU-V1.4_AUG-EV-PASAV3_0012110.1	6.02384	6.4242	21.5261	3.4904e-06	0.00302967	1.23779	1.03894	4.55999	3.31646	1.19352	1.11781	1.86429	4.55687	0.354929	1.13634	1.05991	4.28386	0.240288	343.263	1.83399	141.047	1211	-	-	-	-	-	-	-	-	-	-	-	-	-	-	-	-	-	-	-	-	-	-	-	-	-	-	-
PSNMU-V1.4_AUG-EV-PASAV3_0016490.1	4.82509	5.87598	26.107	3.23006e-07	0.000785034	0	0.155841	0.322424	0.217473	0.238704	0.460274	0.0564936	19.5451	0.754224	4.71371	0.388633	19.2308	1.80216	228.627	0.715703	138.584	1749	-	-	-	-	-	-	-	-	-	-	-	-	-	-	-	-	-	-	-	-	-	-	-	-	-	-	-
PSNMU-V1.4_AUG-EV-PASAV3_0018730.1	4.97774	8.38502	16.5498	4.73889e-05	0.0221488	1.6145	2.75318	17.9175	17.4522	2.80478	3.94521	13.389	44.9099	4.03732	14.2253	6.92474	31.9893	4.32518	1320.92	6.62025	967.964	4717	-	-	-	-	-	-	-	-	-	-	-	-	-	-	-	-	-	-	-	-	-	-	-	-	-	-	-
PSNMU-V1.4_AUG-EV-PASAV3_0024810.1	3.64109	14.2504	16.2219	5.63397e-05	0.025357	33.3126	140.932	0.506666	0.108736	175.269	105.074	0.338961	0.109804	641.135	2071.46	56.5991	34.9228	1426.11	74166	331.236	88.3513	1145	-	-	-	-	-	-	-	-	-	-	-	-	-	-	-	-	-	-	-	-	-	-	-	-	-	-	-
PSNMU-V1.4_AUG-EV-PASAV3_0029780.1	4.36126	6.45535	23.3432	1.35522e-06	0.00164686	0.538168	0.98699	0.644847	0.92426	0.238704	0.328767	0.451949	51.3334	2.57324	19.4861	1.41321	44.7477	5.46654	325.205	4.5626	205.241	1960	-	-	-	-	-	-	-	-	-	-	-	-	-	-	-	-	-	-	-	-	-	-	-	-	-	-	-
PSNMU-V1.4_AUG-EV-PASAV3_0041490.1	4.71245	7.84801	23.5541	1.21449e-06	0.00164686	0.430534	0.571415	0.138182	0.163105	0.119352	0.789041	0.112987	121.224	3.50492	41.3712	1.41321	129.307	13.9367	867.376	10.333	749.652	559	-	-	-	-	-	-	-	-	-	-	-	-	-	-	-	-	-	-	-	-	-	-	-	-	-	-	-
PSNMU-V1.4_AUG-EV-PASAV3_0051110.1	4.99404	8.37341	14.3832	0.000149125	0.0476888	1.99122	4.15575	0.184242	0.108736	0.0596761	0.526028	1.41234	104.588	16.9479	44.4435	1.1659	64.1648	2.88345	1269.44	8.45424	869.758	3408	Q8INF0	582	8e-33	947	17.0775	19.641	1	0	Soluble guanylate cyclase 88E	4.6.1.2	Guanylate cyclase.	-	-	-	UniRef90_B7S3Y3	1890	8e-116	737	55.4577	85.6174	1	0	Predicted protein	Phaeodactylum tricornutum (strain CCAP 1055/1)	GO:0009190]---[GO:0035556	cyclic nucleotide biosynthetic process]---[intracellular signal transduction	GO:0004114]---[GO:0016810]---[GO:0016849
PSNMU-V1.4_AUG-EV-PASAV3_0057950.1	5.95006	6.82733	18.86	1.4067e-05	0.00912925	0.0538168	0	0.0460605	0.163105	0.119352	0	0.338961	13.9451	0.443661	1.2626	0.423964	5.44795	0.30036	454.245	1.69979	310.701	2063	-	-	-	-	-	-	-	-	-	-	-	-	-	-	-	-	-	-	-	-	-	-	-	-	-	-	-
PSNMU-V1.4_AUG-EV-PASAV3_0058280.1	3.23165	3.56528	15.444	8.49867e-05	0.0306874	10.8172	15.3243	3.31636	5.11061	0.179028	2.89315	5.81884	7.57649	0.976055	17.8447	1.55453	12.1066	4.44532	24.1311	1.47614	3.49025	1563	C0NZU2	270	2e-10	176	17.2745	47.7273	1	2	1 2-dihydroxy-3-keto-5-methylthiopentene dioxygenase	1.13.11.54	Acireductone dioxygenase (Fe(2 )-requiring).	Amino-acid biosynthesis	L-methionine biosynthesis via salvage pathway	L-methionine from S-methyl-5-thio-alpha-D-ribose 1-phosphate: step 5/6.	UniRef90_G4N796	270	2e-09	177	17.2745	47.4576	1	2	1 2-dihydroxy-3-keto-5-methylthiopentene dioxygenase	Magnaporthe oryzae	GO:0019509	L-methionine salvage from methylthioadenosine	GO:0010309]---[GO:0005506
PSNMU-V1.4_AUG-EV-PASAV3_0059110.1	3.67738	5.75333	16.1458	5.86491e-05	0.0254537	7.21145	2.49345	1.19757	1.033	0.537085	0.854795	1.12987	14.3843	2.7507	7.5756	2.19048	16.5301	3.18381	203.153	1.5656	167.943	2179	-	-	-	-	-	-	-	-	-	-	-	-	-	-	-	-	-	-	-	-	-	-	-	-	-	-	-
PSNMU-V1.4_AUG-EV-PASAV3_0061950.1	4.06765	8.14642	14.6684	0.000128174	0.0420966	0.699618	1.6623	2.80969	3.37083	1.13385	0.591781	4.51949	138.079	7.49788	26.9355	5.8295	23.5147	12.9755	1091.22	24.8707	996.912	2647	Q6VTH5	333	3e-13	218	12.5803	50	1	1	Radial spoke head 1 homolog	-	-	-	-	-	UniRef90_B8BQ76	666	4e-28	241	25.1606	78.0083	1	1	Uncharacterized protein	Thalassiosira pseudonana	-	-	-
PSNMU-V1.4_AUG-EV-PASAV3_0077650.1	5.71651	6.12396	26.8983	2.14444e-07	0.000651481	0.0538168	0	1.33576	1.30484	0	0.0657535	2.71169	13.0667	0.354929	1.97807	0.635945	14.0622	0.660791	277.158	2.01291	76.9909	957	-	-	-	-	-	-	-	-	-	-	-	-	-	-	-	-	-	-	-	-	-	-	-	-	-	-	-
PSNMU-V1.4_AUG-EV-PASAV3_0078440.1	-2.83924	4.19938	14.2693	0.000158426	0.0481298	1.23779	0.935043	0.276363	0.217473	6.08696	8.4822	1.63831	1.59216	57.0548	7.74394	52.0415	4.14417	7.2687	1.12863	166.669	12.4554	3107	-	-	-	-	-	-	-	-	-	-	-	-	-	-	-	-	-	-	-	-	-	-	-	-	-	-	-
PSNMU-V1.4_AUG-EV-PASAV3_0079470.1	4.85215	9.36971	18.9411	1.34817e-05	0.00912925	2.85229	1.81814	29.663	11.8523	10.503	16.0438	5.87533	82.1884	18.3676	89.35	30.1014	138.248	13.6363	2538.92	19.2345	1256.77	4189	-	-	-	-	-	-	-	-	-	-	-	-	-	-	-	-	-	-	-	-	-	-	-	-	-	-	-
PSNMU-V1.4_AUG-EV-PASAV3_0079640.1	5.04039	4.86556	32.7245	1.06191e-08	4.30146e-05	0.376717	0.259734	2.25697	1.57668	0.358056	0.328767	2.25974	8.56473	0.532394	5.34501	1.80185	21.5124	1.02122	110.175	0.715703	84.382	3804	-	-	-	-	-	-	-	-	-	-	-	-	-	-	UniRef90_B7FS12	600	4e-28	1385	15.7729	11.2635	1	1	Predicted protein	Phaeodactylum tricornutum (strain CCAP 1055/1)	-	-	-
PSNMU-V1.4_AUG-EV-PASAV3_0082570.1	5.09754	6.21884	14.9062	0.000112994	0.0381416	0.376717	0.259734	2.02666	1.95726	1.61125	1.31507	0.677923	1.48236	0.621126	1.01008	1.48387	3.53884	0.360431	297.205	0.849897	30.3857	1752	-	-	-	-	-	-	-	-	-	-	-	-	-	-	-	-	-	-	-	-	-	-	-	-	-	-	-
PSNMU-V1.4_AUG-EV-PASAV3_0094110.1	3.83527	5.58823	19.488	1.01233e-05	0.00820123	0.322901	1.61035	5.11272	5.76303	0.179028	0.789041	3.10715	19.6	4.56971	17.6343	10.2105	40.4639	2.88345	168.38	10.5566	81.5077	2164	-	-	-	-	-	-	-	-	-	-	-	-	-	-	-	-	-	-	-	-	-	-	-	-	-	-	-
PSNMU-V1.4_AUG-EV-PASAV3_0114190.1	4.43182	3.85286	23.5428	1.22167e-06	0.00164686	0.16145	0.103894	0.552726	0.92426	0.119352	0.19726	0.338961	0.219608	2.21831	12.626	3.03841	12.9913	0.360431	42.834	9.2594	89.3094	4410	-	-	-	-	-	-	-	-	-	-	-	-	-	-	UniRef90_B7FNU4	453	2e-34	752	10.2721	17.0213	1	2	Predicted protein	Phaeodactylum tricornutum (strain CCAP 1055/1)	-	-	GO:0004871
[truncated: 25 more columns]

## Sheet: MT-_T2
TranscriptName	logFC	logCPM	LR	PValue	FDR	B938_C_T1	B938_Sex_T1	B857_C_T1	B857_Sex_T1	B856_C_T1	B856_Sex_T1	B939_C_T1	B939_Sex_T1	B938_C_T2	B938_Sex_T2	B857_C_T2	B857_Sex_T2	B856_C_T2	B856_Sex_T2	B939_C_T2	B939_Sex_T2	TransLength	HSPNameSP	HSPLengthSP	HSPEvalueSP	HITLengthSP	QCoverageSP	HCoverageSP	StrandSP	FrameSP	DescriptionSP	EnzymeIds	EnzymeDescs	PwLev1	PwLev2	PwLev3	HSPNameUf	HSPLengthUf	HSPEvalueUf	HITLengthUf	QCoverageUf	HCoverageUf	StrandUf	FrameUf	DescriptionUf	Taxonomy	BPId	BPDesc	MFId
PSNMU-V1.4_AUG-EV-PASAV3_0000910.1	3.166	5.28096	22.6755	1.91799e-06	0.000267901	2.36794	3.11681	3.22424	5.65429	0.775789	1.05206	1.01688	12.0236	3.85985	10.2691	11.4823	33.8984	5.64676	224.973	3.39959	94.8528	2539	-	-	-	-	-	-	-	-	-	-	-	-	-	-	UniRef90_B8C756	561	8e-11	597	22.0953	33.3333	1	1	Uncharacterized protein	Thalassiosira pseudonana	GO:0006355	regulation of transcription, DNA-dependent	-
PSNMU-V1.4_AUG-EV-PASAV3_0001670.1	4.48431	7.96748	25.1474	5.31126e-07	9.17231e-05	0.215267	0.155841	1.33576	1.35921	0.29838	0.789041	0.225974	24.651	0.79859	5.34501	6.50078	18.0201	4.20503	1046.18	4.47314	808.233	1457	-	-	-	-	-	-	-	-	-	-	-	-	-	-	-	-	-	-	-	-	-	-	-	-	-	-	-
PSNMU-V1.4_AUG-EV-PASAV3_0002510.1	-2.24945	6.12846	14.7185	0.000124814	0.00722383	0.861068	0.467522	0.184242	0.489314	2.26769	3.15617	1.86429	3.12942	135.849	49.536	95.6038	24.1666	99.2989	10.2651	129.542	22.3787	1294	-	-	-	-	-	-	-	-	-	-	-	-	-	-	-	-	-	-	-	-	-	-	-	-	-	-	-
PSNMU-V1.4_AUG-EV-PASAV3_0003170.1	-2.09322	4.76871	12.2698	0.000460345	0.0194917	12.0011	12.6231	7.59999	7.55718	8.95141	13.8082	22.202	8.94904	22.0056	14.1411	23.9186	8.66085	18.0216	14.5646	60.4321	9.0336	4494	-	-	-	-	-	-	-	-	-	-	-	-	-	-	-	-	-	-	-	-	-	-	-	-	-	-	-
PSNMU-V1.4_AUG-EV-PASAV3_0004140.1	3.61252	5.17685	27.3201	1.72407e-07	3.77493e-05	0.16145	0.103894	1.52	1.14173	0.179028	0.131507	0.451949	8.12551	0.399295	2.77772	6.50078	22.4903	2.04244	100.34	2.19184	98.6852	2903	Q5EBM0	411	7e-08	449	14.1578	26.2806	1	1	UMP-CMP kinase 2 mitochondrial	2.7.4.6]---[2.7.4.14	Nucleoside-diphosphate kinase.]---[UMP/CMP kinase.	-	-	-	UniRef90_K0RN92	2352	1e-69	747	81.0196	97.1888	1	1	Uncharacterized protein	Thalassiosira oceanica	GO:0006233	dTDP biosynthetic process	GO:0005524]---[GO:0004798
PSNMU-V1.4_AUG-EV-PASAV3_0004540.1	-1.80328	5.44983	9.88853	0.00166312	0.047168	1.82977	2.96097	0.184242	0.163105	0.179028	0.460274	1.29935	0.713727	105.591	64.0559	51.0523	19.3705	65.7187	6.87924	80.7849	17.246	760	-	-	-	-	-	-	-	-	-	-	-	-	-	-	UniRef90_B7FT76	408	4e-34	633	53.6842	21.643	1	0	Metacaspase	Phaeodactylum tricornutum (strain CCAP 1055/1)	-	-	GO:0004197
PSNMU-V1.4_AUG-EV-PASAV3_0005520.1	-1.92626	5.13425	11.135	0.000847144	0.0298739	11.0324	15.4282	31.0448	30.2831	9.60785	15.1233	15.5357	10.5961	56.5225	16.2454	35.401	11.5012	17.2406	17.5743	70.8993	14.9191	1314	-	-	-	-	-	-	-	-	-	-	-	-	-	-	-	-	-	-	-	-	-	-	-	-	-	-	-
PSNMU-V1.4_AUG-EV-PASAV3_0006960.1	2.55009	10.1623	14.9347	0.000111295	0.00672867	0.215267	0.259734	57.2993	81.661	0.417733	0.723288	54.1773	487.201	0.976055	1.17843	174.214	942.17	2.16259	2.14976	417.881	2619.33	1832	Q9SSL9	954	5e-31	1123	52.0742	30.098	1	0	Leucine-rich repeat receptor-like protein kinase PEPR1	2.7.11.1	Non-specific serine/threonine protein kinase.	-	-	-	UniRef90_A0A087HHZ6	957	1e-33	1116	52.238	30.3763	1	0	Uncharacterized protein	Arabis alpina	-	-	GO:0005524]---[GO:0004672
PSNMU-V1.4_AUG-EV-PASAV3_0007190.1	4.21954	0.913742	13.3023	0.000265076	0.0126322	0.0538168	0.103894	0.0921211	0.108736	0.119352	0.328767	0.169481	0.219608	0.133098	0.168347	0.0353303	0.419073	0.0600719	25.5284	0.268388	6.63833	907	-	-	-	-	-	-	-	-	-	-	-	-	-	-	-	-	-	-	-	-	-	-	-	-	-	-	-
PSNMU-V1.4_AUG-EV-PASAV3_0007600.1	4.31808	5.28833	42.8291	5.97355e-11	2.19972e-08	2.52939	6.96088	2.57939	4.24072	1.01449	5.7863	7.9091	64.6747	1.46408	7.32308	3.99232	37.7632	7.14856	154.514	2.32603	99.3012	1166	-	-	-	-	-	-	-	-	-	-	-	-	-	-	-	-	-	-	-	-	-	-	-	-	-	-	-
PSNMU-V1.4_AUG-EV-PASAV3_0009180.1	3.93382	3.6497	18.2315	1.95615e-05	0.00184272	12.1626	7.58424	7.0012	5.76303	7.45951	5.32603	9.32144	7.35688	2.66197	4.25075	0.953918	1.90911	0.420503	111.573	0.268388	40.7881	2495	-	-	-	-	-	-	-	-	-	-	-	-	-	-	-	-	-	-	-	-	-	-	-	-	-	-	-
PSNMU-V1.4_AUG-EV-PASAV3_0009970.1	2.71769	4.15515	13.361	0.000256917	0.012446	0.538168	0.363628	0.921211	0.59805	0.417733	0.19726	1.46883	3.23922	4.92464	5.76587	2.61444	4.37699	4.20503	33.59	2.10238	53.4488	3720	-	-	-	-	-	-	-	-	-	-	-	-	-	-	UniRef90_K0STJ7	777	1e-15	679	20.8871	32.106	1	1	Uncharacterized protein	Thalassiosira oceanica	-	-	-
PSNMU-V1.4_AUG-EV-PASAV3_0010870.1	-2.11756	6.67147	12.6037	0.000384979	0.0169281	1.45305	2.85708	1.33576	2.12036	0.716113	0.657535	0.395455	0.658825	246.631	149.955	149.588	42.3264	132.098	14.1884	176.152	32.6441	2985	-	-	-	-	-	-	-	-	-	-	-	-	-	-	-	-	-	-	-	-	-	-	-	-	-	-	-
PSNMU-V1.4_AUG-EV-PASAV3_0010910.1	-2.56464	6.58132	15.9647	6.45348e-05	0.00454852	2.58321	4.77911	0.0460605	0.108736	0.119352	0.657535	0.677923	1.20785	204.217	127.523	36.4255	14.7141	71.846	4.35327	273.085	19.0937	658	-	-	-	-	-	-	-	-	-	-	-	-	-	-	-	-	-	-	-	-	-	-	-	-	-	-	-
PSNMU-V1.4_AUG-EV-PASAV3_0010920.1	-2.54759	7.50821	14.287	0.000156947	0.00851436	4.52061	6.12973	0.506666	0.815523	1.01449	2.03836	2.20325	3.12942	285.097	184.718	62.8526	27.6123	124.469	6.44929	526.176	34.6288	1066	O49523	492	1e-10	419	46.1538	38.6635	1	1	Phospholipase A1-IIgamma	-	-	-	-	-	UniRef90_B7FSS0	750	4e-31	448	70.3565	60.9375	1	1	Predicted protein	Phaeodactylum tricornutum (strain CCAP 1055/1)	GO:0006629	lipid metabolic process	GO:0016787]---[GO:0016872
PSNMU-V1.4_AUG-EV-PASAV3_0012090.1	-2.69523	2.81931	12.0669	0.000513252	0.0209778	0.430534	0.259734	0.0460605	0.163105	1.67093	5.06302	0.395455	1.42745	6.03379	1.72555	9.3272	1.76942	0.841007	1.28986	13.9115	1.71091	1737	-	-	-	-	-	-	-	-	-	-	-	-	-	-	-	-	-	-	-	-	-	-	-	-	-	-	-
PSNMU-V1.4_AUG-EV-PASAV3_0012110.1	4.20959	5.45255	32.7318	1.05791e-08	3.21392e-06	1.23779	1.03894	4.55999	3.31646	1.19352	1.11781	1.86429	4.55687	0.354929	1.13634	1.05991	4.28386	0.240288	343.263	1.83399	141.047	1211	-	-	-	-	-	-	-	-	-	-	-	-	-	-	-	-	-	-	-	-	-	-	-	-	-	-	-
PSNMU-V1.4_AUG-EV-PASAV3_0012310.1	-1.87607	5.08464	10.5943	0.00113437	0.0372565	9.74084	11.5841	5.34302	5.21935	4.11765	3.28767	18.7559	8.18041	86.2034	34.0481	40.7005	13.2707	54.0046	13.9197	62.445	14.0295	1434	-	-	-	-	-	-	-	-	-	-	-	-	-	-	-	-	-	-	-	-	-	-	-	-	-	-	-
PSNMU-V1.4_AUG-EV-PASAV3_0013030.1	-2.24232	3.79892	11.6595	0.000638741	0.0245632	0.591985	0.727256	0.506666	0.380577	1.43223	2.23562	0.847404	0.713727	12.112	3.11441	11.1644	3.35259	2.58309	1.98853	32.1619	4.72211	795	-	-	-	-	-	-	-	-	-	-	-	-	-	-	-	-	-	-	-	-	-	-	-	-	-	-	-
PSNMU-V1.4_AUG-EV-PASAV3_0014980.1	3.66155	0.177893	12.0214	0.00052592	0.0210923	0.0538168	0.0519469	0.0460605	0.543682	1.67093	0.131507	0	0.109804	0.133098	0.210433	0.247312	2.70069	0.0600719	6.93299	0.0894628	1.5056	1312	Q8VCC9	555	4e-19	807	42.3018	22.8005	1	2	Spondin-1	-	-	-	-	-	UniRef90_UPI000423E1FC	549	6e-22	303	41.8445	58.4158	1	2	hypothetical protein	Aquimarina latercula	-	-	-
PSNMU-V1.4_AUG-EV-PASAV3_0016410.1	-1.91149	4.58015	10.2847	0.00134134	0.0414759	0.430534	0.259734	0.138182	0.163105	0.537085	1.11781	0.225974	0.329413	30.9676	24.2419	30.0661	10.9425	19.0428	2.74095	43.3447	8.2808	2218	-	-	-	-	-	-	-	-	-	-	-	-	-	-	-	-	-	-	-	-	-	-	-	-	-	-	-
PSNMU-V1.4_AUG-EV-PASAV3_0016490.1	6.66219	5.51524	80.1604	3.4521e-19	6.99165e-16	0	0.155841	0.322424	0.217473	0.238704	0.460274	0.0564936	19.5451	0.754224	4.71371	0.388633	19.2308	1.80216	228.627	0.715703	138.584	1749	-	-	-	-	-	-	-	-	-	-	-	-	-	-	-	-	-	-	-	-	-	-	-	-	-	-	-
PSNMU-V1.4_AUG-EV-PASAV3_0017230.1	1.93907	6.35751	9.7178	0.00182492	0.0494553	24.1637	21.506	19.4836	20.6056	10.3836	37.611	14.4059	47.3805	19.0331	33.4168	34.977	61.8832	15.7989	508.204	22.2762	183.341	1744	-	-	-	-	-	-	-	-	-	-	-	-	-	-	-	-	-	-	-	-	-	-	-	-	-	-	-
PSNMU-V1.4_AUG-EV-PASAV3_0017520.1	2.47558	6.69092	15.2081	9.62898e-05	0.00625642	8.3416	10.8049	7.41575	10.6018	8.35465	14.0712	10.6208	27.5059	20.231	29.0819	23.7066	64.1648	41.8701	566.14	22.9919	259.853	2710	-	-	-	-	-	-	-	-	-	-	-	-	-	-	UniRef90_B5Y3D0	504	6e-19	644	18.5978	21.2733	1	1	Predicted protein	Phaeodactylum tricornutum (strain CCAP 1055/1)	-	-	-
PSNMU-V1.4_AUG-EV-PASAV3_0018110.1	6.66214	2.46948	32.5331	1.17177e-08	3.31149e-06	0.0538168	0.103894	0.0921211	0.0543682	0.0596761	0	0	0.27451	0.266197	0.37878	0.0353303	0.977838	0	31.8165	0.0894628	18.9569	1805	-	-	-	-	-	-	-	-	-	-	-	-	-	-	-	-	-	-	-	-	-	-	-	-	-	-	-
PSNMU-V1.4_AUG-EV-PASAV3_0018450.1	-1.90625	6.0842	10.5781	0.00114437	0.0374384	0.538168	0.259734	0.138182	0.271841	0.775789	0.526028	0.338961	0.329413	147.296	86.3618	83.7681	34.1312	112.455	7.90038	124.801	21.489	583	-	-	-	-	-	-	-	-	-	-	-	-	-	-	-	-	-	-	-	-	-	-	-	-	-	-	-
PSNMU-V1.4_AUG-EV-PASAV3_0018730.1	4.70599	8.23942	31.7356	1.76653e-08	4.77043e-06	1.6145	2.75318	17.9175	17.4522	2.80478	3.94521	13.389	44.9099	4.03732	14.2253	6.92474	31.9893	4.32518	1320.92	6.62025	967.964	4717	-	-	-	-	-	-	-	-	-	-	-	-	-	-	-	-	-	-	-	-	-	-	-	-	-	-	-
PSNMU-V1.4_AUG-EV-PASAV3_0018780.1	2.19853	4.97023	9.80126	0.00174392	0.0480548	40.6855	45.6613	24.9187	24.0307	18.7383	23.2767	38.5286	29.2079	13.088	11.4055	10.1398	11.5478	4.74568	15.2633	4.60734	85.3401	4186	Q9KS67	1398	5e-67	504	33.397	78.9683	1	1	Cryptochrome-like protein cry2	-	-	-	-	-	UniRef90_B7G0J7	1989	5e-156	515	47.5155	100	1	1	Cyclobutane pyrimidine dimer 1 (Fragment)	Phaeodactylum tricornutum (strain CCAP 1055/1)	GO:0006281]---[GO:0018298	DNA repair]---[protein-chromophore linkage	GO:0003904
PSNMU-V1.4_AUG-EV-PASAV3_0018980.1	-2.22385	4.80148	13.3231	0.00026216	0.0125491	13.7233	14.7529	22.4315	28.7608	19.8125	13.8082	15.0838	15.8118	47.7823	13.0469	26.5331	10.57	4.50539	1.18237	61.4162	6.91207	1961	-	-	-	-	-	-	-	-	-	-	-	-	-	-	UniRef90_B7GC37	624	9e-10	1034	31.8205	20.1161	-1	1	Predicted protein	Phaeodactylum tricornutum (strain CCAP 1055/1)	-	-	-
PSNMU-V1.4_AUG-EV-PASAV3_0021520.1	3.23543	2.6811	11.5053	0.000693987	0.0259487	0.107634	0.363628	0.414545	0.543682	0.238704	0.19726	0.564936	0.878433	0.266197	0.75756	1.20123	2.51444	0.420503	20.2615	0.402583	19.4359	1839	-	-	-	-	-	-	-	-	-	-	-	-	-	-	UniRef90_B7G434	333	3e-06	390	18.1077	22.8205	1	1	Predicted protein	Phaeodactylum tricornutum (strain CCAP 1055/1)	-	-	-
PSNMU-V1.4_AUG-EV-PASAV3_0022720.1	-4.03296	2.43117	19.0434	1.27778e-05	0.00130484	0.16145	0.0519469	0.0460605	0	0.179028	0.854795	0.169481	0	2.35141	0.462953	2.50845	0.0465637	0.0600719	0.0537441	14.985	1.5056	1458	-	-	-	-	-	-	-	-	-	-	-	-	-	-	-	-	-	-	-	-	-	-	-	-	-	-	-
PSNMU-V1.4_AUG-EV-PASAV3_0022950.1	2.62471	6.14909	12.0869	0.000507779	0.0208984	20.7195	33.3499	1.70424	10.33	9.9659	70.0932	36.9468	129.349	7.80844	59.8051	0.635945	27.426	44.9939	172.787	104.716	115.863	1195	-	-	-	-	-	-	-	-	-	-	-	-	-	-	-	-	-	-	-	-	-	-	-	-	-	-	-
PSNMU-V1.4_AUG-EV-PASAV3_0023660.1	3.1058	6.1408	23.0323	1.59302e-06	0.000227745	25.1324	18.3372	0.0460605	2.01162	157.903	117.567	27.0604	161.138	1.15352	10.3533	0.141321	3.44571	101.522	99.0503	41.5107	192.58	1482	-	-	-	-	-	-	-	-	-	-	-	-	-	-	-	-	-	-	-	-	-	-	-	-	-	-	-
PSNMU-V1.4_AUG-EV-PASAV3_0024130.1	7.64257	9.67739	82.9287	8.50672e-20	3.44579e-16	3.33664	4.41548	0.0921211	0.380577	0.0596761	0.131507	0.395455	476.715	8.119	11.3634	1.05991	426.244	1.02122	1.45109	23.0814	2393.56	2145	E1C7T6	315	1e-09	318	14.6853	31.4465	1	2	tRNA wybutosine-synthesizing protein 5	1.14.11.42	tRNA(Phe) (7-(3-amino-3-carboxypropyl)wyosine(37)-C(2))-hydroxylase.	tRNA modification	wybutosine-tRNA(Phe) biosynthesis.	-	UniRef90_B5YN19	1110	2e-58	520	51.7483	71.3462	1	2	Predicted protein	Thalassiosira pseudonana	-	-	-
PSNMU-V1.4_AUG-EV-PASAV3_0024830.1	2.93941	5.05749	23.8113	1.06258e-06	0.00016345	64.2572	39.6874	10.0412	9.5688	150.085	148.669	29.2637	40.2981	20.3641	44.6119	2.29647	18.7652	107.349	194.715	11.9433	85.3401	3015	-	-	-	-	-	-	-	-	-	-	-	-	-	-	-	-	-	-	-	-	-	-	-	-	-	-	-
PSNMU-V1.4_AUG-EV-PASAV3_0024840.1	3.12979	2.03055	11.946	0.000547634	0.0218712	0.430534	1.24672	0.0460605	0	9.42882	18.8055	0.225974	5.49021	0.79859	5.89213	0.247312	2.00224	16.3996	109.423	1.25248	11.7711	762	-	-	-	-	-	-	-	-	-	-	-	-	-	-	-	-	-	-	-	-	-	-	-	-	-	-	-
PSNMU-V1.4_AUG-EV-PASAV3_0025490.1	-1.81629	5.98299	9.95118	0.00160746	0.0460704	1.07634	0.98699	3.17818	2.12036	1.01449	1.57808	1.07338	1.20785	107.233	60.0577	99.4548	35.109	107.709	10.1576	96.262	21.6943	3387	-	-	-	-	-	-	-	-	-	-	-	-	-	-	-	-	-	-	-	-	-	-	-	-	-	-	-
PSNMU-V1.4_AUG-EV-PASAV3_0026400.1	-2.38001	4.1316	14.1964	0.000164689	0.00877761	0.376717	0.311681	0.138182	0.271841	0.954817	0.854795	0.508442	0.219608	51.6422	35.6053	25.7911	6.7983	9.43129	0.537441	31.4462	4.31149	831	-	-	-	-	-	-	-	-	-	-	-	-	-	-	-	-	-	-	-	-	-	-	-	-	-	-	-
PSNMU-V1.4_AUG-EV-PASAV3_0028390.1	-5.84831	-1.9591	9.97355	0.00158805	0.0457282	2.74466	3.63628	0.184242	0.92426	0.238704	0.263014	3.27663	1.86667	0.931689	0.0841733	0.459294	0	0.360431	0	0.134194	0	1253	-	-	-	-	-	-	-	-	-	-	-	-	-	-	UniRef90_B5Y3P5	450	5e-39	349	35.9138	42.4069	1	1	Predicted protein	Phaeodactylum tricornutum (strain CCAP 1055/1)	-	-	-
PSNMU-V1.4_AUG-EV-PASAV3_0028550.1	2.23804	9.54243	11.7241	0.000616946	0.0238762	103.167	134.179	70.1041	86.228	99.5397	137.819	91.6326	496.15	197.03	376.591	162.767	559.509	324.388	2407.84	267.404	1710.91	3192	O49318	792	1e-42	1124	24.812	23.4875	1	2	Probable leucine-rich repeat receptor-like protein kinase At2g33170	2.7.11.1	Non-specific serine/threonine protein kinase.	-	-	-	UniRef90_B7FTI3	1518	2e-87	1017	47.5564	52.3107	1	2	Predicted protein	Phaeodactylum tricornutum (strain CCAP 1055/1)	-	-	GO:0005524]---[GO:0004672
PSNMU-V1.4_AUG-EV-PASAV3_0028670.1	-2.17693	5.79301	12.7439	0.000357176	0.0160756	78.9492	63.3232	37.1248	33.8714	50.7247	60.4274	99.3157	75.5453	73.559	53.4921	50.4163	24.2131	51.5417	2.90218	123.459	12.3185	2372	Q9XTR8	261	8e-09	353	11.0034	22.9462	1	1	Lipase ZK262.3	-	-	-	-	-	UniRef90_B7FSS0	774	3e-12	448	32.6307	41.9643	1	1	Predicted protein	Phaeodactylum tricornutum (strain CCAP 1055/1)	GO:0016042	lipid catabolic process	GO:0016787
PSNMU-V1.4_AUG-EV-PASAV3_0029050.1	-2.24733	5.30104	14.7959	0.000119796	0.00710128	4.52061	8.15566	7.13938	6.90476	7.69821	11.4411	1.07338	1.20785	67.0816	25.252	52.7835	15.2729	48.1777	10.8026	73.8963	11.1551	3358	-	-	-	-	-	-	-	-	-	-	-	-	-	-	-	-	-	-	-	-	-	-	-	-	-	-	-
PSNMU-V1.4_AUG-EV-PASAV3_0029360.1	-1.96684	5.26809	10.2584	0.00136066	0.0418602	10.7095	9.03875	8.33696	7.55718	19.335	24.1973	40.5059	29.0981	40.9943	15.2775	38.51	23.2818	28.0536	1.3436	78.6825	8.2808	1621	-	-	-	-	-	-	-	-	-	-	-	-	-	-	-	-	-	-	-	-	-	-	-	-	-	-	-
PSNMU-V1.4_AUG-EV-PASAV3_0029480.1	-2.26785	4.0403	12.5968	0.000386409	0.0169281	0.376717	0.259734	20.6351	10.7105	136.897	10.1918	15.8747	21.9059	0.79859	0.168347	50.7343	9.3593	8.65035	0.698673	9.08048	2.12153	1425	-	-	-	-	-	-	-	-	-	-	-	-	-	-	UniRef90_B5Y449	324	3e-15	122	22.7368	77.8689	-1	2	Predicted protein	Phaeodactylum tricornutum (strain CCAP 1055/1)	-	-	-
PSNMU-V1.4_AUG-EV-PASAV3_0029780.1	5.25042	6.18133	59.933	9.81423e-15	6.27697e-12	0.538168	0.98699	0.644847	0.92426	0.238704	0.328767	0.451949	51.3334	2.57324	19.4861	1.41321	44.7477	5.46654	325.205	4.5626	205.241	1960	-	-	-	-	-	-	-	-	-	-	-	-	-	-	-	-	-	-	-	-	-	-	-	-	-	-	-
PSNMU-V1.4_AUG-EV-PASAV3_0031670.1	2.34426	6.59763	15.2536	9.39995e-05	0.0061745	93.9641	110.803	11.6073	21.258	79.7869	67.7261	27.9643	96.5179	54.7034	68.8959	23.212	98.1563	74.4291	172.626	33.9511	204.625	3402	-	-	-	-	-	-	-	-	-	-	-	-	-	-	UniRef90_B7G1F6	384	5e-23	669	11.2875	15.994	1	1	Predicted protein	Phaeodactylum tricornutum (strain CCAP 1055/1)	-	-	-
PSNMU-V1.4_AUG-EV-PASAV3_0031830.1	-1.89284	4.76924	10.5035	0.0011915	0.0379036	0.538168	1.55841	2.53333	2.55531	4.29668	4.8	5.2539	5.3804	49.8232	10.0587	27.5223	7.68301	22.9475	16.0157	53.633	13.7557	1787	-	-	-	-	-	-	-	-	-	-	-	-	-	-	-	-	-	-	-	-	-	-	-	-	-	-	-
PSNMU-V1.4_AUG-EV-PASAV3_0032080.1	-2.93754	2.79973	12.481	0.000411119	0.017716	88.421	125.452	101.057	114.282	126.096	145.381	112.648	115.185	13.576	9.63784	15.0507	4.65637	11.4737	0.591185	8.27531	0.342182	1529	-	-	-	-	-	-	-	-	-	-	-	-	-	-	-	-	-	-	-	-	-	-	-	-	-	-	-
PSNMU-V1.4_AUG-EV-PASAV3_0032160.1	-3.61779	6.61742	32.616	1.12284e-08	3.24876e-06	2.09885	1.45451	0.184242	0.108736	8.95141	14.0712	1.63831	1.48236	113.666	18.939	70.4133	5.82046	7.74928	1.66607	260.918	20.6678	1399	-	-	-	-	-	-	-	-	-	-	-	-	-	-	-	-	-	-	-	-	-	-	-	-	-	-	-
PSNMU-V1.4_AUG-EV-PASAV3_0034100.1	6.68339	1.42314	25.1301	5.35907e-07	9.17231e-05	0.0538168	0.0519469	0	0.108736	0	0	0	0.0549021	0.177465	0.294607	0	0.558764	0	16.6607	0.0894628	9.58109	963	-	-	-	-	-	-	-	-	-	-	-	-	-	-	-	-	-	-	-	-	-	-	-	-	-	-	-
PSNMU-V1.4_AUG-EV-PASAV3_0034490.1	-2.51672	4.32664	16.5338	4.77917e-05	0.00363319	0.538168	0.727256	0.921211	0.761155	8.71271	3.41918	1.07338	1.26275	40.0626	10.0587	22.6821	4.09761	18.9827	5.4819	41.8686	6.98051	811	-	-	-	-	-	-	-	-	-	-	-	-	-	-	-	-	-	-	-	-	-	-	-	-	-	-	-
PSNMU-V1.4_AUG-EV-PASAV3_0034530.1	4.86979	8.5268	45.8493	1.27709e-11	5.35146e-09	35.4653	61.1415	1.33576	10.33	37.5959	27.6165	5.64936	298.667	113.489	190.063	6.00615	248.184	264.376	1600.18	48.623	999.65	2099	-	-	-	-	-	-	-	-	-	-	-	-	-	-	UniRef90_A0A097KHV5	384	2e-19	1004	18.2944	12.8486	1	0	Chlamydia muridarum strain Nigg3-28 complete genome	Chlamydia muridarum	-	-	GO:0005524]---[GO:0003677]---[GO:0004386]---[GO:0004518
PSNMU-V1.4_AUG-EV-PASAV3_0034540.1	2.66781	5.67153	18.6178	1.59721e-05	0.001578	41.6542	41.5055	47.7187	44.4732	57.2294	38.0055	31.9189	45.7334	37.5337	44.7802	17.4178	53.4086	84.341	281.082	8.5437	112.099	2835	B7JZ48	861	6e-91	451	30.3704	62.306	-1	2	tRNA-2-methylthio-N(6)-dimethylallyladenosine synthase	2.8.4.3	tRNA-2-methylthio-N(6)-dimethylallyladenosine synthase.	-	-	-	UniRef90_B7G524	861	5e-135	453	30.3704	60.9272	-1	2	Predicted protein	Phaeodactylum tricornutum (strain CCAP 1055/1)	GO:0006400	tRNA modification	GO:0051539]---[GO:0016740
PSNMU-V1.4_AUG-EV-PASAV3_0034920.1	2.03211	7.90023	9.84479	0.00170314	0.0475782	151.333	172.152	49.3308	61.9798	229.275	330.608	77.6222	172.612	54.0823	139.812	51.6176	114.454	125.49	420.171	80.3823	598.955	6786	-	-	-	-	-	-	-	-	-	-	-	-	-	-	-	-	-	-	-	-	-	-	-	-	-	-	-
PSNMU-V1.4_AUG-EV-PASAV3_0035260.1	-2.37995	7.03289	15.2065	9.63707e-05	0.00625642	3.71336	4.93495	2.90181	2.3922	7.87724	10.9151	3.5591	3.12942	389.357	99.6191	153.404	31.1977	176.912	38.3195	266.018	47.7001	1615	-	-	-	-	-	-	-	-	-	-	-	-	-	-	-	-	-	-	-	-	-	-	-	-	-	-	-
PSNMU-V1.4_AUG-EV-PASAV3_0035530.1	2.68183	5.14309	19.2542	1.14417e-05	0.00120904	16.4679	18.597	17.7333	22.889	16.7093	21.1069	20.5072	41.506	7.40914	17.8868	9.75116	34.69	22.1665	106.252	6.9781	80.2758	2480	-	-	-	-	-	-	-	-	-	-	-	-	-	-	-	-	-	-	-	-	-	-	-	-	-	-	-
PSNMU-V1.4_AUG-EV-PASAV3_0035560.1	-1.92476	5.75354	10.453	0.00122449	0.0386493	20.0198	12.675	30.7224	20.1706	8.71271	27.8795	23.7273	11.9687	62.5119	25.6729	40.9125	20.5812	10.6928	17.5206	123.414	16.7669	1174	-	-	-	-	-	-	-	-	-	-	-	-	-	-	-	-	-	-	-	-	-	-	-	-	-	-	-
PSNMU-V1.4_AUG-EV-PASAV3_0040510.1	2.86362	7.02049	17.6331	2.67886e-05	0.00236014	5.22023	2.75318	43.7114	27.9996	64.3308	13.0192	27.8513	58.4707	16.0162	27.4826	32.7159	85.3513	24.2691	495.735	16.5059	332.806	965	-	-	-	-	-	-	-	-	-	-	-	-	-	-	-	-	-	-	-	-	-	-	-	-	-	-	-
PSNMU-V1.4_AUG-EV-PASAV3_0041130.1	3.41133	7.198	27.3652	1.68435e-07	3.77493e-05	0.16145	0.0519469	15.6145	24.2482	0.0596761	0.19726	27.4559	148.455	0.310563	0.168347	19.6436	136.013	0.30036	0.322464	22.142	357.991	1547	P38531	312	5e-13	467	20.1681	21.8415	1	1	Heat shock factor protein 3	-	-	-	-	-	UniRef90_A0A087TEI2	360	2e-14	233	23.2708	50.6438	1	1	Heat shock factor protein 1 (Fragment)	Stegodyphus mimosarum	GO:0006357	regulation of transcription from RNA polymerase II promoter	GO:0043565]---[GO:0003700
PSNMU-V1.4_AUG-EV-PASAV3_0041490.1	6.35006	8.00226	69.5589	7.41654e-17	6.43755e-14	0.430534	0.571415	0.138182	0.163105	0.119352	0.789041	0.112987	121.224	3.50492	41.3712	1.41321	129.307	13.9367	867.376	10.333	749.652	559	-	-	-	-	-	-	-	-	-	-	-	-	-	-	-	-	-	-	-	-	-	-	-	-	-	-	-
PSNMU-V1.4_AUG-EV-PASAV3_0044250.1	-1.94488	5.77271	10.8419	0.000992271	0.0339572	1.2916	1.09088	0.506666	0.217473	0.775789	0.789041	0.395455	0.219608	180.127	116.79	75.8895	34.9693	129.936	11.9312	92.9071	13.3451	1892	-	-	-	-	-	-	-	-	-	-	-	-	-	-	UniRef90_T0RRE8	303	3e-07	545	16.0148	17.9817	1	2	Uncharacterized protein	Saprolegnia diclina VS20	-	-	GO:0008234
PSNMU-V1.4_AUG-EV-PASAV3_0046810.1	1.96831	6.65095	10.1237	0.00146371	0.0438104	50.2111	51.5832	28.0048	36.318	19.0367	40.8329	43.3871	47.106	31.2338	60.9415	64.8311	132.846	20.6647	136.564	23.3498	173.007	2255	Q9HEH1	543	1e-16	1093	24.0798	14.1812	1	2	Regulator of nonsense transcripts 1 homolog	-	-	-	-	-	UniRef90_K0R3K5	852	1e-82	528	37.7827	50.3788	1	2	Uncharacterized protein	Thalassiosira oceanica	-	-	GO:0005524
PSNMU-V1.4_AUG-EV-PASAV3_0049220.1	3.04111	9.56189	13.5398	0.000233562	0.0114909	19.8584	25.0903	18.4242	22.9434	4.41603	13.2822	29.8851	87.5139	29.2373	34.8478	58.3303	95.2228	24.0288	628.483	57.0325	2339.84	3343	-	-	-	-	-	-	-	-	-	-	-	-	-	-	UniRef90_R1DPG5	369	1e-08	346	11.038	34.6821	-1	2	Uncharacterized protein	Emiliania huxleyi CCMP1516	-	-	-
PSNMU-V1.4_AUG-EV-PASAV3_0049310.1	2.0683	4.21941	10.7683	0.00103251	0.0347565	2.58321	6.12973	2.02666	3.91451	41.7136	3.48493	12.7111	38.6511	8.42957	12.8785	8.9739	22.3971	8.89064	23.9699	5.05465	35.5185	809	-	-	-	-	-	-	-	-	-	-	-	-	-	-	-	-	-	-	-	-	-	-	-	-	-	-	-
PSNMU-V1.4_AUG-EV-PASAV3_0049320.1	2.06469	5.1673	12.2757	0.000458882	0.0194917	5.16641	11.688	4.42181	8.26397	79.7272	5.39178	25.3656	73.1296	17.7465	24.4523	15.3687	41.4417	15.4986	41.9741	10.825	69.6682	1605	Q49X07	1116	2e-32	552	69.5327	60.1449	-1	0	Uncharacterized protein SSP1546	-	-	-	-	-	UniRef90_UPI00048A7DF5	1269	4e-46	715	79.0654	54.965	-1	0	hypothetical protein	Proteobacteria bacterium JGI 0000113-E04	GO:0006071	glycerol metabolic process	GO:0004371
PSNMU-V1.4_AUG-EV-PASAV3_0049690.1	-2.01339	7.71488	10.469	0.00121396	0.0384167	15.0149	16.623	7.32362	8.04649	8.65303	5.39178	12.2591	5.98433	469.039	227.899	283.667	95.2228	316.459	29.6667	375.699	67.8204	1231	-	-	-	-	-	-	-	-	-	-	-	-	-	-	-	-	-	-	-	-	-	-	-	-	-	-	-
PSNMU-V1.4_AUG-EV-PASAV3_0050300.1	2.3313	4.27184	11.7521	0.000607742	0.0235951	6.56565	21.4541	1.10545	2.28346	2.14834	2.43288	3.33312	6.64315	19.876	20.2016	7.59601	13.7363	2.58309	20.2615	3.31012	46.8105	2449	-	-	-	-	-	-	-	-	-	-	-	-	-	-	-	-	-	-	-	-	-	-	-	-	-	-	-
PSNMU-V1.4_AUG-EV-PASAV3_0051110.1	6.25559	8.12166	66.5762	3.36624e-16	2.55666e-13	1.99122	4.15575	0.184242	0.108736	0.0596761	0.526028	1.41234	104.588	16.9479	44.4435	1.1659	64.1648	2.88345	1269.44	8.45424	869.758	3408	Q8INF0	582	8e-33	947	17.0775	19.641	1	0	Soluble guanylate cyclase 88E	4.6.1.2	Guanylate cyclase.	-	-	-	UniRef90_B7S3Y3	1890	8e-116	737	55.4577	85.6174	1	0	Predicted protein	Phaeodactylum tricornutum (strain CCAP 1055/1)	GO:0009190]---[GO:0035556	cyclic nucleotide biosynthetic process]---[intracellular signal transduction	GO:0004114]---[GO:0016810]---[GO:0016849
PSNMU-V1.4_AUG-EV-PASAV3_0051680.1	2.64341	4.10878	17.3619	3.08958e-05	0.0026255	6.88855	10.5452	6.21817	12.7765	1.73061	3.48493	5.70585	35.0275	2.8838	17.2555	6.50078	41.4883	3.24388	9.9964	3.39959	20.5993	915	-	-	-	-	-	-	-	-	-	-	-	-	-	-	-	-	-	-	-	-	-	-	-	-	-	-	-
PSNMU-V1.4_AUG-EV-PASAV3_0052300.1	2.80486	7.71669	17.8428	2.39926e-05	0.00219217	1.34542	1.76619	0.736968	0.489314	3.9983	4.60274	0.903897	85.1531	30.3021	16.5821	14.3794	51.7788	4.86582	1053.81	45.5366	607.783	2116	-	-	-	-	-	-	-	-	-	-	-	-	-	-	-	-	-	-	-	-	-	-	-	-	-	-	-
PSNMU-V1.4_AUG-EV-PASAV3_0053570.1	5.68968	8.82029	47.0175	7.03567e-12	3.4199e-09	2.79847	2.07787	0.87515	0.978628	0.119352	0.19726	0.621429	17.3491	4.43661	9.34324	1.73118	20.5812	2.58309	1601.68	7.02283	1474.67	5205	-	-	-	-	-	-	-	-	-	-	-	-	-	-	UniRef90_B7GC37	1590	2e-23	1034	30.5476	47.2921	-1	0	Predicted protein	Phaeodactylum tricornutum (strain CCAP 1055/1)	-	-	-
PSNMU-V1.4_AUG-EV-PASAV3_0054320.1	-3.24978	6.95632	26.4847	2.65632e-07	5.12375e-05	3.12137	2.38956	1.42788	0.815523	16.769	17.9507	2.14676	2.80001	104.571	19.6545	112.986	12.9447	8.71043	5.05194	305.202	29.0855	4332	-	-	-	-	-	-	-	-	-	-	-	-	-	-	-	-	-	-	-	-	-	-	-	-	-	-	-
PSNMU-V1.4_AUG-EV-PASAV3_0054730.1	3.85226	1.04148	12.806	0.000345509	0.0156665	1.56069	1.24672	2.76363	2.66404	0.119352	0.394521	0.112987	0.109804	0.488027	2.35685	0.529955	7.3105	0.120144	2.57972	0.0447314	0.821236	2801	-	-	-	-	-	-	-	-	-	-	-	-	-	-	UniRef90_K0R4D3	2403	0	939	85.7908	87.114	1	1	Uncharacterized protein	Thalassiosira oceanica	-	-	GO:0008115
PSNMU-V1.4_AUG-EV-PASAV3_0055070.1	-2.82116	5.40393	22.4123	2.19966e-06	0.00030034	1.72214	1.19478	2.48727	2.28346	5.78858	7.29863	1.24286	1.37255	88.821	22.2638	35.507	6.37923	21.5658	10.4264	103.151	11.3604	1949	Q9FIZ3	219	1e-09	1252	11.2365	5.83067	1	1	LRR receptor-like serine/threonine-protein kinase GSO2	2.7.11.1	Non-specific serine/threonine protein kinase.	-	-	-	UniRef90_A0A0D9X8E9	297	8e-12	1317	15.2386	7.21336	1	1	Uncharacterized protein	Leersia perrieri	-	-	GO:0032440]---[GO:0005524]---[GO:0004672
PSNMU-V1.4_AUG-EV-PASAV3_0055080.1	-2.83889	4.69966	21.2825	3.96341e-06	0.000494278	0.914885	1.19478	1.61212	1.46794	3.75959	4.47124	1.18637	1.31765	43.2126	11.7001	22.9647	4.60981	11.654	5.75062	62.7582	6.0224	665	O49318	405	1e-12	1124	60.9023	11.6548	1	0	Probable leucine-rich repeat receptor-like protein kinase At2g33170	2.7.11.1	Non-specific serine/threonine protein kinase.	-	-	-	UniRef90_B7FVD2	390	3e-20	168	58.6466	77.9762	1	0	Predicted protein (Fragment)	Phaeodactylum tricornutum (strain CCAP 1055/1)	-	-	-
PSNMU-V1.4_AUG-EV-PASAV3_0055300.1	-2.84402	5.86104	22.7605	1.83497e-06	0.000259286	2.09885	2.64929	1.65818	1.25047	11.2788	13.0849	1.69481	2.36079	66.1943	13.2994	45.5408	6.70517	10.6327	10.1576	142.559	18.5463	1152	-	-	-	-	-	-	-	-	-	-	-	-	-	-	-	-	-	-	-	-	-	-	-	-	-	-	-
PSNMU-V1.4_AUG-EV-PASAV3_0055400.1	-2.43096	4.462	15.0856	0.000102745	0.00646198	0.269084	0.779203	0.322424	0.163105	3.9983	6.04932	0.282468	0.658825	24.0021	9.21698	20.0323	6.65861	5.04604	4.29953	50.7254	5.13273	1937	Q9LHP4	696	2e-26	1141	35.9319	20.2454	1	0	Receptor-like protein kinase 2	2.7.11.1	Non-specific serine/threonine protein kinase.	-	-	-	UniRef90_B7G7S9	1014	3e-63	685	52.349	48.9051	1	0	Predicted protein	Phaeodactylum tricornutum (strain CCAP 1055/1)	-	-	-
PSNMU-V1.4_AUG-EV-PASAV3_0055410.1	-2.62992	4.75396	19.0754	1.25656e-05	0.00129404	0.861068	1.03894	0.276363	0.271841	3.40154	4.07671	1.41234	0.658825	53.9049	9.97454	26.639	4.33042	18.6223	9.5127	60.0743	9.51265	1871	C0LGR3	384	3e-27	1091	20.5238	11.6407	1	0	Probable LRR receptor-like serine/threonine-protein kinase At4g26540	2.7.11.1	Non-specific serine/threonine protein kinase.	-	-	-	UniRef90_B7G7S9	729	3e-52	685	38.9631	36.0584	1	0	Predicted protein	Phaeodactylum tricornutum (strain CCAP 1055/1)	GO:0097264	self proteolysis	-
PSNMU-V1.4_AUG-EV-PASAV3_0055890.1	-2.89933	1.81095	9.75216	0.00179112	0.0489116	2.31412	2.4415	1.70424	1.95726	7.16113	5.52329	1.29935	1.26275	4.43661	0.547127	3.32105	0.745019	1.08129	0.376209	8.09639	0.615927	970	-	-	-	-	-	-	-	-	-	-	-	-	-	-	-	-	-	-	-	-	-	-	-	-	-	-	-
PSNMU-V1.4_AUG-EV-PASAV3_0056380.1	-1.86928	6.85432	9.84481	0.00170312	0.0475782	4.14389	5.03885	3.45454	2.88152	0.716113	0.854795	3.22013	2.6353	209.364	115.696	122.879	40.0913	127.232	10.1576	225.938	51.2588	2917	-	-	-	-	-	-	-	-	-	-	-	-	-	-	-	-	-	-	-	-	-	-	-	-	-	-	-
PSNMU-V1.4_AUG-EV-PASAV3_0057060.1	2.18752	4.61176	11.1618	0.000834977	0.0297556	21.4191	19.1684	24.4121	25.0094	9.90623	16.6356	25.7046	31.8981	5.7676	13.6782	16.5346	28.1245	8.10971	41.8129	3.75744	46.6736	2315	-	-	-	-	-	-	-	-	-	-	-	-	-	-	-	-	-	-	-	-	-	-	-	-	-	-	-
PSNMU-V1.4_AUG-EV-PASAV3_0057300.1	-1.98117	5.99232	11.3382	0.000759284	0.0276362	62.9118	50.0768	151.769	108.084	207.852	227.244	241.793	168	24.7563	11.0688	88.7144	36.0869	102.002	4.24578	109.816	17.0407	1684	-	-	-	-	-	-	-	-	-	-	-	-	-	-	UniRef90_K0R2V0	690	1e-17	738	40.9739	28.9973	1	2	Uncharacterized protein	Thalassiosira oceanica	-	-	GO:0004386
PSNMU-V1.4_AUG-EV-PASAV3_0057950.1	5.78715	6.57186	53.9487	2.05793e-13	1.19086e-10	0.0538168	0	0.0460605	0.163105	0.119352	0	0.338961	13.9451	0.443661	1.2626	0.423964	5.44795	0.30036	454.245	1.69979	310.701	2063	-	-	-	-	-	-	-	-	-	-	-	-	-	-	-	-	-	-	-	-	-	-	-	-	-	-	-
PSNMU-V1.4_AUG-EV-PASAV3_0059110.1	4.81228	5.77268	44.7575	2.23013e-11	8.74212e-09	7.21145	2.49345	1.19757	1.033	0.537085	0.854795	1.12987	14.3843	2.7507	7.5756	2.19048	16.5301	3.18381	203.153	1.5656	167.943	2179	-	-	-	-	-	-	-	-	-	-	-	-	-	-	-	-	-	-	-	-	-	-	-	-	-	-	-
PSNMU-V1.4_AUG-EV-PASAV3_0059710.1	2.07654	7.82215	11.0074	0.000907506	0.031781	69.2622	50.0768	19.9442	24.1395	326.607	405.436	110.219	285.271	25.0225	55.7227	22.788	75.9919	188.386	293.658	109.458	576.508	2210	-	-	-	-	-	-	-	-	-	-	-	-	-	-	-	-	-	-	-	-	-	-	-	-	-	-	-
PSNMU-V1.4_AUG-EV-PASAV3_0061200.1	-2.92064	3.58125	17.625	2.69029e-05	0.00236014	0.430534	0.779203	0.460605	0.652418	1.84996	1.51233	0.677923	0.549021	7.71971	1.13634	8.58526	1.39691	0.660791	0.483697	30.3279	3.21651	2837	-	-	-	-	-	-	-	-	-	-	-	-	-	-	-	-	-	-	-	-	-	-	-	-	-	-	-
PSNMU-V1.4_AUG-EV-PASAV3_0061950.1	3.69029	8.29579	24.6178	6.99023e-07	0.000116363	0.699618	1.6623	2.80969	3.37083	1.13385	0.591781	4.51949	138.079	7.49788	26.9355	5.8295	23.5147	12.9755	1091.22	24.8707	996.912	2647	Q6VTH5	333	3e-13	218	12.5803	50	1	1	Radial spoke head 1 homolog	-	-	-	-	-	UniRef90_B8BQ76	666	4e-28	241	25.1606	78.0083	1	1	Uncharacterized protein	Thalassiosira pseudonana	-	-	-
PSNMU-V1.4_AUG-EV-PASAV3_0062850.1	-2.33904	5.32846	16.0732	6.09418e-05	0.00433079	37.2412	39.8952	3.7309	4.40382	1.13385	1.64384	8.24806	7.74119	200.003	227.142	48.2259	8.24177	0.841007	0.913649	78.3247	17.6566	2398	-	-	-	-	-	-	-	-	-	-	-	-	-	-	UniRef90_B8C575	972	1e-67	343	40.5338	90.9621	-1	0	Uncharacterized protein	Thalassiosira pseudonana	GO:0006629	lipid metabolic process	GO:0016627
PSNMU-V1.4_AUG-EV-PASAV3_0063520.1	6.90597	9.13203	74.9685	4.78287e-18	6.45794e-15	4.95114	5.40247	3.54666	2.17473	27.3913	20.0548	5.98832	338.691	6.29999	6.98638	2.47312	273.515	25.2302	76.2091	12.8826	1654.93	1498	-	-	-	-	-	-	-	-	-	-	-	-	-	-	UniRef90_F0Y980	249	2e-10	358	16.6222	24.581	1	1	Putative uncharacterized protein	Aureococcus anophagefferens	-	-	GO:0008233
PSNMU-V1.4_AUG-EV-PASAV3_0063620.1	2.66365	8.03826	16.532	4.78366e-05	0.00363319	135.995	194.125	7.41575	14.027	936.914	1015.69	57.0585	590.527	66.3274	297.553	10.0691	112.498	1116.74	1674.07	173.513	619.965	1641	-	-	-	-	-	-	-	-	-	-	-	-	-	-	UniRef90_E0RL53	681	2e-07	513	41.4991	43.8596	1	0	Uncharacterized protein	Paenibacillaceae	GO:0005975	carbohydrate metabolic process	GO:0004553
PSNMU-V1.4_AUG-EV-PASAV3_0064370.1	2.54913	4.29804	14.133	0.000170329	0.00899931	7.10381	13.662	8.47514	9.13386	7.10145	7.49589	11.2422	19.051	3.28309	5.72379	7.73734	16.7164	9.31115	85.0231	2.86281	46.1945	2853	-	-	-	-	-	-	-	-	-	-	-	-	-	-	UniRef90_K0SVN0	717	6e-29	1324	25.1314	15.3323	1	0	Uncharacterized protein (Fragment)	Thalassiosira oceanica	-	-	GO:0003677
PSNMU-V1.4_AUG-EV-PASAV3_0065080.1	2.63633	7.14348	17.6184	2.69963e-05	0.00236014	225.815	145.711	8.01453	18.4308	246.701	232.438	51.6916	130.392	269.347	207.529	12.6836	121.764	217.46	383.034	75.9092	303.105	2808	-	-	-	-	-	-	-	-	-	-	-	-	-	-	-	-	-	-	-	-	-	-	-	-	-	-	-
PSNMU-V1.4_AUG-EV-PASAV3_0065120.1	2.30314	8.12512	11.5112	0.000691789	0.0259464	298.037	186.801	32.5187	31.0442	76.9821	46.5534	91.6326	84.11	278.664	259.001	75.5715	159.527	79.1147	1453.94	61.5504	702.225	3834	-	-	-	-	-	-	-	-	-	-	-	-	-	-	UniRef90_R1DPG5	549	3e-20	346	14.3192	52.6012	-1	2	Uncharacterized protein	Emiliania huxleyi CCMP1516	-	-	-
PSNMU-V1.4_AUG-EV-PASAV3_0067510.1	2.32616	6.07287	14.4983	0.000140287	0.00792914	7.42671	8.2076	5.71151	5.9805	3.34186	9.33699	9.15196	28.4942	9.31689	13.1731	10.4224	27.7054	11.2334	260.39	19.2345	179.03	1325	-	-	-	-	-	-	-	-	-	-	-	-	-	-	-	-	-	-	-	-	-	-	-	-	-	-	-
PSNMU-V1.4_AUG-EV-PASAV3_0067650.1	-3.45358	3.00636	19.1555	1.20492e-05	0.00125147	0.0538168	0.0519469	0	0	1.43223	1.51233	0	0.0549021	4.43661	0.6313	5.75884	0.698455	0.961151	0.107488	21.158	1.43716	1077	-	-	-	-	-	-	-	-	-	-	-	-	-	-	-	-	-	-	-	-	-	-	-	-	-	-	-
PSNMU-V1.4_AUG-EV-PASAV3_0069270.2	2.75684	4.95827	20.1531	7.14845e-06	0.00081185	14.3153	7.48035	1.01333	1.73978	17.1867	19.0685	24.8007	59.459	2.4845	6.06048	0.741936	4.51668	14.6575	22.4113	12.1669	88.9673	3480	-	-	-	-	-	-	-	-	-	-	-	-	-	-	-	-	-	-	-	-	-	-	-	-	-	-	-
PSNMU-V1.4_AUG-EV-PASAV3_0069720.1	2.89225	4.71471	22.0425	2.66682e-06	0.000348465	22.2801	38.3368	40.4872	117.49	42.1313	111.058	46.1553	68.408	1.86338	11.0267	6.35945	32.874	37.7252	156.449	5.23357	55.4334	1029	-	-	-	-	-	-	-	-	-	-	-	-	-	-	-	-	-	-	-	-	-	-	-	-	-	-	-
PSNMU-V1.4_AUG-EV-PASAV3_0070090.1	-3.83731	3.56428	25.8851	3.62351e-07	6.47543e-05	0.269084	0.311681	0.0921211	0	1.55158	1.90685	0.0564936	0.109804	9.36125	1.85181	4.69893	0.605328	0.480575	0.214976	35.2484	1.36873	2768	-	-	-	-	-	-	-	-	-	-	-	-	-	-	-	-	-	-	-	-	-	-	-	-	-	-	-
PSNMU-V1.4_AUG-EV-PASAV3_0071160.1	1.95008	7.43356	9.8798	0.00167103	0.047168	26.2088	90.2836	17.7333	90.0881	21.1253	139.529	74.2891	288.73	67.614	206.561	27.4163	163.392	185.502	200.627	128.2	317.887	1315	-	-	-	-	-	-	-	-	-	-	-	-	-	-	-	-	-	-	-	-	-	-	-	-	-	-	-
PSNMU-V1.4_AUG-EV-PASAV3_0071340.1	-3.1205	5.70849	26.8698	2.17636e-07	4.33559e-05	0.645801	0.83115	1.52	1.52231	17.9028	25.9069	1.18637	1.26275	26.3535	4.37701	52.5362	5.82046	10.2122	12.6836	122.117	14.3716	1027	-	-	-	-	-	-	-	-	-	-	-	-	-	-	-	-	-	-	-	-	-	-	-	-	-	-	-
PSNMU-V1.4_AUG-EV-PASAV3_0071440.1	1.9114	5.77215	11.1328	0.000848131	0.0298739	69.6389	60.2584	7.50787	41.4286	21.4237	58.7178	16.2701	40.353	46.9837	73.6937	19.5377	82.278	49.1388	86.8504	25.8548	85.8876	3009	-	-	-	-	-	-	-	-	-	-	-	-	-	-	UniRef90_K0RUR2	753	1e-23	828	25.0249	29.8309	1	0	Uncharacterized protein	Thalassiosira oceanica	-	-	GO:0008237
PSNMU-V1.4_AUG-EV-PASAV3_0071530.1	-2.0826	3.96486	10.3531	0.00129256	0.0402749	0.0538168	0	0.0460605	0	0.179028	0.0657535	0	0.0549021	16.6817	7.91229	16.9232	6.84486	16.0392	0.859905	31.5804	4.24305	1743	-	-	-	-	-	-	-	-	-	-	-	-	-	-	-	-	-	-	-	-	-	-	-	-	-	-	-
PSNMU-V1.4_AUG-EV-PASAV3_0071800.1	-2.73191	5.49852	21.2173	4.10046e-06	0.000498288	2.2603	2.38956	0.414545	0.380577	10.2046	14.663	1.86429	2.36079	60.8703	14.562	52.2535	6.47235	10.873	17.8968	94.6069	17.0407	1279	-	-	-	-	-	-	-	-	-	-	-	-	-	-	-	-	-	-	-	-	-	-	-	-	-	-	-
PSNMU-V1.4_AUG-EV-PASAV3_0072110.1	-3.26413	4.68209	27.3189	1.72513e-07	3.77493e-05	1.13015	0.571415	0.0921211	0.0543682	3.34186	5.72055	0.395455	0.549021	28.4387	5.21875	20.7036	2.0488	6.90827	3.06341	64.3238	6.91207	1067	-	-	-	-	-	-	-	-	-	-	-	-	-	-	-	-	-	-	-	-	-	-	-	-	-	-	-
PSNMU-V1.4_AUG-EV-PASAV3_0072560.1	-2.61257	7.39103	17.426	2.98704e-05	0.00255623	2.79847	3.16876	0.644847	0.869891	22.7963	35.0466	5.47988	4.61178	174.98	39.0985	138.989	26.4016	66.0791	42.3503	399.541	55.5703	720	-	-	-	-	-	-	-	-	-	-	-	-	-	-	-	-	-	-	-	-	-	-	-	-	-	-	-
PSNMU-V1.4_AUG-EV-PASAV3_0074600.1	-2.79008	4.0177	18.4239	1.76828e-05	0.0017054	0.968702	0.259734	0.138182	0.271841	3.16283	3.28767	0.451949	0.329413	19.1662	2.77772	11.8003	1.72286	3.48417	2.57972	39.8557	5.61178	1621	-	-	-	-	-	-	-	-	-	-	-	-	-	-	-	-	-	-	-	-	-	-	-	-	-	-	-
PSNMU-V1.4_AUG-EV-PASAV3_0075130.1	2.95843	4.94711	23.9292	9.99442e-07	0.000155708	39.5015	19.532	1.19757	4.7844	95.8398	86.5315	15.4227	36.2354	22.0943	36.447	2.61444	23.0956	71.4856	195.736	11.0039	74.8009	2163	-	-	-	-	-	-	-	-	-	-	-	-	-	-	UniRef90_B7S3K3	606	6e-27	532	28.0166	34.9624	1	1	Predicted protein	Phaeodactylum tricornutum (strain CCAP 1055/1)	-	-	-
PSNMU-V1.4_AUG-EV-PASAV3_0076100.1	-2.53119	6.63032	17.2772	3.2304e-05	0.0027073	4.19771	4.67522	5.4812	8.42707	22.9156	26.7617	4.97143	5.43531	154.439	32.7855	103.341	25.5635	34.1208	20.9064	219.452	26.2111	3588	-	-	-	-	-	-	-	-	-	-	-	-	-	-	-	-	-	-	-	-	-	-	-	-	-	-	-
PSNMU-V1.4_AUG-EV-PASAV3_0076150.1	2.61804	5.93418	19.5047	1.00351e-05	0.00109862	23.0874	18.1295	2.21091	1.25047	6.56437	4.60274	11.1292	13.2863	29.5035	13.8044	3.851	22.5834	6.78813	81.5298	25.3627	160.962	2611	P16066	636	2e-33	1061	24.3585	19.5099	1	2	Atrial natriuretic peptide receptor 1	4.6.1.2	Guanylate cyclase.	-	-	-	UniRef90_B7G0V6	2019	1e-147	1987	77.3267	35.4303	1	2	Predicted protein	Phaeodactylum tricornutum (strain CCAP 1055/1)	GO:0009190]---[GO:0035556	cyclic nucleotide biosynthetic process]---[intracellular signal transduction	GO:0004114]---[GO:0016849
PSNMU-V1.4_AUG-EV-PASAV3_0076560.1	-2.12271	6.22354	13.0998	0.00029533	0.0137905	2.04504	0.883097	1.33576	1.35921	2.86445	4.40548	1.7513	7.35688	103.817	47.2212	96.3457	27.9382	97.9773	8.27659	139.92	25.1161	1783	-	-	-	-	-	-	-	-	-	-	-	-	-	-	-	-	-	-	-	-	-	-	-	-	-	-	-
PSNMU-V1.4_AUG-EV-PASAV3_0076770.2	-2.39002	4.72891	15.6924	7.45239e-05	0.0050593	0.645801	0.883097	0.276363	0.108736	4.41603	6.70685	1.29935	1.31765	29.0155	5.72379	24.2013	3.35259	4.62554	3.97706	56.0485	14.3716	660	-	-	-	-	-	-	-	-	-	-	-	-	-	-	-	-	-	-	-	-	-	-	-	-	-	-	-
PSNMU-V1.4_AUG-EV-PASAV3_0076800.1	2.3802	6.62578	15.5193	8.16685e-05	0.00548307	73.6752	83.5305	10.0412	17.1804	177.298	255.518	23.5013	86.5806	40.2844	110.94	12.8249	52.0582	102.363	308.169	37.4849	246.987	1409	-	-	-	-	-	-	-	-	-	-	-	-	-	-	-	-	-	-	-	-	-	-	-	-	-	-	-
PSNMU-V1.4_AUG-EV-PASAV3_0077320.1	-3.56196	1.12057	12.0974	0.000504931	0.0208705	0.107634	0.0519469	0	0	0.29838	0.263014	0	0.0549021	1.59718	0.336693	2.01383	0.139691	0.360431	0.107488	5.09938	0.479055	1255	-	-	-	-	-	-	-	-	-	-	-	-	-	-	UniRef90_B5Y5T8	522	9e-09	648	41.5936	24.0741	1	2	Predicted protein	Phaeodactylum tricornutum (strain CCAP 1055/1)	-	-	-
PSNMU-V1.4_AUG-EV-PASAV3_0077650.1	4.88621	4.72827	51.1138	8.71619e-13	4.60518e-10	0.0538168	0	1.33576	1.30484	0	0.0657535	2.71169	13.0667	0.354929	1.97807	0.635945	14.0622	0.660791	277.158	2.01291	76.9909	957	-	-	-	-	-	-	-	-	-	-	-	-	-	-	-	-	-	-	-	-	-	-	-	-	-	-	-
PSNMU-V1.4_AUG-EV-PASAV3_0078440.1	-3.68641	6.00326	35.1188	3.10191e-09	9.91959e-07	1.23779	0.935043	0.276363	0.217473	6.08696	8.4822	1.63831	1.59216	57.0548	7.74394	52.0415	4.14417	7.2687	1.12863	166.669	12.4554	3107	-	-	-	-	-	-	-	-	-	-	-	-	-	-	-	-	-	-	-	-	-	-	-	-	-	-	-
PSNMU-V1.4_AUG-EV-PASAV3_0078660.1	-1.85457	6.05158	10.238	0.00137575	0.0420054	9.6332	7.84398	1.19757	0.761155	1.84996	2.69589	2.48572	2.19608	223.073	204.289	79.5638	29.5214	128.554	15.962	122.475	24.9108	3249	-	-	-	-	-	-	-	-	-	-	-	-	-	-	-	-	-	-	-	-	-	-	-	-	-	-	-
PSNMU-V1.4_AUG-EV-PASAV3_0078900.1	-1.96677	7.60259	9.80661	0.00173886	0.0480241	34.7118	39.7393	127.588	61.4904	511.006	96	77.8481	23.6079	224.404	81.7323	339.524	142.857	295.494	86.5817	272.593	41.8146	989	-	-	-	-	-	-	-	-	-	-	-	-	-	-	-	-	-	-	-	-	-	-	-	-	-	-	-
PSNMU-V1.4_AUG-EV-PASAV3_0078960.1	2.14733	4.36426	10.5083	0.0011884	0.0379036	4.03626	4.2077	9.35029	9.84065	5.90793	7.89041	25.7611	36.6746	2.57324	1.34677	9.39786	16.1576	5.46654	4.24578	4.11529	47.2211	1835	-	-	-	-	-	-	-	-	-	-	-	-	-	-	-	-	-	-	-	-	-	-	-	-	-	-	-
PSNMU-V1.4_AUG-EV-PASAV3_0079470.1	4.12031	8.71532	28.1002	1.15192e-07	2.74473e-05	2.85229	1.81814	29.663	11.8523	10.503	16.0438	5.87533	82.1884	18.3676	89.35	30.1014	138.248	13.6363	2538.92	19.2345	1256.77	4189	-	-	-	-	-	-	-	-	-	-	-	-	-	-	-	-	-	-	-	-	-	-	-	-	-	-	-
PSNMU-V1.4_AUG-EV-PASAV3_0079640.1	5.14872	4.91622	51.7813	6.2041e-13	3.42692e-10	0.376717	0.259734	2.25697	1.57668	0.358056	0.328767	2.25974	8.56473	0.532394	5.34501	1.80185	21.5124	1.02122	110.175	0.715703	84.382	3804	-	-	-	-	-	-	-	-	-	-	-	-	-	-	UniRef90_B7FS12	600	4e-28	1385	15.7729	11.2635	1	1	Predicted protein	Phaeodactylum tricornutum (strain CCAP 1055/1)	-	-	-
PSNMU-V1.4_AUG-EV-PASAV3_0082570.1	3.182	3.33543	14.7182	0.000124836	0.00722383	0.376717	0.259734	2.02666	1.95726	1.61125	1.31507	0.677923	1.48236	0.621126	1.01008	1.48387	3.53884	0.360431	297.205	0.849897	30.3857	1752	-	-	-	-	-	-	-	-	-	-	-	-	-	-	-	-	-	-	-	-	-	-	-	-	-	-	-
PSNMU-V1.4_AUG-EV-PASAV3_0083530.1	3.71383	6.05045	22.1343	2.5423e-06	0.000342851	1.07634	0.883097	0.460605	0.815523	4.83376	0.854795	0.169481	2.08628	1.06479	1.05217	1.13057	2.28162	21.9863	531.529	3.04174	215.643	993	-	-	-	-	-	-	-	-	-	-	-	-	-	-	-	-	-	-	-	-	-	-	-	-	-	-	-
PSNMU-V1.4_AUG-EV-PASAV3_0084740.1	-2.06021	8.32159	10.5291	0.00117511	0.037782	5.38168	4.1038	0.736968	0.815523	1.79028	2.30137	1.69481	1.48236	785.591	485.091	416.156	141.041	522.746	36.0623	591.349	99.0958	2358	-	-	-	-	-	-	-	-	-	-	-	-	-	-	UniRef90_K9YRJ0	441	7e-09	192	18.7023	63.5417	1	2	Secreted/surface protein with fasciclin-like repeats	Dactylococcopsis salina PCC 8305	-	-	-
PSNMU-V1.4_AUG-EV-PASAV3_0084880.1	-2.04893	6.76496	11.5996	0.000659669	0.0252085	0.914885	0.883097	0.0921211	0.434946	0.179028	0.460274	0.225974	0.329413	375.559	207.992	142.558	48.7522	228.153	15.4783	199.368	33.6023	1652	-	-	-	-	-	-	-	-	-	-	-	-	-	-	-	-	-	-	-	-	-	-	-	-	-	-	-
PSNMU-V1.4_AUG-EV-PASAV3_0084990.1	-4.20208	3.08136	26.4933	2.64455e-07	5.12375e-05	0.269084	0.467522	0.0460605	0	1.55158	2.89315	0.451949	0.494119	12.6887	1.55721	6.32412	0.512201	0.540647	0	22.9472	0.821236	1865	-	-	-	-	-	-	-	-	-	-	-	-	-	-	UniRef90_R1DZ97	498	2e-34	169	26.7024	95.858	1	1	Uncharacterized protein	Emiliania huxleyi CCMP1516	-	-	GO:0004601
PSNMU-V1.4_AUG-EV-PASAV3_0085380.1	3.40245	7.19883	27.2338	1.80282e-07	3.77493e-05	0.16145	0.0519469	15.7066	24.2482	0.0596761	0.19726	27.6254	148.565	0.310563	0.168347	19.8203	136.106	0.30036	0.322464	22.2315	357.991	1564	P38531	312	5e-13	467	19.9488	21.8415	1	0	Heat shock factor protein 3	-	-	-	-	-	UniRef90_A0A087TEI2	360	2e-14	233	23.0179	50.6438	1	0	Heat shock factor protein 1 (Fragment)	Stegodyphus mimosarum	GO:0006357	regulation of transcription from RNA polymerase II promoter	GO:0043565]---[GO:0003700
PSNMU-V1.4_AUG-EV-PASAV3_0085630.1	2.59678	4.56056	16.4847	4.90449e-05	0.00367897	2.63702	8.83097	0.598787	3.15336	11.6965	18.3452	1.86429	7.63139	10.5148	38.0042	2.75576	8.24177	29.6755	215.729	5.59143	66.3833	747	-	-	-	-	-	-	-	-	-	-	-	-	-	-	-	-	-	-	-	-	-	-	-	-	-	-	-
PSNMU-V1.4_AUG-EV-PASAV3_0086890.1	2.312	4.96036	13.3598	0.000257073	0.012446	7.53435	5.50637	21.7866	24.6832	31.867	4.14247	5.98832	4.94119	16.9035	30.8495	21.5515	44.3286	9.85179	93.9984	4.38368	53.3119	3355	-	-	-	-	-	-	-	-	-	-	-	-	-	-	-	-	-	-	-	-	-	-	-	-	-	-	-
PSNMU-V1.4_AUG-EV-PASAV3_0086940.1	-3.5709	1.56024	12.8638	0.000335005	0.0154204	0	0	0	0	0.477409	0.789041	0	0.0549021	0.842957	0.50504	6.04148	0.931274	0.540647	0.161232	4.16002	0.136873	489	-	-	-	-	-	-	-	-	-	-	-	-	-	-	-	-	-	-	-	-	-	-	-	-	-	-	-
PSNMU-V1.4_AUG-EV-PASAV3_0088420.1	-1.9164	6.69348	9.83329	0.00171382	0.0476574	12.5393	10.1296	12.5745	11.4173	18.3206	23.8028	25.8176	11.9138	97.2506	64.6872	120.335	58.4374	57.3086	18.8642	196.595	27.9905	718	-	-	-	-	-	-	-	-	-	-	-	-	-	-	-	-	-	-	-	-	-	-	-	-	-	-	-
PSNMU-V1.4_AUG-EV-PASAV3_0088440.1	5.07801	6.0848	49.2854	2.21305e-12	1.12054e-09	0.430534	1.50646	0.184242	0.108736	0.417733	0.19726	0.0564936	17.1295	5.19084	7.02847	1.44854	14.5279	3.96475	422.321	1.92345	213.248	1405	-	-	-	-	-	-	-	-	-	-	-	-	-	-	-	-	-	-	-	-	-	-	-	-	-	-	-
PSNMU-V1.4_AUG-EV-PASAV3_0088590.1	-2.25543	4.51157	12.0337	0.000522479	0.0210237	0	0	0.0460605	0	0	0.131507	0.112987	0.109804	0.754224	0.715473	2.26114	1.0244	1.20144	0.376209	68.7522	7.25425	567	-	-	-	-	-	-	-	-	-	-	-	-	-	-	-	-	-	-	-	-	-	-	-	-	-	-	-
PSNMU-V1.4_AUG-EV-PASAV3_0088970.1	5.20556	3.58945	37.9397	7.29646e-10	2.53333e-07	0	0	0.0460605	0	0	0.0657535	0	0.219608	0.709858	0.925906	0.105991	2.00224	0.120144	35.8473	0.715703	39.214	2520	Q695T9	342	2e-09	283	13.5714	40.2827	1	0	Rhomboid-like protease 2	3.4.21.105	Rhomboid protease.	-	-	-	UniRef90_B7FPD5	1437	3e-72	669	57.0238	61.136	1	0	Predicted protein	Phaeodactylum tricornutum (strain CCAP 1055/1)	-	-	GO:0004252
PSNMU-V1.4_AUG-EV-PASAV3_0091200.1	3.66395	6.40458	26.0825	3.27137e-07	6.02329e-05	27.2851	19.6879	27.36	28.7608	13.4868	9.66576	19.2078	43.6472	10.0267	18.3077	13.7788	44.5615	12.6752	139.143	4.6968	236.584	1065	-	-	-	-	-	-	-	-	-	-	-	-	-	-	-	-	-	-	-	-	-	-	-	-	-	-	-
PSNMU-V1.4_AUG-EV-PASAV3_0092290.1	2.09707	5.7087	12.6285	0.000379917	0.0168495	27.4466	24.7787	27.1297	25.3356	16.2916	12.3616	34.0091	38.8707	21.0739	25.3783	20.8095	55.5039	13.6363	37.2446	15.5665	105.803	2165	-	-	-	-	-	-	-	-	-	-	-	-	-	-	UniRef90_B7G0V4	789	6e-46	490	36.4434	47.3469	1	1	Predicted protein	Phaeodactylum tricornutum (strain CCAP 1055/1)	-	-	-
PSNMU-V1.4_AUG-EV-PASAV3_0093450.1	6.25812	15.0325	46.3395	9.94366e-12	4.31555e-09	20.4504	31.5837	398.378	358.286	21.7221	41.0302	69.4306	3343.76	108.653	124.282	230	3682.58	125.67	82.5509	297.956	107860	3147	O80763	240	1e-11	578	7.62631	14.5329	-1	0	Probable nucleoredoxin 1	1.8.1.8	Protein-disulfide reductase.	-	-	-	UniRef90_B8LCI0	237	2e-14	228	7.53098	32.4561	-1	0	Predicted protein	Thalassiosira pseudonana	-	-	-
PSNMU-V1.4_AUG-EV-PASAV3_0094110.1	2.47514	5.25058	17.4724	2.91502e-05	0.00253024	0.322901	1.61035	5.11272	5.76303	0.179028	0.789041	3.10715	19.6	4.56971	17.6343	10.2105	40.4639	2.88345	168.38	10.5566	81.5077	2164	-	-	-	-	-	-	-	-	-	-	-	-	-	-	-	-	-	-	-	-	-	-	-	-	-	-	-
PSNMU-V1.4_AUG-EV-PASAV3_0095410.1	-3.88256	2.28428	17.0744	3.59431e-05	0.00299165	0.16145	0.0519469	0.0460605	0	0.179028	0.657535	0.169481	0	2.70633	0.37878	2.01383	0.0465637	0.0600719	0.107488	13.6431	1.43716	1453	-	-	-	-	-	-	-	-	-	-	-	-	-	-	-	-	-	-	-	-	-	-	-	-	-	-	-
PSNMU-V1.4_AUG-EV-PASAV3_0095810.1	5.72693	6.15207	67.2836	2.35127e-16	1.90485e-13	1.88359	7.27256	0	0.271841	1.2532	1.90685	0.621429	51.4433	8.16337	32.2384	0.565285	53.4551	17.7212	324.99	6.03874	193.538	1642	-	-	-	-	-	-	-	-	-	-	-	-	-	-	-	-	-	-	-	-	-	-	-	-	-	-	-
PSNMU-V1.4_AUG-EV-PASAV3_0096610.1	2.0046	6.52413	10.8035	0.00101309	0.0342593	35.0347	55.2715	65.6823	76.8223	43.0265	28.8	68.1313	68.7923	45.3866	92.1277	45.5761	103.371	34.7216	306.18	25.2285	177.387	2094	Q9A9E9	441	4e-20	196	21.0602	61.2245	-1	0	Peptide methionine sulfoxide reductase MsrA 2	1.8.4.11	Peptide-methionine (S)-S-oxide reductase.	-	-	-	UniRef90_UPI00035FB236	459	4e-26	225	21.9198	56.8889	-1	0	hypothetical protein	Hirschia maritima	GO:0006464]---[GO:0030091]---[GO:0006979	cellular protein modification process]---[protein repair]---[response to oxidative stress	GO:0008113
PSNMU-V1.4_AUG-EV-PASAV3_0097190.1	-2.22469	5.74341	14.5817	0.000134213	0.00765707	10.871	11.2205	7.59999	6.74166	5.13214	6.77261	2.5987	2.5255	95.3872	45.9586	56.3872	15.8782	31.9583	13.3823	112.589	18.0672	6102	-	-	-	-	-	-	-	-	-	-	-	-	-	-	-	-	-	-	-	-	-	-	-	-	-	-	-
PSNMU-V1.4_AUG-EV-PASAV3_0098700.1	7.97488	14.3766	76.1241	2.66389e-18	4.04645e-15	5.16641	5.09079	0.690908	1.57668	0.477409	0.131507	0.677923	1404.83	31.988	31.7754	23.1413	2362.04	34.7216	20.9602	112.142	68600.9	1606	-	-	-	-	-	-	-	-	-	-	-	-	-	-	-	-	-	-	-	-	-	-	-	-	-	-	-
PSNMU-V1.4_AUG-EV-PASAV3_0100230.1	2.83093	7.25211	18.185	2.00449e-05	0.00187373	240.83	356.044	17.9175	44.9625	347.553	312.592	77.9046	236.902	216.595	197.597	7.91399	134.103	301.321	356.914	103.285	308.306	2215	-	-	-	-	-	-	-	-	-	-	-	-	-	-	-	-	-	-	-	-	-	-	-	-	-	-	-
PSNMU-V1.4_AUG-EV-PASAV3_0100620.1	-3.2479	3.90719	16.9359	3.86639e-05	0.00315331	0	0	0.0460605	0.0543682	0.238704	1.64384	0.451949	0.823531	0.887323	0.294607	0.529955	0.139691	1.08129	0.214976	47.9521	3.14807	653	-	-	-	-	-	-	-	-	-	-	-	-	-	-	-	-	-	-	-	-	-	-	-	-	-	-	-
PSNMU-V1.4_AUG-EV-PASAV3_0100750.1	-2.75241	6.8749	19.3758	1.07361e-05	0.00115455	9.04122	12.9867	2.71757	4.83877	23.393	35.9014	10.9598	7.63139	127.863	32.5751	106.168	25.0978	45.4744	12.3611	281.316	25.8689	1011	-	-	-	-	-	-	-	-	-	-	-	-	-	-	-	-	-	-	-	-	-	-	-	-	-	-	-
PSNMU-V1.4_AUG-EV-PASAV3_0101810.1	2.71262	7.57179	16.269	5.49571e-05	0.00401469	53.171	41.9731	0.783029	5.21935	470.486	602.696	100.672	461.287	2.21831	24.747	0.635945	10.7096	298.317	268.559	162.286	467.352	690	-	-	-	-	-	-	-	-	-	-	-	-	-	-	-	-	-	-	-	-	-	-	-	-	-	-	-
PSNMU-V1.4_AUG-EV-PASAV3_0102200.1	3.05856	4.16561	11.185	0.000824597	0.029559	90.6813	81.9202	106.262	104.441	148.951	45.3699	43.2176	59.5688	1.99648	1.22051	1.90784	1.72286	1.02122	57.0225	0.715703	57.6918	1494	Q8W4E1	447	6e-15	551	29.9197	28.1307	1	0	DEAD-box ATP-dependent RNA helicase 47 mitochondrial	3.6.4.13	RNA helicase.	-	-	-	UniRef90_B7FUC7	306	3e-31	153	20.4819	60.7843	1	0	Predicted protein (Fragment)	Phaeodactylum tricornutum (strain CCAP 1055/1)	-	-	GO:0005524]---[GO:0004386]---[GO:0003676
PSNMU-V1.4_AUG-EV-PASAV3_0102760.1	5.32489	7.88179	46.8117	7.81448e-12	3.65237e-09	0.269084	0.155841	0.414545	0.0543682	0.179028	0	0.225974	56.1099	4.74718	11.2371	5.29955	61.6503	9.01079	798.207	5.32304	730.421	2780	Q54I71	693	6e-09	757	24.9281	28.0053	1	1	Protein aardvark	-	-	-	-	-	UniRef90_B7FWM7	1164	2e-27	1055	41.8705	29.2891	1	1	Predicted protein	Phaeodactylum tricornutum (strain CCAP 1055/1)	-	-	-
PSNMU-V1.4_AUG-EV-PASAV3_0103550.1	4.15527	2.69606	19.4016	1.0592e-05	0.00114923	21.5805	12.9867	17.6872	16.7998	18.0819	6.44384	7.9091	16.8	0.399295	1.01008	0.741936	3.44571	0.540647	33.1064	0.223657	19.5044	815	-	-	-	-	-	-	-	-	-	-	-	-	-	-	UniRef90_K0SIP0	324	7e-20	362	39.7546	24.8619	1	1	Uncharacterized protein (Fragment)	Thalassiosira oceanica	-	-	-
PSNMU-V1.4_AUG-EV-PASAV3_0104260.1	-1.95234	5.18354	10.8536	0.000986054	0.033849	1.07634	0.727256	0.414545	0.217473	0.537085	0.789041	0.225974	0.0549021	125.734	81.7323	50.3104	23.3284	95.9348	9.08275	61.7741	8.69142	1452	-	-	-	-	-	-	-	-	-	-	-	-	-	-	UniRef90_T0RRE8	222	4e-07	545	15.2893	12.2936	1	2	Uncharacterized protein	Saprolegnia diclina VS20	-	-	GO:0008234
PSNMU-V1.4_AUG-EV-PASAV3_0104930.1	4.14925	7.10047	30.9417	2.65892e-08	6.87473e-06	17.5443	11.0647	11.7454	15.1687	11.3385	5.85206	6.89222	50.7295	23.4697	51.1353	23.7066	107.562	14.7176	789.877	5.09938	359.359	2055	Q9WYG0	768	3e-34	251	37.3723	97.6096	1	2	Uncharacterized oxidoreductase TM_0325	-	-	-	-	-	UniRef90_I0I5W8	840	4e-110	281	40.8759	97.5089	1	2	Putative oxidoreductase	Caldilinea aerophila (strain DSM 14535 / JCM 11387 / NBRC 104270 / STL-6-O1)	-	-	GO:0016491
PSNMU-V1.4_AUG-EV-PASAV3_0104970.1	-2.34557	8.3839	13.5794	0.000228678	0.0113183	4.78969	4.41548	8.15271	7.23097	19.8721	22.1589	11.4117	20.9726	729.867	192.126	331.328	71.9409	367.039	83.2496	723.307	127.428	1724	-	-	-	-	-	-	-	-	-	-	-	-	-	-	-	-	-	-	-	-	-	-	-	-	-	-	-
PSNMU-V1.4_AUG-EV-PASAV3_0105900.1	-4.10239	2.7326	22.4215	2.18906e-06	0.00030034	0.269084	0.259734	0.0460605	0	1.07417	2.36712	0.395455	0.329413	8.3852	1.13634	4.84025	0.465637	0.420503	0	18.0268	0.615927	1519	-	-	-	-	-	-	-	-	-	-	-	-	-	-	UniRef90_R1DZ97	501	3e-35	169	32.9822	96.4497	1	1	Uncharacterized protein	Emiliania huxleyi CCMP1516	-	-	GO:0004601
PSNMU-V1.4_AUG-EV-PASAV3_0106080.1	1.94365	6.69102	10.6268	0.00111462	0.0369068	105.104	99.5821	9.67271	16.9085	135.644	194.696	42.4832	127.922	102.086	114.518	19.8203	104.349	119.363	282.049	68.618	190.869	2229	-	-	-	-	-	-	-	-	-	-	-	-	-	-	-	-	-	-	-	-	-	-	-	-	-	-	-
PSNMU-V1.4_AUG-EV-PASAV3_0106770.1	-2.78927	3.345	15.2788	9.2754e-05	0.00612579	2.09885	1.29867	0.138182	0.217473	3.81927	3.48493	0.508442	0.27451	17.9683	5.80796	13.1782	1.62973	2.40288	2.52597	20.2186	3.35338	2158	-	-	-	-	-	-	-	-	-	-	-	-	-	-	UniRef90_X6NYI8	843	1e-17	1190	39.0639	23.6134	1	2	Uncharacterized protein (Fragment)	Reticulomyxa filosa	-	-	-
PSNMU-V1.4_AUG-EV-PASAV3_0106780.1	-2.75855	2.74334	12.2489	0.000465536	0.019643	1.18397	1.24672	0.184242	0.271841	1.43223	2.89315	0.169481	0.384315	9.09506	2.39894	7.56068	1.30378	1.56187	1.07488	14.3141	1.77935	834	-	-	-	-	-	-	-	-	-	-	-	-	-	-	-	-	-	-	-	-	-	-	-	-	-	-	-
PSNMU-V1.4_AUG-EV-PASAV3_0107440.1	-1.93892	7.40635	10.0888	0.00149176	0.0444706	1.88359	1.24672	0.921211	0.326209	2.44672	2.63014	1.12987	0.823531	413.892	196.461	205.94	61.8366	296.335	20.4765	314.909	70.4894	953	-	-	-	-	-	-	-	-	-	-	-	-	-	-	-	-	-	-	-	-	-	-	-	-	-	-	-
PSNMU-V1.4_AUG-EV-PASAV3_0108300.1	2.7652	7.05476	13.2911	0.000266669	0.0126585	6.94236	6.59725	10.0412	8.3727	4.77409	3.68219	3.05065	3.29413	4.48098	7.15473	18.1951	26.8673	2.88345	153.171	12.8379	397.547	1408	-	-	-	-	-	-	-	-	-	-	-	-	-	-	-	-	-	-	-	-	-	-	-	-	-	-	-
PSNMU-V1.4_AUG-EV-PASAV3_0109090.1	-3.41516	4.26222	27.03	2.00318e-07	4.0571e-05	0.215267	0.259734	0	0.108736	2.62575	4.07671	0.112987	0.164706	9.05069	1.17843	9.92781	1.07096	0.420503	0.644929	53.4093	4.31149	788	-	-	-	-	-	-	-	-	-	-	-	-	-	-	-	-	-	-	-	-	-	-	-	-	-	-	-
PSNMU-V1.4_AUG-EV-PASAV3_0110660.1	-3.23227	1.69398	11.5153	0.000690238	0.0259464	0	0.103894	0	0	0.596761	1.31507	0	0	5.98943	0.88382	2.3318	0.279382	2.40288	0.859905	8.18585	0.7528	991	-	-	-	-	-	-	-	-	-	-	-	-	-	-	-	-	-	-	-	-	-	-	-	-	-	-	-
PSNMU-V1.4_AUG-EV-PASAV3_0111010.1	-2.53512	3.63434	14.0729	0.000175859	0.00913264	3.39046	5.40247	0.921211	1.41357	6.08696	7.23288	2.5987	1.53726	33.4521	6.64969	12.8602	1.86255	13.8766	17.9505	26.2126	5.2696	2743	-	-	-	-	-	-	-	-	-	-	-	-	-	-	-	-	-	-	-	-	-	-	-	-	-	-	-
PSNMU-V1.4_AUG-EV-PASAV3_0111180.1	4.11987	3.77678	32.629	1.11541e-08	3.24876e-06	11.463	11.0127	0.184242	0.434946	2.62575	1.44658	0.508442	15.9216	17.0366	19.7386	0.317973	8.24177	11.1133	26.3883	2.997	37.7769	2379	-	-	-	-	-	-	-	-	-	-	-	-	-	-	-	-	-	-	-	-	-	-	-	-	-	-	-
PSNMU-V1.4_AUG-EV-PASAV3_0111360.1	-2.02199	5.59704	10.985	0.000918505	0.0319819	19.7508	16.1555	47.166	29.9025	22.3189	48.7233	44.1215	28.0001	38.0218	20.3279	79.8465	44.5149	27.8133	1.71981	67.7681	7.11738	2224	-	-	-	-	-	-	-	-	-	-	-	-	-	-	-	-	-	-	-	-	-	-	-	-	-	-	-
PSNMU-V1.4_AUG-EV-PASAV3_0112670.1	-1.84097	5.54686	10.1908	0.00141141	0.0426653	0.968702	0.83115	0.0921211	0.163105	0.417733	0.723288	0.282468	0.219608	136.958	84.8467	59.1429	23.6544	103.804	8.27659	83.4241	16.0141	938	-	-	-	-	-	-	-	-	-	-	-	-	-	-	-	-	-	-	-	-	-	-	-	-	-	-	-
PSNMU-V1.4_AUG-EV-PASAV3_0113040.1	-2.12949	7.77082	11.5832	0.000665512	0.025352	45.529	51.4793	29.7551	24.4657	22.6769	15.9123	92.9884	39.0903	374.539	221.923	320.905	99.1341	391.068	49.0146	378.696	63.2352	915	-	-	-	-	-	-	-	-	-	-	-	-	-	-	UniRef90_B1WTD3	693	3e-12	237	75.7377	81.8565	-1	0	Uncharacterized protein	Cyanothece sp. (strain ATCC 51142)	-	-	-
PSNMU-V1.4_AUG-EV-PASAV3_0114190.1	2.70003	5.02883	19.7395	8.87486e-06	0.000981113	0.16145	0.103894	0.552726	0.92426	0.119352	0.19726	0.338961	0.219608	2.21831	12.626	3.03841	12.9913	0.360431	42.834	9.2594	89.3094	4410	-	-	-	-	-	-	-	-	-	-	-	-	-	-	UniRef90_B7FNU4	453	2e-34	752	10.2721	17.0213	1	2	Predicted protein	Phaeodactylum tricornutum (strain CCAP 1055/1)	-	-	GO:0004871
PSNMU-V1.4_AUG-EV-PASAV3_0114410.1	4.79416	7.81457	46.5669	8.8542e-12	3.98505e-09	23.4641	39.7913	0.736968	7.33971	24.2285	18.6082	3.78507	182.824	74.3576	124.324	4.48695	157.339	169.343	1081.38	27.8677	607.783	1575	-	-	-	-	-	-	-	-	-	-	-	-	-	-	UniRef90_A0A097KHV5	243	3e-09	1004	15.4286	8.16733	1	1	Chlamydia muridarum strain Nigg3-28 complete genome	Chlamydia muridarum	-	-	GO:0004386
PSNMU-V1.4_AUG-EV-PASAV3_0114420.1	2.65401	5.66328	18.3883	1.80165e-05	0.00172391	41.708	41.6094	47.7648	44.4732	57.2294	37.874	31.9189	45.5687	37.933	45.0748	17.7005	53.1292	84.2208	279.523	8.45424	111.209	2833	B7JZ48	861	6e-91	451	30.3918	62.306	-1	2	tRNA-2-methylthio-N(6)-dimethylallyladenosine synthase	2.8.4.3	tRNA-2-methylthio-N(6)-dimethylallyladenosine synthase.	-	-	-	UniRef90_B7G524	861	5e-135	453	30.3918	60.9272	-1	2	Predicted protein	Phaeodactylum tricornutum (strain CCAP 1055/1)	GO:0006400	tRNA modification	GO:0051539]---[GO:0016740
PSNMU-V1.4_AUG-EV-PASAV3_0115000.1	-2.93948	5.20774	19.3562	1.08467e-05	0.00115622	0.914885	1.19478	2.76363	2.12036	8.65303	18.674	43.3306	11.9687	11.757	15.4879	11.2704	4.88919	18.5622	1.23611	111.113	4.24305	1726	-	-	-	-	-	-	-	-	-	-	-	-	-	-	-	-	-	-	-	-	-	-	-	-	-	-	-
PSNMU-V1.4_AUG-EV-PASAV3_0115020.1	-1.87776	5.37852	9.8369	0.00171045	0.0476574	21.7958	5.81805	41.3163	32.3491	5.84826	19.726	10.1123	5.49021	76.0436	30.4707	58.8956	32.6412	4.02482	2.57972	66.8287	8.69142	2786	-	-	-	-	-	-	-	-	-	-	-	-	-	-	-	-	-	-	-	-	-	-	-	-	-	-	-
PSNMU-V1.4_AUG-EV-PASAV3_0116260.1	2.75262	2.42701	10.2129	0.00139462	0.0423753	15.1225	19.0126	0.552726	0.271841	5.31117	4.14247	1.63831	5.2706	7.40914	10.9004	0.353303	1.49004	2.70324	12.6299	1.61033	16.151	1544	-	-	-	-	-	-	-	-	-	-	-	-	-	-	-	-	-	-	-	-	-	-	-	-	-	-	-
PSNMU-V1.4_AUG-EV-PASAV3_0117940.1	-1.80294	5.14765	9.88016	0.00167071	0.047168	1.07634	1.87009	1.24363	2.01162	6.50469	6.70685	9.43443	16.4157	43.4788	21.0012	43.3856	14.621	48.0575	3.76209	63.4291	15.2613	2918	-	-	-	-	-	-	-	-	-	-	-	-	-	-	-	-	-	-	-	-	-	-	-	-	-	-	-
PSNMU-V1.4_AUG-EV-PASAV3_0118170.1	-2.57658	2.9213	11.4891	0.000700069	0.0260958	1.99122	3.48044	0.414545	0.217473	1.4919	2.23562	1.69481	0.439217	9.27252	2.90398	6.71276	1.35035	2.58309	2.14976	17.4005	2.39527	1183	-	-	-	-	-	-	-	-	-	-	-	-	-	-	-	-	-	-	-	-	-	-	-	-	-	-	-
PSNMU-V1.4_AUG-EV-PASAV3_0119270.1	-3.69217	2.1653	15.9583	6.47543e-05	0.00454852	0	0.103894	0	0	1.13385	1.05206	0.112987	0	3.72676	0.420867	2.6851	0.232818	0.0600719	0.214976	12.2117	0.821236	491	-	-	-	-	-	-	-	-	-	-	-	-	-	-	-	-	-	-	-	-	-	-	-	-	-	-	-
PSNMU-V1.4_AUG-EV-PASAV3_0120490.1	3.2276	8.70297	23.1634	1.48799e-06	0.00021941	92.6725	69.0374	3.54666	19.6269	1035.68	1203.09	132.873	745.241	14.5965	98.7353	5.51153	74.0828	567.499	1259.55	177.718	1154.73	1150	-	-	-	-	-	-	-	-	-	-	-	-	-	-	-	-	-	-	-	-	-	-	-	-	-	-	-
PSNMU-V1.4_AUG-EV-PASAV3_0120830.1	-3.02315	3.54738	16.6346	4.53174e-05	0.0034934	0.0538168	0	0	0.108736	0.0596761	0	0	0	1.86338	0.715473	1.58986	0.232818	0.0600719	0.0537441	35.1142	3.69556	1019	-	-	-	-	-	-	-	-	-	-	-	-	-	-	-	-	-	-	-	-	-	-	-	-	-	-	-
PSNMU-V1.4_AUG-EV-PASAV3_0123490.1	-1.99441	5.76073	10.8184	0.00100498	0.0341133	25.0786	33.6096	24.1818	23.2696	3.81927	4.53699	84.1754	36.8942	49.9119	36.6575	60.5561	32.9205	60.2521	4.56825	105.7	11.9764	6022	-	-	-	-	-	-	-	-	-	-	-	-	-	-	-	-	-	-	-	-	-	-	-	-	-	-	-
PSNMU-V1.4_AUG-EV-PASAV3_0123510.1	-2.39644	4.25744	14.7998	0.000119549	0.00710128	0.376717	0.727256	0.460605	0.761155	3.22251	4.14247	0.395455	1.26275	11.4908	2.77772	12.9662	2.23506	1.38165	2.95592	45.0445	9.23891	2046	-	-	-	-	-	-	-	-	-	-	-	-	-	-	-	-	-	-	-	-	-	-	-	-	-	-	-
PSNMU-V1.4_AUG-EV-PASAV3_0123720.1	-2.86568	4.49389	17.6505	2.6544e-05	0.00236014	1.2916	0.623362	0.230303	0.0543682	0.119352	0.591781	1.63831	1.42745	9.31689	4.96623	4.27497	1.72286	2.10252	0.161232	69.7363	3.35338	2539	-	-	-	-	-	-	-	-	-	-	-	-	-	-	UniRef90_A8ZPD0	336	7e-10	258	13.2336	43.4109	1	0	Uncharacterized protein	Acaryochloris marina (strain MBIC 11017)	-	-	-
PSNMU-V1.4_AUG-EV-PASAV3_0123730.1	-1.84057	5.70465	10.342	0.00130035	0.0403655	64.5263	68.2582	69.5053	72.1466	76.6241	45.5671	52.426	47.3256	120.188	63.13	75.9248	25.3772	57.7892	3.6546	84.7213	19.5044	4584	-	-	-	-	-	-	-	-	-	-	-	-	-	-	UniRef90_B8C0Z4	591	1e-23	464	12.8927	36.8534	1	2	Uncharacterized protein	Thalassiosira pseudonana	-	-	-
PSNMU-V1.4_AUG-EV-PASAV3_0125270.1	-2.86395	5.52884	23.1456	1.50184e-06	0.00021941	2.42175	2.96097	0.276363	0.108736	7.16113	8.28494	1.92078	1.75687	98.0048	19.1915	43.3503	5.35482	8.16978	5.64313	106.461	16.0141	1503	-	-	-	-	-	-	-	-	-	-	-	-	-	-	-	-	-	-	-	-	-	-	-	-	-	-	-
PSNMU-V1.4_AUG-EV-PASAV3_0125310.1	-2.42304	4.29045	14.9965	0.000107708	0.0066676	0.322901	0.155841	0.230303	0.217473	0.477409	0.723288	0.395455	0.219608	41.4823	21.6746	23.106	6.42579	31.718	2.57972	40.2135	4.92742	1051	-	-	-	-	-	-	-	-	-	-	-	-	-	-	-	-	-	-	-	-	-	-	-	-	-	-	-
PSNMU-V1.4_AUG-EV-PASAV3_0125520.1	-2.12322	6.26654	12.5927	0.000387263	0.0169281	19.0511	18.545	28.7878	21.4754	15.3368	17.0959	48.189	20.3138	86.2478	32.3646	68.8941	26.3551	38.9867	17.1444	171.277	23.2684	5099	-	-	-	-	-	-	-	-	-	-	-	-	-	-	-	-	-	-	-	-	-	-	-	-	-	-	-
PSNMU-V1.4_AUG-EV-PASAV3_0125600.1	-2.01874	4.91926	11.5253	0.000686562	0.0259102	0.376717	0.571415	0.322424	0.108736	0.417733	0.394521	0.225974	0.164706	44.0999	32.3226	37.1675	15.2263	50.7007	4.94446	56.8536	8.2808	1275	-	-	-	-	-	-	-	-	-	-	-	-	-	-	-	-	-	-	-	-	-	-	-	-	-	-	-
[truncated: 25 more columns]
