# Supplementary material for: Finding a partner in the ocean: molecular and evolutionary bases of the response to sexual cues in a planktonic diatom
Source: New Phytol. 2017 Apr 21;215(1):140–56. doi: 10.1111/nph.14557 (PMC5485032; doi:10.1111/nph.14557)
Supplement: Supplementary file 12 — Table S15 Rate of evolution of homologous pairs of Pseudo‐nitzschia multistriata and Pseudo‐nitzschia multiseries [file NPH-215-140-s012.xlsx]

## Sheet: output.kaks2
Table S15. Rate of evolution of homologous pairs of P. multistriata and P. multiseries
P. multiseries	P. multistriata	Ka	Ks	Ka/Ks	P-Value(Fisher)	FDR	Description
jgi|Psemu1|316476|fgenesh1_kg.2836_#_1_#_11347_1_CCCI_CCOA_CCOB_CCOC_CFAP_CFAS	PSNMU-V1.4_AUG-EV-PASAV3_0050100.1	0.281282	0.0204095	13.7819	1.29e-09	1.34638e-09	Nuclear transcription factor Y subunit C-3
jgi|Psemu1|116399|gw1.285.18.1	PSNMU-V1.4_AUG-EV-PASAV3_0122600.1	0.422051	0.0399335	10.5688	5.21e-16	5.51262e-16	Magnesium transporter MgtE
jgi|Psemu1|244070|estExt_Genewise1.C_3790017	PSNMU-V1.4_AUG-EV-PASAV3_0027550.1	0.27787	0.0268914	10.333	7.08e-27	7.72989e-27	Kinesin KP1
jgi|Psemu1|33154|gm1.32811_g	PSNMU-V1.4_AUG-EV-PASAV3_0076770.2	0.754595	0.0741353	10.1786	0.000901081	0.000928006
jgi|Psemu1|252718|estExt_Genewise1Plus.C_440105	PSNMU-V1.4_AUG-EV-PASAV3_0046030.1	0.237474	0.0320353	7.41289	3.17e-07	3.29267e-07	Phosphatidate cytidylyltransferase 2
jgi|Psemu1|205017|e_gw1.354.47.1	PSNMU-V1.4_AUG-EV-PASAV3_0074460.1	0.273373	0.0391382	6.98481	7.7e-21	8.23342e-21	125 kDa kinesin-related protein
jgi|Psemu1|310616|fgenesh1_kg.614_#_6_#_3342_1_CCCI_CCOA_CCOB_CCOC_CFAP_CFAS	PSNMU-V1.4_AUG-EV-PASAV3_0077190.1	0.434962	0.0796356	5.46191	0.00131751	0.0013555	Acetyl-coenzyme A synthetase
jgi|Psemu1|107760|gw1.382.4.1	PSNMU-V1.4_AUG-EV-PASAV3_0051820.1	0.398749	0.0762466	5.22973	1.75e-08	1.82272e-08	Phosphatidylglycerophosphatase and protein-tyrosine phosphatase 1
jgi|Psemu1|195845|e_gw1.173.50.1	PSNMU-V1.4_AUG-EV-PASAV3_0093030.1	0.344237	0.0692585	4.97032	3.06e-08	3.18496e-08	NECAP-like protein CG9132
jgi|Psemu1|316273|fgenesh1_kg.2555_#_1_#_3699_1_CCCI_CCOA_CCOB_CCOC_CFAP_CFAS	PSNMU-V1.4_AUG-EV-PASAV3_0006930.1	0.278898	0.0601154	4.63938	5.9e-10	6.1674e-10
jgi|Psemu1|149253|gw1.347.23.1	PSNMU-V1.4_AUG-EV-PASAV3_0123600.1	0.263508	0.0589005	4.47378	7.82e-06	8.09905e-06
jgi|Psemu1|319613|estExt_fgenesh1_pm.C_1940001	PSNMU-V1.4_AUG-EV-PASAV3_0048450.1	0.287876	0.0684772	4.20397	2.97e-12	3.11804e-12	Probable chorismate mutase
jgi|Psemu1|163309|gw1.67.127.1	PSNMU-V1.4_AUG-EV-PASAV3_0004770.1	0.316541	0.0813089	3.89306	6.17e-07	6.40658e-07	Phytanoyl-CoA dioxygenase 1
jgi|Psemu1|206195|e_gw1.391.4.1	PSNMU-V1.4_AUG-EV-PASAV3_0058870.1	0.423934	0.112947	3.75339	5.29e-06	5.48064e-06
jgi|Psemu1|318309|estExt_fgenesh1_pm.C_380003	PSNMU-V1.4_AUG-EV-PASAV3_0039640.1	0.360179	0.103803	3.46983	1.75e-08	1.82272e-08
jgi|Psemu1|328217|estExt_fgenesh1_pg.C_8680006	PSNMU-V1.4_AUG-EV-PASAV3_0035450.1	0.405927	0.121864	3.33097	3.31e-19	3.52377e-19
jgi|Psemu1|303361|fgenesh1_kg.89_#_5_#_0_0_CCCI13214.b1_CCCI_CCOA_CCOB_CCOC_CFAP_CFAS	PSNMU-V1.4_AUG-EV-PASAV3_0018500.1	0.270029	0.0834904	3.23425	0.000531535	0.000547697
jgi|Psemu1|292700|fgenesh1_pg.1019_#_5	PSNMU-V1.4_AUG-EV-PASAV3_0066170.1	0.470844	0.150687	3.12465	0.000398508	0.000410765
jgi|Psemu1|214926|e_gw1.698.6.1	PSNMU-V1.4_AUG-EV-PASAV3_0112490.1	0.394851	0.127074	3.10726	0.0556925	0.0567687	Polyamine aminopropyltransferase
jgi|Psemu1|252560|estExt_Genewise1Plus.C_420093	PSNMU-V1.4_AUG-EV-PASAV3_0094810.1	0.674143	0.218257	3.08876	0.00262431	0.00269678
jgi|Psemu1|314409|fgenesh1_kg.1402_#_1_#_3180_1_CCCI_CCOA_CCOB_CCOC_CFAP_CFAS	PSNMU-V1.4_AUG-EV-PASAV3_0076130.1	0.243583	0.0804342	3.02835	2.89e-07	3.00235e-07
jgi|Psemu1|244969|estExt_Genewise1.C_4820012	PSNMU-V1.4_AUG-EV-PASAV3_0071290.1	0.344097	0.119643	2.87604	4.56e-14	4.80142e-14	Proteinaceous RNase P 2
jgi|Psemu1|299467|fgenesh1_pm.975_#_1	PSNMU-V1.4_AUG-EV-PASAV3_0054310.1	0.344878	0.125905	2.73919	1.15e-09	1.20067e-09	cAMP-dependent protein kinase catalytic subunit alpha
jgi|Psemu1|305504|fgenesh1_kg.184_#_6_#_10088_1_CCCI_CCOA_CCOB_CCOC_CFAP_CFAS	PSNMU-V1.4_AUG-EV-PASAV3_0029980.1	0.333747	0.122161	2.73202	6.18e-05	6.39071e-05
jgi|Psemu1|308772|fgenesh1_kg.411_#_4_#_5656_1_CCCI_CCOA_CCOB_CCOC_CFAP_CFAS	PSNMU-V1.4_AUG-EV-PASAV3_0026810.1	0.294925	0.11007	2.67942	8.27e-09	8.61956e-09
jgi|Psemu1|303870|fgenesh1_kg.109_#_14_#_6099_0_CCOA2413.g1_CCCI_CCOA_CCOB_CCOC_CFAP_CFAS	PSNMU-V1.4_AUG-EV-PASAV3_0035110.1	0.308684	0.116701	2.64508	0.00595886	0.00611305
jgi|Psemu1|207428|e_gw1.426.45.1	PSNMU-V1.4_AUG-EV-PASAV3_0019940.1	0.489693	0.185151	2.64483	0.000268882	0.00027734	Uracil phosphoribosyltransferase
jgi|Psemu1|300359|fgenesh1_kg.5_#_21_#_1084_1_CCCI_CCOA_CCOB_CCOC_CFAP_CFAS	PSNMU-V1.4_AUG-EV-PASAV3_0007430.1	0.333344	0.130672	2.55101	5.29e-06	5.48064e-06
jgi|Psemu1|181442|e_gw1.18.229.1	PSNMU-V1.4_AUG-EV-PASAV3_0065510.1	0.424171	0.166481	2.54787	0.00129986	0.00133757	3-ketoacyl-CoA thiolase peroxisomal
jgi|Psemu1|131447|gw1.67.95.1	PSNMU-V1.4_AUG-EV-PASAV3_0003710.1	0.305308	0.121002	2.52317	1.21e-06	1.25597e-06	Prolyl endopeptidase-like
jgi|Psemu1|241148|estExt_Genewise1.C_1950031	PSNMU-V1.4_AUG-EV-PASAV3_0054950.1	0.255524	0.105813	2.41487	0.0083475	0.00855481	2-octaprenylphenol hydroxylase
jgi|Psemu1|300843|fgenesh1_kg.13_#_31_#_6665_1_CCCI_CCOA_CCOB_CCOC_CFAP_CFAS	PSNMU-V1.4_AUG-EV-PASAV3_0003630.1	0.442509	0.193809	2.28323	0.0714027	0.0727336
jgi|Psemu1|242605|estExt_Genewise1.C_2720005	PSNMU-V1.4_AUG-EV-PASAV3_0037310.1	0.313101	0.14003	2.23595	1.99e-09	2.07554e-09	TATA element modulatory factor
jgi|Psemu1|308297|fgenesh1_kg.366_#_12_#_2406_1_CCCI_CCOA_CCOB_CCOC_CFAP_CFAS	PSNMU-V1.4_AUG-EV-PASAV3_0091000.1	0.275504	0.125099	2.2023	0.000271474	0.000279966
jgi|Psemu1|183493|e_gw1.30.223.1	PSNMU-V1.4_AUG-EV-PASAV3_0118630.1	0.468293	0.213098	2.19755	0.108945	0.110734	NADPH-dependent quinone reductase ArsH
jgi|Psemu1|260263|estExt_Genewise1Plus.C_3990006	PSNMU-V1.4_AUG-EV-PASAV3_0113020.1	0.524515	0.240914	2.17718	6.66e-05	6.88472e-05	Methylmalonate semialdehyde dehydrogenase acylating
jgi|Psemu1|140106|gw1.328.19.1	PSNMU-V1.4_AUG-EV-PASAV3_0034880.1	0.317571	0.14719	2.15756	0.000611367	0.000629849	Prolyl 4-hydroxylase 5
jgi|Psemu1|327071|estExt_fgenesh1_pg.C_4520002	PSNMU-V1.4_AUG-EV-PASAV3_0035950.1	1.13957	0.534385	2.13249	0.0378547	0.0386447
jgi|Psemu1|182540|e_gw1.24.83.1	PSNMU-V1.4_AUG-EV-PASAV3_0024820.1	0.167013	0.0784464	2.12901	0.000274167	0.000282695
jgi|Psemu1|248136|estExt_Genewise1.C_12680001	PSNMU-V1.4_AUG-EV-PASAV3_0051980.1	0.471275	0.225596	2.08902	0.00441325	0.00452898	Proteasome subunit alpha type-1
jgi|Psemu1|297348|fgenesh1_pm.224_#_2	PSNMU-V1.4_AUG-EV-PASAV3_0097000.1	0.314239	0.15126	2.07747	0.00210394	0.00216314
jgi|Psemu1|257329|estExt_Genewise1Plus.C_2030074	PSNMU-V1.4_AUG-EV-PASAV3_0002060.1	0.251744	0.123171	2.04386	1.84e-09	1.91942e-09
jgi|Psemu1|306826|fgenesh1_kg.261_#_6_#_4090_1_CCCI_CCOA_CCOB_CCOC_CFAP_CFAS	PSNMU-V1.4_AUG-EV-PASAV3_0118260.1	0.318891	0.162739	1.95952	0.00746301	0.00765223
jgi|Psemu1|235004|estExt_Genewise1.C_190071	PSNMU-V1.4_AUG-EV-PASAV3_0103210.1	0.290109	0.149083	1.94596	0.02105	0.0215219
jgi|Psemu1|200471|e_gw1.251.47.1	PSNMU-V1.4_AUG-EV-PASAV3_0097080.1	0.411564	0.213076	1.93154	0.00409843	0.00420661
jgi|Psemu1|310295|fgenesh1_kg.572_#_9_#_399_1_CCCI_CCOA_CCOB_CCOC_CFAP_CFAS	PSNMU-V1.4_AUG-EV-PASAV3_0122060.1	0.405541	0.21139	1.91845	0.0381227	0.0389052	Probable protein tyrosine phosphatase type IVA A
jgi|Psemu1|181541|e_gw1.19.158.1	PSNMU-V1.4_AUG-EV-PASAV3_0070440.1	0.273184	0.142841	1.91251	2.72e-05	2.81514e-05	L-threonine 3-dehydrogenase
jgi|Psemu1|67578|estExt_Genemark1.C_2900046	PSNMU-V1.4_AUG-EV-PASAV3_0006920.1	0.309369	0.163461	1.89262	0.00709979	0.00728104
jgi|Psemu1|295929|fgenesh1_pm.74_#_7	PSNMU-V1.4_AUG-EV-PASAV3_0047820.1	0.232433	0.124616	1.86519	6.88e-17	7.28725e-17
jgi|Psemu1|302792|fgenesh1_kg.69_#_36_#_6341_1_CCCI_CCOA_CCOB_CCOC_CFAP_CFAS	PSNMU-V1.4_AUG-EV-PASAV3_0032950.1	0.374534	0.208341	1.7977	0.0705877	0.0719155
jgi|Psemu1|303990|fgenesh1_kg.116_#_25_#_3903_2_CCCI_CCOA_CCOB_CCOC_CFAP_CFAS	PSNMU-V1.4_AUG-EV-PASAV3_0098540.1	0.385249	0.215245	1.78982	0.145205	0.147244
jgi|Psemu1|46838|gm1.46495_g	PSNMU-V1.4_AUG-EV-PASAV3_0115730.1	0.433425	0.242553	1.78693	0.0168885	0.0172758
jgi|Psemu1|290704|fgenesh1_pg.485_#_8	PSNMU-V1.4_AUG-EV-PASAV3_0105490.1	0.370048	0.209151	1.76928	0.0252626	0.0258115
jgi|Psemu1|144727|gw1.147.43.1	PSNMU-V1.4_AUG-EV-PASAV3_0109440.1	0.495427	0.280383	1.76696	0.132346	0.134339	Uncharacterized protein C622.14
jgi|Psemu1|209762|e_gw1.499.8.1	PSNMU-V1.4_AUG-EV-PASAV3_0010090.1	0.404477	0.229951	1.75898	0.00358927	0.00368526	Severin
jgi|Psemu1|265062|estExt_Genewise1Plus.C_22070002	PSNMU-V1.4_AUG-EV-PASAV3_0113140.1	0.304627	0.1759	1.73182	0.000334845	0.000345202	Probable LRR receptor-like serine/threonine-protein kinase At4g08850
jgi|Psemu1|303709|fgenesh1_kg.101_#_29_#_6552_1_CCCI_CCOA_CCOB_CCOC_CFAP_CFAS	PSNMU-V1.4_AUG-EV-PASAV3_0026700.1	0.402447	0.236297	1.70314	0.074282	0.0756285	ATP synthase subunit O mitochondrial
jgi|Psemu1|306927|fgenesh1_kg.267_#_8_#_6491_1_CCCI_CCOA_CCOB_CCOC_CFAP_CFAS	PSNMU-V1.4_AUG-EV-PASAV3_0003030.1	0.280849	0.165039	1.70171	0.00069712	0.000718073	Dymeclin
jgi|Psemu1|325132|estExt_fgenesh1_pg.C_1780003	PSNMU-V1.4_AUG-EV-PASAV3_0122450.1	0.309367	0.182544	1.69476	0.00011196	0.000115639
jgi|Psemu1|250188|estExt_Genewise1Plus.C_80161	PSNMU-V1.4_AUG-EV-PASAV3_0102680.1	0.250345	0.150407	1.66445	0.000203703	0.000210182
jgi|Psemu1|296886|fgenesh1_pm.174_#_2	PSNMU-V1.4_AUG-EV-PASAV3_0036230.1	0.353838	0.214026	1.65325	0.000157801	0.000162876	Uncharacterized protein C24H6.11c
jgi|Psemu1|316378|fgenesh1_kg.2698_#_2_#_1459_1_CCCI_CCOA_CCOB_CCOC_CFAP_CFAS	PSNMU-V1.4_AUG-EV-PASAV3_0010220.1	0.546013	0.330493	1.65212	0.143185	0.14522
jgi|Psemu1|198767|e_gw1.219.38.1	PSNMU-V1.4_AUG-EV-PASAV3_0070980.1	0.332	0.201379	1.64863	0.00179229	0.00184303	BRCA1-associated protein homolog 2
jgi|Psemu1|198128|e_gw1.210.63.1	PSNMU-V1.4_AUG-EV-PASAV3_0070900.1	0.238685	0.14555	1.63988	0.00989865	0.0101376	Probable serine/threonine-protein kinase fhkD
jgi|Psemu1|166704|gw1.16.184.1	PSNMU-V1.4_AUG-EV-PASAV3_0088260.1	0.218432	0.133671	1.6341	0.141615	0.143676
jgi|Psemu1|120900|gw1.350.21.1	PSNMU-V1.4_AUG-EV-PASAV3_0001530.1	0.482578	0.301965	1.59813	0.0477828	0.0487226
jgi|Psemu1|309761|fgenesh1_kg.508_#_4_#_7066_1_CCCI_CCOA_CCOB_CCOC_CFAP_CFAS	PSNMU-V1.4_AUG-EV-PASAV3_0037730.1	0.292011	0.185221	1.57655	0.036497	0.0372649	Mitochondrial substrate carrier family protein N
jgi|Psemu1|136973|gw1.3181.4.1	PSNMU-V1.4_AUG-EV-PASAV3_0121240.1	0.322111	0.204421	1.57572	0.213031	0.215554
jgi|Psemu1|260182|estExt_Genewise1Plus.C_3910034	PSNMU-V1.4_AUG-EV-PASAV3_0058850.1	0.327731	0.208254	1.57371	0.00247193	0.00254105
jgi|Psemu1|263935|estExt_Genewise1Plus.C_10880002	PSNMU-V1.4_AUG-EV-PASAV3_0067420.1	0.485305	0.310175	1.56462	0.113115	0.114953	PI-PLC X domain-containing protein 2
jgi|Psemu1|154479|gw1.125.95.1	PSNMU-V1.4_AUG-EV-PASAV3_0080310.1	0.294222	0.188396	1.56173	0.00821835	0.00842388
jgi|Psemu1|320816|estExt_fgenesh1_pm.C_5830001	PSNMU-V1.4_AUG-EV-PASAV3_0086650.1	0.384423	0.247035	1.55615	0.010626	0.0108807
jgi|Psemu1|298347|fgenesh1_pm.441_#_3	PSNMU-V1.4_AUG-EV-PASAV3_0022280.1	0.401077	0.258217	1.55325	0.0074916	0.00768025
jgi|Psemu1|31032|gm1.30689_g	PSNMU-V1.4_AUG-EV-PASAV3_0057900.1	0.300771	0.193936	1.55088	0.139859	0.141918
jgi|Psemu1|318745|estExt_fgenesh1_pm.C_720005	PSNMU-V1.4_AUG-EV-PASAV3_0067170.1	0.479357	0.313664	1.52825	0.0539275	0.0549789	CTL-like protein DDB_G0274487
jgi|Psemu1|168984|gw1.572.29.1	PSNMU-V1.4_AUG-EV-PASAV3_0122230.1	0.311932	0.20499	1.5217	0.0142668	0.0146014	Regulator of nonsense transcripts 1 homolog
jgi|Psemu1|186966|e_gw1.60.20.1	PSNMU-V1.4_AUG-EV-PASAV3_0059760.1	0.307747	0.202825	1.5173	0.00299762	0.00307935
jgi|Psemu1|259003|estExt_Genewise1Plus.C_2930028	PSNMU-V1.4_AUG-EV-PASAV3_0079490.1	0.190158	0.126803	1.49964	0.0378956	0.0386799
jgi|Psemu1|298150|fgenesh1_pm.371_#_4	PSNMU-V1.4_AUG-EV-PASAV3_0060100.1	0.240676	0.164435	1.46365	0.103516	0.105286
jgi|Psemu1|160574|gw1.1423.14.1	PSNMU-V1.4_AUG-EV-PASAV3_0117740.1	0.239766	0.165655	1.44738	0.0449008	0.045807	Putative ankyrin repeat protein FPV222
jgi|Psemu1|328910|estExt_fgenesh1_pg.C_15940001	PSNMU-V1.4_AUG-EV-PASAV3_0093730.1	0.29613	0.205005	1.4445	0.275736	0.278491
jgi|Psemu1|139028|gw1.397.12.1	PSNMU-V1.4_AUG-EV-PASAV3_0120680.1	0.232156	0.161252	1.43971	0.00258316	0.00265494	5'-3' exoribonuclease 1
jgi|Psemu1|145497|gw1.167.75.1	PSNMU-V1.4_AUG-EV-PASAV3_0079570.1	0.322288	0.225677	1.42809	0.105711	0.107465	Receptor-like protein kinase 5
jgi|Psemu1|69001|estExt_Genemark1.C_5600005	PSNMU-V1.4_AUG-EV-PASAV3_0079260.1	0.393611	0.277255	1.41967	0.0304514	0.0311078
jgi|Psemu1|214399|e_gw1.670.34.1	PSNMU-V1.4_AUG-EV-PASAV3_0111510.1	0.268296	0.19126	1.40279	0.00490583	0.00503362	Deoxyribodipyrimidine photo-lyase
jgi|Psemu1|319375|estExt_fgenesh1_pm.C_1570003	PSNMU-V1.4_AUG-EV-PASAV3_0002520.1	0.259885	0.185989	1.39731	0.103914	0.105656
jgi|Psemu1|283867|fgenesh1_pg.28_#_54	PSNMU-V1.4_AUG-EV-PASAV3_0108960.1	0.268737	0.19349	1.3889	0.00326561	0.00335408
jgi|Psemu1|307321|fgenesh1_kg.294_#_6_#_719_2_CCCI_CCOA_CCOB_CCOC_CFAP_CFAS	PSNMU-V1.4_AUG-EV-PASAV3_0037260.1	0.330351	0.240183	1.37542	0.284628	0.287424
jgi|Psemu1|304132|fgenesh1_kg.123_#_11_#_7351_2_CCCI_CCOA_CCOB_CCOC_CFAP_CFAS	PSNMU-V1.4_AUG-EV-PASAV3_0070180.1	0.230932	0.170165	1.35711	0.0444925	0.0453981
jgi|Psemu1|311955|fgenesh1_kg.797_#_4_#_81_2_CCCI_CCOA_CCOB_CCOC_CFAP_CFAS	PSNMU-V1.4_AUG-EV-PASAV3_0004550.1	0.434009	0.321955	1.34804	0.247245	0.249923
jgi|Psemu1|146302|gw1.364.25.1	PSNMU-V1.4_AUG-EV-PASAV3_0111460.1	0.216002	0.16059	1.34505	0.0637501	0.0649711
jgi|Psemu1|301572|fgenesh1_kg.28_#_8_#_4824_1_CCCI_CCOA_CCOB_CCOC_CFAP_CFAS	PSNMU-V1.4_AUG-EV-PASAV3_0079930.1	0.246362	0.184477	1.33547	0.252644	0.255295
jgi|Psemu1|28323|gm1.27980_g	PSNMU-V1.4_AUG-EV-PASAV3_0078070.1	0.35265	0.26441	1.33372	0.42742	0.430686
jgi|Psemu1|101250|gw1.440.12.1	PSNMU-V1.4_AUG-EV-PASAV3_0030230.1	0.241657	0.181247	1.33331	0.163438	0.165595
jgi|Psemu1|230686|e_gw1.3151.3.1	PSNMU-V1.4_AUG-EV-PASAV3_0111640.1	0.348721	0.265346	1.31421	0.0454375	0.0463467
jgi|Psemu1|227253|e_gw1.1914.12.1	PSNMU-V1.4_AUG-EV-PASAV3_0050120.1	0.366539	0.27955	1.31117	0.187097	0.189471	Fructose-bisphosphate aldolase
jgi|Psemu1|215966|e_gw1.751.4.1	PSNMU-V1.4_AUG-EV-PASAV3_0016390.1	0.356382	0.274293	1.29927	0.221027	0.223533
jgi|Psemu1|243920|estExt_Genewise1.C_3630025	PSNMU-V1.4_AUG-EV-PASAV3_0121700.1	0.25847	0.202596	1.27579	0.322201	0.325149
jgi|Psemu1|248456|estExt_Genewise1.C_15220007	PSNMU-V1.4_AUG-EV-PASAV3_0082730.1	0.375015	0.295993	1.26697	0.466765	0.470254
jgi|Psemu1|318920|estExt_fgenesh1_pm.C_930017	PSNMU-V1.4_AUG-EV-PASAV3_0073130.1	0.344496	0.272785	1.26288	0.320984	0.323975
jgi|Psemu1|261632|estExt_Genewise1Plus.C_5600032	PSNMU-V1.4_AUG-EV-PASAV3_0120430.1	0.187244	0.150533	1.24388	0.584793	0.588382	H/ACA ribonucleoprotein complex subunit 1
jgi|Psemu1|182063|e_gw1.22.9.1	PSNMU-V1.4_AUG-EV-PASAV3_0047580.1	0.224212	0.180807	1.24006	0.124426	0.126363
jgi|Psemu1|326071|estExt_fgenesh1_pg.C_2750007	PSNMU-V1.4_AUG-EV-PASAV3_0119670.1	0.281465	0.22714	1.23917	0.210013	0.212536
jgi|Psemu1|189147|e_gw1.81.60.1	PSNMU-V1.4_AUG-EV-PASAV3_0106760.1	0.351288	0.28434	1.23545	0.969357	0.970317
jgi|Psemu1|22870|gm1.22527_g	PSNMU-V1.4_AUG-EV-PASAV3_0016480.1	0.305115	0.249036	1.22518	0.219355	0.221879
jgi|Psemu1|173103|gw1.643.19.1	PSNMU-V1.4_AUG-EV-PASAV3_0043770.1	0.367546	0.311259	1.18083	0.387577	0.390668
jgi|Psemu1|320824|estExt_fgenesh1_pm.C_5880007	PSNMU-V1.4_AUG-EV-PASAV3_0099230.1	0.31818	0.27242	1.16798	0.78693	0.789272
jgi|Psemu1|101952|gw1.366.12.1	PSNMU-V1.4_AUG-EV-PASAV3_0107310.1	0.282884	0.247625	1.14239	0.363293	0.366252
jgi|Psemu1|318986|estExt_fgenesh1_pm.C_1010016	PSNMU-V1.4_AUG-EV-PASAV3_0080990.1	0.385632	0.339508	1.13586	0.358818	0.3618
jgi|Psemu1|178792|e_gw1.4.106.1	PSNMU-V1.4_AUG-EV-PASAV3_0041100.1	0.209465	0.186353	1.12402	0.753158	0.755899
jgi|Psemu1|301672|fgenesh1_kg.30_#_34_#_5340_1_CCCI_CCOA_CCOB_CCOC_CFAP_CFAS	PSNMU-V1.4_AUG-EV-PASAV3_0118400.1	0.241604	0.215789	1.11963	0.601199	0.604588
jgi|Psemu1|323020|estExt_fgenesh1_pg.C_370017	PSNMU-V1.4_AUG-EV-PASAV3_0119970.1	0.375806	0.337348	1.114	0.802551	0.804806
jgi|Psemu1|301755|fgenesh1_kg.33_#_26_#_6580_2_CCCI_CCOA_CCOB_CCOC_CFAP_CFAS	PSNMU-V1.4_AUG-EV-PASAV3_0100970.1	0.406107	0.367106	1.10624	0.71076	0.713938
jgi|Psemu1|155751|gw1.570.39.1	PSNMU-V1.4_AUG-EV-PASAV3_0113980.1	0.258653	0.237791	1.08773	0.618425	0.621705	G2/mitotic-specific cyclin-1
jgi|Psemu1|325289|estExt_fgenesh1_pg.C_1890017	PSNMU-V1.4_AUG-EV-PASAV3_0029280.1	0.351741	0.324865	1.08273	0.850699	0.852526
jgi|Psemu1|308068|fgenesh1_kg.350_#_5_#_2115_1_CCCI_CCOA_CCOB_CCOC_CFAP_CFAS	PSNMU-V1.4_AUG-EV-PASAV3_0001570.1	0.246563	0.229083	1.07631	0.712693	0.715642
jgi|Psemu1|233643|estExt_Genewise1.C_20293	PSNMU-V1.4_AUG-EV-PASAV3_0066580.1	0.324369	0.306942	1.05678	0.585789	0.589286
jgi|Psemu1|155086|gw1.196.69.1	PSNMU-V1.4_AUG-EV-PASAV3_0054110.1	0.19649	0.186565	1.0532	0.720502	0.723364	tRNA (cytosine(34)-C(5))-methyltransferase
jgi|Psemu1|35884|gm1.35541_g	PSNMU-V1.4_AUG-EV-PASAV3_0026200.1	0.334546	0.318297	1.05105	0.663758	0.666836
jgi|Psemu1|235478|estExt_Genewise1.C_240090	PSNMU-V1.4_AUG-EV-PASAV3_0024850.1	0.19932	0.190977	1.04368	0.830483	0.832542	Leucine aminopeptidase 1
jgi|Psemu1|111195|gw1.2.80.1	PSNMU-V1.4_AUG-EV-PASAV3_0102310.1	0.211128	0.203273	1.03864	0.894677	0.896006
jgi|Psemu1|200179|e_gw1.246.52.1	PSNMU-V1.4_AUG-EV-PASAV3_0000740.1	0.378833	0.365824	1.03556	1	1
jgi|Psemu1|322498|estExt_fgenesh1_pg.C_210011	PSNMU-V1.4_AUG-EV-PASAV3_0100410.1	0.31901	0.308452	1.03423	0.999998	1
jgi|Psemu1|184047|e_gw1.34.173.1	PSNMU-V1.4_AUG-EV-PASAV3_0081330.1	0.292936	0.284586	1.02934	0.820982	0.823153
jgi|Psemu1|67130|estExt_Genemark1.C_2410033	PSNMU-V1.4_AUG-EV-PASAV3_0006700.1	0.369642	0.359777	1.02742	0.841911	0.843859
jgi|Psemu1|222204|e_gw1.1164.26.1	PSNMU-V1.4_AUG-EV-PASAV3_0022510.1	0.272469	0.265521	1.02617	0.908801	0.910001
jgi|Psemu1|65352|estExt_Genemark1.C_960002	PSNMU-V1.4_AUG-EV-PASAV3_0097860.1	0.305615	0.299469	1.02052	1	1
jgi|Psemu1|323940|estExt_fgenesh1_pg.C_820003	PSNMU-V1.4_AUG-EV-PASAV3_0009030.1	0.286287	0.280841	1.01939	0.861835	0.863543
jgi|Psemu1|198945|e_gw1.222.31.1	PSNMU-V1.4_AUG-EV-PASAV3_0124370.1	0.378829	0.37214	1.01798	1	1	Tubulin beta chain
jgi|Psemu1|327513|estExt_fgenesh1_pg.C_5720006	PSNMU-V1.4_AUG-EV-PASAV3_0122140.1	0.289069	0.284686	1.01539	0.999302	1	AP-3 complex subunit sigma-2
jgi|Psemu1|303712|fgenesh1_kg.101_#_32_#_4197_1_CCCI_CCOA_CCOB_CCOC_CFAP_CFAS	PSNMU-V1.4_AUG-EV-PASAV3_0026640.1	0.211582	0.209104	1.01185	1	1
jgi|Psemu1|229294|e_gw1.2522.1.1	PSNMU-V1.4_AUG-EV-PASAV3_0007300.1	0.308399	0.309185	0.997456	0.880263	0.881862
jgi|Psemu1|288592|fgenesh1_pg.248_#_12	PSNMU-V1.4_AUG-EV-PASAV3_0074920.1	0.388715	0.394643	0.984979	0.912612	0.913666
jgi|Psemu1|324428|estExt_fgenesh1_pg.C_1190008	PSNMU-V1.4_AUG-EV-PASAV3_0092040.1	0.290533	0.297712	0.975886	0.783248	0.785839
jgi|Psemu1|317714|estExt_fgenesh1_pm.C_70025	PSNMU-V1.4_AUG-EV-PASAV3_0106170.1	0.380002	0.390993	0.971891	0.888552	0.890019	Probable small nuclear ribonucleoprotein E
jgi|Psemu1|183297|e_gw1.29.15.1	PSNMU-V1.4_AUG-EV-PASAV3_0111540.1	0.230204	0.241175	0.954512	0.769152	0.771824	Uncharacterized AAA domain-containing protein C328.04
jgi|Psemu1|173840|gw1.528.32.1	PSNMU-V1.4_AUG-EV-PASAV3_0092750.1	0.246976	0.25906	0.953355	0.711797	0.714861
jgi|Psemu1|258505|estExt_Genewise1Plus.C_2640007	PSNMU-V1.4_AUG-EV-PASAV3_0042860.1	0.344361	0.367632	0.936703	0.783664	0.786126
jgi|Psemu1|303776|fgenesh1_kg.105_#_16_#_8513_1_CCCI_CCOA_CCOB_CCOC_CFAP_CFAS	PSNMU-V1.4_AUG-EV-PASAV3_0085920.1	0.178774	0.192383	0.929262	0.747299	0.750143	Peptidyl-prolyl cis-trans isomerase FKBP19 chloroplastic
jgi|Psemu1|234025|estExt_Genewise1.C_60183	PSNMU-V1.4_AUG-EV-PASAV3_0076150.1	0.222394	0.242003	0.918974	0.537671	0.54115
jgi|Psemu1|287781|fgenesh1_pg.191_#_12	PSNMU-V1.4_AUG-EV-PASAV3_0098770.1	0.274109	0.300965	0.910766	0.515968	0.519652
jgi|Psemu1|175273|gw1.1003.17.1	PSNMU-V1.4_AUG-EV-PASAV3_0116120.1	0.178145	0.195902	0.909357	0.657896	0.661056
jgi|Psemu1|183684|e_gw1.31.105.1	PSNMU-V1.4_AUG-EV-PASAV3_0110530.1	0.270906	0.298262	0.908281	0.573994	0.577612
jgi|Psemu1|152802|gw1.2041.9.1	PSNMU-V1.4_AUG-EV-PASAV3_0124800.1	0.335442	0.373146	0.898959	0.501412	0.505076	Glycerol-3-phosphate acyltransferase chloroplastic
jgi|Psemu1|308947|fgenesh1_kg.425_#_16_#_3547_1_CCCI_CCOA_CCOB_CCOC_CFAP_CFAS	PSNMU-V1.4_AUG-EV-PASAV3_0069520.1	0.321733	0.360035	0.893617	0.656674	0.659938	Non-histone chromosomal protein 6
jgi|Psemu1|303923|fgenesh1_kg.112_#_9_#_8121_1_CCCI_CCOA_CCOB_CCOC_CFAP_CFAS	PSNMU-V1.4_AUG-EV-PASAV3_0084720.1	0.35049	0.393409	0.890906	0.525191	0.528765
jgi|Psemu1|234791|estExt_Genewise1.C_160015	PSNMU-V1.4_AUG-EV-PASAV3_0099670.1	0.305991	0.344429	0.888403	0.529133	0.532645
jgi|Psemu1|199832|e_gw1.238.13.1	PSNMU-V1.4_AUG-EV-PASAV3_0068980.1	0.346122	0.395697	0.874716	0.520792	0.524423
jgi|Psemu1|35374|gm1.35031_g	PSNMU-V1.4_AUG-EV-PASAV3_0114010.1	0.228838	0.263812	0.867427	0.290649	0.293406
jgi|Psemu1|291665|fgenesh1_pg.670_#_8	PSNMU-V1.4_AUG-EV-PASAV3_0111330.1	0.31261	0.363201	0.86071	0.183881	0.186276
jgi|Psemu1|154429|gw1.1584.17.1	PSNMU-V1.4_AUG-EV-PASAV3_0122250.1	0.0917461	0.106737	0.859551	0.633199	0.636452	Ribosomal silencing factor RsfS
jgi|Psemu1|257416|estExt_Genewise1Plus.C_2090059	PSNMU-V1.4_AUG-EV-PASAV3_0018190.1	0.246123	0.287014	0.857527	0.223446	0.225942
jgi|Psemu1|165954|gw1.200.85.1	PSNMU-V1.4_AUG-EV-PASAV3_0098080.1	0.226131	0.263834	0.857096	0.339712	0.342649	SEC14 cytosolic factor
jgi|Psemu1|285631|fgenesh1_pg.79_#_44	PSNMU-V1.4_AUG-EV-PASAV3_0065360.1	0.249624	0.294936	0.846368	0.329192	0.332094	NAD-dependent deacetylase sir2E
jgi|Psemu1|160282|gw1.60.114.1	PSNMU-V1.4_AUG-EV-PASAV3_0059840.1	0.264801	0.316705	0.836115	0.272881	0.275699	Tetraketide alpha-pyrone reductase 1
jgi|Psemu1|301988|fgenesh1_kg.41_#_10_#_1848_1_CCCI_CCOA_CCOB_CCOC_CFAP_CFAS	PSNMU-V1.4_AUG-EV-PASAV3_0053610.1	0.280582	0.336989	0.832616	0.345346	0.348274
jgi|Psemu1|15346|gm1.15003_g	PSNMU-V1.4_AUG-EV-PASAV3_0036350.1	0.289353	0.353554	0.818414	0.0247635	0.0253058	Solute carrier family 35 member B1
jgi|Psemu1|310676|fgenesh1_kg.622_#_4_#_4311_1_CCCI_CCOA_CCOB_CCOC_CFAP_CFAS	PSNMU-V1.4_AUG-EV-PASAV3_0070960.1	0.336897	0.413226	0.815284	0.589981	0.593405	Translation initiation factor IF-1
jgi|Psemu1|96238|gw1.10.5.1	PSNMU-V1.4_AUG-EV-PASAV3_0068950.1	0.272532	0.33866	0.804737	0.217194	0.21973
jgi|Psemu1|135134|gw1.187.30.1	PSNMU-V1.4_AUG-EV-PASAV3_0112890.1	0.348753	0.434567	0.802531	0.184316	0.186686	Diaminopimelate decarboxylase
jgi|Psemu1|253288|estExt_Genewise1Plus.C_580111	PSNMU-V1.4_AUG-EV-PASAV3_0046430.1	0.2879	0.360241	0.799188	0.274396	0.277183
jgi|Psemu1|209761|e_gw1.499.33.1	PSNMU-V1.4_AUG-EV-PASAV3_0010000.1	0.261787	0.329242	0.795122	0.607199	0.61052	Proline/betaine transporter
jgi|Psemu1|320073|estExt_fgenesh1_pm.C_2870008	PSNMU-V1.4_AUG-EV-PASAV3_0045140.1	0.216145	0.272688	0.792644	0.288817	0.291605
jgi|Psemu1|192690|e_gw1.126.74.1	PSNMU-V1.4_AUG-EV-PASAV3_0083220.1	0.205457	0.260256	0.789443	0.100727	0.102467
jgi|Psemu1|187685|e_gw1.67.110.1	PSNMU-V1.4_AUG-EV-PASAV3_0003980.1	0.292652	0.371549	0.787654	0.393605	0.396679	Glutathionyl-hydroquinone reductase YqjG
jgi|Psemu1|300618|fgenesh1_kg.9_#_5_#_6916_0_CCCI1329.b1_CCCI_CCOA_CCOB_CCOC_CFAP_CFAS	PSNMU-V1.4_AUG-EV-PASAV3_0090110.1	0.261552	0.332953	0.785551	0.154822	0.156944
jgi|Psemu1|166004|gw1.303.69.1	PSNMU-V1.4_AUG-EV-PASAV3_0081800.1	0.302845	0.388219	0.780089	0.0844923	0.0859806
jgi|Psemu1|253736|estExt_Genewise1Plus.C_680071	PSNMU-V1.4_AUG-EV-PASAV3_0083600.1	0.265885	0.342346	0.776656	0.116927	0.118767
jgi|Psemu1|324711|estExt_fgenesh1_pg.C_1390018	PSNMU-V1.4_AUG-EV-PASAV3_0002790.1	0.237253	0.305774	0.77591	0.193375	0.195763
jgi|Psemu1|254526|estExt_Genewise1Plus.C_920047	PSNMU-V1.4_AUG-EV-PASAV3_0056090.1	0.350615	0.451942	0.775796	0.154148	0.156286	RNA polymerase sigma factor SigA
jgi|Psemu1|117363|gw1.130.39.1	PSNMU-V1.4_AUG-EV-PASAV3_0026000.1	0.130141	0.169119	0.769521	0.325094	0.328014
jgi|Psemu1|97113|gw1.27.9.1	PSNMU-V1.4_AUG-EV-PASAV3_0111800.1	0.240898	0.314373	0.766282	0.113612	0.11542	Cyclin-dependent kinase 20
jgi|Psemu1|303985|fgenesh1_kg.116_#_20_#_1854_1_CCCI_CCOA_CCOB_CCOC_CFAP_CFAS	PSNMU-V1.4_AUG-EV-PASAV3_0098600.1	0.216932	0.283616	0.764881	0.155138	0.157238
jgi|Psemu1|68023|estExt_Genemark1.C_3540032	PSNMU-V1.4_AUG-EV-PASAV3_0038800.1	0.347483	0.45571	0.762507	0.201126	0.203576
jgi|Psemu1|118778|gw1.537.30.1	PSNMU-V1.4_AUG-EV-PASAV3_0071540.1	0.219872	0.297185	0.739851	0.0878419	0.0893742
jgi|Psemu1|289647|fgenesh1_pg.344_#_6	PSNMU-V1.4_AUG-EV-PASAV3_0095830.1	0.298635	0.404588	0.738121	0.190391	0.192774
jgi|Psemu1|216745|e_gw1.795.14.1	PSNMU-V1.4_AUG-EV-PASAV3_0036810.1	0.350283	0.474675	0.737942	0.0658547	0.0671048	26S protease regulatory subunit 7
jgi|Psemu1|180803|e_gw1.15.215.1	PSNMU-V1.4_AUG-EV-PASAV3_0043940.1	0.293901	0.399528	0.735621	0.0720459	0.0733765
jgi|Psemu1|178901|e_gw1.5.97.1	PSNMU-V1.4_AUG-EV-PASAV3_0007620.1	0.215001	0.295817	0.726806	0.0189295	0.0193571	Protein Rf1 mitochondrial
jgi|Psemu1|203611|e_gw1.318.73.1	PSNMU-V1.4_AUG-EV-PASAV3_0078600.1	0.269761	0.37295	0.723318	0.141987	0.144029	DNA replication licensing factor MCM4
jgi|Psemu1|327551|estExt_fgenesh1_pg.C_5790001	PSNMU-V1.4_AUG-EV-PASAV3_0095630.1	0.296366	0.415981	0.712452	0.162159	0.164326	Gamma aminobutyrate transaminase 1 mitochondrial
jgi|Psemu1|305360|fgenesh1_kg.179_#_5_#_887_0_CFAP7644.g1_CCCI_CCOA_CCOB_CCOC_CFAP_CFAS	PSNMU-V1.4_AUG-EV-PASAV3_0031550.1	0.197709	0.278559	0.709756	0.132143	0.134156
jgi|Psemu1|173161|gw1.614.34.1	PSNMU-V1.4_AUG-EV-PASAV3_0077210.1	0.415872	0.587702	0.707624	0.249076	0.251732	Phototropin-1
jgi|Psemu1|64146|estExt_Genemark1.C_380014	PSNMU-V1.4_AUG-EV-PASAV3_0039680.1	0.243295	0.347155	0.700825	0.00162146	0.00166793
jgi|Psemu1|306153|fgenesh1_kg.219_#_25_#_5998_1_CCCI_CCOA_CCOB_CCOC_CFAP_CFAS	PSNMU-V1.4_AUG-EV-PASAV3_0070990.1	0.244419	0.349643	0.699052	0.0736993	0.0750478
jgi|Psemu1|306390|fgenesh1_kg.231_#_21_#_7843_1_CCCI_CCOA_CCOB_CCOC_CFAP_CFAS	PSNMU-V1.4_AUG-EV-PASAV3_0064900.1	0.388636	0.55683	0.697944	0.103736	0.105492
jgi|Psemu1|258238|estExt_Genewise1Plus.C_2500037	PSNMU-V1.4_AUG-EV-PASAV3_0000760.1	0.333026	0.477238	0.697821	0.0767126	0.0780901
jgi|Psemu1|152156|gw1.34.140.1	PSNMU-V1.4_AUG-EV-PASAV3_0081260.1	0.242493	0.349143	0.694537	0.00850741	0.00871722
jgi|Psemu1|302248|fgenesh1_kg.51_#_4_#_2307_1_CCCI_CCOA_CCOB_CCOC_CFAP_CFAS	PSNMU-V1.4_AUG-EV-PASAV3_0121270.1	0.306965	0.446344	0.687731	0.0215687	0.0220448
jgi|Psemu1|161211|gw1.1246.18.1	PSNMU-V1.4_AUG-EV-PASAV3_0115780.1	0.159328	0.232	0.686761	0.0181885	0.0186025
jgi|Psemu1|314799|fgenesh1_kg.1526_#_1_#_5351_1_CCCI_CCOA_CCOB_CCOC_CFAP_CFAS	PSNMU-V1.4_AUG-EV-PASAV3_0021120.1	0.162407	0.237165	0.684787	0.135442	0.137459	Probable endo-1 3(4)-beta-glucanase AFUA_2G14360
jgi|Psemu1|238952|estExt_Genewise1.C_1050007	PSNMU-V1.4_AUG-EV-PASAV3_0085900.1	0.18172	0.278121	0.653384	0.00282431	0.00290181
jgi|Psemu1|304748|fgenesh1_kg.150_#_20_#_6109_1_CCCI_CCOA_CCOB_CCOC_CFAP_CFAS	PSNMU-V1.4_AUG-EV-PASAV3_0073330.1	0.218819	0.335305	0.652596	0.00178931	0.00184028
jgi|Psemu1|301116|fgenesh1_kg.18_#_53_#_7525_1_CCCI_CCOA_CCOB_CCOC_CFAP_CFAS	PSNMU-V1.4_AUG-EV-PASAV3_0065460.1	0.347481	0.532714	0.652285	0.0778016	0.0791853
jgi|Psemu1|302182|fgenesh1_kg.48_#_19_#_7869_1_CCCI_CCOA_CCOB_CCOC_CFAP_CFAS	PSNMU-V1.4_AUG-EV-PASAV3_0028490.1	0.20865	0.320578	0.650857	0.0214586	0.0219359
jgi|Psemu1|328225|estExt_fgenesh1_pg.C_8750007	PSNMU-V1.4_AUG-EV-PASAV3_0088530.1	0.338266	0.52042	0.649987	0.0115246	0.0117989
jgi|Psemu1|122733|gw1.267.14.1	PSNMU-V1.4_AUG-EV-PASAV3_0003020.1	0.200869	0.310287	0.647365	0.113452	0.115276	Thioredoxin H3
jgi|Psemu1|316737|fgenesh1_kg.3309_#_1_#_2833_1_CCCI_CCOA_CCOB_CCOC_CFAP_CFAS	PSNMU-V1.4_AUG-EV-PASAV3_0085790.1	0.172343	0.268339	0.642256	0.0306118	0.0312664
jgi|Psemu1|324342|estExt_fgenesh1_pg.C_1090004	PSNMU-V1.4_AUG-EV-PASAV3_0035150.1	0.393875	0.617593	0.637758	0.131327	0.133349	Cytochrome b-c1 complex subunit Rieske-3 mitochondrial
jgi|Psemu1|180447|e_gw1.13.67.1	PSNMU-V1.4_AUG-EV-PASAV3_0003330.2	0.21626	0.343077	0.630355	0.0155099	0.0158683
jgi|Psemu1|205822|e_gw1.378.37.1	PSNMU-V1.4_AUG-EV-PASAV3_0113400.1	0.227896	0.363023	0.627771	0.00695985	0.00713873	Subtilisin DY
jgi|Psemu1|305479|fgenesh1_kg.183_#_20_#_5911_1_CCCI_CCOA_CCOB_CCOC_CFAP_CFAS	PSNMU-V1.4_AUG-EV-PASAV3_0082210.1	0.255787	0.411663	0.621351	0.00357581	0.00367206
jgi|Psemu1|310530|fgenesh1_kg.603_#_2_#_426_1_CCCI_CCOA_CCOB_CCOC_CFAP_CFAS	PSNMU-V1.4_AUG-EV-PASAV3_0004030.1	0.21707	0.357865	0.60657	0.0132906	0.0136046	Probable ADP-ribosylation factor GTPase-activating protein AGD6
jgi|Psemu1|178813|e_gw1.4.115.1	PSNMU-V1.4_AUG-EV-PASAV3_0005600.1	0.228882	0.377452	0.606387	0.000156643	0.000161708	Polycomb protein eed
jgi|Psemu1|285738|fgenesh1_pg.85_#_13	PSNMU-V1.4_AUG-EV-PASAV3_0087540.1	0.232647	0.387252	0.600764	0.00100227	0.00103204
jgi|Psemu1|295000|fgenesh1_pm.26_#_41	PSNMU-V1.4_AUG-EV-PASAV3_0046380.1	0.306653	0.511159	0.599918	0.0363064	0.0370765
jgi|Psemu1|286250|fgenesh1_pg.108_#_3	PSNMU-V1.4_AUG-EV-PASAV3_0052910.1	0.149499	0.250308	0.597259	0.00100381	0.00103345	RNA polymerase sigma factor SigA
jgi|Psemu1|298227|fgenesh1_pm.397_#_6	PSNMU-V1.4_AUG-EV-PASAV3_0120700.1	0.2539	0.425257	0.59705	7.83e-05	8.09007e-05
jgi|Psemu1|296857|fgenesh1_pm.167_#_13	PSNMU-V1.4_AUG-EV-PASAV3_0043320.1	0.236833	0.397672	0.595548	0.229179	0.2317	Putative rhomboid protease YdcA
jgi|Psemu1|298622|fgenesh1_pm.527_#_1	PSNMU-V1.4_AUG-EV-PASAV3_0021380.1	0.180403	0.304018	0.593398	1.79e-05	1.85324e-05	Alpha-mannosidase 2
jgi|Psemu1|285006|fgenesh1_pg.59_#_40	PSNMU-V1.4_AUG-EV-PASAV3_0017400.2	0.172899	0.291829	0.592466	0.0085844	0.00879462
jgi|Psemu1|186987|e_gw1.60.113.1	PSNMU-V1.4_AUG-EV-PASAV3_0059830.1	0.38193	0.645296	0.591867	0.014998	0.0153471	Ras-related protein Rab-11B
jgi|Psemu1|35540|gm1.35197_g	PSNMU-V1.4_AUG-EV-PASAV3_0101770.1	0.298506	0.504843	0.591286	1.07e-09	1.11734e-09	Uncharacterized protein At4g26485
jgi|Psemu1|310488|fgenesh1_kg.598_#_1_#_6085_1_CCCI_CCOA_CCOB_CCOC_CFAP_CFAS	PSNMU-V1.4_AUG-EV-PASAV3_0050070.1	0.365559	0.624139	0.585702	0.00104382	0.00107446	Cysteine synthase chloroplastic/chromoplastic
jgi|Psemu1|255706|estExt_Genewise1Plus.C_1340095	PSNMU-V1.4_AUG-EV-PASAV3_0081670.1	0.296284	0.505981	0.585564	0.0474422	0.0483834
jgi|Psemu1|193706|e_gw1.140.83.1	PSNMU-V1.4_AUG-EV-PASAV3_0080200.1	0.183159	0.315016	0.581427	0.00106746	0.00109861
jgi|Psemu1|224261|e_gw1.1399.9.1	PSNMU-V1.4_AUG-EV-PASAV3_0099170.1	0.188388	0.329506	0.571729	0.000209455	0.000216081
jgi|Psemu1|233776|estExt_Genewise1.C_40150	PSNMU-V1.4_AUG-EV-PASAV3_0049510.1	0.234262	0.412912	0.567342	0.000123648	0.000127668
jgi|Psemu1|326294|estExt_fgenesh1_pg.C_3040009	PSNMU-V1.4_AUG-EV-PASAV3_0079040.1	0.237464	0.419369	0.56624	8.89e-14	9.35254e-14
jgi|Psemu1|237276|estExt_Genewise1.C_580034	PSNMU-V1.4_AUG-EV-PASAV3_0112180.1	0.281146	0.49814	0.564392	5.75e-05	5.94807e-05
jgi|Psemu1|207467|e_gw1.427.23.1	PSNMU-V1.4_AUG-EV-PASAV3_0097790.1	0.215363	0.383992	0.560853	3.43e-06	3.55543e-06
jgi|Psemu1|319383|estExt_fgenesh1_pm.C_1580003	PSNMU-V1.4_AUG-EV-PASAV3_0056350.1	0.235552	0.425122	0.554082	7.34e-05	7.58508e-05
jgi|Psemu1|283349|fgenesh1_pg.18_#_40	PSNMU-V1.4_AUG-EV-PASAV3_0041160.1	0.194514	0.352423	0.551933	5.91e-05	6.11254e-05
jgi|Psemu1|255798|estExt_Genewise1Plus.C_1390082	PSNMU-V1.4_AUG-EV-PASAV3_0002840.1	0.242118	0.443438	0.546002	2.06e-08	2.14486e-08
jgi|Psemu1|300822|fgenesh1_kg.13_#_10_#_2324_1_CCCI_CCOA_CCOB_CCOC_CFAP_CFAS	PSNMU-V1.4_AUG-EV-PASAV3_0035250.1	0.238839	0.438532	0.544632	0.000170439	0.00017589
jgi|Psemu1|19784|gm1.19441_g	PSNMU-V1.4_AUG-EV-PASAV3_0093370.1	0.261884	0.487204	0.537524	4.29e-05	4.43929e-05
jgi|Psemu1|293601|fgenesh1_pg.1933_#_3	PSNMU-V1.4_AUG-EV-PASAV3_0050850.1	0.208639	0.392373	0.531737	0.000460397	0.000474476
jgi|Psemu1|174138|gw1.1427.13.1	PSNMU-V1.4_AUG-EV-PASAV3_0090980.1	0.256863	0.484405	0.530266	5.32e-05	5.5042e-05
jgi|Psemu1|291793|fgenesh1_pg.704_#_1	PSNMU-V1.4_AUG-EV-PASAV3_0102430.1	0.569395	1.0905	0.522143	1.34e-28	1.47308e-28
jgi|Psemu1|65852|estExt_Genemark1.C_1300060	PSNMU-V1.4_AUG-EV-PASAV3_0026090.1	0.475617	0.921581	0.516088	2.83e-16	2.9949e-16
jgi|Psemu1|307276|fgenesh1_kg.290_#_2_#_2666_1_CCCI_CCOA_CCOB_CCOC_CFAP_CFAS	PSNMU-V1.4_AUG-EV-PASAV3_0117790.1	0.29974	0.592504	0.505887	5.61e-10	5.86526e-10	U3 small nucleolar RNA-associated protein 6 homolog
jgi|Psemu1|289608|fgenesh1_pg.338_#_8	PSNMU-V1.4_AUG-EV-PASAV3_0067990.1	0.1863	0.37624	0.495164	4.52e-08	4.70297e-08
jgi|Psemu1|28570|gm1.28227_g	PSNMU-V1.4_AUG-EV-PASAV3_0060110.1	0.457928	0.932449	0.491102	9.5e-13	9.98216e-13
jgi|Psemu1|12513|gm1.12170_g	PSNMU-V1.4_AUG-EV-PASAV3_0030130.1	0.194085	0.396062	0.490037	1.45e-06	1.50457e-06
jgi|Psemu1|99103|gw1.572.7.1	PSNMU-V1.4_AUG-EV-PASAV3_0122240.1	0.208258	0.428514	0.486	1.08e-06	1.12122e-06	LRR receptor-like serine/threonine-protein kinase GSO1
jgi|Psemu1|10798|gm1.10455_g	PSNMU-V1.4_AUG-EV-PASAV3_0058690.1	0.241518	0.499931	0.483102	4.52e-06	4.68449e-06
jgi|Psemu1|263240|estExt_Genewise1Plus.C_8750009	PSNMU-V1.4_AUG-EV-PASAV3_0037140.1	0.188265	0.39057	0.482027	2.77e-06	2.87277e-06	Signal recognition particle subunit SRP68
jgi|Psemu1|194699|e_gw1.156.99.1	PSNMU-V1.4_AUG-EV-PASAV3_0044630.1	0.202944	0.425546	0.476903	1.26e-07	1.30943e-07
jgi|Psemu1|232932|e_gw1.5153.1.1	PSNMU-V1.4_AUG-EV-PASAV3_0006450.1	0.189541	0.406359	0.466438	6.58e-05	6.80318e-05
jgi|Psemu1|180032|e_gw1.11.279.1	PSNMU-V1.4_AUG-EV-PASAV3_0034620.1	0.157502	0.345596	0.455741	9.01e-05	9.30767e-05	Glutathione gamma-glutamylcysteinyltransferase
jgi|Psemu1|183109|e_gw1.27.135.1	PSNMU-V1.4_AUG-EV-PASAV3_0118800.1	0.188456	0.414009	0.455198	1.77e-10	1.85245e-10	Methionine synthase reductase
jgi|Psemu1|326770|estExt_fgenesh1_pg.C_3830003	PSNMU-V1.4_AUG-EV-PASAV3_0113080.1	0.164687	0.363458	0.453112	7.96e-30	8.80316e-30
jgi|Psemu1|194234|e_gw1.149.64.1	PSNMU-V1.4_AUG-EV-PASAV3_0101240.1	0.246156	0.549132	0.448264	3.58e-08	3.72556e-08
jgi|Psemu1|318243|estExt_fgenesh1_pm.C_340001	PSNMU-V1.4_AUG-EV-PASAV3_0122970.1	0.158435	0.354101	0.44743	2.24e-06	2.3235e-06	Folate-biopterin transporter 1 chloroplastic
jgi|Psemu1|165784|gw1.433.57.1	PSNMU-V1.4_AUG-EV-PASAV3_0031820.1	0.238824	0.540231	0.442079	1.48e-14	1.55917e-14	Embryogenesis-associated protein EMB8
jgi|Psemu1|286208|fgenesh1_pg.105_#_10	PSNMU-V1.4_AUG-EV-PASAV3_0046700.1	0.4926	1.11595	0.441419	6.23e-10	6.51011e-10
jgi|Psemu1|307869|fgenesh1_kg.336_#_12_#_4562_1_CCCI_CCOA_CCOB_CCOC_CFAP_CFAS	PSNMU-V1.4_AUG-EV-PASAV3_0115550.1	0.171337	0.38977	0.439586	2.64e-09	2.75301e-09
jgi|Psemu1|184163|e_gw1.34.148.1	PSNMU-V1.4_AUG-EV-PASAV3_0023810.1	0.186225	0.432874	0.430207	2.53e-11	2.65152e-11	DNA mismatch repair protein MSH5
jgi|Psemu1|213496|e_gw1.629.66.1	PSNMU-V1.4_AUG-EV-PASAV3_0068340.1	0.211808	0.492764	0.429837	0.000116041	0.000119834
jgi|Psemu1|284897|fgenesh1_pg.57_#_17	PSNMU-V1.4_AUG-EV-PASAV3_0090170.1	0.190686	0.44688	0.426704	1.57e-06	1.6288e-06
jgi|Psemu1|36779|gm1.36436_g	PSNMU-V1.4_AUG-EV-PASAV3_0088080.1	0.443181	1.04459	0.424262	2.38e-23	2.56796e-23
jgi|Psemu1|36154|gm1.35811_g	PSNMU-V1.4_AUG-EV-PASAV3_0058310.1	0.21234	0.508752	0.417375	0.00381806	0.0039195	UPF0396 protein
jgi|Psemu1|305798|fgenesh1_kg.199_#_17_#_10061_1_CCCI_CCOA_CCOB_CCOC_CFAP_CFAS	PSNMU-V1.4_AUG-EV-PASAV3_0078300.1	0.429243	1.03967	0.412865	3.01e-10	3.14804e-10	ER membrane protein complex subunit 2
jgi|Psemu1|315202|fgenesh1_kg.1738_#_1_#_6040_1_CCCI_CCOA_CCOB_CCOC_CFAP_CFAS	PSNMU-V1.4_AUG-EV-PASAV3_0062840.1	0.277361	0.682586	0.406338	5.52e-06	5.71795e-06
jgi|Psemu1|172652|gw1.59.141.1	PSNMU-V1.4_AUG-EV-PASAV3_0053710.1	0.321702	0.799808	0.402224	0.0093702	0.00959805	CTD small phosphatase-like protein 2
jgi|Psemu1|57691|gm1.57348_g	PSNMU-V1.4_AUG-EV-PASAV3_0048650.1	0.367131	0.925119	0.396847	2.41e-31	2.68683e-31
jgi|Psemu1|303393|fgenesh1_kg.90_#_5_#_11733_0_CFAP4897.g1_CCCI_CCOA_CCOB_CCOC_CFAP_CFAS	PSNMU-V1.4_AUG-EV-PASAV3_0055360.1	0.181021	0.457477	0.395694	7.23e-08	7.5188e-08
jgi|Psemu1|300176|fgenesh1_kg.2_#_47_#_11091_1_CCCI_CCOA_CCOB_CCOC_CFAP_CFAS	PSNMU-V1.4_AUG-EV-PASAV3_0033320.1	0.322597	0.818053	0.394348	4.95e-23	5.33334e-23
jgi|Psemu1|306520|fgenesh1_kg.239_#_19_#_3377_1_CCCI_CCOA_CCOB_CCOC_CFAP_CFAS	PSNMU-V1.4_AUG-EV-PASAV3_0016650.1	0.180213	0.477457	0.377443	8.11e-06	8.39796e-06	Aminoacyl tRNA synthase complex-interacting multifunctional protein 1
jgi|Psemu1|186410|e_gw1.55.107.1	PSNMU-V1.4_AUG-EV-PASAV3_0122670.1	0.179268	0.480232	0.373295	1.1e-15	1.16328e-15	Cysteine--tRNA ligase
jgi|Psemu1|9736|gm1.9393_g	PSNMU-V1.4_AUG-EV-PASAV3_0096540.1	0.363834	0.991372	0.367	5.94e-15	6.26862e-15
jgi|Psemu1|313869|fgenesh1_kg.1223_#_5_#_6982_1_CCCI_CCOA_CCOB_CCOC_CFAP_CFAS	PSNMU-V1.4_AUG-EV-PASAV3_0002920.1	0.367307	1.00668	0.364869	1.45e-14	1.52809e-14
jgi|Psemu1|237996|estExt_Genewise1.C_740023	PSNMU-V1.4_AUG-EV-PASAV3_0047690.1	0.214851	0.588998	0.364773	4.31e-23	4.6446e-23
jgi|Psemu1|302780|fgenesh1_kg.69_#_24_#_7063_1_CCCI_CCOA_CCOB_CCOC_CFAP_CFAS	PSNMU-V1.4_AUG-EV-PASAV3_0032870.1	0.44536	1.22713	0.362928	2.16e-12	2.26845e-12
jgi|Psemu1|9999|gm1.9656_g	PSNMU-V1.4_AUG-EV-PASAV3_0055130.1	0.316576	0.877879	0.360615	5.02e-26	5.46016e-26
jgi|Psemu1|204148|e_gw1.333.16.1	PSNMU-V1.4_AUG-EV-PASAV3_0067500.1	0.272036	0.75871	0.35855	5.5e-09	5.73444e-09	DNA-binding protein HU
jgi|Psemu1|19442|gm1.19099_g	PSNMU-V1.4_AUG-EV-PASAV3_0064670.1	0.483562	1.35538	0.356771	1.2e-66	1.66648e-66
jgi|Psemu1|183994|e_gw1.33.59.1	PSNMU-V1.4_AUG-EV-PASAV3_0085450.1	0.182409	0.512338	0.356032	4.78e-08	4.97264e-08	Putative glutathione-dependent formaldehyde-activating enzyme
jgi|Psemu1|22546|gm1.22203_g	PSNMU-V1.4_AUG-EV-PASAV3_0094060.1	0.394857	1.13072	0.34921	3.88e-41	4.54979e-41
jgi|Psemu1|6681|gm1.6338_g	PSNMU-V1.4_AUG-EV-PASAV3_0066640.1	0.50509	1.45283	0.34766	8.13e-79	1.24223e-78
jgi|Psemu1|303997|fgenesh1_kg.116_#_32_#_4842_1_CCCI_CCOA_CCOB_CCOC_CFAP_CFAS	PSNMU-V1.4_AUG-EV-PASAV3_0098400.1	0.522507	1.51649	0.344549	3.97e-33	4.46211e-33
jgi|Psemu1|321776|estExt_fgenesh1_pg.C_20047	PSNMU-V1.4_AUG-EV-PASAV3_0033310.1	0.359051	1.04218	0.34452	2.79e-54	3.554e-54
jgi|Psemu1|328420|estExt_fgenesh1_pg.C_9900005	PSNMU-V1.4_AUG-EV-PASAV3_0027810.1	0.0525246	0.152858	0.343616	6.97e-05	7.20396e-05
jgi|Psemu1|65676|estExt_Genemark1.C_1210021	PSNMU-V1.4_AUG-EV-PASAV3_0095940.1	0.444293	1.29343	0.3435	3.61e-91	6.08116e-91
jgi|Psemu1|308987|fgenesh1_kg.430_#_4_#_144_1_CCCI_CCOA_CCOB_CCOC_CFAP_CFAS	PSNMU-V1.4_AUG-EV-PASAV3_0006790.1	0.187586	0.546223	0.343423	1.36e-14	1.43349e-14
jgi|Psemu1|288636|fgenesh1_pg.252_#_6	PSNMU-V1.4_AUG-EV-PASAV3_0107460.1	0.431385	1.25838	0.342809	7.28e-57	9.40585e-57
jgi|Psemu1|291973|fgenesh1_pg.765_#_1	PSNMU-V1.4_AUG-EV-PASAV3_0020120.1	0.46468	1.36347	0.340807	5.71e-79	8.73125e-79
jgi|Psemu1|312204|fgenesh1_kg.839_#_9_#_5548_1_CCCI_CCOA_CCOB_CCOC_CFAP_CFAS	PSNMU-V1.4_AUG-EV-PASAV3_0078270.1	0.178177	0.522958	0.34071	8.02e-11	8.40085e-11
jgi|Psemu1|285467|fgenesh1_pg.74_#_24	PSNMU-V1.4_AUG-EV-PASAV3_0047930.1	0.341172	1.01087	0.337504	4.77e-33	5.35929e-33
jgi|Psemu1|38582|gm1.38239_g	PSNMU-V1.4_AUG-EV-PASAV3_0038050.1	0.523418	1.56431	0.334599	2.45e-65	3.36847e-65
jgi|Psemu1|46369|gm1.46026_g	PSNMU-V1.4_AUG-EV-PASAV3_0079980.1	0.293277	0.876665	0.334537	3.33e-15	3.5179e-15
jgi|Psemu1|179948|e_gw1.10.93.1	PSNMU-V1.4_AUG-EV-PASAV3_0004210.1	0.381266	1.1531	0.330645	1.26e-46	1.52649e-46
jgi|Psemu1|180244|e_gw1.12.24.1	PSNMU-V1.4_AUG-EV-PASAV3_0025010.1	0.279882	0.855545	0.327139	1.16e-15	1.22652e-15
jgi|Psemu1|326001|estExt_fgenesh1_pg.C_2640013	PSNMU-V1.4_AUG-EV-PASAV3_0042780.1	0.332235	1.01576	0.327082	3.16e-22	3.39267e-22
jgi|Psemu1|284900|fgenesh1_pg.57_#_20	PSNMU-V1.4_AUG-EV-PASAV3_0105140.1	0.307302	0.943026	0.325869	2.75e-31	3.0642e-31
jgi|Psemu1|310712|fgenesh1_kg.629_#_10_#_1574_1_CCCI_CCOA_CCOB_CCOC_CFAP_CFAS	PSNMU-V1.4_AUG-EV-PASAV3_0068430.1	0.168098	0.519096	0.323828	1.72e-08	1.79209e-08
jgi|Psemu1|287798|fgenesh1_pg.192_#_8	PSNMU-V1.4_AUG-EV-PASAV3_0064530.1	0.405952	1.26314	0.321382	2.45e-47	2.98668e-47
jgi|Psemu1|310325|fgenesh1_kg.575_#_4_#_5626_1_CCCI_CCOA_CCOB_CCOC_CFAP_CFAS	PSNMU-V1.4_AUG-EV-PASAV3_0082960.1	0.167271	0.52148	0.320763	9.98e-08	1.03751e-07
jgi|Psemu1|244975|estExt_Genewise1.C_4820020	PSNMU-V1.4_AUG-EV-PASAV3_0071250.1	0.118383	0.369292	0.320567	2.18e-11	2.28589e-11	Serine/threonine-protein kinase AFC1
jgi|Psemu1|323995|estExt_fgenesh1_pg.C_850023	PSNMU-V1.4_AUG-EV-PASAV3_0087360.1	0.340665	1.065	0.319873	1.26e-67	1.76394e-67
jgi|Psemu1|284185|fgenesh1_pg.35_#_7	PSNMU-V1.4_AUG-EV-PASAV3_0079840.1	0.317725	1.00423	0.316388	4.84e-31	5.3831e-31
jgi|Psemu1|239784|estExt_Genewise1.C_1390066	PSNMU-V1.4_AUG-EV-PASAV3_0002770.1	0.361689	1.14945	0.314663	1.75e-09	1.82585e-09
jgi|Psemu1|302849|fgenesh1_kg.71_#_21_#_362_1_CCCI_CCOA_CCOB_CCOC_CFAP_CFAS	PSNMU-V1.4_AUG-EV-PASAV3_0009490.1	0.272583	0.869475	0.313503	3.23e-21	3.45803e-21	THP3 homolog C2A9.11c
jgi|Psemu1|312686|fgenesh1_kg.929_#_5_#_11534_1_CCCI_CCOA_CCOB_CCOC_CFAP_CFAS	PSNMU-V1.4_AUG-EV-PASAV3_0056630.1	0.376346	1.20555	0.312178	8.68e-36	9.89158e-36
jgi|Psemu1|11395|gm1.11052_g	PSNMU-V1.4_AUG-EV-PASAV3_0087640.1	0.388935	1.24784	0.311686	5e-89	8.26205e-89
jgi|Psemu1|288207|fgenesh1_pg.217_#_8	PSNMU-V1.4_AUG-EV-PASAV3_0083460.1	0.402007	1.29349	0.310792	2.51e-92	4.27087e-92	Kinesin-like protein KIF24
jgi|Psemu1|30088|gm1.29745_g	PSNMU-V1.4_AUG-EV-PASAV3_0064330.1	0.258348	0.832449	0.310347	4.11e-36	4.69074e-36
jgi|Psemu1|305213|fgenesh1_kg.173_#_2_#_5596_1_CCCI_CCOA_CCOB_CCOC_CFAP_CFAS	PSNMU-V1.4_AUG-EV-PASAV3_0032680.1	0.16224	0.52309	0.310157	1.47e-11	1.54194e-11
jgi|Psemu1|292669|fgenesh1_pg.1006_#_7	PSNMU-V1.4_AUG-EV-PASAV3_0051610.1	0.375448	1.21281	0.30957	1.19e-73	1.74529e-73
jgi|Psemu1|293180|fgenesh1_pg.1370_#_2	PSNMU-V1.4_AUG-EV-PASAV3_0061800.1	0.24897	0.811103	0.306952	7.72e-08	8.027e-08
jgi|Psemu1|11693|gm1.11350_g	PSNMU-V1.4_AUG-EV-PASAV3_0016760.1	0.435962	1.42383	0.30619	8.62e-124	1.93091e-123
jgi|Psemu1|16947|gm1.16604_g	PSNMU-V1.4_AUG-EV-PASAV3_0077110.1	0.43286	1.41618	0.305654	3.03e-51	3.78345e-51
jgi|Psemu1|208262|e_gw1.452.16.1	PSNMU-V1.4_AUG-EV-PASAV3_0035900.1	0.303921	0.998493	0.30438	3.75e-40	4.3762e-40
jgi|Psemu1|2940|gm1.2597_g	PSNMU-V1.4_AUG-EV-PASAV3_0095020.1	0.338094	1.1116	0.30415	2.34e-152	6.47261e-152
jgi|Psemu1|70052|estExt_Genemark1.C_10020003	PSNMU-V1.4_AUG-EV-PASAV3_0028810.1	0.330962	1.09073	0.303431	5.95e-77	8.94269e-77
jgi|Psemu1|254288|estExt_Genewise1Plus.C_830007	PSNMU-V1.4_AUG-EV-PASAV3_0109990.1	0.354874	1.16956	0.303426	6.04e-70	8.61275e-70	Protein SAD1/UNC-84 domain protein 2
jgi|Psemu1|151643|gw1.139.87.1	PSNMU-V1.4_AUG-EV-PASAV3_0002760.1	0.166269	0.548567	0.303098	6.08e-38	7.00233e-38
jgi|Psemu1|149834|gw1.34.124.1	PSNMU-V1.4_AUG-EV-PASAV3_0081410.1	0.147154	0.487207	0.302036	3.1e-32	3.47205e-32
jgi|Psemu1|302482|fgenesh1_kg.59_#_1_#_3032_1_CCCI_CCOA_CCOB_CCOC_CFAP_CFAS	PSNMU-V1.4_AUG-EV-PASAV3_0067580.1	0.416334	1.3821	0.301233	1.79e-34	2.03108e-34
jgi|Psemu1|13269|gm1.12926_g	PSNMU-V1.4_AUG-EV-PASAV3_0021560.1	0.355329	1.18083	0.300916	1.3e-53	1.64975e-53
jgi|Psemu1|301521|fgenesh1_kg.27_#_10_#_6394_1_CCCI_CCOA_CCOB_CCOC_CFAP_CFAS	PSNMU-V1.4_AUG-EV-PASAV3_0062130.1	0.346218	1.15177	0.300595	1.16e-42	1.36978e-42	G1/S-specific cyclin-E1
jgi|Psemu1|304306|fgenesh1_kg.130_#_10_#_4342_1_CCCI_CCOA_CCOB_CCOC_CFAP_CFAS	PSNMU-V1.4_AUG-EV-PASAV3_0026240.1	0.318971	1.06175	0.300419	1.72e-29	1.89942e-29
jgi|Psemu1|165491|gw1.822.19.1	PSNMU-V1.4_AUG-EV-PASAV3_0058890.1	0.137338	0.458862	0.299302	1.46e-11	1.53171e-11	THUMP domain-containing protein 3
jgi|Psemu1|63786|estExt_Genemark1.C_270033	PSNMU-V1.4_AUG-EV-PASAV3_0062180.1	0.297588	0.994744	0.29916	6.24e-44	7.42921e-44
jgi|Psemu1|325641|estExt_fgenesh1_pg.C_2230002	PSNMU-V1.4_AUG-EV-PASAV3_0042110.1	0.374058	1.25786	0.297375	5.91e-43	6.99513e-43
jgi|Psemu1|319418|estExt_fgenesh1_pm.C_1660013	PSNMU-V1.4_AUG-EV-PASAV3_0000690.1	0.187414	0.63059	0.297204	2.21e-08	2.30065e-08
jgi|Psemu1|6599|gm1.6256_g	PSNMU-V1.4_AUG-EV-PASAV3_0039850.1	0.30681	1.0324	0.297181	1.02e-30	1.13342e-30
jgi|Psemu1|68172|estExt_Genemark1.C_3760015	PSNMU-V1.4_AUG-EV-PASAV3_0103380.1	0.381953	1.29837	0.294178	3.89e-60	5.16114e-60
jgi|Psemu1|256670|estExt_Genewise1Plus.C_1780056	PSNMU-V1.4_AUG-EV-PASAV3_0122330.1	0.153993	0.526078	0.292719	2.31e-10	2.41677e-10
jgi|Psemu1|241137|estExt_Genewise1.C_1950004	PSNMU-V1.4_AUG-EV-PASAV3_0054900.1	0.127618	0.436788	0.292174	1.42e-07	1.47546e-07
jgi|Psemu1|243063|estExt_Genewise1.C_3000033	PSNMU-V1.4_AUG-EV-PASAV3_0084030.1	0.375901	1.28754	0.291953	6.88e-73	1.00322e-72
jgi|Psemu1|249330|estExt_Genewise1.C_35550001	PSNMU-V1.4_AUG-EV-PASAV3_0118060.2	0.163411	0.560885	0.291344	1.29e-06	1.33878e-06	Serine/threonine-protein kinase HT1
jgi|Psemu1|147100|gw1.39.90.1	PSNMU-V1.4_AUG-EV-PASAV3_0066690.1	0.172532	0.593666	0.290621	1.66e-22	1.78412e-22
jgi|Psemu1|318714|estExt_fgenesh1_pm.C_690001	PSNMU-V1.4_AUG-EV-PASAV3_0019580.1	0.360175	1.2444	0.289437	6.16e-73	8.98667e-73
jgi|Psemu1|7324|gm1.6981_g	PSNMU-V1.4_AUG-EV-PASAV3_0045900.1	0.318589	1.1017	0.28918	5.46e-30	6.04386e-30
jgi|Psemu1|288746|fgenesh1_pg.258_#_23	PSNMU-V1.4_AUG-EV-PASAV3_0029590.1	0.405144	1.40163	0.289053	1.3e-80	2.01374e-80
jgi|Psemu1|36812|gm1.36469_g	PSNMU-V1.4_AUG-EV-PASAV3_0045360.1	0.378674	1.31616	0.28771	5.48e-57	7.0908e-57
jgi|Psemu1|100494|gw1.68.6.1	PSNMU-V1.4_AUG-EV-PASAV3_0083640.1	0.357941	1.2522	0.28585	1.16e-29	1.2817e-29	Coagulation factor X
jgi|Psemu1|289093|fgenesh1_pg.288_#_1	PSNMU-V1.4_AUG-EV-PASAV3_0010850.1	0.288866	1.01193	0.28546	3.42e-17	3.62561e-17
jgi|Psemu1|307760|fgenesh1_kg.327_#_10_#_8209_1_CCCI_CCOA_CCOB_CCOC_CFAP_CFAS	PSNMU-V1.4_AUG-EV-PASAV3_0022310.1	0.175965	0.618019	0.284725	1.18e-09	1.23178e-09
jgi|Psemu1|249998|estExt_Genewise1Plus.C_70014	PSNMU-V1.4_AUG-EV-PASAV3_0086440.1	0.272487	0.95752	0.284576	5.21e-18	5.53192e-18
jgi|Psemu1|328790|estExt_fgenesh1_pg.C_14030002	PSNMU-V1.4_AUG-EV-PASAV3_0101210.1	0.470431	1.661	0.283222	5.99e-64	8.14146e-64
jgi|Psemu1|284107|fgenesh1_pg.34_#_6	PSNMU-V1.4_AUG-EV-PASAV3_0122980.1	0.436929	1.54487	0.282826	3.98e-100	7.28506e-100
jgi|Psemu1|63334|estExt_Genemark1.C_140034	PSNMU-V1.4_AUG-EV-PASAV3_0094840.1	0.136305	0.482694	0.282383	1.02e-31	1.13884e-31
jgi|Psemu1|312731|fgenesh1_kg.940_#_6_#_10216_1_CCCI_CCOA_CCOB_CCOC_CFAP_CFAS	PSNMU-V1.4_AUG-EV-PASAV3_0037860.1	0.306207	1.08909	0.28116	2.63e-23	2.8372e-23
jgi|Psemu1|123344|gw1.382.34.1	PSNMU-V1.4_AUG-EV-PASAV3_0051790.1	0.171268	0.611003	0.280306	6.42e-21	6.86596e-21	Phosphatidylinositol 4-phosphate 5-kinase 1
jgi|Psemu1|23903|gm1.23560_g	PSNMU-V1.4_AUG-EV-PASAV3_0050420.1	0.30465	1.08786	0.280045	5.78e-34	6.53279e-34
jgi|Psemu1|305680|fgenesh1_kg.192_#_20_#_3697_1_CCCI_CCOA_CCOB_CCOC_CFAP_CFAS	PSNMU-V1.4_AUG-EV-PASAV3_0064770.1	0.293589	1.05104	0.279332	7.12e-45	8.53218e-45
jgi|Psemu1|323042|estExt_fgenesh1_pg.C_380029	PSNMU-V1.4_AUG-EV-PASAV3_0063610.1	0.372469	1.33391	0.27923	1.58e-89	2.62655e-89
jgi|Psemu1|299240|fgenesh1_pm.806_#_1	PSNMU-V1.4_AUG-EV-PASAV3_0085580.1	0.298656	1.07005	0.279104	4.29e-52	5.38893e-52
jgi|Psemu1|15303|gm1.14960_g	PSNMU-V1.4_AUG-EV-PASAV3_0102900.1	0.323279	1.15841	0.279071	2.01e-16	2.12749e-16
jgi|Psemu1|50275|gm1.49932_g	PSNMU-V1.4_AUG-EV-PASAV3_0039150.1	0.318926	1.14436	0.278695	7.62e-19	8.10218e-19
jgi|Psemu1|2520|gm1.2177_g	PSNMU-V1.4_AUG-EV-PASAV3_0025130.1	0.331901	1.19137	0.278588	1.24e-70	1.78158e-70
jgi|Psemu1|31671|gm1.31328_g	PSNMU-V1.4_AUG-EV-PASAV3_0035170.1	0.512411	1.84295	0.278038	1.33e-72	1.93658e-72
jgi|Psemu1|251281|estExt_Genewise1Plus.C_220081	PSNMU-V1.4_AUG-EV-PASAV3_0047380.1	0.161724	0.583161	0.277324	5.67e-11	5.94131e-11
jgi|Psemu1|294818|fgenesh1_pm.21_#_3	PSNMU-V1.4_AUG-EV-PASAV3_0072380.1	0.321032	1.15796	0.27724	5.84e-234	2.48949e-233
jgi|Psemu1|11758|gm1.11415_g	PSNMU-V1.4_AUG-EV-PASAV3_0111630.1	0.43841	1.58604	0.276418	5.47e-66	7.56004e-66
jgi|Psemu1|308074|fgenesh1_kg.350_#_11_#_7902_0_CCOA3062.g1_CCCI_CCOA_CCOB_CCOC_CFAP_CFAS	PSNMU-V1.4_AUG-EV-PASAV3_0001710.1	0.292205	1.05892	0.275947	3.11e-20	3.32018e-20
jgi|Psemu1|4894|gm1.4551_g	PSNMU-V1.4_AUG-EV-PASAV3_0097410.1	0.266014	0.964244	0.275878	9.26e-38	1.06465e-37
jgi|Psemu1|289458|fgenesh1_pg.321_#_8	PSNMU-V1.4_AUG-EV-PASAV3_0109750.1	0.145887	0.530196	0.275158	5e-15	5.27845e-15	Inorganic phosphate transporter 1-1
jgi|Psemu1|293719|fgenesh1_pg.2241_#_3	PSNMU-V1.4_AUG-EV-PASAV3_0068450.1	0.32015	1.16399	0.275046	1.82e-91	3.07524e-91
jgi|Psemu1|307146|fgenesh1_kg.282_#_2_#_6238_1_CCCI_CCOA_CCOB_CCOC_CFAP_CFAS	PSNMU-V1.4_AUG-EV-PASAV3_0001960.1	0.28978	1.06087	0.273153	6.34e-47	7.69631e-47
jgi|Psemu1|290080|fgenesh1_pg.397_#_5	PSNMU-V1.4_AUG-EV-PASAV3_0120650.1	0.519953	1.90923	0.272336	7.13e-143	1.85784e-142
jgi|Psemu1|210728|e_gw1.531.4.1	PSNMU-V1.4_AUG-EV-PASAV3_0045710.1	0.370728	1.36144	0.272307	1.58e-84	2.52417e-84
jgi|Psemu1|45589|gm1.45246_g	PSNMU-V1.4_AUG-EV-PASAV3_0008230.1	0.403758	1.48556	0.271788	5.53e-140	1.40414e-139
jgi|Psemu1|256568|estExt_Genewise1Plus.C_1750033	PSNMU-V1.4_AUG-EV-PASAV3_0064040.1	0.255187	0.943786	0.270386	3.1e-30	3.43651e-30
jgi|Psemu1|30559|gm1.30216_g	PSNMU-V1.4_AUG-EV-PASAV3_0069540.1	0.290413	1.07549	0.270029	2.62e-20	2.79805e-20
jgi|Psemu1|323769|estExt_fgenesh1_pg.C_710018	PSNMU-V1.4_AUG-EV-PASAV3_0009480.1	0.204202	0.757423	0.269602	7.94e-23	8.54578e-23
jgi|Psemu1|305105|fgenesh1_kg.168_#_20_#_243_1_CCCI_CCOA_CCOB_CCOC_CFAP_CFAS	PSNMU-V1.4_AUG-EV-PASAV3_0097620.1	0.319913	1.19298	0.268164	4.13e-32	4.62225e-32
jgi|Psemu1|304759|fgenesh1_kg.151_#_6_#_5038_1_CCCI_CCOA_CCOB_CCOC_CFAP_CFAS	PSNMU-V1.4_AUG-EV-PASAV3_0104290.1	0.435888	1.62598	0.268078	4.68e-36	5.33826e-36
jgi|Psemu1|310337|fgenesh1_kg.576_#_3_#_3635_1_CCCI_CCOA_CCOB_CCOC_CFAP_CFAS	PSNMU-V1.4_AUG-EV-PASAV3_0039580.1	0.310208	1.15724	0.268058	1.23e-39	1.43154e-39
jgi|Psemu1|288223|fgenesh1_pg.219_#_11	PSNMU-V1.4_AUG-EV-PASAV3_0125130.1	0.448216	1.67225	0.268031	5.37e-68	7.52644e-68
jgi|Psemu1|15095|gm1.14752_g	PSNMU-V1.4_AUG-EV-PASAV3_0026360.1	0.284355	1.06283	0.267545	6.39e-50	7.90572e-50
jgi|Psemu1|301295|fgenesh1_kg.22_#_18_#_6623_1_CCCI_CCOA_CCOB_CCOC_CFAP_CFAS	PSNMU-V1.4_AUG-EV-PASAV3_0047400.1	0.277604	1.04063	0.266765	6.25e-18	6.63502e-18
jgi|Psemu1|19901|gm1.19558_g	PSNMU-V1.4_AUG-EV-PASAV3_0117890.1	0.28541	1.07128	0.266419	3.24e-20	3.45836e-20
jgi|Psemu1|253492|estExt_Genewise1Plus.C_640043	PSNMU-V1.4_AUG-EV-PASAV3_0009320.1	0.275225	1.03317	0.26639	1.51e-299	7.64579e-299
jgi|Psemu1|311944|fgenesh1_kg.796_#_1_#_4982_1_CCCI_CCOA_CCOB_CCOC_CFAP_CFAS	PSNMU-V1.4_AUG-EV-PASAV3_0082670.1	0.170283	0.639382	0.266324	1.02e-13	1.07288e-13
jgi|Psemu1|69779|estExt_Genemark1.C_8530018	PSNMU-V1.4_AUG-EV-PASAV3_0074140.1	0.274551	1.03344	0.265666	3.69e-86	5.96417e-86	Immune inhibitor A
jgi|Psemu1|37822|gm1.37479_g	PSNMU-V1.4_AUG-EV-PASAV3_0079520.1	0.306915	1.15641	0.265403	9.48e-70	1.34863e-69	Importin subunit alpha-2
jgi|Psemu1|54361|gm1.54018_g	PSNMU-V1.4_AUG-EV-PASAV3_0054400.1	0.471299	1.77667	0.265271	5.97e-152	1.65059e-151
jgi|Psemu1|292804|fgenesh1_pg.1066_#_2	PSNMU-V1.4_AUG-EV-PASAV3_0051140.1	0.238036	0.899992	0.264486	4.27e-31	4.75525e-31
jgi|Psemu1|325467|estExt_fgenesh1_pg.C_2080004	PSNMU-V1.4_AUG-EV-PASAV3_0093840.1	0.197309	0.746383	0.264354	2.27e-19	2.4183e-19
jgi|Psemu1|283580|fgenesh1_pg.22_#_37	PSNMU-V1.4_AUG-EV-PASAV3_0104410.1	0.216313	0.818294	0.264346	1.76e-60	2.34126e-60	Uncharacterized protein At4g28440
jgi|Psemu1|316462|fgenesh1_kg.2807_#_1_#_7891_1_CCCI_CCOA_CCOB_CCOC_CFAP_CFAS	PSNMU-V1.4_AUG-EV-PASAV3_0093650.1	0.211334	0.80389	0.262889	8.63e-10	9.01336e-10
jgi|Psemu1|235775|estExt_Genewise1.C_280167	PSNMU-V1.4_AUG-EV-PASAV3_0108950.1	0.223394	0.85223	0.262129	2.19e-32	2.45465e-32
jgi|Psemu1|554|gm1.211_g	PSNMU-V1.4_AUG-EV-PASAV3_0033240.1	0.305764	1.16724	0.261955	6.07e-90	1.01378e-89
jgi|Psemu1|282433|fgenesh1_pg.2_#_77	PSNMU-V1.4_AUG-EV-PASAV3_0066400.1	0.312256	1.19383	0.261557	5.91e-58	7.70803e-58
jgi|Psemu1|14740|gm1.14397_g	PSNMU-V1.4_AUG-EV-PASAV3_0030750.1	0.283307	1.08368	0.26143	4.76e-51	5.93508e-51
jgi|Psemu1|31398|gm1.31055_g	PSNMU-V1.4_AUG-EV-PASAV3_0065690.1	0.459653	1.76288	0.26074	1.45e-226	6.02033e-226
jgi|Psemu1|328564|estExt_fgenesh1_pg.C_10980001	PSNMU-V1.4_AUG-EV-PASAV3_0079970.1	0.275289	1.05725	0.260382	7.28e-147	1.9454e-146
jgi|Psemu1|325732|estExt_fgenesh1_pg.C_2340013	PSNMU-V1.4_AUG-EV-PASAV3_0024070.1	0.337373	1.29703	0.260112	1.21e-150	3.3167e-150	pH-response regulator protein palA/RIM20
jgi|Psemu1|68264|estExt_Genemark1.C_3940036	PSNMU-V1.4_AUG-EV-PASAV3_0067740.1	0.379713	1.46156	0.259799	5.68e-105	1.08179e-104	Charged multivesicular body protein 6
jgi|Psemu1|283224|fgenesh1_pg.15_#_23	PSNMU-V1.4_AUG-EV-PASAV3_0044050.1	0.226805	0.874648	0.25931	6.78e-23	7.30246e-23
jgi|Psemu1|300626|fgenesh1_kg.9_#_13_#_202_2_CCCI_CCOA_CCOB_CCOC_CFAP_CFAS	PSNMU-V1.4_AUG-EV-PASAV3_0089980.1	0.235789	0.910085	0.259085	4.91e-29	5.41037e-29
jgi|Psemu1|54523|gm1.54180_g	PSNMU-V1.4_AUG-EV-PASAV3_0075440.1	0.335884	1.29748	0.258873	2.06e-97	3.66665e-97
jgi|Psemu1|293012|fgenesh1_pg.1208_#_4	PSNMU-V1.4_AUG-EV-PASAV3_0091120.1	0.297023	1.14897	0.258513	2.85e-27	3.11441e-27
jgi|Psemu1|3484|gm1.3141_g	PSNMU-V1.4_AUG-EV-PASAV3_0021460.1	0.529449	2.0507	0.258179	0	0
jgi|Psemu1|297269|fgenesh1_pm.214_#_6	PSNMU-V1.4_AUG-EV-PASAV3_0068250.1	0.24676	0.956615	0.257952	7.11e-135	1.73628e-134
jgi|Psemu1|29221|gm1.28878_g	PSNMU-V1.4_AUG-EV-PASAV3_0041390.1	0.317958	1.23299	0.257875	1.36e-48	1.67067e-48
jgi|Psemu1|97517|gw1.2054.1.1	PSNMU-V1.4_AUG-EV-PASAV3_0054300.1	0.230951	0.898097	0.257156	3.45e-20	3.68121e-20
jgi|Psemu1|305153|fgenesh1_kg.170_#_1_#_6449_1_CCCI_CCOA_CCOB_CCOC_CFAP_CFAS	PSNMU-V1.4_AUG-EV-PASAV3_0028820.1	0.190114	0.739495	0.257086	2e-11	2.09751e-11	Cold shock protein CspA
jgi|Psemu1|308413|fgenesh1_kg.378_#_4_#_0_0_CCCI10183.b2_CCCI_CCOA_CCOB_CCOC_CFAP_CFAS	PSNMU-V1.4_AUG-EV-PASAV3_0105070.1	0.223682	0.870096	0.257077	1.51e-13	1.58774e-13
jgi|Psemu1|327919|estExt_fgenesh1_pg.C_7210004	PSNMU-V1.4_AUG-EV-PASAV3_0088890.1	0.224246	0.872416	0.257041	1.29e-31	1.4395e-31
jgi|Psemu1|22997|gm1.22654_g	PSNMU-V1.4_AUG-EV-PASAV3_0114770.1	0.437199	1.70125	0.256987	5.91e-144	1.55734e-143
jgi|Psemu1|288126|fgenesh1_pg.213_#_14	PSNMU-V1.4_AUG-EV-PASAV3_0042970.1	0.278885	1.08656	0.256668	3.47e-103	6.50464e-103
jgi|Psemu1|323419|estExt_fgenesh1_pg.C_560026	PSNMU-V1.4_AUG-EV-PASAV3_0041870.1	0.349973	1.36377	0.256622	2.71e-166	8.22354e-166	Receptor-like protein kinase 2
jgi|Psemu1|38579|gm1.38236_g	PSNMU-V1.4_AUG-EV-PASAV3_0102090.1	0.335012	1.30724	0.256274	3.53e-38	4.07246e-38
jgi|Psemu1|205125|e_gw1.357.18.1	PSNMU-V1.4_AUG-EV-PASAV3_0019840.1	0.258525	1.01307	0.25519	8.71e-35	9.89788e-35
jgi|Psemu1|62790|estExt_Genemark1.C_20154	PSNMU-V1.4_AUG-EV-PASAV3_0102100.1	0.298915	1.17159	0.255136	2.69e-52	3.38468e-52
jgi|Psemu1|36603|gm1.36260_g	PSNMU-V1.4_AUG-EV-PASAV3_0071690.1	0.334383	1.31082	0.255095	1.28e-66	1.77677e-66
jgi|Psemu1|313352|fgenesh1_kg.1075_#_5_#_11906_1_CCCI_CCOA_CCOB_CCOC_CFAP_CFAS	PSNMU-V1.4_AUG-EV-PASAV3_0000060.1	0.209414	0.82306	0.254434	1.74e-24	1.8821e-24
jgi|Psemu1|39127|gm1.38784_g	PSNMU-V1.4_AUG-EV-PASAV3_0118140.1	0.214925	0.845955	0.254062	8.06e-25	8.73071e-25
jgi|Psemu1|43829|gm1.43486_g	PSNMU-V1.4_AUG-EV-PASAV3_0068490.1	0.365052	1.43797	0.253866	1.36e-47	1.66125e-47
jgi|Psemu1|185167|e_gw1.42.44.1	PSNMU-V1.4_AUG-EV-PASAV3_0023590.1	0.2911	1.14676	0.253846	5e-30	5.5377e-30
jgi|Psemu1|290658|fgenesh1_pg.479_#_5	PSNMU-V1.4_AUG-EV-PASAV3_0048270.1	0.462106	1.82429	0.253307	5.43e-139	1.36844e-138
jgi|Psemu1|22812|gm1.22469_g	PSNMU-V1.4_AUG-EV-PASAV3_0000810.1	0.361329	1.42918	0.252822	5.1e-29	5.61769e-29
jgi|Psemu1|51099|gm1.50756_g	PSNMU-V1.4_AUG-EV-PASAV3_0042600.1	0.132629	0.524821	0.252713	3.36e-33	3.7779e-33
jgi|Psemu1|26913|gm1.26570_g	PSNMU-V1.4_AUG-EV-PASAV3_0035420.1	0.341855	1.35557	0.252185	2.54e-72	3.68957e-72
jgi|Psemu1|187466|e_gw1.65.34.1	PSNMU-V1.4_AUG-EV-PASAV3_0033750.1	0.249488	0.991583	0.251606	1.8e-59	2.37675e-59
jgi|Psemu1|45745|gm1.45402_g	PSNMU-V1.4_AUG-EV-PASAV3_0086560.1	0.341184	1.35834	0.251177	1.03e-160	3.01253e-160
jgi|Psemu1|290451|fgenesh1_pg.448_#_9	PSNMU-V1.4_AUG-EV-PASAV3_0104190.1	0.356635	1.42214	0.250773	1.62e-130	3.81628e-130
jgi|Psemu1|291157|fgenesh1_pg.567_#_1	PSNMU-V1.4_AUG-EV-PASAV3_0041500.1	0.369059	1.4721	0.250703	2.7e-59	3.55893e-59
jgi|Psemu1|325939|estExt_fgenesh1_pg.C_2580017	PSNMU-V1.4_AUG-EV-PASAV3_0029640.1	0.30254	1.20791	0.250466	1.38e-46	1.67154e-46
jgi|Psemu1|23678|gm1.23335_g	PSNMU-V1.4_AUG-EV-PASAV3_0107790.1	0.41396	1.65364	0.250333	2.69e-96	4.73521e-96
jgi|Psemu1|306608|fgenesh1_kg.245_#_11_#_1303_1_CCCI_CCOA_CCOB_CCOC_CFAP_CFAS	PSNMU-V1.4_AUG-EV-PASAV3_0094070.1	0.246902	0.987143	0.250117	1.73e-15	1.82857e-15
jgi|Psemu1|3864|gm1.3521_g	PSNMU-V1.4_AUG-EV-PASAV3_0078190.1	0.383155	1.53284	0.249965	1.66e-171	5.20122e-171
jgi|Psemu1|310439|fgenesh1_kg.592_#_7_#_7474_1_CCCI_CCOA_CCOB_CCOC_CFAP_CFAS	PSNMU-V1.4_AUG-EV-PASAV3_0099590.1	0.12998	0.520229	0.249852	1.08e-07	1.12256e-07
jgi|Psemu1|63190|estExt_Genemark1.C_100139	PSNMU-V1.4_AUG-EV-PASAV3_0063010.1	0.31332	1.25584	0.249491	4.39e-70	6.27616e-70
jgi|Psemu1|291268|fgenesh1_pg.588_#_2	PSNMU-V1.4_AUG-EV-PASAV3_0099300.1	0.351638	1.40973	0.249436	1.06e-81	1.6555e-81
jgi|Psemu1|291644|fgenesh1_pg.665_#_9	PSNMU-V1.4_AUG-EV-PASAV3_0083820.1	0.309364	1.24151	0.249184	2.2e-45	2.64052e-45	Probable E3 ubiquitin-protein ligase DTX3
jgi|Psemu1|27249|gm1.26906_g	PSNMU-V1.4_AUG-EV-PASAV3_0055160.1	0.326684	1.31533	0.248366	3.43e-28	3.7645e-28
jgi|Psemu1|1680|gm1.1337_g	PSNMU-V1.4_AUG-EV-PASAV3_0086260.1	0.278808	1.12448	0.247945	1.88e-72	2.73479e-72
jgi|Psemu1|256264|estExt_Genewise1Plus.C_1600021	PSNMU-V1.4_AUG-EV-PASAV3_0027620.1	0.12122	0.488967	0.247911	2.34e-21	2.50652e-21	Methyltransferase-like protein
jgi|Psemu1|291852|fgenesh1_pg.721_#_5	PSNMU-V1.4_AUG-EV-PASAV3_0088880.1	0.333587	1.34659	0.247727	1.55e-117	3.28522e-117
jgi|Psemu1|246271|estExt_Genewise1.C_6650012	PSNMU-V1.4_AUG-EV-PASAV3_0083770.1	0.361742	1.46231	0.247377	2.33e-113	4.75085e-113
jgi|Psemu1|296498|fgenesh1_pm.129_#_7	PSNMU-V1.4_AUG-EV-PASAV3_0121780.1	0.213274	0.863	0.247131	5.25e-22	5.63356e-22
jgi|Psemu1|326692|estExt_fgenesh1_pg.C_3660009	PSNMU-V1.4_AUG-EV-PASAV3_0091040.1	0.285721	1.15673	0.247008	1.29e-29	1.42483e-29
jgi|Psemu1|70689|estExt_Genemark1.C_18540008	PSNMU-V1.4_AUG-EV-PASAV3_0048720.1	0.120731	0.489179	0.246803	6.62e-12	6.94877e-12	Kinesin light chain 4
jgi|Psemu1|203842|e_gw1.323.19.1	PSNMU-V1.4_AUG-EV-PASAV3_0073480.1	0.262886	1.06544	0.246739	1.34e-51	1.67804e-51
jgi|Psemu1|20490|gm1.20147_g	PSNMU-V1.4_AUG-EV-PASAV3_0018180.1	0.35516	1.43971	0.246689	5.42e-70	7.73775e-70
jgi|Psemu1|284850|fgenesh1_pg.56_#_32	PSNMU-V1.4_AUG-EV-PASAV3_0041830.1	0.286683	1.16465	0.246153	3.01e-26	3.27686e-26
jgi|Psemu1|316280|fgenesh1_kg.2567_#_2_#_5830_1_CCCI_CCOA_CCOB_CCOC_CFAP_CFAS	PSNMU-V1.4_AUG-EV-PASAV3_0006540.1	0.214552	0.87343	0.245643	1.33e-28	1.46235e-28
jgi|Psemu1|452|gm1.109_g	PSNMU-V1.4_AUG-EV-PASAV3_0102220.1	0.392649	1.59915	0.245536	0	0
jgi|Psemu1|23787|gm1.23444_g	PSNMU-V1.4_AUG-EV-PASAV3_0003050.1	0.301717	1.22892	0.245513	7.31e-195	2.62226e-194
jgi|Psemu1|290653|fgenesh1_pg.478_#_13	PSNMU-V1.4_AUG-EV-PASAV3_0000360.1	0.226324	0.922495	0.245339	1.17e-50	1.45494e-50
jgi|Psemu1|289520|fgenesh1_pg.331_#_2	PSNMU-V1.4_AUG-EV-PASAV3_0071640.1	0.351094	1.43252	0.245088	4.07e-66	5.63538e-66
jgi|Psemu1|326653|estExt_fgenesh1_pg.C_3620005	PSNMU-V1.4_AUG-EV-PASAV3_0055710.1	0.292529	1.19468	0.24486	7.92e-84	1.25766e-83
jgi|Psemu1|163974|gw1.136.83.1	PSNMU-V1.4_AUG-EV-PASAV3_0087260.1	0.305566	1.24975	0.244502	1.39e-68	1.95905e-68
jgi|Psemu1|49329|gm1.48986_g	PSNMU-V1.4_AUG-EV-PASAV3_0045250.1	0.377569	1.54465	0.244437	3.04e-124	6.83746e-124
jgi|Psemu1|292331|fgenesh1_pg.881_#_3	PSNMU-V1.4_AUG-EV-PASAV3_0044970.1	0.300754	1.23124	0.244269	1.93e-107	3.74996e-107
jgi|Psemu1|310085|fgenesh1_kg.551_#_2_#_1380_1_CCCI_CCOA_CCOB_CCOC_CFAP_CFAS	PSNMU-V1.4_AUG-EV-PASAV3_0066000.1	0.401177	1.64638	0.243672	3.07e-59	4.044e-59
jgi|Psemu1|65502|estExt_Genemark1.C_1070013	PSNMU-V1.4_AUG-EV-PASAV3_0073910.1	0.27331	1.12189	0.243615	6.98e-111	1.3937e-110
jgi|Psemu1|285622|fgenesh1_pg.79_#_35	PSNMU-V1.4_AUG-EV-PASAV3_0065280.1	0.271219	1.11465	0.243322	1.38e-21	1.47925e-21
jgi|Psemu1|328000|estExt_fgenesh1_pg.C_7660001	PSNMU-V1.4_AUG-EV-PASAV3_0052100.1	0.234022	0.965636	0.24235	1.38e-62	1.86107e-62
jgi|Psemu1|9438|gm1.9095_g	PSNMU-V1.4_AUG-EV-PASAV3_0007670.1	0.343761	1.41892	0.24227	1.9e-88	3.1268e-88
jgi|Psemu1|323944|estExt_fgenesh1_pg.C_820008	PSNMU-V1.4_AUG-EV-PASAV3_0009060.1	0.431445	1.78213	0.242095	2.05e-110	4.07715e-110
jgi|Psemu1|161531|gw1.508.37.1	PSNMU-V1.4_AUG-EV-PASAV3_0037640.1	0.209534	0.866209	0.241898	2.95e-28	3.23827e-28	Methyltransferase-like protein 7A
jgi|Psemu1|286948|fgenesh1_pg.145_#_14	PSNMU-V1.4_AUG-EV-PASAV3_0068580.1	0.300292	1.24491	0.241216	2.85e-104	5.39579e-104
jgi|Psemu1|204855|e_gw1.351.9.1	PSNMU-V1.4_AUG-EV-PASAV3_0080450.1	0.237359	0.985182	0.240929	7.93e-46	9.5519e-46
jgi|Psemu1|195566|e_gw1.168.29.1	PSNMU-V1.4_AUG-EV-PASAV3_0077240.1	0.248833	1.03725	0.239897	6.64e-58	8.65826e-58
jgi|Psemu1|308152|fgenesh1_kg.355_#_3_#_1630_1_CCCI_CCOA_CCOB_CCOC_CFAP_CFAS	PSNMU-V1.4_AUG-EV-PASAV3_0067830.1	0.275012	1.14664	0.239842	1.83e-35	2.08426e-35
jgi|Psemu1|246603|estExt_Genewise1.C_7570008	PSNMU-V1.4_AUG-EV-PASAV3_0084020.1	0.274135	1.14375	0.23968	4.7e-71	6.7672e-71
jgi|Psemu1|34169|gm1.33826_g	PSNMU-V1.4_AUG-EV-PASAV3_0108050.1	0.367385	1.53327	0.239609	3.37e-111	6.74222e-111
jgi|Psemu1|222368|e_gw1.1179.2.1	PSNMU-V1.4_AUG-EV-PASAV3_0036490.1	0.270003	1.13377	0.238147	2.23e-54	2.84244e-54	10 kDa chaperonin
jgi|Psemu1|324375|estExt_fgenesh1_pg.C_1120020	PSNMU-V1.4_AUG-EV-PASAV3_0058140.1	0.140903	0.591867	0.238064	2.25e-20	2.40333e-20
jgi|Psemu1|323564|estExt_fgenesh1_pg.C_630006	PSNMU-V1.4_AUG-EV-PASAV3_0120950.1	0.400786	1.68509	0.237842	1.94e-79	2.97473e-79	Heat shock factor protein 1
jgi|Psemu1|26965|gm1.26622_g	PSNMU-V1.4_AUG-EV-PASAV3_0067470.1	0.254639	1.0713	0.237691	7.68e-76	1.14352e-75
jgi|Psemu1|178310|e_gw1.3.68.1	PSNMU-V1.4_AUG-EV-PASAV3_0002110.1	0.357256	1.50516	0.237355	5.43e-73	7.92741e-73
jgi|Psemu1|312084|fgenesh1_kg.823_#_3_#_10548_1_CCCI_CCOA_CCOB_CCOC_CFAP_CFAS	PSNMU-V1.4_AUG-EV-PASAV3_0054930.1	0.260893	1.10096	0.236968	1.87e-31	2.08557e-31
jgi|Psemu1|52548|gm1.52205_g	PSNMU-V1.4_AUG-EV-PASAV3_0055810.1	0.32006	1.35459	0.236279	5.02e-36	5.72286e-36
jgi|Psemu1|199821|e_gw1.238.35.1	PSNMU-V1.4_AUG-EV-PASAV3_0000370.1	0.319485	1.3527	0.236183	3.9e-91	6.56421e-91
jgi|Psemu1|283184|fgenesh1_pg.14_#_53	PSNMU-V1.4_AUG-EV-PASAV3_0052190.1	0.225843	0.958911	0.23552	2.31e-30	2.56263e-30
jgi|Psemu1|48569|gm1.48226_g	PSNMU-V1.4_AUG-EV-PASAV3_0026900.1	0.329942	1.40331	0.235117	1.28e-120	2.78997e-120
jgi|Psemu1|308668|fgenesh1_kg.400_#_1_#_2390_1_CCCI_CCOA_CCOB_CCOC_CFAP_CFAS	PSNMU-V1.4_AUG-EV-PASAV3_0060680.1	0.26175	1.1134	0.235092	6.17e-33	6.92968e-33
jgi|Psemu1|27484|gm1.27141_g	PSNMU-V1.4_AUG-EV-PASAV3_0024570.1	0.380139	1.61718	0.235063	8.21e-306	4.20269e-305
jgi|Psemu1|308252|fgenesh1_kg.362_#_18_#_6793_1_CCCI_CCOA_CCOB_CCOC_CFAP_CFAS	PSNMU-V1.4_AUG-EV-PASAV3_0055770.1	0.208558	0.890797	0.234125	4.16e-15	4.3932e-15
jgi|Psemu1|326167|estExt_fgenesh1_pg.C_2870023	PSNMU-V1.4_AUG-EV-PASAV3_0045020.1	0.32821	1.40234	0.234044	2.1e-79	3.21926e-79
jgi|Psemu1|204699|e_gw1.348.40.1	PSNMU-V1.4_AUG-EV-PASAV3_0042180.1	0.294624	1.2662	0.232683	1.1e-70	1.58081e-70	Serine/threonine kinase SAD-1
jgi|Psemu1|321792|estExt_fgenesh1_pg.C_20070	PSNMU-V1.4_AUG-EV-PASAV3_0066350.1	0.240914	1.03545	0.232666	7.26e-28	7.95649e-28
jgi|Psemu1|14016|gm1.13673_g	PSNMU-V1.4_AUG-EV-PASAV3_0098320.1	0.264512	1.13712	0.232615	2.05e-77	3.09259e-77
jgi|Psemu1|318103|estExt_fgenesh1_pm.C_260026	PSNMU-V1.4_AUG-EV-PASAV3_0010280.1	0.287683	1.237	0.232566	8.13e-195	2.91469e-194
jgi|Psemu1|31926|gm1.31583_g	PSNMU-V1.4_AUG-EV-PASAV3_0031040.1	0.30709	1.3228	0.232151	2.43e-31	2.70863e-31	Serine/threonine-protein kinase HT1
jgi|Psemu1|300097|fgenesh1_pm.3704_#_1	PSNMU-V1.4_AUG-EV-PASAV3_0069360.1	0.235482	1.0158	0.231819	2.61e-37	2.99456e-37	Leucine-rich repeat-containing protein 74B
jgi|Psemu1|143925|gw1.80.78.1	PSNMU-V1.4_AUG-EV-PASAV3_0085980.1	0.379952	1.64025	0.231642	2.27e-147	6.08745e-147	Leucine-rich repeat receptor-like serine/threonine-protein kinase BAM2
jgi|Psemu1|25588|gm1.25245_g	PSNMU-V1.4_AUG-EV-PASAV3_0050340.1	0.352362	1.52123	0.23163	3.82e-98	6.84149e-98
jgi|Psemu1|323640|estExt_fgenesh1_pg.C_660003	PSNMU-V1.4_AUG-EV-PASAV3_0099040.1	0.347492	1.50097	0.231512	1.95e-143	5.10518e-143
jgi|Psemu1|211893|e_gw1.571.37.1	PSNMU-V1.4_AUG-EV-PASAV3_0034260.1	0.37091	1.60559	0.231012	2e-115	4.15622e-115
jgi|Psemu1|296761|fgenesh1_pm.156_#_9	PSNMU-V1.4_AUG-EV-PASAV3_0077100.1	0.271023	1.17405	0.230845	2.51e-69	3.55989e-69	Coiled-coil domain-containing protein 130 homolog
jgi|Psemu1|262459|estExt_Genewise1Plus.C_6880014	PSNMU-V1.4_AUG-EV-PASAV3_0040550.1	0.29156	1.2654	0.230409	0	0
jgi|Psemu1|293797|fgenesh1_pg.2408_#_2	PSNMU-V1.4_AUG-EV-PASAV3_0069380.1	0.275653	1.19641	0.2304	5.42e-43	6.41767e-43
jgi|Psemu1|325039|estExt_fgenesh1_pg.C_1690003	PSNMU-V1.4_AUG-EV-PASAV3_0009650.1	0.246254	1.07047	0.230042	9.43e-48	1.15304e-47	26S proteasome non-ATPase regulatory subunit 14
jgi|Psemu1|283083|fgenesh1_pg.13_#_11	PSNMU-V1.4_AUG-EV-PASAV3_0003270.1	0.300292	1.30693	0.229769	1.05e-72	1.52924e-72
jgi|Psemu1|264614|estExt_Genewise1Plus.C_15390008	PSNMU-V1.4_AUG-EV-PASAV3_0042630.1	0.235155	1.02348	0.22976	1.12e-44	1.34055e-44
jgi|Psemu1|327907|estExt_fgenesh1_pg.C_7140005	PSNMU-V1.4_AUG-EV-PASAV3_0016990.1	0.255586	1.11327	0.22958	5.41e-69	7.64966e-69	Ribosomal RNA large subunit methyltransferase K/L
jgi|Psemu1|102245|gw1.122.15.1	PSNMU-V1.4_AUG-EV-PASAV3_0098950.1	0.24382	1.06206	0.229573	4.42e-47	5.37848e-47
jgi|Psemu1|303729|fgenesh1_kg.103_#_3_#_10420_1_CCCI_CCOA_CCOB_CCOC_CFAP_CFAS	PSNMU-V1.4_AUG-EV-PASAV3_0053280.1	0.311801	1.35865	0.229494	3.99e-42	4.69877e-42
jgi|Psemu1|289395|fgenesh1_pg.311_#_14	PSNMU-V1.4_AUG-EV-PASAV3_0040680.1	0.243891	1.0645	0.229114	3.86e-55	4.9367e-55
jgi|Psemu1|183615|e_gw1.30.46.1	PSNMU-V1.4_AUG-EV-PASAV3_0118530.1	0.291684	1.27385	0.228979	7.76e-178	2.52533e-177
jgi|Psemu1|285683|fgenesh1_pg.82_#_24	PSNMU-V1.4_AUG-EV-PASAV3_0076670.1	0.200802	0.878979	0.228449	2.91e-41	3.41499e-41	Probable ubiquitin carboxyl-terminal hydrolase 16
jgi|Psemu1|289445|fgenesh1_pg.320_#_2	PSNMU-V1.4_AUG-EV-PASAV3_0097260.1	0.383109	1.6794	0.228123	2.63e-176	8.51312e-176
jgi|Psemu1|295046|fgenesh1_pm.28_#_17	PSNMU-V1.4_AUG-EV-PASAV3_0108630.1	0.280162	1.22839	0.228073	3.27e-158	9.40532e-158
jgi|Psemu1|285590|fgenesh1_pg.79_#_3	PSNMU-V1.4_AUG-EV-PASAV3_0033680.1	0.327158	1.43478	0.228021	1.94e-57	2.51992e-57	Ubiquitin-conjugating enzyme E2 2
jgi|Psemu1|202785|e_gw1.299.6.1	PSNMU-V1.4_AUG-EV-PASAV3_0105940.1	0.237031	1.04045	0.227817	1.43e-96	2.52456e-96
jgi|Psemu1|9018|gm1.8675_g	PSNMU-V1.4_AUG-EV-PASAV3_0080580.1	0.311145	1.36595	0.227786	1.05e-114	2.1716e-114
jgi|Psemu1|322139|estExt_fgenesh1_pg.C_100019	PSNMU-V1.4_AUG-EV-PASAV3_0068930.1	0.265053	1.1642	0.22767	2.94e-192	1.03626e-191
jgi|Psemu1|292399|fgenesh1_pg.904_#_2	PSNMU-V1.4_AUG-EV-PASAV3_0017030.1	0.276397	1.21778	0.226968	3.55e-32	3.97532e-32
jgi|Psemu1|295401|fgenesh1_pm.43_#_7	PSNMU-V1.4_AUG-EV-PASAV3_0071940.1	0.346173	1.52568	0.226898	4.34e-26	4.72138e-26
jgi|Psemu1|242171|estExt_Genewise1.C_2470030	PSNMU-V1.4_AUG-EV-PASAV3_0060910.1	0.309204	1.36317	0.226828	2.35e-164	7.03956e-164
jgi|Psemu1|309714|fgenesh1_kg.504_#_4_#_4066_1_CCCI_CCOA_CCOB_CCOC_CFAP_CFAS	PSNMU-V1.4_AUG-EV-PASAV3_0010770.1	0.225695	0.995343	0.226751	1.97e-34	2.2349e-34
jgi|Psemu1|12323|gm1.11980_g	PSNMU-V1.4_AUG-EV-PASAV3_0069080.1	0.326104	1.4385	0.226697	5.22e-302	2.65197e-301	Dicer-like protein 1
jgi|Psemu1|23729|gm1.23386_g	PSNMU-V1.4_AUG-EV-PASAV3_0070070.1	0.422899	1.87349	0.225728	4.23e-105	8.06132e-105
jgi|Psemu1|4292|gm1.3949_g	PSNMU-V1.4_AUG-EV-PASAV3_0104380.1	0.272078	1.20889	0.225065	2e-45	2.40143e-45
jgi|Psemu1|319029|estExt_fgenesh1_pm.C_1070001	PSNMU-V1.4_AUG-EV-PASAV3_0073890.1	0.264387	1.17482	0.225045	6.25e-115	1.29615e-114	Nephrocystin-3
jgi|Psemu1|307521|fgenesh1_kg.309_#_3_#_5041_1_CCCI_CCOA_CCOB_CCOC_CFAP_CFAS	PSNMU-V1.4_AUG-EV-PASAV3_0116380.1	0.154109	0.68554	0.2248	2.28e-28	2.50325e-28
jgi|Psemu1|4160|gm1.3817_g	PSNMU-V1.4_AUG-EV-PASAV3_0040040.1	0.211528	0.94181	0.224598	3.6e-43	4.26766e-43
jgi|Psemu1|304702|fgenesh1_kg.148_#_3_#_3858_1_CCCI_CCOA_CCOB_CCOC_CFAP_CFAS	PSNMU-V1.4_AUG-EV-PASAV3_0040350.2	0.250344	1.11783	0.223955	1.6e-50	1.98804e-50
jgi|Psemu1|306270|fgenesh1_kg.226_#_4_#_5747_1_CCCI_CCOA_CCOB_CCOC_CFAP_CFAS	PSNMU-V1.4_AUG-EV-PASAV3_0003240.1	0.174733	0.781158	0.223685	1.7e-10	1.7795e-10	CSC1-like protein At4g02900
jgi|Psemu1|313173|fgenesh1_kg.1029_#_3_#_2299_1_CCCI_CCOA_CCOB_CCOC_CFAP_CFAS	PSNMU-V1.4_AUG-EV-PASAV3_0043070.1	0.166553	0.744701	0.223651	4.89e-14	5.14799e-14	Nitrate reductase NADH
jgi|Psemu1|311161|fgenesh1_kg.684_#_4_#_6948_1_CCCI_CCOA_CCOB_CCOC_CFAP_CFAS	PSNMU-V1.4_AUG-EV-PASAV3_0038020.1	0.248504	1.11114	0.223648	1.47e-38	1.70042e-38
jgi|Psemu1|294539|fgenesh1_pm.11_#_9	PSNMU-V1.4_AUG-EV-PASAV3_0083570.1	0.258715	1.15842	0.223335	6.62e-119	1.42249e-118
jgi|Psemu1|213160|e_gw1.616.19.1	PSNMU-V1.4_AUG-EV-PASAV3_0088100.1	0.0703973	0.315231	0.22332	3.24e-06	3.35906e-06
jgi|Psemu1|147506|gw1.1390.10.1	PSNMU-V1.4_AUG-EV-PASAV3_0005420.1	0.130255	0.583289	0.223312	6.14e-10	6.41717e-10	UPF0598 protein C8orf82 homolog
jgi|Psemu1|18312|gm1.17969_g	PSNMU-V1.4_AUG-EV-PASAV3_0063860.1	0.311025	1.39463	0.223015	2.73e-94	4.73825e-94
jgi|Psemu1|289759|fgenesh1_pg.354_#_13	PSNMU-V1.4_AUG-EV-PASAV3_0038820.1	0.381513	1.7114	0.222924	2.17e-40	2.5348e-40
jgi|Psemu1|70080|estExt_Genemark1.C_10170004	PSNMU-V1.4_AUG-EV-PASAV3_0017740.1	0.304443	1.36577	0.222909	3.21e-91	5.40885e-91
jgi|Psemu1|293414|fgenesh1_pg.1605_#_1	PSNMU-V1.4_AUG-EV-PASAV3_0061610.1	0.38144	1.7114	0.222882	1.15e-78	1.75494e-78
jgi|Psemu1|250223|estExt_Genewise1Plus.C_90061	PSNMU-V1.4_AUG-EV-PASAV3_0090030.1	0.306168	1.37686	0.222367	2.43e-34	2.7547e-34
jgi|Psemu1|322179|estExt_fgenesh1_pg.C_110053	PSNMU-V1.4_AUG-EV-PASAV3_0085220.1	0.245745	1.10644	0.222104	1.07e-26	1.16738e-26
jgi|Psemu1|324810|estExt_fgenesh1_pg.C_1470007	PSNMU-V1.4_AUG-EV-PASAV3_0034790.1	0.161957	0.729349	0.222057	1.8e-102	3.34625e-102
jgi|Psemu1|292260|fgenesh1_pg.848_#_9	PSNMU-V1.4_AUG-EV-PASAV3_0097530.1	0.394771	1.77825	0.221999	6.27e-46	7.55839e-46
jgi|Psemu1|321525|estExt_fgenesh1_pm.C_15560003	PSNMU-V1.4_AUG-EV-PASAV3_0121860.1	0.241495	1.08802	0.221958	1.87e-62	2.51852e-62
jgi|Psemu1|290537|fgenesh1_pg.464_#_2	PSNMU-V1.4_AUG-EV-PASAV3_0118050.1	0.247941	1.11782	0.221807	2.79e-44	3.33087e-44
jgi|Psemu1|68000|estExt_Genemark1.C_3530003	PSNMU-V1.4_AUG-EV-PASAV3_0018600.1	0.326931	1.47415	0.221777	1.35e-108	2.64591e-108
jgi|Psemu1|64383|estExt_Genemark1.C_480051	PSNMU-V1.4_AUG-EV-PASAV3_0043480.1	0.216688	0.9777	0.22163	5.11e-53	6.45911e-53
jgi|Psemu1|282896|fgenesh1_pg.9_#_40	PSNMU-V1.4_AUG-EV-PASAV3_0089790.1	0.228182	1.03011	0.221513	4.39e-45	5.26383e-45
jgi|Psemu1|325247|estExt_fgenesh1_pg.C_1840026	PSNMU-V1.4_AUG-EV-PASAV3_0029870.1	0.305584	1.37991	0.221453	2.28e-75	3.38567e-75
jgi|Psemu1|318477|estExt_fgenesh1_pm.C_500005	PSNMU-V1.4_AUG-EV-PASAV3_0059350.1	0.262105	1.19037	0.220188	6e-159	1.73397e-158
jgi|Psemu1|190906|e_gw1.102.25.1	PSNMU-V1.4_AUG-EV-PASAV3_0061490.1	0.257916	1.1741	0.219672	5.18e-93	8.87123e-93
jgi|Psemu1|292603|fgenesh1_pg.982_#_2	PSNMU-V1.4_AUG-EV-PASAV3_0047200.1	0.305777	1.39233	0.219616	1.16e-126	2.66234e-126
jgi|Psemu1|242128|estExt_Genewise1.C_2450046	PSNMU-V1.4_AUG-EV-PASAV3_0094160.1	0.307768	1.40158	0.219587	4.52e-67	6.29438e-67
jgi|Psemu1|141513|gw1.73.52.1	PSNMU-V1.4_AUG-EV-PASAV3_0068700.1	0.19277	0.87788	0.219586	3.61e-34	4.0855e-34	Proteasome subunit alpha type-5
jgi|Psemu1|319053|estExt_fgenesh1_pm.C_1090002	PSNMU-V1.4_AUG-EV-PASAV3_0035120.1	0.203823	0.928251	0.219577	4.26e-72	6.17766e-72	DnaJ homolog subfamily B member 12
jgi|Psemu1|322811|estExt_fgenesh1_pg.C_290052	PSNMU-V1.4_AUG-EV-PASAV3_0084370.1	0.339259	1.54523	0.219552	1.72e-64	2.34831e-64
jgi|Psemu1|235475|estExt_Genewise1.C_240087	PSNMU-V1.4_AUG-EV-PASAV3_0024860.1	0.197403	0.899948	0.21935	1.06e-33	1.19516e-33
jgi|Psemu1|324788|estExt_fgenesh1_pg.C_1450047	PSNMU-V1.4_AUG-EV-PASAV3_0039900.1	0.348204	1.58794	0.219281	1.23e-170	3.82428e-170
jgi|Psemu1|283874|fgenesh1_pg.29_#_2	PSNMU-V1.4_AUG-EV-PASAV3_0021810.1	0.234318	1.06943	0.219104	1.07e-53	1.35901e-53
jgi|Psemu1|33501|gm1.33158_g	PSNMU-V1.4_AUG-EV-PASAV3_0037760.1	0.322448	1.4739	0.218771	1.35e-249	6.03027e-249
jgi|Psemu1|48507|gm1.48164_g	PSNMU-V1.4_AUG-EV-PASAV3_0067660.1	0.207632	0.950028	0.218554	2.27e-72	3.30053e-72
jgi|Psemu1|213994|e_gw1.652.14.1	PSNMU-V1.4_AUG-EV-PASAV3_0069660.1	0.376288	1.72713	0.217869	3.98e-82	6.23037e-82
jgi|Psemu1|292573|fgenesh1_pg.961_#_1	PSNMU-V1.4_AUG-EV-PASAV3_0113990.1	0.25492	1.17208	0.217494	2.92e-84	4.65389e-84
jgi|Psemu1|285681|fgenesh1_pg.82_#_22	PSNMU-V1.4_AUG-EV-PASAV3_0076660.1	0.294943	1.36015	0.216846	4.61e-185	1.55443e-184	PAB-dependent poly(A)-specific ribonuclease subunit PAN2
jgi|Psemu1|285577|fgenesh1_pg.78_#_21	PSNMU-V1.4_AUG-EV-PASAV3_0058760.1	0.202803	0.935254	0.216842	2.97e-34	3.36434e-34
jgi|Psemu1|200509|e_gw1.252.8.1	PSNMU-V1.4_AUG-EV-PASAV3_0107580.1	0.25148	1.16024	0.216748	3.14e-142	8.12249e-142
jgi|Psemu1|307693|fgenesh1_kg.322_#_23_#_663_1_CCCI_CCOA_CCOB_CCOC_CFAP_CFAS	PSNMU-V1.4_AUG-EV-PASAV3_0009860.1	0.130619	0.603073	0.216589	3.73e-07	3.87368e-07
jgi|Psemu1|37242|gm1.36899_g	PSNMU-V1.4_AUG-EV-PASAV3_0023170.1	0.405475	1.87273	0.216515	1.64e-74	2.42226e-74
jgi|Psemu1|307233|fgenesh1_kg.287_#_24_#_5397_1_CCCI_CCOA_CCOB_CCOC_CFAP_CFAS	PSNMU-V1.4_AUG-EV-PASAV3_0045010.1	0.315249	1.45645	0.21645	1.98e-57	2.57133e-57
jgi|Psemu1|181920|e_gw1.21.179.1	PSNMU-V1.4_AUG-EV-PASAV3_0040090.1	0.220099	1.01747	0.21632	4.93e-29	5.43142e-29
jgi|Psemu1|293954|fgenesh1_pg.2916_#_1	PSNMU-V1.4_AUG-EV-PASAV3_0010460.1	0.27299	1.26329	0.216095	8.97e-126	2.04403e-125
jgi|Psemu1|13982|gm1.13639_g	PSNMU-V1.4_AUG-EV-PASAV3_0098510.1	0.386576	1.78901	0.216083	4.08e-98	7.30498e-98
jgi|Psemu1|286140|fgenesh1_pg.102_#_17	PSNMU-V1.4_AUG-EV-PASAV3_0101610.1	0.268144	1.2427	0.215775	1.39e-33	1.56607e-33
jgi|Psemu1|284741|fgenesh1_pg.52_#_26	PSNMU-V1.4_AUG-EV-PASAV3_0055530.1	0.253733	1.17617	0.215729	4.67e-71	6.7256e-71
jgi|Psemu1|192408|e_gw1.122.61.1	PSNMU-V1.4_AUG-EV-PASAV3_0112350.1	0.247121	1.14633	0.215576	1.44e-28	1.58272e-28
jgi|Psemu1|70658|estExt_Genemark1.C_17830002	PSNMU-V1.4_AUG-EV-PASAV3_0107850.1	0.237363	1.10368	0.215065	4.25e-79	6.50366e-79	Coronin-like protein crn1
jgi|Psemu1|8123|gm1.7780_g	PSNMU-V1.4_AUG-EV-PASAV3_0083320.1	0.397982	1.85119	0.214988	7.31e-111	1.45911e-110
jgi|Psemu1|294173|fgenesh1_pg.4913_#_1	PSNMU-V1.4_AUG-EV-PASAV3_0004420.1	0.192559	0.895793	0.214959	1.89e-22	2.0306e-22
jgi|Psemu1|16169|gm1.15826_g	PSNMU-V1.4_AUG-EV-PASAV3_0068610.1	0.210553	0.979723	0.214911	8.62e-40	1.00343e-39
jgi|Psemu1|283045|fgenesh1_pg.12_#_28	PSNMU-V1.4_AUG-EV-PASAV3_0072680.1	0.218426	1.0168	0.214817	5.38e-192	1.89408e-191
jgi|Psemu1|283164|fgenesh1_pg.14_#_33	PSNMU-V1.4_AUG-EV-PASAV3_0095180.1	0.281962	1.3149	0.214436	7.41e-130	1.73817e-129
jgi|Psemu1|297572|fgenesh1_pm.260_#_1	PSNMU-V1.4_AUG-EV-PASAV3_0062700.1	0.293378	1.37001	0.214143	0	0
jgi|Psemu1|150032|gw1.412.38.1	PSNMU-V1.4_AUG-EV-PASAV3_0064410.1	0.199718	0.935804	0.213419	1.97e-42	2.32355e-42
jgi|Psemu1|284845|fgenesh1_pg.56_#_27	PSNMU-V1.4_AUG-EV-PASAV3_0041880.1	0.303692	1.42632	0.212921	8.23e-83	1.29603e-82
jgi|Psemu1|322599|estExt_fgenesh1_pg.C_230016	PSNMU-V1.4_AUG-EV-PASAV3_0084470.1	0.230478	1.0832	0.212776	7.55e-107	1.45901e-106
jgi|Psemu1|321875|estExt_fgenesh1_pg.C_40050	PSNMU-V1.4_AUG-EV-PASAV3_0049550.1	0.207712	0.977873	0.212412	3.99e-60	5.29266e-60
jgi|Psemu1|287765|fgenesh1_pg.190_#_16	PSNMU-V1.4_AUG-EV-PASAV3_0030370.1	0.295743	1.39279	0.212338	1.33e-97	2.37009e-97
jgi|Psemu1|7601|gm1.7258_g	PSNMU-V1.4_AUG-EV-PASAV3_0028500.1	0.489553	2.30571	0.212322	5.7e-100	1.04114e-99
jgi|Psemu1|250726|estExt_Genewise1Plus.C_150155	PSNMU-V1.4_AUG-EV-PASAV3_0123340.1	0.293201	1.38249	0.212082	1.78e-219	7.19352e-219
jgi|Psemu1|322799|estExt_fgenesh1_pg.C_290037	PSNMU-V1.4_AUG-EV-PASAV3_0040830.1	0.255255	1.20429	0.211954	1.81e-47	2.2087e-47
jgi|Psemu1|186297|e_gw1.54.44.1	PSNMU-V1.4_AUG-EV-PASAV3_0008300.1	0.227969	1.07572	0.211923	1.27e-43	1.51026e-43
jgi|Psemu1|241272|estExt_Genewise1.C_2030001	PSNMU-V1.4_AUG-EV-PASAV3_0004460.1	0.25596	1.20881	0.211745	5.18e-77	7.79506e-77
jgi|Psemu1|6591|gm1.6248_g	PSNMU-V1.4_AUG-EV-PASAV3_0039760.1	0.29735	1.40546	0.211567	2.07e-100	3.79928e-100
jgi|Psemu1|325151|estExt_fgenesh1_pg.C_1790017	PSNMU-V1.4_AUG-EV-PASAV3_0119230.1	0.291758	1.37948	0.211499	1.21e-211	4.70806e-211	Transcription factor bHLH140
jgi|Psemu1|151955|gw1.466.46.1	PSNMU-V1.4_AUG-EV-PASAV3_0101700.1	0.237522	1.12372	0.21137	6.9e-92	1.17045e-91
jgi|Psemu1|31065|gm1.30722_g	PSNMU-V1.4_AUG-EV-PASAV3_0058110.1	0.324636	1.53738	0.211162	3.04e-54	3.87083e-54
jgi|Psemu1|284180|fgenesh1_pg.35_#_2	PSNMU-V1.4_AUG-EV-PASAV3_0079800.1	0.253148	1.19971	0.211008	1.12e-66	1.55574e-66
jgi|Psemu1|14319|gm1.13976_g	PSNMU-V1.4_AUG-EV-PASAV3_0075960.1	0.283933	1.34889	0.210494	1.76e-114	3.62272e-114
jgi|Psemu1|184611|e_gw1.38.26.1	PSNMU-V1.4_AUG-EV-PASAV3_0063550.1	0.0775297	0.368362	0.210471	3.09e-06	3.20409e-06
jgi|Psemu1|64110|estExt_Genemark1.C_350125	PSNMU-V1.4_AUG-EV-PASAV3_0026470.1	0.353014	1.6774	0.210453	1.81e-136	4.46501e-136
jgi|Psemu1|210662|e_gw1.529.53.1	PSNMU-V1.4_AUG-EV-PASAV3_0107910.1	0.302963	1.43998	0.210394	1.98e-38	2.28818e-38	Syntaxin
jgi|Psemu1|319559|estExt_fgenesh1_pm.C_1840023	PSNMU-V1.4_AUG-EV-PASAV3_0029830.1	0.129125	0.614073	0.210276	9.04e-34	1.02022e-33
jgi|Psemu1|196161|e_gw1.178.16.1	PSNMU-V1.4_AUG-EV-PASAV3_0122370.1	0.215232	1.02454	0.210076	1.5e-64	2.04932e-64
jgi|Psemu1|283700|fgenesh1_pg.25_#_9	PSNMU-V1.4_AUG-EV-PASAV3_0008020.1	0.303996	1.44777	0.209975	1.55e-118	3.32002e-118
jgi|Psemu1|282404|fgenesh1_pg.2_#_48	PSNMU-V1.4_AUG-EV-PASAV3_0033300.1	0.22623	1.07758	0.209942	2.52e-130	5.92953e-130	Tetracenomycin polyketide synthesis hydroxylase TcmG
jgi|Psemu1|237521|estExt_Genewise1.C_640045	PSNMU-V1.4_AUG-EV-PASAV3_0009330.1	0.270595	1.2906	0.209666	5.45e-267	2.56078e-266	Transcription intermediary factor 1-alpha
jgi|Psemu1|253822|estExt_Genewise1Plus.C_700083	PSNMU-V1.4_AUG-EV-PASAV3_0055060.1	0.271217	1.29439	0.209532	1.92e-82	3.01104e-82
jgi|Psemu1|305201|fgenesh1_kg.172_#_1_#_8116_1_CCCI_CCOA_CCOB_CCOC_CFAP_CFAS	PSNMU-V1.4_AUG-EV-PASAV3_0026580.1	0.260417	1.24331	0.209454	5.26e-47	6.39038e-47
jgi|Psemu1|327971|estExt_fgenesh1_pg.C_7520008	PSNMU-V1.4_AUG-EV-PASAV3_0038260.1	0.207787	0.992278	0.209404	2.08e-32	2.33178e-32
jgi|Psemu1|22221|gm1.21878_g	PSNMU-V1.4_AUG-EV-PASAV3_0000390.1	0.319271	1.52898	0.208813	3.24e-234	1.38407e-233
jgi|Psemu1|286262|fgenesh1_pg.108_#_15	PSNMU-V1.4_AUG-EV-PASAV3_0052830.1	0.261029	1.25119	0.208625	1.93e-73	2.82446e-73
jgi|Psemu1|319019|estExt_fgenesh1_pm.C_1040019	PSNMU-V1.4_AUG-EV-PASAV3_0079770.1	0.268057	1.28542	0.208537	4.69e-122	1.03679e-121
jgi|Psemu1|196957|e_gw1.190.3.1	PSNMU-V1.4_AUG-EV-PASAV3_0030360.1	0.20471	0.982318	0.208395	1.84e-92	3.13436e-92	GPI mannosyltransferase 2
jgi|Psemu1|256650|estExt_Genewise1Plus.C_1780004	PSNMU-V1.4_AUG-EV-PASAV3_0058930.1	0.334344	1.60458	0.208368	5.6e-136	1.37473e-135
jgi|Psemu1|187259|e_gw1.63.49.1	PSNMU-V1.4_AUG-EV-PASAV3_0120900.1	0.250399	1.20195	0.208328	2.38e-41	2.79463e-41
jgi|Psemu1|147222|gw1.4.245.1	PSNMU-V1.4_AUG-EV-PASAV3_0049540.1	0.312525	1.50072	0.208251	3.86e-41	4.52722e-41
jgi|Psemu1|65629|estExt_Genemark1.C_1160076	PSNMU-V1.4_AUG-EV-PASAV3_0088790.1	0.237913	1.14253	0.208233	4.3e-124	9.65352e-124
jgi|Psemu1|189504|e_gw1.85.40.1	PSNMU-V1.4_AUG-EV-PASAV3_0087300.1	0.218822	1.05123	0.208158	7.86e-87	1.27825e-86
jgi|Psemu1|322685|estExt_fgenesh1_pg.C_260056	PSNMU-V1.4_AUG-EV-PASAV3_0086950.1	0.305947	1.47075	0.208021	7.09e-255	3.20238e-254
jgi|Psemu1|13563|gm1.13220_g	PSNMU-V1.4_AUG-EV-PASAV3_0091330.1	0.268407	1.29079	0.20794	5.15e-134	1.2476e-133
jgi|Psemu1|257828|estExt_Genewise1Plus.C_2280007	PSNMU-V1.4_AUG-EV-PASAV3_0042360.1	0.298353	1.43492	0.207923	2.83e-61	3.77956e-61
jgi|Psemu1|295267|fgenesh1_pm.37_#_5	PSNMU-V1.4_AUG-EV-PASAV3_0052360.1	0.203047	0.976834	0.207862	2.45e-59	3.2308e-59
jgi|Psemu1|186786|e_gw1.58.76.1	PSNMU-V1.4_AUG-EV-PASAV3_0061170.1	0.361264	1.73998	0.207626	0	0	E1A-binding protein p400
jgi|Psemu1|20922|gm1.20579_g	PSNMU-V1.4_AUG-EV-PASAV3_0035630.1	0.230351	1.10961	0.207597	5.5e-102	1.01934e-101
jgi|Psemu1|210037|e_gw1.508.16.1	PSNMU-V1.4_AUG-EV-PASAV3_0037680.1	0.241999	1.16577	0.207587	1.27e-100	2.33308e-100
jgi|Psemu1|196261|e_gw1.179.20.1	PSNMU-V1.4_AUG-EV-PASAV3_0119220.1	0.233611	1.12672	0.207338	3.69e-77	5.55561e-77
jgi|Psemu1|312284|fgenesh1_kg.857_#_1_#_2477_1_CCCI_CCOA_CCOB_CCOC_CFAP_CFAS	PSNMU-V1.4_AUG-EV-PASAV3_0043760.1	0.325497	1.57175	0.207092	1.88e-38	2.17345e-38
jgi|Psemu1|288685|fgenesh1_pg.254_#_6	PSNMU-V1.4_AUG-EV-PASAV3_0034400.1	0.304203	1.47039	0.206886	3.13e-87	5.11492e-87
jgi|Psemu1|302989|fgenesh1_kg.75_#_18_#_10139_1_CCCI_CCOA_CCOB_CCOC_CFAP_CFAS	PSNMU-V1.4_AUG-EV-PASAV3_0108150.1	0.282039	1.36457	0.206688	4.69e-69	6.63778e-69
jgi|Psemu1|20508|gm1.20165_g	PSNMU-V1.4_AUG-EV-PASAV3_0106090.1	0.320417	1.55076	0.206619	4.36e-106	8.37219e-106	DTW domain-containing protein 2
jgi|Psemu1|292463|fgenesh1_pg.925_#_3	PSNMU-V1.4_AUG-EV-PASAV3_0119090.1	0.194172	0.939763	0.206618	1.06e-77	1.60428e-77	Transcription factor BOA
jgi|Psemu1|185964|e_gw1.51.54.1	PSNMU-V1.4_AUG-EV-PASAV3_0121490.1	0.267233	1.29528	0.206313	4.8e-65	6.57561e-65
jgi|Psemu1|296897|fgenesh1_pm.175_#_7	PSNMU-V1.4_AUG-EV-PASAV3_0064070.1	0.245959	1.19241	0.206271	2.63e-61	3.51323e-61
jgi|Psemu1|11443|gm1.11100_g	PSNMU-V1.4_AUG-EV-PASAV3_0087350.1	0.357496	1.73412	0.206154	2.22e-157	6.36113e-157
jgi|Psemu1|69289|estExt_Genemark1.C_6470005	PSNMU-V1.4_AUG-EV-PASAV3_0054720.1	0.415443	2.01552	0.206121	1.6e-86	2.59508e-86
jgi|Psemu1|310739|fgenesh1_kg.634_#_2_#_10657_1_CCCI_CCOA_CCOB_CCOC_CFAP_CFAS	PSNMU-V1.4_AUG-EV-PASAV3_0083970.1	0.331412	1.6089	0.205987	1.24e-34	1.40858e-34
jgi|Psemu1|322219|estExt_fgenesh1_pg.C_120039	PSNMU-V1.4_AUG-EV-PASAV3_0075120.1	0.250051	1.21738	0.205401	4.1e-112	8.26815e-112
jgi|Psemu1|265028|estExt_Genewise1Plus.C_21340001	PSNMU-V1.4_AUG-EV-PASAV3_0043100.1	0.285661	1.391	0.205364	2.94e-190	1.02377e-189
jgi|Psemu1|14348|gm1.14005_g	PSNMU-V1.4_AUG-EV-PASAV3_0075890.1	0.20786	1.01254	0.205286	6.93e-89	1.14325e-88
jgi|Psemu1|325003|estExt_fgenesh1_pg.C_1660035	PSNMU-V1.4_AUG-EV-PASAV3_0000510.1	0.239604	1.16865	0.205026	4.93e-99	8.91633e-99
jgi|Psemu1|302554|fgenesh1_kg.61_#_24_#_1258_1_CCCI_CCOA_CCOB_CCOC_CFAP_CFAS	PSNMU-V1.4_AUG-EV-PASAV3_0017550.1	0.225955	1.10404	0.204661	9.79e-15	1.03262e-14
jgi|Psemu1|301802|fgenesh1_kg.35_#_3_#_6287_1_CCCI_CCOA_CCOB_CCOC_CFAP_CFAS	PSNMU-V1.4_AUG-EV-PASAV3_0079830.1	0.253414	1.23847	0.204619	7.38e-41	8.64063e-41
jgi|Psemu1|284768|fgenesh1_pg.53_#_18	PSNMU-V1.4_AUG-EV-PASAV3_0023420.1	0.224339	1.0968	0.204539	4.3e-70	6.14894e-70	Probable 2-oxoglutarate-dependent dioxygenase At3g49630
jgi|Psemu1|184281|e_gw1.35.116.1	PSNMU-V1.4_AUG-EV-PASAV3_0026500.1	0.236793	1.1588	0.204344	1.77e-51	2.21286e-51
jgi|Psemu1|319647|estExt_fgenesh1_pm.C_2010003	PSNMU-V1.4_AUG-EV-PASAV3_0024500.1	0.328046	1.60588	0.204278	5.75e-125	1.30245e-124
jgi|Psemu1|191357|e_gw1.108.44.1	PSNMU-V1.4_AUG-EV-PASAV3_0052750.1	0.130852	0.640758	0.204214	2.22e-27	2.42771e-27
jgi|Psemu1|284446|fgenesh1_pg.42_#_25	PSNMU-V1.4_AUG-EV-PASAV3_0023600.1	0.320867	1.57157	0.20417	5.23e-104	9.88016e-104
jgi|Psemu1|64149|estExt_Genemark1.C_380021	PSNMU-V1.4_AUG-EV-PASAV3_0039730.1	0.148919	0.729773	0.204063	2.47e-44	2.94999e-44
jgi|Psemu1|29441|gm1.29098_g	PSNMU-V1.4_AUG-EV-PASAV3_0078360.1	0.253176	1.24168	0.203898	3.88e-103	7.26871e-103
jgi|Psemu1|288700|fgenesh1_pg.256_#_6	PSNMU-V1.4_AUG-EV-PASAV3_0054340.1	0.358468	1.75968	0.203712	4.18e-39	4.84909e-39
jgi|Psemu1|291958|fgenesh1_pg.761_#_3	PSNMU-V1.4_AUG-EV-PASAV3_0058980.1	0.26041	1.27868	0.203656	3.2e-147	8.57007e-147
jgi|Psemu1|308245|fgenesh1_kg.362_#_11_#_3268_2_CCCI_CCOA_CCOB_CCOC_CFAP_CFAS	PSNMU-V1.4_AUG-EV-PASAV3_0055730.1	0.293976	1.4438	0.203613	1.8e-82	2.82358e-82
jgi|Psemu1|66415|estExt_Genemark1.C_1780045	PSNMU-V1.4_AUG-EV-PASAV3_0122300.1	0.243242	1.19495	0.203559	3.76e-50	4.65758e-50
jgi|Psemu1|5734|gm1.5391_g	PSNMU-V1.4_AUG-EV-PASAV3_0110470.1	0.294041	1.44575	0.203383	3.99e-26	4.34141e-26
jgi|Psemu1|306650|fgenesh1_kg.248_#_5_#_1144_1_CCCI_CCOA_CCOB_CCOC_CFAP_CFAS	PSNMU-V1.4_AUG-EV-PASAV3_0074860.1	0.275873	1.3566	0.203356	2.8e-44	3.34149e-44
jgi|Psemu1|328333|estExt_fgenesh1_pg.C_9270005	PSNMU-V1.4_AUG-EV-PASAV3_0107410.1	0.197847	0.972955	0.203346	2.46e-56	3.16756e-56
jgi|Psemu1|291383|fgenesh1_pg.607_#_3	PSNMU-V1.4_AUG-EV-PASAV3_0100160.1	0.336429	1.65507	0.203272	2.15e-178	7.00801e-178
jgi|Psemu1|20861|gm1.20518_g	PSNMU-V1.4_AUG-EV-PASAV3_0010720.1	0.261478	1.28692	0.203182	9.6e-137	2.37785e-136
jgi|Psemu1|64924|estExt_Genemark1.C_710021	PSNMU-V1.4_AUG-EV-PASAV3_0047310.1	0.352829	1.73779	0.203033	3.6e-58	4.70942e-58
jgi|Psemu1|300434|fgenesh1_kg.6_#_30_#_10107_1_CCCI_CCOA_CCOB_CCOC_CFAP_CFAS	PSNMU-V1.4_AUG-EV-PASAV3_0019210.1	0.291566	1.4405	0.202407	5.46e-30	6.04386e-30
jgi|Psemu1|286992|fgenesh1_pg.146_#_10	PSNMU-V1.4_AUG-EV-PASAV3_0074210.1	0.324757	1.60526	0.202308	3.18e-140	8.09819e-140
jgi|Psemu1|6330|gm1.5987_g	PSNMU-V1.4_AUG-EV-PASAV3_0071110.1	0.340652	1.68524	0.202139	1.83e-148	4.93807e-148
jgi|Psemu1|307502|fgenesh1_kg.307_#_2_#_7467_1_CCCI_CCOA_CCOB_CCOC_CFAP_CFAS	PSNMU-V1.4_AUG-EV-PASAV3_0036400.1	0.239802	1.18847	0.201775	5.33e-37	6.1061e-37
jgi|Psemu1|322217|estExt_fgenesh1_pg.C_120037	PSNMU-V1.4_AUG-EV-PASAV3_0075140.1	0.278783	1.38179	0.201756	2.33e-103	4.37308e-103
jgi|Psemu1|199431|e_gw1.231.17.1	PSNMU-V1.4_AUG-EV-PASAV3_0064860.1	0.302699	1.50058	0.201721	6.81e-158	1.95687e-157
jgi|Psemu1|16066|gm1.15723_g	PSNMU-V1.4_AUG-EV-PASAV3_0057350.1	0.332248	1.64793	0.201615	3.54e-62	4.75923e-62
jgi|Psemu1|302154|fgenesh1_kg.47_#_25_#_543_0_CCCI5986.b2_CCCI_CCOA_CCOB_CCOC_CFAP_CFAS	PSNMU-V1.4_AUG-EV-PASAV3_0061930.1	0.186719	0.926936	0.201437	2.66e-18	2.82683e-18
jgi|Psemu1|259949|estExt_Genewise1Plus.C_3630027	PSNMU-V1.4_AUG-EV-PASAV3_0121710.1	0.234429	1.16516	0.201199	2.95e-140	7.52511e-140
jgi|Psemu1|305444|fgenesh1_kg.182_#_9_#_2831_1_CCCI_CCOA_CCOB_CCOC_CFAP_CFAS	PSNMU-V1.4_AUG-EV-PASAV3_0074780.1	0.301882	1.5019	0.201001	5.84e-76	8.70832e-76
jgi|Psemu1|320946|estExt_fgenesh1_pm.C_6540001	PSNMU-V1.4_AUG-EV-PASAV3_0023260.1	0.343467	1.70927	0.200943	3.63e-86	5.86876e-86	E3 ubiquitin-protein ligase RNF167
jgi|Psemu1|5513|gm1.5170_g	PSNMU-V1.4_AUG-EV-PASAV3_0058560.1	0.302949	1.50828	0.200857	7.69e-40	8.95518e-40
jgi|Psemu1|283012|fgenesh1_pg.11_#_65	PSNMU-V1.4_AUG-EV-PASAV3_0085110.1	0.308439	1.53596	0.200812	3.98e-87	6.49521e-87
jgi|Psemu1|287227|fgenesh1_pg.160_#_16	PSNMU-V1.4_AUG-EV-PASAV3_0027780.1	0.248518	1.23777	0.200778	1.23e-132	2.93863e-132
jgi|Psemu1|286957|fgenesh1_pg.145_#_23	PSNMU-V1.4_AUG-EV-PASAV3_0051260.1	0.261682	1.30445	0.200607	1.48e-166	4.50235e-166	DSC E3 ubiquitin ligase complex subunit 1
jgi|Psemu1|322856|estExt_fgenesh1_pg.C_310003	PSNMU-V1.4_AUG-EV-PASAV3_0000650.1	0.311507	1.5569	0.200081	1.72e-114	3.5452e-114
jgi|Psemu1|29988|gm1.29645_g	PSNMU-V1.4_AUG-EV-PASAV3_0062540.1	0.304333	1.5211	0.200075	9.62e-116	2.00878e-115
jgi|Psemu1|294579|fgenesh1_pm.12_#_7	PSNMU-V1.4_AUG-EV-PASAV3_0046740.1	0.253686	1.26819	0.200038	2.67e-80	4.12432e-80
jgi|Psemu1|195350|e_gw1.165.59.1	PSNMU-V1.4_AUG-EV-PASAV3_0121020.1	0.155105	0.775395	0.200034	6.8e-29	7.48481e-29
jgi|Psemu1|229633|e_gw1.2655.1.1	PSNMU-V1.4_AUG-EV-PASAV3_0069550.1	0.243013	1.21576	0.199886	4.62e-71	6.65517e-71
jgi|Psemu1|28017|gm1.27674_g	PSNMU-V1.4_AUG-EV-PASAV3_0060240.1	0.314588	1.57499	0.199739	7.37e-162	2.17444e-161	Uncharacterized protein L320
jgi|Psemu1|222470|e_gw1.1188.18.1	PSNMU-V1.4_AUG-EV-PASAV3_0051090.1	0.25826	1.29318	0.199709	5.58e-28	6.11974e-28
jgi|Psemu1|203843|e_gw1.323.25.1	PSNMU-V1.4_AUG-EV-PASAV3_0073500.1	0.1961	0.982216	0.19965	8.48e-37	9.70011e-37
jgi|Psemu1|293109|fgenesh1_pg.1287_#_2	PSNMU-V1.4_AUG-EV-PASAV3_0111550.1	0.259429	1.29983	0.199587	2.83e-33	3.18375e-33
jgi|Psemu1|252393|estExt_Genewise1Plus.C_390101	PSNMU-V1.4_AUG-EV-PASAV3_0067030.1	0.223124	1.12058	0.199114	1.41e-48	1.73174e-48
jgi|Psemu1|207496|e_gw1.428.14.1	PSNMU-V1.4_AUG-EV-PASAV3_0073970.1	0.267388	1.34596	0.198659	2.51e-77	3.78183e-77
jgi|Psemu1|17827|gm1.17484_g	PSNMU-V1.4_AUG-EV-PASAV3_0077270.2	0.188344	0.949079	0.198449	1.64e-52	2.06609e-52
jgi|Psemu1|202303|e_gw1.288.11.1	PSNMU-V1.4_AUG-EV-PASAV3_0010930.1	0.198449	1.00006	0.198436	7.79e-58	1.01534e-57
jgi|Psemu1|8804|gm1.8461_g	PSNMU-V1.4_AUG-EV-PASAV3_0040440.1	0.267576	1.34942	0.198289	3.98e-138	9.97219e-138
jgi|Psemu1|18295|gm1.17952_g	PSNMU-V1.4_AUG-EV-PASAV3_0063990.1	0.217883	1.09955	0.198157	2.39e-98	4.29435e-98
jgi|Psemu1|69431|estExt_Genemark1.C_6970015	PSNMU-V1.4_AUG-EV-PASAV3_0070550.1	0.247338	1.24888	0.198048	4.85e-58	6.33099e-58
jgi|Psemu1|12374|gm1.12031_g	PSNMU-V1.4_AUG-EV-PASAV3_0004160.1	0.313432	1.58283	0.19802	4.75e-147	1.26988e-146
jgi|Psemu1|27089|gm1.26746_g	PSNMU-V1.4_AUG-EV-PASAV3_0115600.1	0.374942	1.89465	0.197895	4.36e-137	1.08437e-136
jgi|Psemu1|196082|e_gw1.177.50.1	PSNMU-V1.4_AUG-EV-PASAV3_0031010.1	0.162624	0.822812	0.197645	2.02e-27	2.2094e-27
jgi|Psemu1|303593|fgenesh1_kg.97_#_38_#_5643_1_CCCI_CCOA_CCOB_CCOC_CFAP_CFAS	PSNMU-V1.4_AUG-EV-PASAV3_0030120.1	0.255467	1.29274	0.197616	6.78e-46	8.16832e-46
jgi|Psemu1|305985|fgenesh1_kg.210_#_3_#_8567_1_CCCI_CCOA_CCOB_CCOC_CFAP_CFAS	PSNMU-V1.4_AUG-EV-PASAV3_0076900.1	0.122298	0.619149	0.197525	5.22e-16	5.52224e-16	Sec-independent protein translocase protein TATA chloroplastic
jgi|Psemu1|12759|gm1.12416_g	PSNMU-V1.4_AUG-EV-PASAV3_0084260.1	0.23242	1.17692	0.197482	5.96e-40	6.94589e-40
jgi|Psemu1|214740|e_gw1.688.5.1	PSNMU-V1.4_AUG-EV-PASAV3_0040460.1	0.172183	0.873122	0.197204	5.83e-41	6.82981e-41	D-beta-hydroxybutyrate dehydrogenase mitochondrial
jgi|Psemu1|307385|fgenesh1_kg.299_#_13_#_7097_1_CCCI_CCOA_CCOB_CCOC_CFAP_CFAS	PSNMU-V1.4_AUG-EV-PASAV3_0056060.1	0.276505	1.40223	0.197189	6.43e-34	7.26339e-34
jgi|Psemu1|16943|gm1.16600_g	PSNMU-V1.4_AUG-EV-PASAV3_0077160.1	0.334753	1.69785	0.197163	1.59e-142	4.12353e-142
jgi|Psemu1|299596|fgenesh1_pm.1098_#_4	PSNMU-V1.4_AUG-EV-PASAV3_0017870.1	0.265829	1.34837	0.197148	9.8e-172	3.08334e-171
jgi|Psemu1|303718|fgenesh1_kg.102_#_6_#_6029_1_CCCI_CCOA_CCOB_CCOC_CFAP_CFAS	PSNMU-V1.4_AUG-EV-PASAV3_0101540.1	0.220036	1.11655	0.197067	4.81e-37	5.51142e-37
jgi|Psemu1|69448|estExt_Genemark1.C_7070020	PSNMU-V1.4_AUG-EV-PASAV3_0118130.1	0.310706	1.57748	0.196964	2.55e-74	3.76175e-74
jgi|Psemu1|215627|e_gw1.735.18.1	PSNMU-V1.4_AUG-EV-PASAV3_0123030.1	0.254273	1.29302	0.196651	1.08e-88	1.78024e-88
jgi|Psemu1|65597|estExt_Genemark1.C_1140044	PSNMU-V1.4_AUG-EV-PASAV3_0046230.1	0.2485	1.26424	0.196561	1.36e-84	2.17442e-84	Heat stress transcription factor A-1e
jgi|Psemu1|305850|fgenesh1_kg.201_#_24_#_1059_1_CCCI_CCOA_CCOB_CCOC_CFAP_CFAS	PSNMU-V1.4_AUG-EV-PASAV3_0024520.1	0.366175	1.86491	0.19635	1.94e-84	3.09604e-84
jgi|Psemu1|320755|estExt_fgenesh1_pm.C_5490001	PSNMU-V1.4_AUG-EV-PASAV3_0027370.1	0.242429	1.23758	0.19589	7.86e-92	1.33293e-91	Gamma-butyrobetaine dioxygenase
jgi|Psemu1|312464|fgenesh1_kg.887_#_3_#_2238_1_CCCI_CCOA_CCOB_CCOC_CFAP_CFAS	PSNMU-V1.4_AUG-EV-PASAV3_0106310.1	0.23705	1.2118	0.195618	8.17e-78	1.23805e-77	Ubiquitin-conjugating enzyme E2 32
jgi|Psemu1|69604|estExt_Genemark1.C_7780014	PSNMU-V1.4_AUG-EV-PASAV3_0031990.1	0.237215	1.21314	0.195537	1.21e-237	5.22782e-237
jgi|Psemu1|323289|estExt_fgenesh1_pg.C_490011	PSNMU-V1.4_AUG-EV-PASAV3_0075280.1	0.404986	2.0713	0.195523	2.35e-120	5.11669e-120
jgi|Psemu1|45771|gm1.45428_g	PSNMU-V1.4_AUG-EV-PASAV3_0041200.1	0.385387	1.97197	0.195432	0	0
jgi|Psemu1|68655|estExt_Genemark1.C_4780006	PSNMU-V1.4_AUG-EV-PASAV3_0005750.1	0.218979	1.12108	0.195329	3.49e-110	6.92973e-110
jgi|Psemu1|228539|e_gw1.2278.9.1	PSNMU-V1.4_AUG-EV-PASAV3_0105830.1	0.25255	1.29455	0.195088	1.45e-86	2.35305e-86	Putative tyrosinase-like protein tyr-3
jgi|Psemu1|181666|e_gw1.19.28.1	PSNMU-V1.4_AUG-EV-PASAV3_0078110.1	0.219512	1.1256	0.195019	9.81e-50	1.21196e-49
jgi|Psemu1|64825|estExt_Genemark1.C_670039	PSNMU-V1.4_AUG-EV-PASAV3_0003820.1	0.293901	1.5071	0.195011	1.43e-136	3.53335e-136
jgi|Psemu1|32474|gm1.32131_g	PSNMU-V1.4_AUG-EV-PASAV3_0024320.1	0.319417	1.63863	0.19493	6.67e-154	1.86367e-153
jgi|Psemu1|3600|gm1.3257_g	PSNMU-V1.4_AUG-EV-PASAV3_0049900.1	0.284034	1.45729	0.194906	2.21e-81	3.44358e-81
jgi|Psemu1|287495|fgenesh1_pg.177_#_13	PSNMU-V1.4_AUG-EV-PASAV3_0030910.1	0.238795	1.22694	0.194627	4.27e-37	4.89452e-37
jgi|Psemu1|29157|gm1.28814_g	PSNMU-V1.4_AUG-EV-PASAV3_0075400.1	0.427673	2.19768	0.194602	4.93e-109	9.68752e-109
jgi|Psemu1|325227|estExt_fgenesh1_pg.C_1840002	PSNMU-V1.4_AUG-EV-PASAV3_0030080.1	0.233273	1.19884	0.194581	2.21e-215	8.762e-215
jgi|Psemu1|318307|estExt_fgenesh1_pm.C_370012	PSNMU-V1.4_AUG-EV-PASAV3_0119940.1	0.217396	1.1189	0.194295	6.96e-240	3.03082e-239	Uncharacterized ABC transporter ATP-binding protein TM_0288
jgi|Psemu1|286950|fgenesh1_pg.145_#_16	PSNMU-V1.4_AUG-EV-PASAV3_0068600.1	0.253655	1.30662	0.19413	2.71e-30	3.00473e-30
jgi|Psemu1|264846|estExt_Genewise1Plus.C_18090004	PSNMU-V1.4_AUG-EV-PASAV3_0095270.1	0.294165	1.51647	0.19398	2.96e-129	6.91655e-129
jgi|Psemu1|236572|estExt_Genewise1.C_420039	PSNMU-V1.4_AUG-EV-PASAV3_0056530.1	0.255143	1.31533	0.193976	2.34e-96	4.12509e-96
jgi|Psemu1|299636|fgenesh1_pm.1155_#_2	PSNMU-V1.4_AUG-EV-PASAV3_0039190.1	0.339091	1.74858	0.193923	2.43e-143	6.35635e-143
jgi|Psemu1|325034|estExt_fgenesh1_pg.C_1680009	PSNMU-V1.4_AUG-EV-PASAV3_0097640.1	0.24896	1.28545	0.193675	7.95e-50	9.82974e-50
jgi|Psemu1|283333|fgenesh1_pg.18_#_24	PSNMU-V1.4_AUG-EV-PASAV3_0049990.1	0.240768	1.24379	0.193576	2.29e-64	3.12371e-64
jgi|Psemu1|263865|estExt_Genewise1Plus.C_10530015	PSNMU-V1.4_AUG-EV-PASAV3_0070110.1	0.332542	1.71865	0.19349	1.09e-93	1.88213e-93
jgi|Psemu1|294787|fgenesh1_pm.19_#_45	PSNMU-V1.4_AUG-EV-PASAV3_0070380.1	0.243653	1.25991	0.193388	0	0
jgi|Psemu1|294291|fgenesh1_pm.3_#_30	PSNMU-V1.4_AUG-EV-PASAV3_0057540.1	0.296944	1.53658	0.19325	9.61e-83	1.51217e-82
jgi|Psemu1|214736|e_gw1.688.13.1	PSNMU-V1.4_AUG-EV-PASAV3_0040530.1	0.255949	1.32454	0.193236	4.54e-78	6.89525e-78
jgi|Psemu1|244606|estExt_Genewise1.C_4430009	PSNMU-V1.4_AUG-EV-PASAV3_0070770.1	0.222537	1.15173	0.19322	0	0
jgi|Psemu1|15344|gm1.15001_g	PSNMU-V1.4_AUG-EV-PASAV3_0036330.1	0.280071	1.45084	0.193041	1.07e-95	1.87644e-95
jgi|Psemu1|23527|gm1.23184_g	PSNMU-V1.4_AUG-EV-PASAV3_0065260.1	0.225401	1.16764	0.19304	1.72e-52	2.16643e-52
jgi|Psemu1|290792|fgenesh1_pg.499_#_11	PSNMU-V1.4_AUG-EV-PASAV3_0010110.1	0.554243	2.87136	0.193024	2.63e-52	3.31056e-52
jgi|Psemu1|33662|gm1.33319_g	PSNMU-V1.4_AUG-EV-PASAV3_0068150.1	0.25874	1.34089	0.192961	1.55e-142	4.02151e-142
jgi|Psemu1|206675|e_gw1.405.38.1	PSNMU-V1.4_AUG-EV-PASAV3_0104100.1	0.240686	1.24776	0.192894	0	0
jgi|Psemu1|196364|e_gw1.181.4.1	PSNMU-V1.4_AUG-EV-PASAV3_0025270.1	0.244877	1.27003	0.192812	1.11e-306	5.6965e-306	Non-canonical poly(A) RNA polymerase PAPD7
jgi|Psemu1|236559|estExt_Genewise1.C_420003	PSNMU-V1.4_AUG-EV-PASAV3_0077220.1	0.214664	1.11426	0.192651	3.96e-64	5.39321e-64
jgi|Psemu1|264267|estExt_Genewise1Plus.C_12720010	PSNMU-V1.4_AUG-EV-PASAV3_0037220.1	0.212719	1.10439	0.192611	5.75e-52	7.21695e-52
jgi|Psemu1|239459|estExt_Genewise1.C_1260036	PSNMU-V1.4_AUG-EV-PASAV3_0083190.1	0.174232	0.905075	0.192506	5.19e-35	5.90445e-35
jgi|Psemu1|15353|gm1.15010_g	PSNMU-V1.4_AUG-EV-PASAV3_0036370.1	0.261157	1.35756	0.192372	3.74e-101	6.8957e-101
jgi|Psemu1|39591|gm1.39248_g	PSNMU-V1.4_AUG-EV-PASAV3_0018370.1	0.295291	1.53505	0.192366	8.06e-98	1.44097e-97
jgi|Psemu1|69723|estExt_Genemark1.C_8310013	PSNMU-V1.4_AUG-EV-PASAV3_0030090.1	0.302346	1.57373	0.192121	2.63e-120	5.72223e-120
jgi|Psemu1|257354|estExt_Genewise1Plus.C_2060009	PSNMU-V1.4_AUG-EV-PASAV3_0100190.1	0.114084	0.594049	0.192045	1.83e-12	1.92221e-12
jgi|Psemu1|325099|estExt_fgenesh1_pg.C_1750038	PSNMU-V1.4_AUG-EV-PASAV3_0060350.1	0.217348	1.13262	0.191899	8.02e-44	9.54095e-44
jgi|Psemu1|261771|estExt_Genewise1Plus.C_5760016	PSNMU-V1.4_AUG-EV-PASAV3_0039540.1	0.218143	1.13756	0.191764	3.95e-63	5.34003e-63
jgi|Psemu1|137074|gw1.78.57.1	PSNMU-V1.4_AUG-EV-PASAV3_0058750.1	0.191307	0.999336	0.191434	3.26e-25	3.53696e-25	Smr domain-containing protein C11H11.03c
jgi|Psemu1|204176|e_gw1.334.47.1	PSNMU-V1.4_AUG-EV-PASAV3_0119720.1	0.193202	1.0119	0.19093	1.13e-71	1.63282e-71	Urease accessory protein F
jgi|Psemu1|294382|fgenesh1_pm.6_#_10	PSNMU-V1.4_AUG-EV-PASAV3_0019150.1	0.31694	1.66041	0.190881	8.61e-130	2.01809e-129	Protein tipD
jgi|Psemu1|192257|e_gw1.121.138.1	PSNMU-V1.4_AUG-EV-PASAV3_0096120.1	0.216544	1.13536	0.190727	1.58e-127	3.64837e-127
jgi|Psemu1|323517|estExt_fgenesh1_pg.C_590023	PSNMU-V1.4_AUG-EV-PASAV3_0089410.1	0.227401	1.19263	0.190672	7.64e-184	2.55904e-183	Protein FAM188A
jgi|Psemu1|14162|gm1.13819_g	PSNMU-V1.4_AUG-EV-PASAV3_0024260.1	0.274194	1.43857	0.190602	1.12e-105	2.14319e-105
jgi|Psemu1|16289|gm1.15946_g	PSNMU-V1.4_AUG-EV-PASAV3_0041670.1	0.216383	1.1363	0.190428	3.56e-39	4.13301e-39
jgi|Psemu1|295745|fgenesh1_pm.64_#_10	PSNMU-V1.4_AUG-EV-PASAV3_0009260.1	0.191355	1.00495	0.190412	1.86e-65	2.56135e-65
jgi|Psemu1|318312|estExt_fgenesh1_pm.C_380009	PSNMU-V1.4_AUG-EV-PASAV3_0039710.1	0.163155	0.85774	0.190215	1.89e-39	2.19842e-39
jgi|Psemu1|246744|estExt_Genewise1.C_7780013	PSNMU-V1.4_AUG-EV-PASAV3_0032010.1	0.228354	1.20241	0.189913	6.67e-91	1.11985e-90
jgi|Psemu1|285112|fgenesh1_pg.63_#_37	PSNMU-V1.4_AUG-EV-PASAV3_0046870.1	0.246204	1.29652	0.189896	1.48e-155	4.19714e-155
jgi|Psemu1|264828|estExt_Genewise1Plus.C_17830012	PSNMU-V1.4_AUG-EV-PASAV3_0107880.1	0.203194	1.07048	0.189815	1.66e-58	2.17767e-58	Sirohydrochlorin cobaltochelatase
jgi|Psemu1|293470|fgenesh1_pg.1684_#_2	PSNMU-V1.4_AUG-EV-PASAV3_0004490.1	0.207058	1.09172	0.189662	1.65e-51	2.06369e-51
jgi|Psemu1|324064|estExt_fgenesh1_pg.C_910018	PSNMU-V1.4_AUG-EV-PASAV3_0092310.1	0.283371	1.49454	0.189604	2.78e-121	6.0923e-121
jgi|Psemu1|63163|estExt_Genemark1.C_90139	PSNMU-V1.4_AUG-EV-PASAV3_0008920.1	0.392748	2.07179	0.189569	1.28e-55	1.64293e-55
jgi|Psemu1|289700|fgenesh1_pg.350_#_3	PSNMU-V1.4_AUG-EV-PASAV3_0001540.1	0.250853	1.32336	0.189558	1.98e-112	3.99956e-112
jgi|Psemu1|294714|fgenesh1_pm.18_#_7	PSNMU-V1.4_AUG-EV-PASAV3_0082030.1	0.209735	1.10714	0.189439	1.03e-62	1.38968e-62	Dolichyl-phosphate beta-glucosyltransferase
jgi|Psemu1|28237|gm1.27894_g	PSNMU-V1.4_AUG-EV-PASAV3_0055750.1	0.289575	1.53026	0.189233	1.9e-86	3.08001e-86
jgi|Psemu1|320422|estExt_fgenesh1_pm.C_3940006	PSNMU-V1.4_AUG-EV-PASAV3_0085510.1	0.192697	1.02166	0.188611	2.43e-38	2.80609e-38
jgi|Psemu1|297324|fgenesh1_pm.220_#_11	PSNMU-V1.4_AUG-EV-PASAV3_0019560.1	0.203376	1.07831	0.188606	2.25e-97	4.00249e-97	Ataxin-10 homolog
jgi|Psemu1|261540|estExt_Genewise1Plus.C_5420019	PSNMU-V1.4_AUG-EV-PASAV3_0100050.1	0.262817	1.39615	0.188245	1.54e-111	3.09019e-111
jgi|Psemu1|238398|estExt_Genewise1.C_860062	PSNMU-V1.4_AUG-EV-PASAV3_0076500.1	0.230421	1.22438	0.188195	4.81e-75	7.13211e-75
jgi|Psemu1|13019|gm1.12676_g	PSNMU-V1.4_AUG-EV-PASAV3_0053270.1	0.227809	1.21154	0.188033	2.44e-63	3.30307e-63
jgi|Psemu1|291538|fgenesh1_pg.646_#_5	PSNMU-V1.4_AUG-EV-PASAV3_0123660.1	0.342189	1.82046	0.187968	1.65e-180	5.43371e-180
jgi|Psemu1|287889|fgenesh1_pg.198_#_12	PSNMU-V1.4_AUG-EV-PASAV3_0093330.1	0.2271	1.20835	0.187943	2.76e-56	3.55158e-56
jgi|Psemu1|62935|estExt_Genemark1.C_50039	PSNMU-V1.4_AUG-EV-PASAV3_0108380.1	0.236029	1.25749	0.187699	1.24e-56	1.60005e-56
jgi|Psemu1|64878|estExt_Genemark1.C_690009	PSNMU-V1.4_AUG-EV-PASAV3_0019630.1	0.217933	1.16282	0.187417	7.26e-87	1.18131e-86
jgi|Psemu1|190286|e_gw1.95.114.1	PSNMU-V1.4_AUG-EV-PASAV3_0075870.1	0.0988248	0.528042	0.187153	4.04e-40	4.71372e-40	Ubiquitin-protein ligase E3B
jgi|Psemu1|300653|fgenesh1_kg.9_#_40_#_8533_1_CCCI_CCOA_CCOB_CCOC_CFAP_CFAS	PSNMU-V1.4_AUG-EV-PASAV3_0089690.1	0.186556	0.996819	0.187151	4.75e-31	5.28591e-31
jgi|Psemu1|286288|fgenesh1_pg.109_#_1	PSNMU-V1.4_AUG-EV-PASAV3_0053470.1	0.207208	1.10728	0.187133	3.81e-157	1.09119e-156
jgi|Psemu1|64441|estExt_Genemark1.C_510060	PSNMU-V1.4_AUG-EV-PASAV3_0121410.1	0.184944	0.988819	0.187035	1.27e-80	1.96777e-80
jgi|Psemu1|35079|gm1.34736_g	PSNMU-V1.4_AUG-EV-PASAV3_0073940.1	0.436481	2.33591	0.186857	0	0
jgi|Psemu1|63280|estExt_Genemark1.C_120149	PSNMU-V1.4_AUG-EV-PASAV3_0075080.1	0.390665	2.09285	0.186667	5.05e-261	2.33308e-260
jgi|Psemu1|293017|fgenesh1_pg.1208_#_9	PSNMU-V1.4_AUG-EV-PASAV3_0091170.1	0.219947	1.17832	0.186662	7.96e-71	1.14529e-70
jgi|Psemu1|64607|estExt_Genemark1.C_580010	PSNMU-V1.4_AUG-EV-PASAV3_0069440.1	0.246326	1.32029	0.186569	5.59e-41	6.55119e-41
jgi|Psemu1|291495|fgenesh1_pg.632_#_5	PSNMU-V1.4_AUG-EV-PASAV3_0065790.1	0.293113	1.57378	0.186248	2.37e-140	6.05068e-140
jgi|Psemu1|179539|e_gw1.8.227.1	PSNMU-V1.4_AUG-EV-PASAV3_0102580.1	0.245066	1.31593	0.18623	7.67e-118	1.63135e-117
jgi|Psemu1|68070|estExt_Genemark1.C_3600017	PSNMU-V1.4_AUG-EV-PASAV3_0036690.1	0.211279	1.13514	0.186126	7.59e-70	1.08077e-69	Peptidyl-prolyl cis-trans isomerase
jgi|Psemu1|309133|fgenesh1_kg.445_#_6_#_1562_1_CCCI_CCOA_CCOB_CCOC_CFAP_CFAS	PSNMU-V1.4_AUG-EV-PASAV3_0041350.1	0.215844	1.16087	0.185933	4.26e-23	4.59154e-23
jgi|Psemu1|326129|estExt_fgenesh1_pg.C_2860001	PSNMU-V1.4_AUG-EV-PASAV3_0010180.1	0.209452	1.12734	0.185793	2.47e-99	4.47923e-99
jgi|Psemu1|288422|fgenesh1_pg.234_#_10	PSNMU-V1.4_AUG-EV-PASAV3_0024100.1	0.318419	1.7146	0.185711	1.4e-129	3.27513e-129
jgi|Psemu1|26435|gm1.26092_g	PSNMU-V1.4_AUG-EV-PASAV3_0085660.1	0.263611	1.42083	0.185533	2.02e-80	3.12346e-80
jgi|Psemu1|154935|gw1.640.25.1	PSNMU-V1.4_AUG-EV-PASAV3_0059930.1	0.128589	0.693444	0.185435	1.05e-33	1.1841e-33	Inositol-tetrakisphosphate 1-kinase 6
jgi|Psemu1|322994|estExt_fgenesh1_pg.C_350041	PSNMU-V1.4_AUG-EV-PASAV3_0026490.1	0.203272	1.0974	0.185232	3.26e-71	4.69942e-71
jgi|Psemu1|323581|estExt_fgenesh1_pg.C_630030	PSNMU-V1.4_AUG-EV-PASAV3_0046800.1	0.256498	1.38591	0.185076	2.25e-177	7.31431e-177	DNA polymerase alpha-associated DNA helicase A
jgi|Psemu1|182802|e_gw1.26.62.1	PSNMU-V1.4_AUG-EV-PASAV3_0097400.1	0.311346	1.68242	0.185059	1.27e-194	4.54503e-194
jgi|Psemu1|296274|fgenesh1_pm.105_#_1	PSNMU-V1.4_AUG-EV-PASAV3_0117240.1	0.236954	1.28123	0.184942	1.33e-130	3.13434e-130
jgi|Psemu1|1112|gm1.769_g	PSNMU-V1.4_AUG-EV-PASAV3_0049630.1	0.198404	1.07314	0.184882	6.16e-173	1.95432e-172	Probable elongator complex protein 2
jgi|Psemu1|326576|estExt_fgenesh1_pg.C_3520006	PSNMU-V1.4_AUG-EV-PASAV3_0006510.1	0.246319	1.33254	0.18485	1.74e-114	3.58277e-114
jgi|Psemu1|1726|gm1.1383_g	PSNMU-V1.4_AUG-EV-PASAV3_0106180.1	0.241084	1.30448	0.184812	8.06e-99	1.45382e-98
jgi|Psemu1|290976|fgenesh1_pg.529_#_11	PSNMU-V1.4_AUG-EV-PASAV3_0108030.1	0.192747	1.04415	0.184598	2.46e-39	2.85924e-39
jgi|Psemu1|298843|fgenesh1_pm.594_#_5	PSNMU-V1.4_AUG-EV-PASAV3_0058320.1	0.188161	1.01936	0.184586	9.66e-73	1.40758e-72	Uncharacterized cyclin-like protein ZK353.1
jgi|Psemu1|289998|fgenesh1_pg.384_#_2	PSNMU-V1.4_AUG-EV-PASAV3_0062970.1	0.216046	1.17096	0.184503	1.05e-77	1.58954e-77	Potassium voltage-gated channel subfamily H member 1
jgi|Psemu1|250782|estExt_Genewise1Plus.C_170091	PSNMU-V1.4_AUG-EV-PASAV3_0021450.1	0.240356	1.3036	0.184378	2.15e-79	3.29507e-79	tRNA (guanine-N(7)-)-methyltransferase
jgi|Psemu1|6768|gm1.6425_g	PSNMU-V1.4_AUG-EV-PASAV3_0028070.1	0.440789	2.39253	0.184236	1.01e-243	4.44928e-243
jgi|Psemu1|187566|e_gw1.66.79.1	PSNMU-V1.4_AUG-EV-PASAV3_0123350.1	0.234195	1.27211	0.1841	2.22e-46	2.68418e-46	Elongation factor 1-gamma-A
jgi|Psemu1|323023|estExt_fgenesh1_pg.C_370021	PSNMU-V1.4_AUG-EV-PASAV3_0119920.1	0.339516	1.84497	0.184023	1.19e-271	5.63508e-271
jgi|Psemu1|290564|fgenesh1_pg.467_#_4	PSNMU-V1.4_AUG-EV-PASAV3_0004930.1	0.294238	1.5991	0.184003	9.25e-87	1.5035e-86
jgi|Psemu1|306597|fgenesh1_kg.244_#_15_#_8448_1_CCCI_CCOA_CCOB_CCOC_CFAP_CFAS	PSNMU-V1.4_AUG-EV-PASAV3_0036610.1	0.264345	1.43719	0.183932	5.09e-23	5.48321e-23
jgi|Psemu1|301092|fgenesh1_kg.18_#_29_#_476_1_CCCI_CCOA_CCOB_CCOC_CFAP_CFAS	PSNMU-V1.4_AUG-EV-PASAV3_0087670.1	0.306756	1.66855	0.183846	2.47e-104	4.68219e-104
jgi|Psemu1|69343|estExt_Genemark1.C_6630007	PSNMU-V1.4_AUG-EV-PASAV3_0113680.1	0.24872	1.35459	0.183613	3.94e-62	5.29348e-62
jgi|Psemu1|4572|gm1.4229_g	PSNMU-V1.4_AUG-EV-PASAV3_0024620.1	0.221426	1.20634	0.183552	8.46e-47	1.02596e-46
jgi|Psemu1|313998|fgenesh1_kg.1268_#_2_#_2354_1_CCCI_CCOA_CCOB_CCOC_CFAP_CFAS	PSNMU-V1.4_AUG-EV-PASAV3_0051990.1	0.387146	2.10972	0.183506	7.24e-85	1.16031e-84
jgi|Psemu1|288002|fgenesh1_pg.207_#_1	PSNMU-V1.4_AUG-EV-PASAV3_0092150.1	0.259125	1.41501	0.183125	2.17e-106	4.18145e-106
jgi|Psemu1|291477|fgenesh1_pg.629_#_15	PSNMU-V1.4_AUG-EV-PASAV3_0068410.1	0.196586	1.07417	0.183011	2.36e-111	4.72779e-111
jgi|Psemu1|16937|gm1.16594_g	PSNMU-V1.4_AUG-EV-PASAV3_0103590.1	0.211787	1.15759	0.182955	5.7e-87	9.2822e-87
jgi|Psemu1|40811|gm1.40468_g	PSNMU-V1.4_AUG-EV-PASAV3_0120250.1	0.210548	1.15146	0.182854	8.13e-69	1.14823e-68
jgi|Psemu1|283741|fgenesh1_pg.26_#_41	PSNMU-V1.4_AUG-EV-PASAV3_0094620.1	0.390059	2.13366	0.182812	7.27e-181	2.39803e-180
jgi|Psemu1|317767|estExt_fgenesh1_pm.C_100001	PSNMU-V1.4_AUG-EV-PASAV3_0004190.1	0.269676	1.47567	0.182748	2e-127	4.61293e-127
jgi|Psemu1|302706|fgenesh1_kg.67_#_4_#_8202_0_CCOA602.b1_CCCI_CCOA_CCOB_CCOC_CFAP_CFAS	PSNMU-V1.4_AUG-EV-PASAV3_0003990.1	0.158683	0.868799	0.182647	3.73e-25	4.04617e-25
jgi|Psemu1|8478|gm1.8135_g	PSNMU-V1.4_AUG-EV-PASAV3_0041900.1	0.308877	1.69315	0.182427	9.39e-89	1.54866e-88
jgi|Psemu1|297507|fgenesh1_pm.250_#_3	PSNMU-V1.4_AUG-EV-PASAV3_0000830.1	0.183847	1.00781	0.182422	1.31e-40	1.5314e-40
jgi|Psemu1|235545|estExt_Genewise1.C_260079	PSNMU-V1.4_AUG-EV-PASAV3_0052600.1	0.327099	1.79357	0.182373	5.78e-237	2.49016e-236
jgi|Psemu1|240522|estExt_Genewise1.C_1740029	PSNMU-V1.4_AUG-EV-PASAV3_0036190.1	0.236931	1.29966	0.182302	4.58e-186	1.5573e-185	Extracellular calcium-sensing receptor
jgi|Psemu1|302116|fgenesh1_kg.44_#_17_#_4943_1_CCCI_CCOA_CCOB_CCOC_CFAP_CFAS	PSNMU-V1.4_AUG-EV-PASAV3_0033090.1	0.308507	1.6931	0.182214	1.04e-81	1.62468e-81
jgi|Psemu1|40980|gm1.40637_g	PSNMU-V1.4_AUG-EV-PASAV3_0024020.1	0.269352	1.47869	0.182155	6.7e-79	1.02399e-78
jgi|Psemu1|255899|estExt_Genewise1Plus.C_1450025	PSNMU-V1.4_AUG-EV-PASAV3_0068540.1	0.288676	1.58481	0.182152	0	0
jgi|Psemu1|286314|fgenesh1_pg.110_#_8	PSNMU-V1.4_AUG-EV-PASAV3_0091340.1	0.259933	1.42946	0.181839	1.78e-255	8.06384e-255
jgi|Psemu1|70545|estExt_Genemark1.C_15410003	PSNMU-V1.4_AUG-EV-PASAV3_0120750.1	0.235192	1.29587	0.181494	3.64e-174	1.1658e-173	DnaJ homolog subfamily C member 11
jgi|Psemu1|311441|fgenesh1_kg.719_#_7_#_8542_1_CCCI_CCOA_CCOB_CCOC_CFAP_CFAS	PSNMU-V1.4_AUG-EV-PASAV3_0003670.1	0.229984	1.26921	0.181203	7.45e-57	9.62345e-57
jgi|Psemu1|294548|fgenesh1_pm.11_#_18	PSNMU-V1.4_AUG-EV-PASAV3_0034600.1	0.19055	1.05188	0.181152	1.3e-43	1.54563e-43	Transmembrane protein 18
jgi|Psemu1|287832|fgenesh1_pg.193_#_12	PSNMU-V1.4_AUG-EV-PASAV3_0106420.1	0.282022	1.55693	0.181139	4.63e-57	5.99479e-57
jgi|Psemu1|226573|e_gw1.1754.2.1	PSNMU-V1.4_AUG-EV-PASAV3_0055800.1	0.200699	1.10821	0.181101	2.75e-217	1.09819e-216
jgi|Psemu1|313042|fgenesh1_kg.1004_#_3_#_1519_1_CCCI_CCOA_CCOB_CCOC_CFAP_CFAS	PSNMU-V1.4_AUG-EV-PASAV3_0024910.1	0.354262	1.95655	0.181065	5.87e-104	1.10685e-103
jgi|Psemu1|242090|estExt_Genewise1.C_2440050	PSNMU-V1.4_AUG-EV-PASAV3_0036550.1	0.293015	1.61923	0.18096	3.77e-61	5.02943e-61
jgi|Psemu1|67357|estExt_Genemark1.C_2640039	PSNMU-V1.4_AUG-EV-PASAV3_0042760.1	0.289968	1.60412	0.180764	2e-107	3.88473e-107
jgi|Psemu1|290883|fgenesh1_pg.512_#_5	PSNMU-V1.4_AUG-EV-PASAV3_0019300.1	0.0983205	0.544116	0.180698	7.67e-34	8.66087e-34
jgi|Psemu1|284292|fgenesh1_pg.38_#_22	PSNMU-V1.4_AUG-EV-PASAV3_0039840.1	0.262321	1.45189	0.180675	1.05e-61	1.40758e-61
jgi|Psemu1|16635|gm1.16292_g	PSNMU-V1.4_AUG-EV-PASAV3_0044180.1	0.357897	1.98189	0.180584	4.45e-159	1.28787e-158
jgi|Psemu1|324532|estExt_fgenesh1_pg.C_1250009	PSNMU-V1.4_AUG-EV-PASAV3_0030710.1	0.202108	1.12001	0.180452	8.97e-85	1.43605e-84
jgi|Psemu1|188365|e_gw1.73.120.1	PSNMU-V1.4_AUG-EV-PASAV3_0068650.1	0.232438	1.28882	0.18035	2.36e-65	3.24694e-65	Nicotinamidase 2
jgi|Psemu1|187639|e_gw1.66.118.1	PSNMU-V1.4_AUG-EV-PASAV3_0027500.1	0.157406	0.873152	0.180273	5.27e-17	5.5839e-17	DNA-binding protein HU 2
jgi|Psemu1|236496|estExt_Genewise1.C_410079	PSNMU-V1.4_AUG-EV-PASAV3_0120270.1	0.229595	1.27476	0.180108	3.97e-95	6.93207e-95
jgi|Psemu1|51126|gm1.50783_g	PSNMU-V1.4_AUG-EV-PASAV3_0056430.1	0.328786	1.82593	0.180065	1.1e-185	3.72147e-185
jgi|Psemu1|253824|estExt_Genewise1Plus.C_700085	PSNMU-V1.4_AUG-EV-PASAV3_0055080.1	0.203509	1.13056	0.180007	2.12e-29	2.34072e-29
jgi|Psemu1|257575|estExt_Genewise1Plus.C_2140008	PSNMU-V1.4_AUG-EV-PASAV3_0068310.1	0.211506	1.17609	0.179839	8.96e-86	1.44436e-85
jgi|Psemu1|167895|gw1.776.27.1	PSNMU-V1.4_AUG-EV-PASAV3_0096440.1	0.174983	0.973115	0.179818	9.54e-58	1.2429e-57	Phosphatidate cytidylyltransferase mitochondrial
jgi|Psemu1|320944|estExt_fgenesh1_pm.C_6510006	PSNMU-V1.4_AUG-EV-PASAV3_0000230.1	0.279884	1.55687	0.179774	3.69e-33	4.14817e-33
jgi|Psemu1|287565|fgenesh1_pg.180_#_14	PSNMU-V1.4_AUG-EV-PASAV3_0049790.1	0.35369	1.96753	0.179763	0	0
jgi|Psemu1|221427|e_gw1.1087.13.1	PSNMU-V1.4_AUG-EV-PASAV3_0042890.1	0.287378	1.6005	0.179555	1.73e-65	2.38396e-65
jgi|Psemu1|13572|gm1.13229_g	PSNMU-V1.4_AUG-EV-PASAV3_0058170.1	0.470788	2.62662	0.179237	0	0
jgi|Psemu1|295613|fgenesh1_pm.57_#_9	PSNMU-V1.4_AUG-EV-PASAV3_0044380.1	0.238726	1.33202	0.179221	2.01e-67	2.81131e-67
jgi|Psemu1|323625|estExt_fgenesh1_pg.C_650015	PSNMU-V1.4_AUG-EV-PASAV3_0007690.1	0.216665	1.20901	0.179208	5.2e-236	2.23236e-235	DDB1- and CUL4-associated factor 8-like protein 2
jgi|Psemu1|41911|gm1.41568_g	PSNMU-V1.4_AUG-EV-PASAV3_0079710.1	0.22643	1.26482	0.179021	1.14e-65	1.57308e-65
jgi|Psemu1|57315|gm1.56972_g	PSNMU-V1.4_AUG-EV-PASAV3_0016350.1	0.334144	1.8668	0.178993	1.23e-130	2.90093e-130
jgi|Psemu1|296090|fgenesh1_pm.90_#_1	PSNMU-V1.4_AUG-EV-PASAV3_0055350.1	0.173663	0.970303	0.178978	5.6e-89	9.24594e-89
jgi|Psemu1|298092|fgenesh1_pm.355_#_8	PSNMU-V1.4_AUG-EV-PASAV3_0120510.1	0.188954	1.05598	0.178936	4.89e-195	1.75623e-194
jgi|Psemu1|27766|gm1.27423_g	PSNMU-V1.4_AUG-EV-PASAV3_0006460.1	0.212313	1.18662	0.178923	6.75e-49	8.30875e-49
jgi|Psemu1|293835|fgenesh1_pg.2488_#_2	PSNMU-V1.4_AUG-EV-PASAV3_0022590.1	0.211647	1.18318	0.17888	9.74e-74	1.42919e-73
jgi|Psemu1|293265|fgenesh1_pg.1444_#_1	PSNMU-V1.4_AUG-EV-PASAV3_0091550.1	0.289071	1.6163	0.178847	1.32e-149	3.59225e-149
jgi|Psemu1|305924|fgenesh1_kg.206_#_17_#_685_1_CCCI_CCOA_CCOB_CCOC_CFAP_CFAS	PSNMU-V1.4_AUG-EV-PASAV3_0100200.1	0.320371	1.79211	0.178768	1.05e-57	1.36739e-57
jgi|Psemu1|254244|estExt_Genewise1Plus.C_820028	PSNMU-V1.4_AUG-EV-PASAV3_0108320.1	0.247431	1.38667	0.178436	7.74e-63	1.04544e-62	Neurogenic locus notch homolog protein 1
jgi|Psemu1|66984|estExt_Genemark1.C_2260003	PSNMU-V1.4_AUG-EV-PASAV3_0003200.1	0.307275	1.72234	0.178405	1.15e-93	1.98404e-93
jgi|Psemu1|297837|fgenesh1_pm.300_#_7	PSNMU-V1.4_AUG-EV-PASAV3_0073410.1	0.204702	1.14768	0.178362	3.23e-151	8.88983e-151
jgi|Psemu1|289801|fgenesh1_pg.357_#_7	PSNMU-V1.4_AUG-EV-PASAV3_0060210.1	0.206109	1.15569	0.178344	1.2e-102	2.23494e-102
jgi|Psemu1|325867|estExt_fgenesh1_pg.C_2510007	PSNMU-V1.4_AUG-EV-PASAV3_0097230.1	0.351923	1.97376	0.178301	0	0
jgi|Psemu1|318049|estExt_fgenesh1_pm.C_230003	PSNMU-V1.4_AUG-EV-PASAV3_0120200.1	0.158465	0.889683	0.178114	1.76e-27	1.92606e-27
jgi|Psemu1|185653|e_gw1.48.124.1	PSNMU-V1.4_AUG-EV-PASAV3_0043520.1	0.155453	0.872855	0.178097	1.43e-37	1.64287e-37	NADPH--cytochrome P450 reductase
jgi|Psemu1|326277|estExt_fgenesh1_pg.C_3000012	PSNMU-V1.4_AUG-EV-PASAV3_0073400.1	0.153732	0.863343	0.178066	3.36e-43	3.9847e-43
jgi|Psemu1|242019|estExt_Genewise1.C_2380005	PSNMU-V1.4_AUG-EV-PASAV3_0000400.1	0.283613	1.5934	0.177992	5.8e-78	8.8045e-78
jgi|Psemu1|289992|fgenesh1_pg.383_#_1	PSNMU-V1.4_AUG-EV-PASAV3_0113100.1	0.283911	1.59642	0.177842	3.96e-212	1.54578e-211
jgi|Psemu1|303722|fgenesh1_kg.102_#_10_#_117_1_CCCI_CCOA_CCOB_CCOC_CFAP_CFAS	PSNMU-V1.4_AUG-EV-PASAV3_0079330.1	0.185548	1.04387	0.177751	1.82e-48	2.23439e-48
jgi|Psemu1|68794|estExt_Genemark1.C_5050032	PSNMU-V1.4_AUG-EV-PASAV3_0048670.1	0.266911	1.50182	0.177726	2.42e-65	3.32798e-65
jgi|Psemu1|25877|gm1.25534_g	PSNMU-V1.4_AUG-EV-PASAV3_0032780.1	0.350932	1.97463	0.17772	6.6e-120	1.43189e-119
jgi|Psemu1|322155|estExt_fgenesh1_pg.C_110016	PSNMU-V1.4_AUG-EV-PASAV3_0075770.1	0.178492	1.00447	0.177697	7.19e-146	1.9146e-145	Zinc finger CCCH domain-containing protein 55
jgi|Psemu1|301525|fgenesh1_kg.27_#_14_#_5695_1_CCCI_CCOA_CCOB_CCOC_CFAP_CFAS	PSNMU-V1.4_AUG-EV-PASAV3_0062200.1	0.132527	0.746912	0.177434	7.38e-33	8.28406e-33
jgi|Psemu1|24689|gm1.24346_g	PSNMU-V1.4_AUG-EV-PASAV3_0080190.1	0.282854	1.59446	0.177398	3.65e-102	6.76885e-102
jgi|Psemu1|18998|gm1.18655_g	PSNMU-V1.4_AUG-EV-PASAV3_0073690.1	0.274687	1.5492	0.177308	2.1e-77	3.16723e-77
jgi|Psemu1|199617|e_gw1.234.27.1	PSNMU-V1.4_AUG-EV-PASAV3_0024040.1	0.304973	1.72286	0.177015	2.48e-127	5.71351e-127
jgi|Psemu1|205091|e_gw1.355.58.1	PSNMU-V1.4_AUG-EV-PASAV3_0120520.1	0.170796	0.965212	0.176952	5.11e-36	5.82436e-36
jgi|Psemu1|151962|gw1.1061.16.1	PSNMU-V1.4_AUG-EV-PASAV3_0043800.1	0.275526	1.55718	0.176939	2.34e-49	2.88681e-49
jgi|Psemu1|313759|fgenesh1_kg.1188_#_5_#_4938_1_CCCI_CCOA_CCOB_CCOC_CFAP_CFAS	PSNMU-V1.4_AUG-EV-PASAV3_0051050.1	0.268181	1.51634	0.17686	2.64e-56	3.39861e-56
jgi|Psemu1|189678|e_gw1.87.77.1	PSNMU-V1.4_AUG-EV-PASAV3_0062590.1	0.221623	1.25514	0.176572	5.3e-76	7.90698e-76	Organic cation/carnitine transporter 7
jgi|Psemu1|282876|fgenesh1_pg.9_#_20	PSNMU-V1.4_AUG-EV-PASAV3_0089950.1	0.188698	1.06888	0.176538	0	0
jgi|Psemu1|284554|fgenesh1_pg.44_#_29	PSNMU-V1.4_AUG-EV-PASAV3_0045990.1	0.388237	2.19941	0.176518	2.56914e-322	0	GPI inositol-deacylase
jgi|Psemu1|287204|fgenesh1_pg.158_#_4	PSNMU-V1.4_AUG-EV-PASAV3_0056360.1	0.176442	1.00052	0.17635	6.37e-38	7.33493e-38
jgi|Psemu1|286105|fgenesh1_pg.101_#_33	PSNMU-V1.4_AUG-EV-PASAV3_0114220.1	0.262879	1.49103	0.176307	6.94e-121	1.51705e-120
jgi|Psemu1|314470|fgenesh1_kg.1425_#_1_#_2516_2_CCCI_CCOA_CCOB_CCOC_CFAP_CFAS	PSNMU-V1.4_AUG-EV-PASAV3_0026950.1	0.227618	1.29303	0.176035	4.05e-65	5.55193e-65	Dual specificity protein kinase shkD
jgi|Psemu1|30685|gm1.30342_g	PSNMU-V1.4_AUG-EV-PASAV3_0102390.1	0.238739	1.35676	0.175962	2.01e-196	7.31852e-196
jgi|Psemu1|247528|estExt_Genewise1.C_9800001	PSNMU-V1.4_AUG-EV-PASAV3_0001850.1	0.245371	1.39448	0.175959	2.46e-99	4.46243e-99
jgi|Psemu1|291167|fgenesh1_pg.569_#_2	PSNMU-V1.4_AUG-EV-PASAV3_0080420.1	0.217082	1.23623	0.175601	1.71e-84	2.73042e-84
jgi|Psemu1|30447|gm1.30104_g	PSNMU-V1.4_AUG-EV-PASAV3_0094750.1	0.249056	1.41898	0.175518	3.86e-133	9.28052e-133
jgi|Psemu1|225881|e_gw1.1625.7.1	PSNMU-V1.4_AUG-EV-PASAV3_0077290.1	0.244735	1.39443	0.175509	6.75e-124	1.51258e-123
jgi|Psemu1|196322|e_gw1.180.79.1	PSNMU-V1.4_AUG-EV-PASAV3_0049850.1	0.21483	1.22406	0.175506	4.03e-189	1.39373e-188	NFX1-type zinc finger-containing protein 1
jgi|Psemu1|302718|fgenesh1_kg.67_#_16_#_3051_1_CCCI_CCOA_CCOB_CCOC_CFAP_CFAS	PSNMU-V1.4_AUG-EV-PASAV3_0003740.1	0.0846106	0.482268	0.175443	1.62e-13	1.70311e-13	60S ribosomal protein L28-1
jgi|Psemu1|63986|estExt_Genemark1.C_330026	PSNMU-V1.4_AUG-EV-PASAV3_0106610.1	0.345024	1.9667	0.175433	9.09e-80	1.39807e-79	Ras-related protein Rab-5C
jgi|Psemu1|326096|estExt_fgenesh1_pg.C_2790015	PSNMU-V1.4_AUG-EV-PASAV3_0019770.1	0.262899	1.49958	0.175315	5.05e-189	1.7435e-188
jgi|Psemu1|233518|estExt_Genewise1.C_20025	PSNMU-V1.4_AUG-EV-PASAV3_0102340.1	0.244471	1.39484	0.175268	1.14e-113	2.33072e-113
jgi|Psemu1|18931|gm1.18588_g	PSNMU-V1.4_AUG-EV-PASAV3_0029840.1	0.124231	0.708926	0.175238	8.75e-12	9.18137e-12
jgi|Psemu1|18325|gm1.17982_g	PSNMU-V1.4_AUG-EV-PASAV3_0060300.1	0.355812	2.03172	0.175128	1.46e-125	3.32072e-125
jgi|Psemu1|284445|fgenesh1_pg.42_#_24	PSNMU-V1.4_AUG-EV-PASAV3_0023560.1	0.224816	1.28422	0.175061	9.46e-209	3.6504e-208	40S ribosomal protein S30
jgi|Psemu1|284591|fgenesh1_pg.47_#_30	PSNMU-V1.4_AUG-EV-PASAV3_0067220.1	0.226258	1.2928	0.175014	1.05e-111	2.10974e-111	Receptor expression-enhancing protein 5
jgi|Psemu1|327631|estExt_fgenesh1_pg.C_6050003	PSNMU-V1.4_AUG-EV-PASAV3_0039130.1	0.175336	1.00231	0.174931	1.02e-134	2.48987e-134
jgi|Psemu1|257598|estExt_Genewise1Plus.C_2140069	PSNMU-V1.4_AUG-EV-PASAV3_0068190.1	0.196803	1.12578	0.174814	1.27e-47	1.55163e-47
jgi|Psemu1|293543|fgenesh1_pg.1815_#_3	PSNMU-V1.4_AUG-EV-PASAV3_0045430.1	0.242035	1.38454	0.174813	6.45e-146	1.7183e-145
jgi|Psemu1|66486|estExt_Genemark1.C_1820035	PSNMU-V1.4_AUG-EV-PASAV3_0054450.1	0.197124	1.12881	0.174629	4.71e-120	1.02258e-119
jgi|Psemu1|314765|fgenesh1_kg.1515_#_1_#_5988_1_CCCI_CCOA_CCOB_CCOC_CFAP_CFAS	PSNMU-V1.4_AUG-EV-PASAV3_0019910.1	0.176181	1.00892	0.174623	5.98e-50	7.39998e-50	UPF0246 protein AM1_4276
jgi|Psemu1|193288|e_gw1.134.16.1	PSNMU-V1.4_AUG-EV-PASAV3_0081850.1	0.22666	1.2985	0.174556	3.84e-57	4.97617e-57
jgi|Psemu1|188032|e_gw1.70.38.1	PSNMU-V1.4_AUG-EV-PASAV3_0055050.1	0.25751	1.4753	0.174548	4.56e-100	8.33915e-100
jgi|Psemu1|180362|e_gw1.13.82.1	PSNMU-V1.4_AUG-EV-PASAV3_0003450.1	0.261819	1.50034	0.174506	4.19e-98	7.49972e-98
jgi|Psemu1|217149|e_gw1.817.2.1	PSNMU-V1.4_AUG-EV-PASAV3_0036620.1	0.324388	1.86295	0.174126	2.5e-58	3.27538e-58
jgi|Psemu1|300026|fgenesh1_pm.2544_#_1	PSNMU-V1.4_AUG-EV-PASAV3_0100130.1	0.193472	1.11111	0.174125	2.88e-88	4.72803e-88
jgi|Psemu1|303835|fgenesh1_kg.108_#_13_#_5881_1_CCCI_CCOA_CCOB_CCOC_CFAP_CFAS	PSNMU-V1.4_AUG-EV-PASAV3_0027210.1	0.256175	1.47173	0.174064	2.13e-47	2.59815e-47
jgi|Psemu1|245784|estExt_Genewise1.C_5880032	PSNMU-V1.4_AUG-EV-PASAV3_0076750.1	0.193491	1.11253	0.17392	3.12e-42	3.67565e-42	Protein N-lysine methyltransferase METTL21A
jgi|Psemu1|18847|gm1.18504_g	PSNMU-V1.4_AUG-EV-PASAV3_0082240.1	0.221216	1.27213	0.173894	5.38e-127	1.23618e-126
jgi|Psemu1|192283|e_gw1.121.5.1	PSNMU-V1.4_AUG-EV-PASAV3_0095990.1	0.234654	1.34986	0.173836	3.92e-84	6.24277e-84
jgi|Psemu1|1976|gm1.1633_g	PSNMU-V1.4_AUG-EV-PASAV3_0090060.1	0.150226	0.864255	0.173821	1.89e-90	3.16531e-90
jgi|Psemu1|294376|fgenesh1_pm.6_#_4	PSNMU-V1.4_AUG-EV-PASAV3_0019070.1	0.270273	1.55599	0.173699	7.55e-72	1.09278e-71	Ubiquitin-like-conjugating enzyme ATG10
jgi|Psemu1|285330|fgenesh1_pg.70_#_17	PSNMU-V1.4_AUG-EV-PASAV3_0101420.1	0.188792	1.08702	0.173679	3.39e-88	5.55927e-88
jgi|Psemu1|4974|gm1.4631_g	PSNMU-V1.4_AUG-EV-PASAV3_0010270.1	0.254332	1.4646	0.173653	3.54e-76	5.29298e-76
jgi|Psemu1|318884|estExt_fgenesh1_pm.C_900006	PSNMU-V1.4_AUG-EV-PASAV3_0055240.1	0.257475	1.4828	0.173641	5.57e-138	1.3933e-137
jgi|Psemu1|181908|e_gw1.21.13.1	PSNMU-V1.4_AUG-EV-PASAV3_0005350.1	0.101514	0.585183	0.173475	1.55e-44	1.85304e-44	Ubiquitin carboxyl-terminal hydrolase 23
jgi|Psemu1|308731|fgenesh1_kg.406_#_6_#_1826_1_CCCI_CCOA_CCOB_CCOC_CFAP_CFAS	PSNMU-V1.4_AUG-EV-PASAV3_0087960.1	0.33115	1.90944	0.173428	1.92e-37	2.20373e-37
jgi|Psemu1|320233|estExt_fgenesh1_pm.C_3340004	PSNMU-V1.4_AUG-EV-PASAV3_0078340.1	0.118811	0.685459	0.173331	7.21e-22	7.73128e-22	Mannose-6-phosphate isomerase 2
jgi|Psemu1|218340|e_gw1.881.14.1	PSNMU-V1.4_AUG-EV-PASAV3_0044930.1	0.205077	1.18346	0.173286	8.2e-115	1.69881e-114
jgi|Psemu1|256905|estExt_Genewise1Plus.C_1850026	PSNMU-V1.4_AUG-EV-PASAV3_0073730.1	0.27005	1.55864	0.17326	0	0
jgi|Psemu1|295230|fgenesh1_pm.35_#_5	PSNMU-V1.4_AUG-EV-PASAV3_0079850.1	0.264944	1.52923	0.173253	4.64e-254	2.08955e-253
jgi|Psemu1|185466|e_gw1.44.79.1	PSNMU-V1.4_AUG-EV-PASAV3_0033110.1	0.323923	1.87031	0.173192	0	0
jgi|Psemu1|306155|fgenesh1_kg.219_#_27_#_3444_1_CCCI_CCOA_CCOB_CCOC_CFAP_CFAS	PSNMU-V1.4_AUG-EV-PASAV3_0070970.1	0.195996	1.13184	0.173165	3.25e-34	3.67945e-34
jgi|Psemu1|12799|gm1.12456_g	PSNMU-V1.4_AUG-EV-PASAV3_0020930.1	0.248052	1.43357	0.173031	4.66e-112	9.3881e-112
jgi|Psemu1|195028|e_gw1.160.106.1	PSNMU-V1.4_AUG-EV-PASAV3_0027830.1	0.191162	1.10577	0.172877	1.48e-59	1.95507e-59	Phycoerythrobilin ferredoxin oxidoreductase
jgi|Psemu1|294799|fgenesh1_pm.19_#_57	PSNMU-V1.4_AUG-EV-PASAV3_0078150.1	0.244398	1.41478	0.172746	5.72e-143	1.49172e-142
jgi|Psemu1|264520|estExt_Genewise1Plus.C_14720008	PSNMU-V1.4_AUG-EV-PASAV3_0031450.1	0.34537	2.00124	0.172578	4.43e-50	5.4864e-50	Cyclin-B1-5
jgi|Psemu1|256406|estExt_Genewise1Plus.C_1670016	PSNMU-V1.4_AUG-EV-PASAV3_0103660.1	0.222815	1.29164	0.172506	7.92e-76	1.17896e-75
jgi|Psemu1|309497|fgenesh1_kg.478_#_7_#_2502_1_CCCI_CCOA_CCOB_CCOC_CFAP_CFAS	PSNMU-V1.4_AUG-EV-PASAV3_0005690.1	0.229184	1.32871	0.172486	4.79e-44	5.70511e-44	DnaJ homolog subfamily B member 11
jgi|Psemu1|32545|gm1.32202_g	PSNMU-V1.4_AUG-EV-PASAV3_0048280.1	0.244476	1.41887	0.172303	2.15e-136	5.29728e-136
jgi|Psemu1|292505|fgenesh1_pg.937_#_2	PSNMU-V1.4_AUG-EV-PASAV3_0052500.1	0.177454	1.03035	0.172227	1.05e-94	1.82921e-94
jgi|Psemu1|297306|fgenesh1_pm.219_#_4	PSNMU-V1.4_AUG-EV-PASAV3_0125090.1	0.221514	1.28628	0.172213	2.44e-230	1.025e-229	DnAJ-like protein slr0093
jgi|Psemu1|64964|estExt_Genemark1.C_730055	PSNMU-V1.4_AUG-EV-PASAV3_0097680.1	0.138857	0.806765	0.172115	1.81e-53	2.29456e-53
jgi|Psemu1|211956|e_gw1.573.6.1	PSNMU-V1.4_AUG-EV-PASAV3_0100030.1	0.138726	0.806053	0.172105	6.17e-24	6.66795e-24
jgi|Psemu1|202646|e_gw1.295.27.1	PSNMU-V1.4_AUG-EV-PASAV3_0111410.1	0.233425	1.35652	0.172076	2.22e-43	2.63636e-43
jgi|Psemu1|165034|gw1.1990.12.1	PSNMU-V1.4_AUG-EV-PASAV3_0084460.1	0.220523	1.28158	0.172071	1.59e-161	4.6752e-161
jgi|Psemu1|295620|fgenesh1_pm.57_#_16	PSNMU-V1.4_AUG-EV-PASAV3_0124220.1	0.232833	1.35474	0.171866	8.9e-115	1.84257e-114	Kynurenine 3-monooxygenase
jgi|Psemu1|190850|e_gw1.101.116.1	PSNMU-V1.4_AUG-EV-PASAV3_0021060.1	0.236001	1.37364	0.171806	7.24e-156	2.05801e-155
jgi|Psemu1|300788|fgenesh1_kg.12_#_38_#_1037_1_CCCI_CCOA_CCOB_CCOC_CFAP_CFAS	PSNMU-V1.4_AUG-EV-PASAV3_0075030.1	0.187838	1.09456	0.171609	9.68e-43	1.14328e-42
jgi|Psemu1|292263|fgenesh1_pg.849_#_3	PSNMU-V1.4_AUG-EV-PASAV3_0085670.1	0.338895	1.97535	0.171562	7.4e-99	1.33557e-98
jgi|Psemu1|301606|fgenesh1_kg.28_#_42_#_6481_1_CCCI_CCOA_CCOB_CCOC_CFAP_CFAS	PSNMU-V1.4_AUG-EV-PASAV3_0108980.1	0.106124	0.618575	0.171561	1.78e-12	1.87002e-12
jgi|Psemu1|321121|estExt_fgenesh1_pm.C_8120001	PSNMU-V1.4_AUG-EV-PASAV3_0112280.1	0.303605	1.76998	0.17153	7.66e-172	2.41505e-171
jgi|Psemu1|216274|e_gw1.768.11.1	PSNMU-V1.4_AUG-EV-PASAV3_0094350.1	0.102653	0.598928	0.171395	6.8e-28	7.4537e-28
jgi|Psemu1|16885|gm1.16542_g	PSNMU-V1.4_AUG-EV-PASAV3_0018970.1	0.301604	1.76037	0.17133	1.75e-82	2.74586e-82
jgi|Psemu1|237202|estExt_Genewise1.C_570043	PSNMU-V1.4_AUG-EV-PASAV3_0090160.1	0.196016	1.14486	0.171214	2.12e-257	9.67639e-257
jgi|Psemu1|237498|estExt_Genewise1.C_640008	PSNMU-V1.4_AUG-EV-PASAV3_0030410.1	0.203543	1.18939	0.171133	5.44e-141	1.39708e-140	Protein LAS1
jgi|Psemu1|304437|fgenesh1_kg.135_#_1_#_3905_1_CCCI_CCOA_CCOB_CCOC_CFAP_CFAS	PSNMU-V1.4_AUG-EV-PASAV3_0112650.1	0.205231	1.1993	0.171126	8.46e-51	1.0529e-50
jgi|Psemu1|327480|estExt_fgenesh1_pg.C_5590002	PSNMU-V1.4_AUG-EV-PASAV3_0061300.1	0.17251	1.00839	0.171075	1.18e-116	2.48365e-116
jgi|Psemu1|32005|gm1.31662_g	PSNMU-V1.4_AUG-EV-PASAV3_0118040.1	0.277541	1.62287	0.171018	7.92e-122	1.74384e-121
jgi|Psemu1|262762|estExt_Genewise1Plus.C_7670023	PSNMU-V1.4_AUG-EV-PASAV3_0088990.1	0.22203	1.29898	0.170926	1.52e-82	2.38745e-82
jgi|Psemu1|255386|estExt_Genewise1Plus.C_1240047	PSNMU-V1.4_AUG-EV-PASAV3_0082100.1	0.104377	0.610826	0.170879	8.92e-26	9.6969e-26	Uncharacterized protein sll1483
jgi|Psemu1|263184|estExt_Genewise1Plus.C_8550018	PSNMU-V1.4_AUG-EV-PASAV3_0114510.1	0.28809	1.68679	0.170792	1.21353e-317	0	Chromodomain-helicase-DNA-binding protein 5
jgi|Psemu1|323272|estExt_fgenesh1_pg.C_480028	PSNMU-V1.4_AUG-EV-PASAV3_0028420.1	0.300802	1.76131	0.170783	7.25e-215	2.86692e-214
jgi|Psemu1|763|gm1.420_g	PSNMU-V1.4_AUG-EV-PASAV3_0117640.1	0.291696	1.70836	0.170746	5.96e-131	1.41169e-130
jgi|Psemu1|307069|fgenesh1_kg.277_#_2_#_1914_1_CCCI_CCOA_CCOB_CCOC_CFAP_CFAS	PSNMU-V1.4_AUG-EV-PASAV3_0100080.1	0.189936	1.11266	0.170705	1.22e-60	1.62399e-60
jgi|Psemu1|285291|fgenesh1_pg.68_#_32	PSNMU-V1.4_AUG-EV-PASAV3_0051410.1	0.147787	0.865982	0.170658	7.13e-60	9.44542e-60	Protein ApaG
jgi|Psemu1|322954|estExt_fgenesh1_pg.C_340064	PSNMU-V1.4_AUG-EV-PASAV3_0081490.1	0.170402	0.999392	0.170505	1.33e-87	2.17578e-87
jgi|Psemu1|325234|estExt_fgenesh1_pg.C_1840012	PSNMU-V1.4_AUG-EV-PASAV3_0029990.1	0.235932	1.38443	0.170418	2.15e-44	2.56831e-44
jgi|Psemu1|295055|fgenesh1_pm.28_#_26	PSNMU-V1.4_AUG-EV-PASAV3_0108840.1	0.175441	1.03032	0.170278	1.46e-30	1.62115e-30
jgi|Psemu1|35436|gm1.35093_g	PSNMU-V1.4_AUG-EV-PASAV3_0072270.1	0.274837	1.61423	0.170258	2.99e-153	8.3237e-153
jgi|Psemu1|66685|estExt_Genemark1.C_1980041	PSNMU-V1.4_AUG-EV-PASAV3_0093290.1	0.144342	0.847906	0.170233	7.79e-51	9.69913e-51
jgi|Psemu1|252370|estExt_Genewise1Plus.C_390065	PSNMU-V1.4_AUG-EV-PASAV3_0066920.1	0.174808	1.02751	0.170128	5.1e-112	1.02677e-111
jgi|Psemu1|209311|e_gw1.485.18.1	PSNMU-V1.4_AUG-EV-PASAV3_0105470.1	0.241099	1.41778	0.170053	7.38e-86	1.19061e-85
jgi|Psemu1|70839|estExt_Genemark1.C_23450003	PSNMU-V1.4_AUG-EV-PASAV3_0103560.1	0.283472	1.6686	0.169886	1.38e-220	5.59564e-220
jgi|Psemu1|311451|fgenesh1_kg.721_#_5_#_1545_1_CCCI_CCOA_CCOB_CCOC_CFAP_CFAS	PSNMU-V1.4_AUG-EV-PASAV3_0088870.1	0.290066	1.70887	0.169742	1.33e-51	1.66586e-51
jgi|Psemu1|290807|fgenesh1_pg.500_#_12	PSNMU-V1.4_AUG-EV-PASAV3_0061250.1	0.207058	1.21993	0.169729	1.95e-175	6.28518e-175
jgi|Psemu1|65388|estExt_Genemark1.C_990073	PSNMU-V1.4_AUG-EV-PASAV3_0008970.1	0.242578	1.42927	0.169722	4.53e-139	1.14258e-138
jgi|Psemu1|9199|gm1.8856_g	PSNMU-V1.4_AUG-EV-PASAV3_0120940.1	0.205692	1.2124	0.169657	1.11e-114	2.29491e-114
jgi|Psemu1|320427|estExt_fgenesh1_pm.C_3970001	PSNMU-V1.4_AUG-EV-PASAV3_0120610.1	0.247088	1.45657	0.169637	4.34e-43	5.14389e-43
jgi|Psemu1|70264|estExt_Genemark1.C_11710002	PSNMU-V1.4_AUG-EV-PASAV3_0096580.1	0.349327	2.06037	0.169546	0	0
jgi|Psemu1|124855|gw1.36.51.1	PSNMU-V1.4_AUG-EV-PASAV3_0071200.1	0.501337	2.95758	0.169509	0	0
jgi|Psemu1|52819|gm1.52476_g	PSNMU-V1.4_AUG-EV-PASAV3_0007890.1	0.157799	0.931003	0.169494	4.12e-49	5.07966e-49	Retinol dehydrogenase 14
jgi|Psemu1|11613|gm1.11270_g	PSNMU-V1.4_AUG-EV-PASAV3_0082370.1	0.283328	1.67269	0.169384	1.02e-106	1.9686e-106
jgi|Psemu1|326351|estExt_fgenesh1_pg.C_3090016	PSNMU-V1.4_AUG-EV-PASAV3_0116500.1	0.18949	1.11876	0.169374	1.15e-97	2.05234e-97
jgi|Psemu1|320688|estExt_fgenesh1_pm.C_5120011	PSNMU-V1.4_AUG-EV-PASAV3_0027120.1	0.211781	1.25041	0.16937	1.08e-107	2.10044e-107	Beta-galactosidase 11
jgi|Psemu1|325782|estExt_fgenesh1_pg.C_2410003	PSNMU-V1.4_AUG-EV-PASAV3_0006710.1	0.280974	1.65943	0.16932	4.51e-109	8.86796e-109
jgi|Psemu1|286300|fgenesh1_pg.109_#_13	PSNMU-V1.4_AUG-EV-PASAV3_0035050.1	0.313765	1.85408	0.16923	1.29e-68	1.81895e-68
jgi|Psemu1|260797|estExt_Genewise1Plus.C_4620015	PSNMU-V1.4_AUG-EV-PASAV3_0031030.1	0.220802	1.30522	0.169168	7.38e-114	1.51138e-113	Ankyrin-3
jgi|Psemu1|323513|estExt_fgenesh1_pg.C_590018	PSNMU-V1.4_AUG-EV-PASAV3_0053660.1	0.35371	2.09123	0.16914	0	0
jgi|Psemu1|221538|e_gw1.1100.1.1	PSNMU-V1.4_AUG-EV-PASAV3_0069800.1	0.243915	1.44389	0.168929	4.48e-84	7.12898e-84
jgi|Psemu1|297646|fgenesh1_pm.272_#_2	PSNMU-V1.4_AUG-EV-PASAV3_0037370.1	0.218954	1.2963	0.168907	5.19e-42	6.10719e-42
jgi|Psemu1|29027|gm1.28684_g	PSNMU-V1.4_AUG-EV-PASAV3_0051800.1	0.343601	2.03515	0.168834	0	0
jgi|Psemu1|312610|fgenesh1_kg.908_#_1_#_10941_1_CCCI_CCOA_CCOB_CCOC_CFAP_CFAS	PSNMU-V1.4_AUG-EV-PASAV3_0000880.1	0.149823	0.88782	0.168753	9.38e-31	1.04249e-30
jgi|Psemu1|47157|gm1.46814_g	PSNMU-V1.4_AUG-EV-PASAV3_0097040.1	0.34723	2.05765	0.16875	0	0
jgi|Psemu1|325743|estExt_fgenesh1_pg.C_2350013	PSNMU-V1.4_AUG-EV-PASAV3_0017720.1	0.246274	1.45947	0.168742	3.87e-36	4.41849e-36	Glutaredoxin-C1
jgi|Psemu1|201671|e_gw1.277.54.1	PSNMU-V1.4_AUG-EV-PASAV3_0022360.1	0.301409	1.78794	0.16858	0	0
jgi|Psemu1|24374|gm1.24031_g	PSNMU-V1.4_AUG-EV-PASAV3_0019680.1	0.426267	2.53117	0.168407	1.86e-45	2.23421e-45
jgi|Psemu1|241596|estExt_Genewise1.C_2150025	PSNMU-V1.4_AUG-EV-PASAV3_0111140.1	0.253185	1.50363	0.168383	5.81e-73	8.48014e-73
jgi|Psemu1|204352|e_gw1.337.44.1	PSNMU-V1.4_AUG-EV-PASAV3_0020640.1	0.255606	1.52028	0.168131	1.14e-103	2.14626e-103	UPF0489 protein C5orf22 homolog
jgi|Psemu1|313471|fgenesh1_kg.1102_#_3_#_1873_1_CCCI_CCOA_CCOB_CCOC_CFAP_CFAS	PSNMU-V1.4_AUG-EV-PASAV3_0025380.1	0.0485242	0.288685	0.168087	2.03e-08	2.11399e-08	40S ribosomal protein S24-B
jgi|Psemu1|42801|gm1.42458_g	PSNMU-V1.4_AUG-EV-PASAV3_0044950.1	0.248599	1.47959	0.168018	2.68e-96	4.71898e-96
jgi|Psemu1|64553|estExt_Genemark1.C_560087	PSNMU-V1.4_AUG-EV-PASAV3_0041820.1	0.218953	1.30476	0.167811	3.1e-71	4.46984e-71
jgi|Psemu1|325295|estExt_fgenesh1_pg.C_1900004	PSNMU-V1.4_AUG-EV-PASAV3_0080010.1	0.186356	1.11068	0.167785	5.75e-43	6.80708e-43
jgi|Psemu1|261206|estExt_Genewise1Plus.C_5000017	PSNMU-V1.4_AUG-EV-PASAV3_0054790.1	0.211983	1.264	0.167708	1.5e-53	1.90236e-53	Caltractin ICL1f
jgi|Psemu1|324944|estExt_fgenesh1_pg.C_1600012	PSNMU-V1.4_AUG-EV-PASAV3_0027730.1	0.166695	0.994236	0.167661	0	0
jgi|Psemu1|260524|estExt_Genewise1Plus.C_4290011	PSNMU-V1.4_AUG-EV-PASAV3_0047650.1	0.192154	1.14619	0.167645	0	0
jgi|Psemu1|22560|gm1.22217_g	PSNMU-V1.4_AUG-EV-PASAV3_0094100.1	0.206578	1.23289	0.167556	2.32e-33	2.61097e-33
jgi|Psemu1|304844|fgenesh1_kg.156_#_1_#_5068_1_CCCI_CCOA_CCOB_CCOC_CFAP_CFAS	PSNMU-V1.4_AUG-EV-PASAV3_0077140.1	0.230174	1.37566	0.167318	4.98e-62	6.68482e-62	CAAX prenyl protease 2
jgi|Psemu1|285671|fgenesh1_pg.82_#_12	PSNMU-V1.4_AUG-EV-PASAV3_0108310.1	0.179719	1.07445	0.167266	1.75e-99	3.17734e-99
jgi|Psemu1|35549|gm1.35206_g	PSNMU-V1.4_AUG-EV-PASAV3_0118870.1	0.208635	1.24745	0.16725	1.51e-20	1.61347e-20
jgi|Psemu1|306079|fgenesh1_kg.215_#_6_#_4136_1_CCCI_CCOA_CCOB_CCOC_CFAP_CFAS	PSNMU-V1.4_AUG-EV-PASAV3_0010700.1	0.338251	2.02395	0.167125	6.15e-198	2.2555e-197
jgi|Psemu1|288120|fgenesh1_pg.213_#_8	PSNMU-V1.4_AUG-EV-PASAV3_0034970.1	0.154196	0.922937	0.167071	7.29e-29	8.02125e-29
jgi|Psemu1|207142|e_gw1.415.43.1	PSNMU-V1.4_AUG-EV-PASAV3_0028830.1	0.18101	1.08487	0.166849	9.74e-50	1.20356e-49
jgi|Psemu1|9235|gm1.8892_g	PSNMU-V1.4_AUG-EV-PASAV3_0123900.1	0.30725	1.84201	0.166801	4.34e-106	8.33907e-106
jgi|Psemu1|301522|fgenesh1_kg.27_#_11_#_5483_1_CCCI_CCOA_CCOB_CCOC_CFAP_CFAS	PSNMU-V1.4_AUG-EV-PASAV3_0062140.1	0.208892	1.25259	0.166768	5.76e-66	7.95903e-66	Putative 4-hydroxy-4-methyl-2-oxoglutarate aldolase
jgi|Psemu1|159425|gw1.82.80.1	PSNMU-V1.4_AUG-EV-PASAV3_0009130.1	0.186742	1.12024	0.166699	1.33e-37	1.52828e-37
jgi|Psemu1|257854|estExt_Genewise1Plus.C_2290002	PSNMU-V1.4_AUG-EV-PASAV3_0008560.1	0.322392	1.93425	0.166675	2.24e-106	4.31497e-106
jgi|Psemu1|327170|estExt_fgenesh1_pg.C_4770010	PSNMU-V1.4_AUG-EV-PASAV3_0024360.1	0.29908	1.79512	0.166607	2.37e-217	9.47063e-217	Glucosidase 2 subunit beta
jgi|Psemu1|64647|estExt_Genemark1.C_590038	PSNMU-V1.4_AUG-EV-PASAV3_0053670.1	0.372456	2.2357	0.166595	1.25e-174	4.01828e-174
jgi|Psemu1|297439|fgenesh1_pm.238_#_5	PSNMU-V1.4_AUG-EV-PASAV3_0069010.1	0.244027	1.4652	0.166549	3.91e-47	4.76075e-47
jgi|Psemu1|300662|fgenesh1_kg.10_#_3_#_2233_1_CCCI_CCOA_CCOB_CCOC_CFAP_CFAS	PSNMU-V1.4_AUG-EV-PASAV3_0004220.1	0.0751918	0.451551	0.166519	1.87e-27	2.0457e-27	Guanine nucleotide-binding protein subunit beta-2-like 1
jgi|Psemu1|288757|fgenesh1_pg.260_#_8	PSNMU-V1.4_AUG-EV-PASAV3_0084380.1	0.208139	1.25063	0.166426	2.86e-65	3.9295e-65
jgi|Psemu1|309322|fgenesh1_kg.462_#_9_#_3440_1_CCCI_CCOA_CCOB_CCOC_CFAP_CFAS	PSNMU-V1.4_AUG-EV-PASAV3_0031910.1	0.200576	1.20528	0.166415	5.93e-47	7.20292e-47
jgi|Psemu1|313986|fgenesh1_kg.1257_#_1_#_5145_1_CCCI_CCOA_CCOB_CCOC_CFAP_CFAS	PSNMU-V1.4_AUG-EV-PASAV3_0027490.1	0.244614	1.47063	0.166333	3.11e-89	5.15303e-89	14 kDa zinc-binding protein
jgi|Psemu1|46971|gm1.46628_g	PSNMU-V1.4_AUG-EV-PASAV3_0052460.1	0.151665	0.911892	0.16632	1.06e-55	1.36141e-55
jgi|Psemu1|53319|gm1.52976_g	PSNMU-V1.4_AUG-EV-PASAV3_0102800.1	0.32756	1.97047	0.166235	8.92e-195	3.19414e-194
jgi|Psemu1|68323|estExt_Genemark1.C_4060011	PSNMU-V1.4_AUG-EV-PASAV3_0087990.1	0.178044	1.07172	0.166129	5.14e-149	1.39255e-148	Transmembrane anterior posterior transformation protein 1 homolog
jgi|Psemu1|290209|fgenesh1_pg.412_#_17	PSNMU-V1.4_AUG-EV-PASAV3_0064350.1	0.221125	1.33124	0.166105	3.92e-58	5.12362e-58
jgi|Psemu1|33395|gm1.33052_g	PSNMU-V1.4_AUG-EV-PASAV3_0010810.1	0.3245	1.95587	0.165911	3.83e-293	1.90433e-292
jgi|Psemu1|288269|fgenesh1_pg.222_#_3	PSNMU-V1.4_AUG-EV-PASAV3_0124240.1	0.237829	1.43551	0.165676	8.98e-26	9.76038e-26
jgi|Psemu1|206319|e_gw1.394.39.1	PSNMU-V1.4_AUG-EV-PASAV3_0067760.1	0.209289	1.26413	0.16556	1.07e-139	2.70781e-139	Cytosolic Fe-S cluster assembly factor NAR1 homolog
jgi|Psemu1|326455|estExt_fgenesh1_pg.C_3330013	PSNMU-V1.4_AUG-EV-PASAV3_0087750.1	0.169236	1.02225	0.165552	1.37e-88	2.25581e-88	ABC transporter G family member 7
jgi|Psemu1|295332|fgenesh1_pm.39_#_31	PSNMU-V1.4_AUG-EV-PASAV3_0067050.1	0.159101	0.961618	0.165451	7.59e-60	1.00482e-59
jgi|Psemu1|178557|e_gw1.3.228.1	PSNMU-V1.4_AUG-EV-PASAV3_0002150.1	0.156722	0.947735	0.165365	9.77e-39	1.13079e-38
jgi|Psemu1|290142|fgenesh1_pg.405_#_16	PSNMU-V1.4_AUG-EV-PASAV3_0103950.1	0.21523	1.30159	0.165358	1.31e-143	3.43705e-143
jgi|Psemu1|65065|estExt_Genemark1.C_790037	PSNMU-V1.4_AUG-EV-PASAV3_0033620.1	0.172883	1.04557	0.165348	6.95e-70	9.90571e-70
jgi|Psemu1|290548|fgenesh1_pg.466_#_5	PSNMU-V1.4_AUG-EV-PASAV3_0101760.1	0.198961	1.20527	0.165076	1.18e-78	1.80027e-78
jgi|Psemu1|305632|fgenesh1_kg.189_#_25_#_0_0_CCCI14839.b1_CCCI_CCOA_CCOB_CCOC_CFAP_CFAS	PSNMU-V1.4_AUG-EV-PASAV3_0029270.1	0.154557	0.937453	0.164869	6.32e-13	6.64306e-13
jgi|Psemu1|329237|estExt_fgenesh1_pg.C_28570002	PSNMU-V1.4_AUG-EV-PASAV3_0044130.1	0.428293	2.59849	0.164824	0	0
jgi|Psemu1|327410|estExt_fgenesh1_pg.C_5320002	PSNMU-V1.4_AUG-EV-PASAV3_0107070.1	0.251298	1.52493	0.164793	4.45e-73	6.49981e-73
jgi|Psemu1|234741|estExt_Genewise1.C_150078	PSNMU-V1.4_AUG-EV-PASAV3_0044020.1	0.169962	1.03198	0.164696	9.24e-30	1.02169e-29	Probable nucleoredoxin 1-1
jgi|Psemu1|285208|fgenesh1_pg.66_#_21	PSNMU-V1.4_AUG-EV-PASAV3_0121200.1	0.260655	1.58303	0.164655	6e-141	1.53959e-140
jgi|Psemu1|187560|e_gw1.65.118.1	PSNMU-V1.4_AUG-EV-PASAV3_0007740.1	0.202771	1.23213	0.164569	7.72e-39	8.94205e-39
jgi|Psemu1|180760|e_gw1.14.179.1	PSNMU-V1.4_AUG-EV-PASAV3_0095060.1	0.109907	0.668102	0.164506	1.46e-21	1.56473e-21
jgi|Psemu1|184080|e_gw1.34.74.1	PSNMU-V1.4_AUG-EV-PASAV3_0081530.1	0.171881	1.04506	0.164471	1.21e-136	2.9922e-136
jgi|Psemu1|263528|estExt_Genewise1Plus.C_9420002	PSNMU-V1.4_AUG-EV-PASAV3_0075690.1	0.2569	1.56239	0.164428	1.04e-145	2.76695e-145	Calcium-dependent protein kinase SK5
jgi|Psemu1|69629|estExt_Genemark1.C_7910014	PSNMU-V1.4_AUG-EV-PASAV3_0024010.1	0.356841	2.17136	0.16434	3.14e-88	5.15347e-88
jgi|Psemu1|304649|fgenesh1_kg.145_#_10_#_4886_2_CCCI_CCOA_CCOB_CCOC_CFAP_CFAS	PSNMU-V1.4_AUG-EV-PASAV3_0068630.1	0.147714	0.898866	0.164334	4.28e-15	4.51914e-15
jgi|Psemu1|322650|estExt_fgenesh1_pg.C_260003	PSNMU-V1.4_AUG-EV-PASAV3_0105200.1	0.177002	1.0775	0.16427	1.46e-83	2.31357e-83
jgi|Psemu1|210449|e_gw1.523.28.1	PSNMU-V1.4_AUG-EV-PASAV3_0020700.1	0.172334	1.04948	0.164208	1.02e-105	1.95307e-105
jgi|Psemu1|210091|e_gw1.511.3.1	PSNMU-V1.4_AUG-EV-PASAV3_0060670.1	0.19387	1.18067	0.164203	5.51e-91	9.25863e-91	Quinone oxidoreductase-like protein 2 homolog
jgi|Psemu1|7605|gm1.7262_g	PSNMU-V1.4_AUG-EV-PASAV3_0028530.1	0.181394	1.10493	0.164168	6.7e-98	1.19853e-97
jgi|Psemu1|324993|estExt_fgenesh1_pg.C_1660020	PSNMU-V1.4_AUG-EV-PASAV3_0000630.1	0.266332	1.62282	0.164116	4.96e-145	1.31329e-144
jgi|Psemu1|324533|estExt_fgenesh1_pg.C_1250010	PSNMU-V1.4_AUG-EV-PASAV3_0030720.1	0.215495	1.31343	0.16407	0	0
jgi|Psemu1|235427|estExt_Genewise1.C_230155	PSNMU-V1.4_AUG-EV-PASAV3_0111710.1	0.0715578	0.436301	0.16401	2.17e-10	2.2707e-10	60S ribosomal protein L31
jgi|Psemu1|207353|e_gw1.423.10.1	PSNMU-V1.4_AUG-EV-PASAV3_0042570.1	0.210975	1.28647	0.163995	7.47e-81	1.16038e-80
jgi|Psemu1|302469|fgenesh1_kg.58_#_25_#_2044_1_CCCI_CCOA_CCOB_CCOC_CFAP_CFAS	PSNMU-V1.4_AUG-EV-PASAV3_0101820.1	0.19314	1.17799	0.163957	1.95e-39	2.26777e-39
jgi|Psemu1|221385|e_gw1.1084.13.1	PSNMU-V1.4_AUG-EV-PASAV3_0000900.1	0.411523	2.51013	0.163945	0	0
jgi|Psemu1|297849|fgenesh1_pm.305_#_5	PSNMU-V1.4_AUG-EV-PASAV3_0007090.1	0.280699	1.7126	0.163902	8.36e-159	2.41485e-158
jgi|Psemu1|285058|fgenesh1_pg.62_#_8	PSNMU-V1.4_AUG-EV-PASAV3_0022100.1	0.342391	2.09063	0.163774	0	0
jgi|Psemu1|19944|gm1.19601_g	PSNMU-V1.4_AUG-EV-PASAV3_0098060.1	0.254415	1.55394	0.163723	9.75e-160	2.83526e-159
jgi|Psemu1|201506|e_gw1.273.16.1	PSNMU-V1.4_AUG-EV-PASAV3_0090210.1	0.162939	0.995599	0.16366	7.63e-52	9.56668e-52
jgi|Psemu1|237490|estExt_Genewise1.C_630099	PSNMU-V1.4_AUG-EV-PASAV3_0046920.1	0.231238	1.41332	0.163614	2.15e-89	3.57117e-89	Leucine-rich repeat receptor protein kinase EMS1
jgi|Psemu1|226159|e_gw1.1672.29.1	PSNMU-V1.4_AUG-EV-PASAV3_0097370.1	0.216459	1.32309	0.163602	1.41e-289	6.95937e-289
jgi|Psemu1|306302|fgenesh1_kg.228_#_4_#_4337_2_CCCI_CCOA_CCOB_CCOC_CFAP_CFAS	PSNMU-V1.4_AUG-EV-PASAV3_0042480.1	0.28748	1.75875	0.163456	2.77e-78	4.21652e-78
jgi|Psemu1|68823|estExt_Genemark1.C_5120002	PSNMU-V1.4_AUG-EV-PASAV3_0019350.1	0.240999	1.47482	0.16341	4.48e-139	1.13044e-138
jgi|Psemu1|285630|fgenesh1_pg.79_#_43	PSNMU-V1.4_AUG-EV-PASAV3_0065350.1	0.206756	1.26561	0.163365	2.53e-39	2.94003e-39
jgi|Psemu1|250466|estExt_Genewise1Plus.C_120085	PSNMU-V1.4_AUG-EV-PASAV3_0072740.1	0.207472	1.27168	0.163148	1.94e-103	3.64674e-103
jgi|Psemu1|234483|estExt_Genewise1.C_120009	PSNMU-V1.4_AUG-EV-PASAV3_0025000.1	0.230111	1.41162	0.163011	9.9e-171	3.07966e-170	Unconventional myosin-Vb
jgi|Psemu1|284863|fgenesh1_pg.56_#_45	PSNMU-V1.4_AUG-EV-PASAV3_0093570.1	0.248726	1.52725	0.162859	7.04e-93	1.20397e-92
jgi|Psemu1|150899|gw1.120.88.1	PSNMU-V1.4_AUG-EV-PASAV3_0103720.1	0.162547	0.998845	0.162735	1.09e-56	1.4068e-56
jgi|Psemu1|10037|gm1.9694_g	PSNMU-V1.4_AUG-EV-PASAV3_0047260.1	0.273949	1.68367	0.162709	1.24e-119	2.68158e-119
jgi|Psemu1|248527|estExt_Genewise1.C_15790005	PSNMU-V1.4_AUG-EV-PASAV3_0044610.1	0.128959	0.792682	0.162687	2.64e-21	2.82737e-21	SCF ubiquitin ligase complex protein SKP1a
jgi|Psemu1|318790|estExt_fgenesh1_pm.C_750001	PSNMU-V1.4_AUG-EV-PASAV3_0062050.1	0.13546	0.832675	0.16268	3.51e-69	4.9712e-69
jgi|Psemu1|257722|estExt_Genewise1Plus.C_2200020	PSNMU-V1.4_AUG-EV-PASAV3_0098230.1	0.175246	1.07757	0.162631	1.46e-60	1.94261e-60	Lipase
jgi|Psemu1|150898|gw1.139.84.1	PSNMU-V1.4_AUG-EV-PASAV3_0002830.1	0.169468	1.04216	0.162612	1.95e-145	5.17441e-145
jgi|Psemu1|285851|fgenesh1_pg.91_#_16	PSNMU-V1.4_AUG-EV-PASAV3_0092290.1	0.274449	1.68806	0.162582	8.49e-100	1.54656e-99
jgi|Psemu1|318536|estExt_fgenesh1_pm.C_560014	PSNMU-V1.4_AUG-EV-PASAV3_0041890.1	0.236081	1.45212	0.162577	3.23e-173	1.0269e-172	6-phosphogluconate dehydrogenase decarboxylating
jgi|Psemu1|186866|e_gw1.59.109.1	PSNMU-V1.4_AUG-EV-PASAV3_0053770.1	0.181326	1.11558	0.16254	1.26e-215	5.00534e-215
jgi|Psemu1|257113|estExt_Genewise1Plus.C_1930037	PSNMU-V1.4_AUG-EV-PASAV3_0106390.1	0.179672	1.10544	0.162534	9.18e-51	1.14227e-50
jgi|Psemu1|249277|estExt_Genewise1.C_31930004	PSNMU-V1.4_AUG-EV-PASAV3_0019450.1	0.310625	1.91301	0.162375	3.56e-172	1.12591e-171
jgi|Psemu1|324347|estExt_fgenesh1_pg.C_1090011	PSNMU-V1.4_AUG-EV-PASAV3_0035080.1	0.313665	1.93256	0.162305	2.52e-226	1.04558e-225
jgi|Psemu1|245599|estExt_Genewise1.C_5670017	PSNMU-V1.4_AUG-EV-PASAV3_0054980.1	0.13716	0.845387	0.162245	1.72e-37	1.97492e-37	Metalloendopeptidase OMA1 mitochondrial
jgi|Psemu1|235428|estExt_Genewise1.C_230164	PSNMU-V1.4_AUG-EV-PASAV3_0112070.1	0.289994	1.78943	0.16206	1.24e-264	5.78158e-264
jgi|Psemu1|186195|e_gw1.53.8.1	PSNMU-V1.4_AUG-EV-PASAV3_0023460.1	0.211701	1.30696	0.16198	1.8e-130	4.23866e-130	Methyltransferase-like protein 16
jgi|Psemu1|180740|e_gw1.14.222.1	PSNMU-V1.4_AUG-EV-PASAV3_0029540.1	0.163973	1.01271	0.161915	5.12e-228	2.1331e-227
jgi|Psemu1|201952|e_gw1.282.52.1	PSNMU-V1.4_AUG-EV-PASAV3_0001950.1	0.212056	1.30987	0.161891	2.64e-94	4.58335e-94
jgi|Psemu1|282572|fgenesh1_pg.4_#_35	PSNMU-V1.4_AUG-EV-PASAV3_0036130.1	0.411227	2.54156	0.161801	0	0
jgi|Psemu1|61377|gm1.61034_g	PSNMU-V1.4_AUG-EV-PASAV3_0088810.1	0.245743	1.51905	0.161774	6.67e-131	1.57801e-130
jgi|Psemu1|293721|fgenesh1_pg.2242_#_2	PSNMU-V1.4_AUG-EV-PASAV3_0019970.1	0.199037	1.2307	0.161727	6.14e-110	1.21677e-109	Sulfotransferase family cytosolic 1B member 1
jgi|Psemu1|257439|estExt_Genewise1Plus.C_2100020	PSNMU-V1.4_AUG-EV-PASAV3_0076880.1	0.204887	1.26706	0.161703	6.72e-210	2.59806e-209	Protein transport protein SEC23
jgi|Psemu1|319897|estExt_fgenesh1_pm.C_2470010	PSNMU-V1.4_AUG-EV-PASAV3_0060850.1	0.217793	1.34715	0.161669	8.53e-103	1.59307e-102
jgi|Psemu1|153206|gw1.125.92.1	PSNMU-V1.4_AUG-EV-PASAV3_0065590.1	0.110035	0.680662	0.161659	6.82e-13	7.16738e-13
jgi|Psemu1|66557|estExt_Genemark1.C_1870022	PSNMU-V1.4_AUG-EV-PASAV3_0112870.1	0.286861	1.77476	0.161633	0	0	Polyamine aminopropyltransferase
jgi|Psemu1|296783|fgenesh1_pm.158_#_1	PSNMU-V1.4_AUG-EV-PASAV3_0109540.1	0.302894	1.87502	0.161542	3.15e-206	1.201e-205	Uncharacterized protein MJ1554
jgi|Psemu1|12050|gm1.11707_g	PSNMU-V1.4_AUG-EV-PASAV3_0056170.1	0.190957	1.18214	0.161536	1.09e-109	2.15513e-109
jgi|Psemu1|258235|estExt_Genewise1Plus.C_2500034	PSNMU-V1.4_AUG-EV-PASAV3_0000770.1	0.213001	1.31949	0.161426	2.37e-81	3.69099e-81
jgi|Psemu1|295981|fgenesh1_pm.78_#_9	PSNMU-V1.4_AUG-EV-PASAV3_0058790.1	0.169986	1.05388	0.161295	2.6e-93	4.47421e-93
jgi|Psemu1|155300|gw1.820.25.1	PSNMU-V1.4_AUG-EV-PASAV3_0034170.1	0.185574	1.15071	0.161269	4.77e-53	6.03312e-53	Mitochondrial carnitine/acylcarnitine carrier protein
jgi|Psemu1|324652|estExt_fgenesh1_pg.C_1330009	PSNMU-V1.4_AUG-EV-PASAV3_0036380.1	0.239409	1.48463	0.161259	1.03e-145	2.74154e-145	Uncharacterized protein Mb2023
jgi|Psemu1|194005|e_gw1.145.99.1	PSNMU-V1.4_AUG-EV-PASAV3_0051270.1	0.190098	1.18091	0.160976	3.11e-52	3.91152e-52	Chaperone protein dnaJ 10
jgi|Psemu1|63495|estExt_Genemark1.C_180165	PSNMU-V1.4_AUG-EV-PASAV3_0091850.1	0.323545	2.01063	0.160918	0	0
jgi|Psemu1|324827|estExt_fgenesh1_pg.C_1490007	PSNMU-V1.4_AUG-EV-PASAV3_0008730.1	0.269406	1.67449	0.160888	1.52e-135	3.72689e-135
jgi|Psemu1|286324|fgenesh1_pg.112_#_2	PSNMU-V1.4_AUG-EV-PASAV3_0021910.1	0.21179	1.31741	0.160762	4.01e-127	9.22437e-127
jgi|Psemu1|249596|estExt_Genewise1Plus.C_30055	PSNMU-V1.4_AUG-EV-PASAV3_0002220.1	0.21178	1.31814	0.160666	2.39e-86	3.86916e-86
jgi|Psemu1|184804|e_gw1.39.148.1	PSNMU-V1.4_AUG-EV-PASAV3_0066860.1	0.155923	0.97066	0.160636	1.45e-44	1.73451e-44
jgi|Psemu1|251966|estExt_Genewise1Plus.C_320072	PSNMU-V1.4_AUG-EV-PASAV3_0088650.1	0.273164	1.70101	0.160589	1.16e-158	3.34596e-158
jgi|Psemu1|155560|gw1.2301.6.1	PSNMU-V1.4_AUG-EV-PASAV3_0106030.1	0.297987	1.85642	0.160517	1.35e-68	1.90311e-68	TVP38/TMEM64 family membrane protein slr0305
jgi|Psemu1|7171|gm1.6828_g	PSNMU-V1.4_AUG-EV-PASAV3_0071850.1	0.171878	1.07101	0.160483	1.24e-84	1.98413e-84
jgi|Psemu1|194017|e_gw1.145.21.1	PSNMU-V1.4_AUG-EV-PASAV3_0068520.1	0.166568	1.03818	0.160443	1.8e-113	3.67389e-113
jgi|Psemu1|65757|estExt_Genemark1.C_1250008	PSNMU-V1.4_AUG-EV-PASAV3_0105280.1	0.17049	1.06284	0.160409	1.18e-185	3.9899e-185	Putative endo-1 3(4)-beta-glucanase 2
jgi|Psemu1|287776|fgenesh1_pg.191_#_7	PSNMU-V1.4_AUG-EV-PASAV3_0098820.1	0.346968	2.16312	0.160402	0	0
jgi|Psemu1|227921|e_gw1.2082.10.1	PSNMU-V1.4_AUG-EV-PASAV3_0059900.1	0.189064	1.17884	0.160381	8.59e-130	2.01418e-129	Hybrid signal transduction histidine kinase G
jgi|Psemu1|300475|fgenesh1_kg.6_#_71_#_5667_1_CCCI_CCOA_CCOB_CCOC_CFAP_CFAS	PSNMU-V1.4_AUG-EV-PASAV3_0110130.1	0.17348	1.08183	0.160357	1.2e-48	1.47502e-48
jgi|Psemu1|210739|e_gw1.532.43.1	PSNMU-V1.4_AUG-EV-PASAV3_0107080.1	0.254477	1.58728	0.160323	6.2e-179	2.02745e-178
jgi|Psemu1|284248|fgenesh1_pg.36_#_21	PSNMU-V1.4_AUG-EV-PASAV3_0097360.1	0.395996	2.47231	0.160172	1.36e-90	2.27957e-90
jgi|Psemu1|181371|e_gw1.18.13.1	PSNMU-V1.4_AUG-EV-PASAV3_0041560.1	0.192472	1.20233	0.160083	0	0
jgi|Psemu1|26378|gm1.26035_g	PSNMU-V1.4_AUG-EV-PASAV3_0080130.1	0.238589	1.49247	0.159862	2.91e-117	6.15269e-117
jgi|Psemu1|184336|e_gw1.35.218.1	PSNMU-V1.4_AUG-EV-PASAV3_0079860.1	0.225467	1.41055	0.159843	1.52e-93	2.6209e-93
jgi|Psemu1|302653|fgenesh1_kg.65_#_18_#_5359_1_CCCI_CCOA_CCOB_CCOC_CFAP_CFAS	PSNMU-V1.4_AUG-EV-PASAV3_0033710.1	0.175864	1.10031	0.159832	9.9e-77	1.48537e-76	Retinol dehydrogenase 11
jgi|Psemu1|236975|estExt_Genewise1.C_520013	PSNMU-V1.4_AUG-EV-PASAV3_0119770.1	0.174399	1.09117	0.159827	6.09e-84	9.6808e-84
jgi|Psemu1|313015|fgenesh1_kg.999_#_5_#_8201_1_CCCI_CCOA_CCOB_CCOC_CFAP_CFAS	PSNMU-V1.4_AUG-EV-PASAV3_0119880.1	0.441493	2.76358	0.159754	0	0
jgi|Psemu1|319658|estExt_fgenesh1_pm.C_2030010	PSNMU-V1.4_AUG-EV-PASAV3_0004350.1	0.157897	0.988988	0.159655	1.31e-42	1.54661e-42
jgi|Psemu1|40429|gm1.40086_g	PSNMU-V1.4_AUG-EV-PASAV3_0091580.1	0.213139	1.33521	0.159629	4.39e-45	5.26383e-45
jgi|Psemu1|326213|estExt_fgenesh1_pg.C_2900019	PSNMU-V1.4_AUG-EV-PASAV3_0051870.1	0.456248	2.8586	0.159606	0	0
jgi|Psemu1|284309|fgenesh1_pg.39_#_1	PSNMU-V1.4_AUG-EV-PASAV3_0066620.1	0.201713	1.26404	0.159577	0	0
jgi|Psemu1|242923|estExt_Genewise1.C_2900032	PSNMU-V1.4_AUG-EV-PASAV3_0007160.1	0.202699	1.27092	0.15949	4.16e-60	5.51696e-60
jgi|Psemu1|291640|fgenesh1_pg.665_#_5	PSNMU-V1.4_AUG-EV-PASAV3_0083780.1	0.206035	1.29214	0.159453	1.34e-73	1.96387e-73
jgi|Psemu1|326237|estExt_fgenesh1_pg.C_2940017	PSNMU-V1.4_AUG-EV-PASAV3_0037250.1	0.177668	1.11458	0.159404	6.88e-61	9.16628e-61
jgi|Psemu1|300748|fgenesh1_kg.11_#_43_#_10101_1_CCCI_CCOA_CCOB_CCOC_CFAP_CFAS	PSNMU-V1.4_AUG-EV-PASAV3_0085130.1	0.204842	1.28528	0.159375	9.37e-39	1.08491e-38
jgi|Psemu1|3337|gm1.2994_g	PSNMU-V1.4_AUG-EV-PASAV3_0088230.1	0.302308	1.89767	0.159305	1.58e-114	3.25774e-114
jgi|Psemu1|328156|estExt_fgenesh1_pg.C_8330009	PSNMU-V1.4_AUG-EV-PASAV3_0092670.1	0.19764	1.24065	0.159304	2.09e-96	3.68652e-96
jgi|Psemu1|322922|estExt_fgenesh1_pg.C_340018	PSNMU-V1.4_AUG-EV-PASAV3_0078040.1	0.246973	1.55036	0.159301	1.5e-56	1.93431e-56
jgi|Psemu1|41881|gm1.41538_g	PSNMU-V1.4_AUG-EV-PASAV3_0092690.1	0.253944	1.59421	0.159292	4.77e-113	9.69666e-113
jgi|Psemu1|225330|e_gw1.1550.14.1	PSNMU-V1.4_AUG-EV-PASAV3_0115160.1	0.197357	1.23945	0.15923	6.77e-137	1.68031e-136
jgi|Psemu1|15097|gm1.14754_g	PSNMU-V1.4_AUG-EV-PASAV3_0026340.1	0.165764	1.04167	0.159133	1.42e-167	4.35697e-167
jgi|Psemu1|285477|fgenesh1_pg.74_#_34	PSNMU-V1.4_AUG-EV-PASAV3_0048030.1	0.173019	1.08731	0.159125	2.35e-27	2.56941e-27
jgi|Psemu1|292009|fgenesh1_pg.770_#_8	PSNMU-V1.4_AUG-EV-PASAV3_0113810.1	0.295787	1.8592	0.159093	3.76e-231	1.5861e-230
jgi|Psemu1|287312|fgenesh1_pg.167_#_4	PSNMU-V1.4_AUG-EV-PASAV3_0062320.1	0.181199	1.14012	0.158929	1.55e-191	5.438e-191	Chromosome transmission fidelity protein 18 homolog
jgi|Psemu1|323162|estExt_fgenesh1_pg.C_430015	PSNMU-V1.4_AUG-EV-PASAV3_0071950.1	0.225734	1.4205	0.158911	2.04e-143	5.3385e-143
jgi|Psemu1|263345|estExt_Genewise1Plus.C_8980007	PSNMU-V1.4_AUG-EV-PASAV3_0092890.1	0.206367	1.29865	0.158908	7.52e-52	9.4307e-52
jgi|Psemu1|283098|fgenesh1_pg.13_#_26	PSNMU-V1.4_AUG-EV-PASAV3_0003390.1	0.393894	2.47931	0.158873	0	0	ATP-dependent RNA helicase DHX29
jgi|Psemu1|186798|e_gw1.58.23.1	PSNMU-V1.4_AUG-EV-PASAV3_0061080.1	0.229333	1.44372	0.158849	2.13e-103	4.00266e-103
jgi|Psemu1|317823|estExt_fgenesh1_pm.C_130003	PSNMU-V1.4_AUG-EV-PASAV3_0035210.1	0.151314	0.952679	0.158829	5.35e-101	9.85817e-101	Alpha-1 2-mannosyltransferase ALG9
jgi|Psemu1|319404|estExt_fgenesh1_pm.C_1650002	PSNMU-V1.4_AUG-EV-PASAV3_0121130.1	0.175426	1.10451	0.158828	7.17e-104	1.35156e-103
jgi|Psemu1|183151|e_gw1.28.96.1	PSNMU-V1.4_AUG-EV-PASAV3_0079960.1	0.171396	1.07954	0.158767	3.06e-64	4.17216e-64	Probable tRNA N6-adenosine threonylcarbamoyltransferase
jgi|Psemu1|138409|gw1.231.22.1	PSNMU-V1.4_AUG-EV-PASAV3_0064930.1	0.232842	1.46708	0.158712	1.2e-115	2.50058e-115
jgi|Psemu1|233741|estExt_Genewise1.C_40038	PSNMU-V1.4_AUG-EV-PASAV3_0040980.1	0.197059	1.24172	0.158699	2.98e-184	9.99816e-184	Cell division cycle protein 48 homolog AF_1297
jgi|Psemu1|287335|fgenesh1_pg.167_#_27	PSNMU-V1.4_AUG-EV-PASAV3_0043220.1	0.158268	0.997483	0.158667	1.18e-229	4.94329e-229
jgi|Psemu1|302916|fgenesh1_kg.73_#_34_#_3149_1_CCCI_CCOA_CCOB_CCOC_CFAP_CFAS	PSNMU-V1.4_AUG-EV-PASAV3_0068740.1	0.256304	1.61537	0.158666	2.21e-116	4.64675e-116
jgi|Psemu1|318780|estExt_fgenesh1_pm.C_740017	PSNMU-V1.4_AUG-EV-PASAV3_0047970.1	0.268778	1.6942	0.158646	1.65e-166	5.01448e-166
jgi|Psemu1|202551|e_gw1.293.42.1	PSNMU-V1.4_AUG-EV-PASAV3_0079410.1	0.176486	1.11264	0.158619	8.09e-58	1.05422e-57	Proteasome subunit beta type-6
jgi|Psemu1|229320|e_gw1.2531.7.1	PSNMU-V1.4_AUG-EV-PASAV3_0048600.1	0.202048	1.27414	0.158577	4.01e-107	7.75906e-107	Extracellular ribonuclease
jgi|Psemu1|186624|e_gw1.57.137.1	PSNMU-V1.4_AUG-EV-PASAV3_0124100.1	0.147195	0.92829	0.158566	5.38e-74	7.91153e-74	Cytochrome P450 4d8
jgi|Psemu1|283078|fgenesh1_pg.13_#_6	PSNMU-V1.4_AUG-EV-PASAV3_0035230.1	0.0725009	0.457398	0.158507	2.29e-11	2.40082e-11	60S ribosomal protein L36-1
jgi|Psemu1|262192|estExt_Genewise1Plus.C_6350013	PSNMU-V1.4_AUG-EV-PASAV3_0001860.1	0.218496	1.3785	0.158503	3.55e-212	1.38752e-211
jgi|Psemu1|218338|e_gw1.881.5.1	PSNMU-V1.4_AUG-EV-PASAV3_0044990.1	0.168749	1.06599	0.158303	4.21e-46	5.08216e-46
jgi|Psemu1|212041|e_gw1.575.46.1	PSNMU-V1.4_AUG-EV-PASAV3_0082810.1	0.230507	1.4564	0.158271	2e-119	4.31437e-119
jgi|Psemu1|290210|fgenesh1_pg.412_#_18	PSNMU-V1.4_AUG-EV-PASAV3_0064340.1	0.272645	1.72281	0.158256	6.14e-125	1.39027e-124
jgi|Psemu1|318645|estExt_fgenesh1_pm.C_640012	PSNMU-V1.4_AUG-EV-PASAV3_0009290.1	0.149989	0.947986	0.158218	8.71e-62	1.16814e-61	Putative methyltransferase NSUN6
jgi|Psemu1|244797|estExt_Genewise1.C_4680016	PSNMU-V1.4_AUG-EV-PASAV3_0044510.1	0.231939	1.46635	0.158175	2.57e-49	3.16991e-49	Myb-related protein B
jgi|Psemu1|5071|gm1.4728_g	PSNMU-V1.4_AUG-EV-PASAV3_0062250.1	0.225256	1.4243	0.158152	1.7e-63	2.30389e-63
jgi|Psemu1|254868|estExt_Genewise1Plus.C_1020049	PSNMU-V1.4_AUG-EV-PASAV3_0101660.1	0.207078	1.30957	0.158126	1.03e-172	3.26436e-172
jgi|Psemu1|68988|estExt_Genemark1.C_5550008	PSNMU-V1.4_AUG-EV-PASAV3_0113730.1	0.244756	1.54865	0.158045	4.47e-144	1.17891e-143
jgi|Psemu1|204756|e_gw1.348.8.1	PSNMU-V1.4_AUG-EV-PASAV3_0042230.1	0.149645	0.948309	0.157801	1.13e-47	1.38141e-47	Nitrilase-like protein 2
jgi|Psemu1|318611|estExt_fgenesh1_pm.C_610017	PSNMU-V1.4_AUG-EV-PASAV3_0017500.1	0.136085	0.862938	0.157699	5.97e-89	9.85147e-89
jgi|Psemu1|260841|estExt_Genewise1Plus.C_4680004	PSNMU-V1.4_AUG-EV-PASAV3_0049680.1	0.168571	1.06952	0.157613	4.68e-70	6.6876e-70	Metal tolerance protein 1
jgi|Psemu1|253267|estExt_Genewise1Plus.C_580075	PSNMU-V1.4_AUG-EV-PASAV3_0090370.1	0.184723	1.17349	0.157414	1.43e-32	1.60369e-32
jgi|Psemu1|65203|estExt_Genemark1.C_880028	PSNMU-V1.4_AUG-EV-PASAV3_0016730.1	0.135032	0.85806	0.157369	8.21e-207	3.13614e-206
jgi|Psemu1|179105|e_gw1.6.31.1	PSNMU-V1.4_AUG-EV-PASAV3_0076220.1	0.233867	1.48871	0.157094	7.66e-115	1.58748e-114
jgi|Psemu1|198096|e_gw1.209.40.1	PSNMU-V1.4_AUG-EV-PASAV3_0018080.1	0.191494	1.21901	0.15709	2.07e-58	2.71494e-58
jgi|Psemu1|4416|gm1.4073_g	PSNMU-V1.4_AUG-EV-PASAV3_0120170.1	0.294165	1.87299	0.157056	0	0
jgi|Psemu1|286931|fgenesh1_pg.144_#_8	PSNMU-V1.4_AUG-EV-PASAV3_0119030.1	0.23623	1.50515	0.156948	6.28e-268	2.95306e-267
jgi|Psemu1|300778|fgenesh1_kg.12_#_28_#_1192_1_CCCI_CCOA_CCOB_CCOC_CFAP_CFAS	PSNMU-V1.4_AUG-EV-PASAV3_0072730.1	0.147334	0.93959	0.156806	1.91e-23	2.06121e-23
jgi|Psemu1|216205|e_gw1.765.23.1	PSNMU-V1.4_AUG-EV-PASAV3_0109020.1	0.182737	1.16755	0.156513	1.19e-114	2.45863e-114
jgi|Psemu1|218610|e_gw1.898.7.1	PSNMU-V1.4_AUG-EV-PASAV3_0092850.1	0.172759	1.10395	0.156491	6.25e-35	7.10771e-35
jgi|Psemu1|236224|estExt_Genewise1.C_350045	PSNMU-V1.4_AUG-EV-PASAV3_0079910.1	0.193375	1.23642	0.1564	1.6e-80	2.47592e-80
jgi|Psemu1|285026|fgenesh1_pg.61_#_2	PSNMU-V1.4_AUG-EV-PASAV3_0080680.1	0.191639	1.22572	0.156347	6.93e-72	1.00352e-71
jgi|Psemu1|306648|fgenesh1_kg.248_#_3_#_100_1_CCCI_CCOA_CCOB_CCOC_CFAP_CFAS	PSNMU-V1.4_AUG-EV-PASAV3_0074840.1	0.211074	1.35003	0.156347	3.88e-56	4.99175e-56
jgi|Psemu1|12443|gm1.12100_g	PSNMU-V1.4_AUG-EV-PASAV3_0093020.1	0.407052	2.6043	0.1563	0	0
jgi|Psemu1|252946|estExt_Genewise1Plus.C_520036	PSNMU-V1.4_AUG-EV-PASAV3_0055420.1	0.169417	1.08455	0.156209	9.24e-106	1.77093e-105
jgi|Psemu1|196901|e_gw1.189.22.1	PSNMU-V1.4_AUG-EV-PASAV3_0029340.1	0.283714	1.81676	0.156165	1.07e-112	2.16715e-112
jgi|Psemu1|107424|gw1.146.25.1	PSNMU-V1.4_AUG-EV-PASAV3_0074220.1	0.17742	1.13631	0.156137	2.84e-49	3.50222e-49	tRNA pseudouridine synthase A
jgi|Psemu1|247282|estExt_Genewise1.C_9060015	PSNMU-V1.4_AUG-EV-PASAV3_0122020.1	0.167062	1.07025	0.156096	1.06e-96	1.87462e-96
jgi|Psemu1|100384|gw1.118.9.1	PSNMU-V1.4_AUG-EV-PASAV3_0058180.1	0.284636	1.82622	0.155861	4.8e-169	1.48404e-168	Probable inorganic phosphate transporter 1-9
jgi|Psemu1|327898|estExt_fgenesh1_pg.C_7100002	PSNMU-V1.4_AUG-EV-PASAV3_0104570.1	0.226019	1.45049	0.155822	2.75e-56	3.53947e-56
jgi|Psemu1|300560|fgenesh1_kg.8_#_2_#_2935_1_CCCI_CCOA_CCOB_CCOC_CFAP_CFAS	PSNMU-V1.4_AUG-EV-PASAV3_0040280.1	0.298212	1.9143	0.155781	4.18e-61	5.57517e-61
jgi|Psemu1|285531|fgenesh1_pg.76_#_19	PSNMU-V1.4_AUG-EV-PASAV3_0119500.1	0.401501	2.57856	0.155707	0	0
jgi|Psemu1|300636|fgenesh1_kg.9_#_23_#_0_0_CCCI13700.b2_CCCI_CCOA_CCOB_CCOC_CFAP_CFAS	PSNMU-V1.4_AUG-EV-PASAV3_0089840.1	0.227516	1.46125	0.1557	1.48e-26	1.61324e-26
jgi|Psemu1|325549|estExt_fgenesh1_pg.C_2140007	PSNMU-V1.4_AUG-EV-PASAV3_0068270.1	0.170247	1.09422	0.155588	4.09e-92	6.95151e-92
jgi|Psemu1|290449|fgenesh1_pg.448_#_7	PSNMU-V1.4_AUG-EV-PASAV3_0104210.1	0.246273	1.58302	0.155572	1.55e-122	3.43777e-122
jgi|Psemu1|184348|e_gw1.35.51.1	PSNMU-V1.4_AUG-EV-PASAV3_0026410.1	0.202965	1.30542	0.155479	1.28e-83	2.02993e-83
jgi|Psemu1|122560|gw1.35.76.1	PSNMU-V1.4_AUG-EV-PASAV3_0090630.1	0.165561	1.06531	0.155411	4.61e-56	5.92714e-56
jgi|Psemu1|259984|estExt_Genewise1Plus.C_3660038	PSNMU-V1.4_AUG-EV-PASAV3_0091010.1	0.200329	1.28942	0.155364	3.15e-98	5.64821e-98
jgi|Psemu1|326118|estExt_fgenesh1_pg.C_2830005	PSNMU-V1.4_AUG-EV-PASAV3_0122880.1	0.178696	1.15047	0.155325	2.61e-33	2.93679e-33
jgi|Psemu1|297459|fgenesh1_pm.244_#_3	PSNMU-V1.4_AUG-EV-PASAV3_0051020.1	0.134628	0.866891	0.1553	1.55e-113	3.16469e-113
jgi|Psemu1|293976|fgenesh1_pg.3039_#_1	PSNMU-V1.4_AUG-EV-PASAV3_0031350.1	0.25083	1.61811	0.155015	1.17e-122	2.59876e-122
jgi|Psemu1|289904|fgenesh1_pg.371_#_5	PSNMU-V1.4_AUG-EV-PASAV3_0060140.1	0.184094	1.18788	0.154977	2.58e-205	9.76921e-205
jgi|Psemu1|208219|e_gw1.450.28.1	PSNMU-V1.4_AUG-EV-PASAV3_0018470.1	0.150601	0.971844	0.154964	1.57e-26	1.71103e-26
jgi|Psemu1|299382|fgenesh1_pm.908_#_3	PSNMU-V1.4_AUG-EV-PASAV3_0000930.1	0.165607	1.06908	0.154906	4.1e-65	5.6192e-65
jgi|Psemu1|308781|fgenesh1_kg.412_#_3_#_1191_1_CCCI_CCOA_CCOB_CCOC_CFAP_CFAS	PSNMU-V1.4_AUG-EV-PASAV3_0064420.1	0.231596	1.4953	0.154882	3.75e-106	7.21227e-106
jgi|Psemu1|66220|estExt_Genemark1.C_1600052	PSNMU-V1.4_AUG-EV-PASAV3_0027820.1	0.169616	1.09533	0.154854	5.35e-32	5.98324e-32
jgi|Psemu1|260381|estExt_Genewise1Plus.C_4100008	PSNMU-V1.4_AUG-EV-PASAV3_0060730.1	0.169146	1.09272	0.154794	3.03e-63	4.0981e-63
jgi|Psemu1|70474|estExt_Genemark1.C_14450010	PSNMU-V1.4_AUG-EV-PASAV3_0008600.1	0.20863	1.34797	0.154773	1.26e-262	5.85234e-262
jgi|Psemu1|257946|estExt_Genewise1Plus.C_2320013	PSNMU-V1.4_AUG-EV-PASAV3_0085330.1	0.331996	2.14534	0.154752	2.92e-76	4.37135e-76
jgi|Psemu1|32820|gm1.32477_g	PSNMU-V1.4_AUG-EV-PASAV3_0048780.1	0.430731	2.78339	0.15475	0	0
jgi|Psemu1|319058|estExt_fgenesh1_pm.C_1100001	PSNMU-V1.4_AUG-EV-PASAV3_0091410.1	0.268131	1.73586	0.154466	3.23e-256	1.46546e-255
jgi|Psemu1|248400|estExt_Genewise1.C_14740014	PSNMU-V1.4_AUG-EV-PASAV3_0050190.1	0.180164	1.16678	0.154412	2.51e-30	2.78348e-30	Actin-depolymerizing factor 8
jgi|Psemu1|14363|gm1.14020_g	PSNMU-V1.4_AUG-EV-PASAV3_0030500.1	0.300408	1.94796	0.154217	0	0	Phospholipase A1-Ialpha2 chloroplastic
jgi|Psemu1|321156|estExt_fgenesh1_pm.C_8350006	PSNMU-V1.4_AUG-EV-PASAV3_0062900.1	0.164656	1.06777	0.154206	0	0	Proteasome-associated protein ECM29 homolog
jgi|Psemu1|197443|e_gw1.198.25.1	PSNMU-V1.4_AUG-EV-PASAV3_0093270.1	0.135809	0.880809	0.154187	7.53e-39	8.72364e-39
jgi|Psemu1|284668|fgenesh1_pg.49_#_23	PSNMU-V1.4_AUG-EV-PASAV3_0075190.1	0.190771	1.23775	0.154127	4.39e-66	6.07707e-66
jgi|Psemu1|290218|fgenesh1_pg.413_#_3	PSNMU-V1.4_AUG-EV-PASAV3_0007850.1	0.245849	1.59565	0.154074	6.99e-102	1.2943e-101
jgi|Psemu1|174824|gw1.101.150.1	PSNMU-V1.4_AUG-EV-PASAV3_0020940.1	0.230499	1.49669	0.154006	3.62e-51	4.5183e-51	Peroxisomal membrane protein 2
jgi|Psemu1|236057|estExt_Genewise1.C_330082	PSNMU-V1.4_AUG-EV-PASAV3_0101090.1	0.26528	1.72276	0.153985	6.55e-161	1.91851e-160
jgi|Psemu1|101206|gw1.139.27.1	PSNMU-V1.4_AUG-EV-PASAV3_0002860.1	0.152523	0.990988	0.15391	3.87e-26	4.21159e-26
jgi|Psemu1|283910|fgenesh1_pg.29_#_38	PSNMU-V1.4_AUG-EV-PASAV3_0040820.1	0.18749	1.21966	0.153723	2.01e-28	2.20762e-28	Lipid phosphate phosphatase epsilon 2 chloroplastic
jgi|Psemu1|181454|e_gw1.18.42.1	PSNMU-V1.4_AUG-EV-PASAV3_0049940.1	0.128049	0.833318	0.153662	4.54e-47	5.52118e-47	Lactoylglutathione lyase
jgi|Psemu1|207346|e_gw1.422.34.1	PSNMU-V1.4_AUG-EV-PASAV3_0068820.1	0.189959	1.23678	0.153591	4.92e-105	9.37334e-105	Probable E3 ubiquitin-protein ligase HERC4
jgi|Psemu1|258299|estExt_Genewise1Plus.C_2520070	PSNMU-V1.4_AUG-EV-PASAV3_0107630.1	0.196895	1.28226	0.153553	1.73e-189	5.99325e-189
jgi|Psemu1|115218|gw1.1015.2.1	PSNMU-V1.4_AUG-EV-PASAV3_0037960.1	0.191931	1.25017	0.153525	1.29e-71	1.86313e-71
jgi|Psemu1|212073|e_gw1.576.28.1	PSNMU-V1.4_AUG-EV-PASAV3_0039590.1	0.201618	1.31344	0.153504	2.14e-103	4.0202e-103
jgi|Psemu1|140614|gw1.33.89.1	PSNMU-V1.4_AUG-EV-PASAV3_0096500.1	0.301104	1.96202	0.153466	3.11e-129	7.26145e-129
jgi|Psemu1|7992|gm1.7649_g	PSNMU-V1.4_AUG-EV-PASAV3_0055430.1	0.267141	1.74178	0.153373	4.71e-54	5.99221e-54
jgi|Psemu1|302114|fgenesh1_kg.44_#_15_#_5573_1_CCCI_CCOA_CCOB_CCOC_CFAP_CFAS	PSNMU-V1.4_AUG-EV-PASAV3_0033060.1	0.188037	1.22619	0.153351	5.87e-51	7.31459e-51
jgi|Psemu1|311793|fgenesh1_kg.774_#_15_#_2210_1_CCCI_CCOA_CCOB_CCOC_CFAP_CFAS	PSNMU-V1.4_AUG-EV-PASAV3_0048610.1	0.17891	1.16681	0.153333	7.96e-53	1.00469e-52
jgi|Psemu1|282676|fgenesh1_pg.6_#_6	PSNMU-V1.4_AUG-EV-PASAV3_0019050.1	0.249431	1.62766	0.153246	4.49e-155	1.26387e-154	Nephrocystin-3
jgi|Psemu1|203475|e_gw1.315.7.1	PSNMU-V1.4_AUG-EV-PASAV3_0100010.1	0.131437	0.857776	0.15323	1.19e-41	1.39867e-41
jgi|Psemu1|194214|e_gw1.148.41.1	PSNMU-V1.4_AUG-EV-PASAV3_0018350.1	0.189912	1.23986	0.153172	9.95e-30	1.09979e-29
jgi|Psemu1|25834|gm1.25491_g	PSNMU-V1.4_AUG-EV-PASAV3_0075490.1	0.166007	1.08387	0.153161	4.12e-78	6.26207e-78	Formamidase
jgi|Psemu1|197714|e_gw1.203.49.1	PSNMU-V1.4_AUG-EV-PASAV3_0067930.1	0.107227	0.700266	0.153123	1.64e-26	1.78668e-26	Fucoxanthin-chlorophyll a-c binding protein A chloroplastic
jgi|Psemu1|321635|estExt_fgenesh1_pm.C_22560002	PSNMU-V1.4_AUG-EV-PASAV3_0094320.1	0.189177	1.23556	0.15311	1.02e-227	4.24662e-227
jgi|Psemu1|285908|fgenesh1_pg.93_#_25	PSNMU-V1.4_AUG-EV-PASAV3_0016500.1	0.274392	1.79251	0.153077	1.25e-73	1.83241e-73
jgi|Psemu1|292230|fgenesh1_pg.835_#_7	PSNMU-V1.4_AUG-EV-PASAV3_0062910.1	0.333615	2.18096	0.152967	7.52e-179	2.45645e-178
jgi|Psemu1|66495|estExt_Genemark1.C_1830035	PSNMU-V1.4_AUG-EV-PASAV3_0082220.1	0.198196	1.29641	0.152881	2.45e-43	2.90836e-43
jgi|Psemu1|321648|estExt_fgenesh1_pm.C_23840001	PSNMU-V1.4_AUG-EV-PASAV3_0004170.1	0.192965	1.26272	0.152817	1.27948e-319	0
jgi|Psemu1|302285|fgenesh1_kg.52_#_10_#_2867_1_CCCI_CCOA_CCOB_CCOC_CFAP_CFAS	PSNMU-V1.4_AUG-EV-PASAV3_0055510.1	0.279226	1.8281	0.152741	4e-93	6.86199e-93
jgi|Psemu1|326435|estExt_fgenesh1_pg.C_3280008	PSNMU-V1.4_AUG-EV-PASAV3_0034940.1	0.330069	2.16171	0.152689	0	0
jgi|Psemu1|308512|fgenesh1_kg.385_#_10_#_10117_1_CCCI_CCOA_CCOB_CCOC_CFAP_CFAS	PSNMU-V1.4_AUG-EV-PASAV3_0075420.1	0.371047	2.43101	0.15263	0	0
jgi|Psemu1|95365|gw1.163.3.1	PSNMU-V1.4_AUG-EV-PASAV3_0025730.1	0.279479	1.83503	0.152302	3.64e-44	4.34052e-44
jgi|Psemu1|114294|gw1.5.82.1	PSNMU-V1.4_AUG-EV-PASAV3_0116800.1	0.290327	1.90635	0.152295	1.32e-59	1.74447e-59
jgi|Psemu1|292559|fgenesh1_pg.957_#_2	PSNMU-V1.4_AUG-EV-PASAV3_0008840.1	0.392328	2.57778	0.152196	0	0
jgi|Psemu1|213828|e_gw1.645.12.1	PSNMU-V1.4_AUG-EV-PASAV3_0100060.1	0.178125	1.17118	0.15209	2.62e-114	5.37831e-114
jgi|Psemu1|286345|fgenesh1_pg.112_#_23	PSNMU-V1.4_AUG-EV-PASAV3_0010490.1	0.356526	2.34461	0.152062	0	0
jgi|Psemu1|120448|gw1.15.64.1	PSNMU-V1.4_AUG-EV-PASAV3_0123220.1	0.143239	0.942228	0.152022	2.26e-54	2.88008e-54
jgi|Psemu1|295311|fgenesh1_pm.39_#_10	PSNMU-V1.4_AUG-EV-PASAV3_0066750.1	0.166383	1.09457	0.152007	8.53e-282	4.15273e-281
jgi|Psemu1|323275|estExt_fgenesh1_pg.C_480032	PSNMU-V1.4_AUG-EV-PASAV3_0028460.1	0.27717	1.82385	0.151969	1.08e-80	1.67423e-80
jgi|Psemu1|250220|estExt_Genewise1Plus.C_90057	PSNMU-V1.4_AUG-EV-PASAV3_0090050.1	0.233975	1.54026	0.151906	4.53e-265	2.11539e-264
jgi|Psemu1|258985|estExt_Genewise1Plus.C_2920021	PSNMU-V1.4_AUG-EV-PASAV3_0033910.1	0.161672	1.06479	0.151834	1.11e-32	1.24506e-32	Non-canonical purine NTP phosphatase
jgi|Psemu1|304513|fgenesh1_kg.138_#_2_#_1850_1_CCCI_CCOA_CCOB_CCOC_CFAP_CFAS	PSNMU-V1.4_AUG-EV-PASAV3_0088520.1	0.0844088	0.556146	0.151775	5.52e-22	5.92224e-22
jgi|Psemu1|10284|gm1.9941_g	PSNMU-V1.4_AUG-EV-PASAV3_0068770.1	0.251149	1.65519	0.151735	8.98e-99	1.6188e-98
jgi|Psemu1|285072|fgenesh1_pg.62_#_22	PSNMU-V1.4_AUG-EV-PASAV3_0021980.1	0.287261	1.89424	0.151649	1.01e-102	1.88281e-102
jgi|Psemu1|302180|fgenesh1_kg.48_#_17_#_184_1_CCCI_CCOA_CCOB_CCOC_CFAP_CFAS	PSNMU-V1.4_AUG-EV-PASAV3_0028450.1	0.145812	0.961646	0.151627	7.61e-70	1.08337e-69
jgi|Psemu1|43507|gm1.43164_g	PSNMU-V1.4_AUG-EV-PASAV3_0038390.1	0.248692	1.64102	0.151547	1.71e-92	2.91536e-92
jgi|Psemu1|16697|gm1.16354_g	PSNMU-V1.4_AUG-EV-PASAV3_0050760.1	0.35789	2.36169	0.15154	0	0
jgi|Psemu1|308682|fgenesh1_kg.402_#_1_#_3698_1_CCCI_CCOA_CCOB_CCOC_CFAP_CFAS	PSNMU-V1.4_AUG-EV-PASAV3_0059170.1	0.295375	1.94916	0.151539	6.6e-130	1.54877e-129
jgi|Psemu1|51752|gm1.51409_g	PSNMU-V1.4_AUG-EV-PASAV3_0077300.1	0.313241	2.06723	0.151527	2.42e-139	6.11655e-139
jgi|Psemu1|38600|gm1.38257_g	PSNMU-V1.4_AUG-EV-PASAV3_0071020.1	0.232372	1.53403	0.151478	2.36e-95	4.12796e-95
jgi|Psemu1|69093|estExt_Genemark1.C_5850016	PSNMU-V1.4_AUG-EV-PASAV3_0104320.1	0.236003	1.55861	0.151418	2.06e-101	3.80626e-101
jgi|Psemu1|286377|fgenesh1_pg.116_#_17	PSNMU-V1.4_AUG-EV-PASAV3_0098470.1	0.289067	1.90921	0.151407	8.77e-87	1.42586e-86
jgi|Psemu1|261027|estExt_Genewise1Plus.C_4820028	PSNMU-V1.4_AUG-EV-PASAV3_0081070.1	0.206956	1.36714	0.151379	3.47e-232	1.4699e-231
jgi|Psemu1|239766|estExt_Genewise1.C_1380072	PSNMU-V1.4_AUG-EV-PASAV3_0104940.1	0.207625	1.37172	0.151362	1.32e-169	4.08735e-169
jgi|Psemu1|212564|e_gw1.593.8.1	PSNMU-V1.4_AUG-EV-PASAV3_0071230.1	0.231318	1.52987	0.151201	1.62e-159	4.70638e-159
jgi|Psemu1|286426|fgenesh1_pg.119_#_11	PSNMU-V1.4_AUG-EV-PASAV3_0078670.1	0.250239	1.65527	0.151177	2.62e-155	7.40583e-155
jgi|Psemu1|249555|estExt_Genewise1Plus.C_20270	PSNMU-V1.4_AUG-EV-PASAV3_0066500.1	0.121335	0.802796	0.151141	7.31e-24	7.89855e-24
jgi|Psemu1|41501|gm1.41158_g	PSNMU-V1.4_AUG-EV-PASAV3_0039430.1	0.389721	2.57892	0.151118	2.83e-125	6.42469e-125
jgi|Psemu1|309935|fgenesh1_kg.529_#_17_#_4085_1_CCCI_CCOA_CCOB_CCOC_CFAP_CFAS	PSNMU-V1.4_AUG-EV-PASAV3_0107930.1	0.150545	0.996221	0.151116	3.74e-29	4.12488e-29	FK506-binding protein 2
jgi|Psemu1|143850|gw1.685.10.1	PSNMU-V1.4_AUG-EV-PASAV3_0071030.1	0.201087	1.33171	0.150999	6.2e-72	8.98237e-72
jgi|Psemu1|320819|estExt_fgenesh1_pm.C_5850004	PSNMU-V1.4_AUG-EV-PASAV3_0097930.2	0.186706	1.23707	0.150926	8.59e-74	1.26106e-73
jgi|Psemu1|63462|estExt_Genemark1.C_180045	PSNMU-V1.4_AUG-EV-PASAV3_0082020.1	0.154685	1.02507	0.150901	5.43e-89	8.9677e-89	Trans-1 2-dihydrobenzene-1 2-diol dehydrogenase
jgi|Psemu1|8912|gm1.8569_g	PSNMU-V1.4_AUG-EV-PASAV3_0049200.1	0.209948	1.39291	0.150726	2.12e-258	9.69097e-258
jgi|Psemu1|314801|fgenesh1_kg.1526_#_3_#_7893_1_CCCI_CCOA_CCOB_CCOC_CFAP_CFAS	PSNMU-V1.4_AUG-EV-PASAV3_0114090.1	0.194836	1.29286	0.150702	2.67e-20	2.85095e-20	Photosystem I reaction center subunit IV
jgi|Psemu1|952|gm1.609_g	PSNMU-V1.4_AUG-EV-PASAV3_0104530.1	0.183136	1.21582	0.150627	5.45e-61	7.26587e-61	JmjC domain-containing protein 8
jgi|Psemu1|191264|e_gw1.107.107.1	PSNMU-V1.4_AUG-EV-PASAV3_0073870.1	0.170449	1.13171	0.150612	2.09e-256	9.49658e-256	ATP-dependent DNA helicase Q4
jgi|Psemu1|190858|e_gw1.101.140.1	PSNMU-V1.4_AUG-EV-PASAV3_0114270.1	0.163414	1.08507	0.150603	6.26e-51	7.79736e-51	Serine/threonine-protein kinase ksg1
jgi|Psemu1|295710|fgenesh1_pm.63_#_2	PSNMU-V1.4_AUG-EV-PASAV3_0120980.1	0.146022	0.96972	0.150582	2.61e-96	4.59706e-96	3-succinoylsemialdehyde-pyridine dehydrogenase
jgi|Psemu1|309431|fgenesh1_kg.473_#_4_#_5400_1_CCCI_CCOA_CCOB_CCOC_CFAP_CFAS	PSNMU-V1.4_AUG-EV-PASAV3_0025920.1	0.192846	1.28131	0.150507	1.47e-63	1.99308e-63
jgi|Psemu1|292522|fgenesh1_pg.942_#_4	PSNMU-V1.4_AUG-EV-PASAV3_0075730.1	0.183031	1.21628	0.150484	6.15e-133	1.47688e-132
jgi|Psemu1|327114|estExt_fgenesh1_pg.C_4660016	PSNMU-V1.4_AUG-EV-PASAV3_0101680.1	0.181255	1.2051	0.150407	1.98e-198	7.27039e-198
jgi|Psemu1|14580|gm1.14237_g	PSNMU-V1.4_AUG-EV-PASAV3_0081050.1	0.283403	1.88441	0.150393	5.87e-113	1.19248e-112
jgi|Psemu1|245056|estExt_Genewise1.C_4910023	PSNMU-V1.4_AUG-EV-PASAV3_0113210.1	0.124523	0.828342	0.150328	6.94e-74	1.01932e-73
jgi|Psemu1|286578|fgenesh1_pg.125_#_22	PSNMU-V1.4_AUG-EV-PASAV3_0065560.1	0.191463	1.27385	0.150302	6.51e-111	1.30029e-110
jgi|Psemu1|309159|fgenesh1_kg.448_#_3_#_411_1_CCCI_CCOA_CCOB_CCOC_CFAP_CFAS	PSNMU-V1.4_AUG-EV-PASAV3_0104220.1	0.193392	1.28681	0.150289	3.01e-75	4.46859e-75
jgi|Psemu1|168568|gw1.153.61.1	PSNMU-V1.4_AUG-EV-PASAV3_0025650.1	0.183356	1.2205	0.15023	1.68e-112	3.3947e-112
jgi|Psemu1|321341|estExt_fgenesh1_pm.C_10540003	PSNMU-V1.4_AUG-EV-PASAV3_0041170.1	0.324432	2.16259	0.15002	0	0
jgi|Psemu1|19162|gm1.18819_g	PSNMU-V1.4_AUG-EV-PASAV3_0032200.1	0.241866	1.61249	0.149996	8.52e-172	2.6848e-171	Ribosomal RNA large subunit methyltransferase M
jgi|Psemu1|100620|gw1.1557.1.1	PSNMU-V1.4_AUG-EV-PASAV3_0067680.1	0.186559	1.24438	0.149922	2.01e-60	2.67207e-60	3-oxoacyl- acyl-carrier-protein reductase FabG
jgi|Psemu1|284326|fgenesh1_pg.39_#_18	PSNMU-V1.4_AUG-EV-PASAV3_0066800.1	0.189437	1.2645	0.149812	1.4e-182	4.66615e-182
jgi|Psemu1|322383|estExt_fgenesh1_pg.C_180001	PSNMU-V1.4_AUG-EV-PASAV3_0041530.1	0.326959	2.18317	0.149764	7.41e-74	1.08809e-73	DnaJ homolog subfamily C member 9
jgi|Psemu1|184717|e_gw1.39.73.1	PSNMU-V1.4_AUG-EV-PASAV3_0067000.1	0.191343	1.27766	0.14976	5.35e-70	7.63962e-70
jgi|Psemu1|300164|fgenesh1_kg.2_#_35_#_340_1_CCCI_CCOA_CCOB_CCOC_CFAP_CFAS	PSNMU-V1.4_AUG-EV-PASAV3_0102180.1	0.11423	0.763188	0.149675	1.23e-19	1.31128e-19
jgi|Psemu1|287758|fgenesh1_pg.190_#_9	PSNMU-V1.4_AUG-EV-PASAV3_0080080.1	0.278272	1.85977	0.149627	3.39e-215	1.34228e-214
jgi|Psemu1|200268|e_gw1.247.47.1	PSNMU-V1.4_AUG-EV-PASAV3_0055840.1	0.190796	1.27518	0.149623	2.83e-135	6.92488e-135	3-ketoacyl-CoA thiolase mitochondrial
jgi|Psemu1|226829|e_gw1.1815.10.1	PSNMU-V1.4_AUG-EV-PASAV3_0045450.1	0.141632	0.946623	0.149619	4.02e-78	6.11314e-78
jgi|Psemu1|205631|e_gw1.373.15.1	PSNMU-V1.4_AUG-EV-PASAV3_0008160.1	0.443639	2.96616	0.149567	0	0
jgi|Psemu1|288744|fgenesh1_pg.258_#_21	PSNMU-V1.4_AUG-EV-PASAV3_0029610.1	0.184236	1.23189	0.149555	9.43e-156	2.67801e-155
jgi|Psemu1|180633|e_gw1.14.31.1	PSNMU-V1.4_AUG-EV-PASAV3_0052270.1	0.196881	1.31647	0.149552	1.66e-177	5.39923e-177
jgi|Psemu1|299654|fgenesh1_pm.1188_#_2	PSNMU-V1.4_AUG-EV-PASAV3_0023320.1	0.285284	1.9078	0.149536	5.26e-141	1.35143e-140
jgi|Psemu1|252830|estExt_Genewise1Plus.C_490026	PSNMU-V1.4_AUG-EV-PASAV3_0104510.1	0.215956	1.44595	0.149352	3.34e-100	6.11544e-100	Thiosulfate sulfurtransferase TUM1
jgi|Psemu1|170013|gw1.2.365.1	PSNMU-V1.4_AUG-EV-PASAV3_0033230.1	0.163893	1.09744	0.149341	2.37e-48	2.90785e-48
jgi|Psemu1|325474|estExt_fgenesh1_pg.C_2090007	PSNMU-V1.4_AUG-EV-PASAV3_0034040.1	0.265326	1.7782	0.14921	1.13e-125	2.57304e-125
jgi|Psemu1|283028|fgenesh1_pg.12_#_11	PSNMU-V1.4_AUG-EV-PASAV3_0025070.1	0.213972	1.43517	0.149092	1.71e-81	2.66654e-81
jgi|Psemu1|291228|fgenesh1_pg.576_#_1	PSNMU-V1.4_AUG-EV-PASAV3_0039610.1	0.180928	1.21376	0.149065	3.32e-159	9.62213e-159
jgi|Psemu1|145606|gw1.337.25.1	PSNMU-V1.4_AUG-EV-PASAV3_0020620.1	0.365446	2.45502	0.148857	0	0
jgi|Psemu1|290227|fgenesh1_pg.415_#_3	PSNMU-V1.4_AUG-EV-PASAV3_0028850.1	0.131801	0.886511	0.148674	2.24e-60	2.97653e-60	Glucokinase
jgi|Psemu1|304668|fgenesh1_kg.146_#_8_#_304_1_CCCI_CCOA_CCOB_CCOC_CFAP_CFAS	PSNMU-V1.4_AUG-EV-PASAV3_0041650.1	0.13037	0.87689	0.148673	2.58e-22	2.77094e-22
jgi|Psemu1|303488|fgenesh1_kg.94_#_3_#_285_1_CCCI_CCOA_CCOB_CCOC_CFAP_CFAS	PSNMU-V1.4_AUG-EV-PASAV3_0018270.1	0.195955	1.31862	0.148606	2.34e-70	3.35328e-70
jgi|Psemu1|244125|estExt_Genewise1.C_3850021	PSNMU-V1.4_AUG-EV-PASAV3_0075430.1	0.200866	1.35209	0.148559	1.05e-71	1.51795e-71
jgi|Psemu1|180045|e_gw1.11.257.1	PSNMU-V1.4_AUG-EV-PASAV3_0045790.1	0.133979	0.902308	0.148485	7.71e-44	9.17396e-44
jgi|Psemu1|324777|estExt_fgenesh1_pg.C_1450032	PSNMU-V1.4_AUG-EV-PASAV3_0079590.1	0.213953	1.44123	0.148452	0	0	SAC3 family protein 1
jgi|Psemu1|166108|gw1.492.41.1	PSNMU-V1.4_AUG-EV-PASAV3_0038620.1	0.281307	1.89532	0.148422	1.15e-118	2.4676e-118
jgi|Psemu1|191400|e_gw1.109.63.1	PSNMU-V1.4_AUG-EV-PASAV3_0053480.1	0.136474	0.920345	0.148285	5.17e-44	6.1565e-44	Hsp70-Hsp90 organizing protein 1
jgi|Psemu1|248303|estExt_Genewise1.C_13980001	PSNMU-V1.4_AUG-EV-PASAV3_0031950.1	0.168256	1.13488	0.14826	1e-192	3.53085e-192
jgi|Psemu1|313298|fgenesh1_kg.1065_#_3_#_0_0_CFAP7994.b1_CCCI_CCOA_CCOB_CCOC_CFAP_CFAS	PSNMU-V1.4_AUG-EV-PASAV3_0120880.1	0.201023	1.35589	0.148259	1.38e-19	1.47067e-19
jgi|Psemu1|324841|estExt_fgenesh1_pg.C_1500011	PSNMU-V1.4_AUG-EV-PASAV3_0073280.1	0.298819	2.0158	0.148238	5.35e-180	1.75898e-179
jgi|Psemu1|244564|estExt_Genewise1.C_4400035	PSNMU-V1.4_AUG-EV-PASAV3_0030210.1	0.224067	1.51167	0.148225	1.97e-65	2.71222e-65
jgi|Psemu1|321442|estExt_fgenesh1_pm.C_12740003	PSNMU-V1.4_AUG-EV-PASAV3_0026910.1	0.339134	2.28848	0.148192	0	0	Elongation factor 1-alpha
jgi|Psemu1|291634|fgenesh1_pg.663_#_17	PSNMU-V1.4_AUG-EV-PASAV3_0113530.1	0.24038	1.62244	0.14816	3.46e-79	5.30143e-79
jgi|Psemu1|285088|fgenesh1_pg.63_#_13	PSNMU-V1.4_AUG-EV-PASAV3_0123970.1	0.172206	1.1629	0.148083	3.71e-79	5.68161e-79
jgi|Psemu1|64085|estExt_Genemark1.C_350065	PSNMU-V1.4_AUG-EV-PASAV3_0090580.1	0.332696	2.2485	0.147963	1.42e-138	3.57119e-138
jgi|Psemu1|289293|fgenesh1_pg.304_#_7	PSNMU-V1.4_AUG-EV-PASAV3_0017900.1	0.137242	0.927643	0.147947	4.08e-57	5.28492e-57
jgi|Psemu1|185935|e_gw1.50.1.1	PSNMU-V1.4_AUG-EV-PASAV3_0059370.1	0.191293	1.29312	0.147931	8.41e-95	1.46553e-94
jgi|Psemu1|25993|gm1.25650_g	PSNMU-V1.4_AUG-EV-PASAV3_0019270.1	0.267141	1.80619	0.147903	1.22e-127	2.81817e-127
jgi|Psemu1|255038|estExt_Genewise1Plus.C_1080058	PSNMU-V1.4_AUG-EV-PASAV3_0027220.1	0.170363	1.15237	0.147837	4.93e-121	1.07884e-120	Chaperone protein DnaJ
jgi|Psemu1|289680|fgenesh1_pg.348_#_11	PSNMU-V1.4_AUG-EV-PASAV3_0042190.1	0.163359	1.10529	0.147797	5.48e-103	1.02503e-102	Hormonally up-regulated neu tumor-associated kinase homolog B (Fragment)
jgi|Psemu1|320821|estExt_fgenesh1_pm.C_5880004	PSNMU-V1.4_AUG-EV-PASAV3_0099270.1	0.24801	1.67869	0.14774	6.12e-101	1.12736e-100
jgi|Psemu1|321807|estExt_fgenesh1_pg.C_20091	PSNMU-V1.4_AUG-EV-PASAV3_0066560.1	0.202243	1.37094	0.147521	1.26e-59	1.6659e-59
jgi|Psemu1|205044|e_gw1.355.19.1	PSNMU-V1.4_AUG-EV-PASAV3_0120540.1	0.123405	0.836664	0.147496	2.26e-35	2.57304e-35	Peroxisomal membrane protein 4
jgi|Psemu1|288195|fgenesh1_pg.216_#_29	PSNMU-V1.4_AUG-EV-PASAV3_0018550.1	0.263878	1.78916	0.147487	4.73e-138	1.18416e-137
jgi|Psemu1|309784|fgenesh1_kg.512_#_5_#_8557_1_CCCI_CCOA_CCOB_CCOC_CFAP_CFAS	PSNMU-V1.4_AUG-EV-PASAV3_0027190.1	0.171904	1.16578	0.147459	5.45e-48	6.67468e-48	Phosphatidylinositol 4-kinase gamma 4
jgi|Psemu1|67758|estExt_Genemark1.C_3180015	PSNMU-V1.4_AUG-EV-PASAV3_0089050.1	0.193929	1.31536	0.147435	2.47e-256	1.12148e-255	WD repeat-containing protein mio-B
jgi|Psemu1|323815|estExt_fgenesh1_pg.C_740008	PSNMU-V1.4_AUG-EV-PASAV3_0047700.1	0.189123	1.28284	0.147425	3.39e-112	6.8409e-112
jgi|Psemu1|314468|fgenesh1_kg.1423_#_3_#_10825_1_CCCI_CCOA_CCOB_CCOC_CFAP_CFAS	PSNMU-V1.4_AUG-EV-PASAV3_0006870.1	0.276957	1.8787	0.14742	2.66e-53	3.36859e-53
jgi|Psemu1|183641|e_gw1.30.169.1	PSNMU-V1.4_AUG-EV-PASAV3_0118390.1	0.175973	1.19374	0.147413	4.98e-163	1.4772e-162
jgi|Psemu1|283281|fgenesh1_pg.16_#_29	PSNMU-V1.4_AUG-EV-PASAV3_0099700.1	0.179249	1.21748	0.14723	1.71e-37	1.96381e-37
jgi|Psemu1|282900|fgenesh1_pg.9_#_44	PSNMU-V1.4_AUG-EV-PASAV3_0089750.1	0.239362	1.62687	0.147131	1.33e-100	2.44256e-100
jgi|Psemu1|292595|fgenesh1_pg.978_#_1	PSNMU-V1.4_AUG-EV-PASAV3_0074530.1	0.267738	1.82062	0.147058	1.23e-102	2.29011e-102	Abhydrolase domain-containing protein C22H12.03
jgi|Psemu1|6284|gm1.5941_g	PSNMU-V1.4_AUG-EV-PASAV3_0026520.1	0.189212	1.28692	0.147027	8.5e-76	1.26499e-75
jgi|Psemu1|301112|fgenesh1_kg.18_#_49_#_7745_1_CCCI_CCOA_CCOB_CCOC_CFAP_CFAS	PSNMU-V1.4_AUG-EV-PASAV3_0065520.1	0.0593576	0.40405	0.146906	6.3e-16	6.66361e-16	Fucoxanthin-chlorophyll a-c binding protein E chloroplastic
jgi|Psemu1|220267|e_gw1.1004.1.1	PSNMU-V1.4_AUG-EV-PASAV3_0024940.1	0.152948	1.0421	0.14677	3.21e-67	4.47835e-67
jgi|Psemu1|187073|e_gw1.61.61.1	PSNMU-V1.4_AUG-EV-PASAV3_0080510.1	0.224703	1.53118	0.146752	1.03e-103	1.93976e-103
jgi|Psemu1|298864|fgenesh1_pm.603_#_3	PSNMU-V1.4_AUG-EV-PASAV3_0048940.1	0.171638	1.16992	0.146709	2.11e-233	8.97564e-233	Probable phospholipase C20G8.02 mitochondrial
jgi|Psemu1|322601|estExt_fgenesh1_pg.C_230019	PSNMU-V1.4_AUG-EV-PASAV3_0074570.1	0.45734	3.11785	0.146685	0	0
jgi|Psemu1|322166|estExt_fgenesh1_pg.C_110032	PSNMU-V1.4_AUG-EV-PASAV3_0034590.2	0.168329	1.14757	0.146682	1.03e-85	1.65993e-85	Heat stress transcription factor C-1
jgi|Psemu1|255080|estExt_Genewise1Plus.C_1090050	PSNMU-V1.4_AUG-EV-PASAV3_0035010.1	0.14369	0.979944	0.146631	2.15e-105	4.1051e-105	SPX domain-containing membrane protein Os04g0573000
jgi|Psemu1|318853|estExt_fgenesh1_pm.C_820017	PSNMU-V1.4_AUG-EV-PASAV3_0090540.1	0.158849	1.0837	0.14658	2.23e-70	3.19791e-70	tRNA pseudouridine synthase A
jgi|Psemu1|215231|e_gw1.714.28.1	PSNMU-V1.4_AUG-EV-PASAV3_0083270.1	0.167029	1.14009	0.146505	6.01e-99	1.08599e-98
jgi|Psemu1|288848|fgenesh1_pg.265_#_6	PSNMU-V1.4_AUG-EV-PASAV3_0025770.1	0.191345	1.30659	0.146447	8.79e-79	1.34206e-78
jgi|Psemu1|293173|fgenesh1_pg.1367_#_1	PSNMU-V1.4_AUG-EV-PASAV3_0027880.1	0.13689	0.934977	0.14641	7.72e-37	8.83409e-37
jgi|Psemu1|206978|e_gw1.412.58.1	PSNMU-V1.4_AUG-EV-PASAV3_0064300.1	0.178408	1.2191	0.146345	1.04e-134	2.53767e-134
jgi|Psemu1|239030|estExt_Genewise1.C_1080035	PSNMU-V1.4_AUG-EV-PASAV3_0052840.1	0.114137	0.780186	0.146295	1.3e-37	1.49409e-37
jgi|Psemu1|292322|fgenesh1_pg.875_#_3	PSNMU-V1.4_AUG-EV-PASAV3_0089280.1	0.265442	1.81535	0.146221	5.86e-54	7.44903e-54	Frataxin mitochondrial
jgi|Psemu1|252498|estExt_Genewise1Plus.C_410138	PSNMU-V1.4_AUG-EV-PASAV3_0087080.1	0.19449	1.33062	0.146165	8.35e-94	1.44429e-93
jgi|Psemu1|326625|estExt_fgenesh1_pg.C_3570001	PSNMU-V1.4_AUG-EV-PASAV3_0060280.1	0.418884	2.86622	0.146145	0	0
jgi|Psemu1|26301|gm1.25958_g	PSNMU-V1.4_AUG-EV-PASAV3_0072840.1	0.396359	2.71438	0.146022	0	0
jgi|Psemu1|320169|estExt_fgenesh1_pm.C_3080005	PSNMU-V1.4_AUG-EV-PASAV3_0075550.1	0.174557	1.19593	0.145959	4.95e-144	1.30494e-143
jgi|Psemu1|104015|gw1.49.14.1	PSNMU-V1.4_AUG-EV-PASAV3_0075240.1	0.198476	1.3598	0.145959	2.26e-89	3.75182e-89
jgi|Psemu1|292695|fgenesh1_pg.1017_#_4	PSNMU-V1.4_AUG-EV-PASAV3_0017770.1	0.243163	1.66619	0.145939	5.26e-118	1.12152e-117
jgi|Psemu1|5339|gm1.4996_g	PSNMU-V1.4_AUG-EV-PASAV3_0020520.1	0.211049	1.44642	0.145911	2.68e-120	5.82893e-120
jgi|Psemu1|291106|fgenesh1_pg.555_#_1	PSNMU-V1.4_AUG-EV-PASAV3_0113740.1	0.185027	1.26881	0.145827	0	0	Uncharacterized helicase C15C4.05
jgi|Psemu1|290046|fgenesh1_pg.394_#_1	PSNMU-V1.4_AUG-EV-PASAV3_0078350.2	0.35295	2.42158	0.145752	3.57e-72	5.17829e-72
jgi|Psemu1|263465|estExt_Genewise1Plus.C_9270001	PSNMU-V1.4_AUG-EV-PASAV3_0107390.1	0.176796	1.21352	0.145689	6.72e-123	1.49701e-122
jgi|Psemu1|14434|gm1.14091_g	PSNMU-V1.4_AUG-EV-PASAV3_0096220.1	0.13893	0.953662	0.14568	8.78e-96	1.54018e-95
jgi|Psemu1|263384|estExt_Genewise1Plus.C_9080027	PSNMU-V1.4_AUG-EV-PASAV3_0000970.1	0.184954	1.27025	0.145605	5.19e-87	8.4585e-87
jgi|Psemu1|14186|gm1.13843_g	PSNMU-V1.4_AUG-EV-PASAV3_0024280.1	0.317147	2.1787	0.145567	0	0
jgi|Psemu1|237389|estExt_Genewise1.C_600084	PSNMU-V1.4_AUG-EV-PASAV3_0059860.1	0.329932	2.26653	0.145567	0	0
jgi|Psemu1|326110|estExt_fgenesh1_pg.C_2820013	PSNMU-V1.4_AUG-EV-PASAV3_0002010.1	0.241931	1.66254	0.145519	1.8e-152	4.98803e-152
jgi|Psemu1|220816|e_gw1.1039.7.1	PSNMU-V1.4_AUG-EV-PASAV3_0092500.1	0.308527	2.12044	0.145501	3.34e-123	7.45692e-123
jgi|Psemu1|251696|estExt_Genewise1Plus.C_280104	PSNMU-V1.4_AUG-EV-PASAV3_0108800.1	0.294803	2.02618	0.145497	0	0	Uncharacterized protein YHR202W
jgi|Psemu1|242199|estExt_Genewise1.C_2480044	PSNMU-V1.4_AUG-EV-PASAV3_0074910.1	0.194896	1.3396	0.145488	4.63e-208	1.77869e-207
jgi|Psemu1|174381|gw1.745.23.1	PSNMU-V1.4_AUG-EV-PASAV3_0050600.1	0.237927	1.63577	0.145453	1.82e-103	3.42329e-103
jgi|Psemu1|284970|fgenesh1_pg.59_#_4	PSNMU-V1.4_AUG-EV-PASAV3_0053780.1	0.22831	1.57127	0.145303	5.85e-132	1.39161e-131
jgi|Psemu1|197473|e_gw1.198.18.1	PSNMU-V1.4_AUG-EV-PASAV3_0093350.1	0.185188	1.27503	0.145242	0	0
jgi|Psemu1|310065|fgenesh1_kg.549_#_3_#_1331_1_CCCI_CCOA_CCOB_CCOC_CFAP_CFAS	PSNMU-V1.4_AUG-EV-PASAV3_0027380.1	0.166044	1.14333	0.145228	1.25e-44	1.49586e-44	Thermonuclease
jgi|Psemu1|286858|fgenesh1_pg.139_#_23	PSNMU-V1.4_AUG-EV-PASAV3_0002850.1	0.183108	1.26159	0.145141	1.33e-69	1.89074e-69
jgi|Psemu1|320382|estExt_fgenesh1_pm.C_3730001	PSNMU-V1.4_AUG-EV-PASAV3_0008060.1	0.13795	0.950714	0.145101	2.82e-47	3.43634e-47
jgi|Psemu1|262747|estExt_Genewise1Plus.C_7630022	PSNMU-V1.4_AUG-EV-PASAV3_0005780.1	0.155531	1.07216	0.145063	1.56e-62	2.10195e-62	Leucine-rich repeat receptor-like protein kinase PEPR2
jgi|Psemu1|117248|gw1.2697.2.1	PSNMU-V1.4_AUG-EV-PASAV3_0059880.1	0.163157	1.12497	0.145032	2.72e-34	3.08172e-34	Probable phytol kinase 2 chloroplastic
jgi|Psemu1|310278|fgenesh1_kg.570_#_1_#_6153_1_CCCI_CCOA_CCOB_CCOC_CFAP_CFAS	PSNMU-V1.4_AUG-EV-PASAV3_0072300.1	0.0928235	0.640206	0.14499	1.33e-09	1.38789e-09
jgi|Psemu1|197449|e_gw1.198.36.1	PSNMU-V1.4_AUG-EV-PASAV3_0093380.1	0.193779	1.3367	0.144968	2.11e-91	3.56327e-91
jgi|Psemu1|323637|estExt_fgenesh1_pg.C_650034	PSNMU-V1.4_AUG-EV-PASAV3_0033780.1	0.15954	1.10065	0.14495	0	0	Vacuolar protein sorting-associated protein 13A
jgi|Psemu1|259539|estExt_Genewise1Plus.C_3370006	PSNMU-V1.4_AUG-EV-PASAV3_0020540.1	0.129298	0.892098	0.144937	3.7e-73	5.40824e-73	Protein disulfide-isomerase 5-4
jgi|Psemu1|65278|estExt_Genemark1.C_920096	PSNMU-V1.4_AUG-EV-PASAV3_0056070.1	0.213743	1.47497	0.144914	6.86e-140	1.74112e-139
jgi|Psemu1|301156|fgenesh1_kg.19_#_37_#_7394_1_CCCI_CCOA_CCOB_CCOC_CFAP_CFAS	PSNMU-V1.4_AUG-EV-PASAV3_0070300.1	0.410064	2.83131	0.144832	0	0
jgi|Psemu1|10714|gm1.10371_g	PSNMU-V1.4_AUG-EV-PASAV3_0017970.1	0.241152	1.66536	0.144805	1.07e-134	2.60877e-134
jgi|Psemu1|262740|estExt_Genewise1Plus.C_7630015	PSNMU-V1.4_AUG-EV-PASAV3_0005800.1	0.122796	0.848256	0.144763	1.1e-24	1.19111e-24	Macrophage migration inhibitory factor
jgi|Psemu1|287422|fgenesh1_pg.174_#_4	PSNMU-V1.4_AUG-EV-PASAV3_0036220.1	0.165287	1.14219	0.14471	2.19e-33	2.46558e-33
jgi|Psemu1|193743|e_gw1.140.46.1	PSNMU-V1.4_AUG-EV-PASAV3_0080150.1	0.228773	1.58151	0.144655	9.71e-207	3.70446e-206
jgi|Psemu1|287382|fgenesh1_pg.171_#_9	PSNMU-V1.4_AUG-EV-PASAV3_0043670.1	0.262535	1.81493	0.144653	1.14e-119	2.46797e-119
jgi|Psemu1|317782|estExt_fgenesh1_pm.C_110001	PSNMU-V1.4_AUG-EV-PASAV3_0096630.1	0.113567	0.785657	0.144551	1.75e-32	1.9622e-32	N-alpha-acetyltransferase 30
jgi|Psemu1|320703|estExt_fgenesh1_pm.C_5180001	PSNMU-V1.4_AUG-EV-PASAV3_0112810.1	0.220695	1.52701	0.144528	3.36e-217	1.34091e-216	Membralin
jgi|Psemu1|314892|fgenesh1_kg.1592_#_3_#_3756_0_CCCI14537.b1_CCCI_CCOA_CCOB_CCOC_CFAP_CFAS	PSNMU-V1.4_AUG-EV-PASAV3_0051900.1	0.215196	1.48959	0.144466	1.4e-52	1.76447e-52
jgi|Psemu1|20538|gm1.20195_g	PSNMU-V1.4_AUG-EV-PASAV3_0095510.1	0.208163	1.44122	0.144435	4.35e-64	5.9217e-64
jgi|Psemu1|304288|fgenesh1_kg.129_#_27_#_2740_2_CCCI_CCOA_CCOB_CCOC_CFAP_CFAS	PSNMU-V1.4_AUG-EV-PASAV3_0121830.1	0.0598842	0.414686	0.144409	6.99e-08	7.27046e-08
jgi|Psemu1|211941|e_gw1.572.52.1	PSNMU-V1.4_AUG-EV-PASAV3_0122050.1	0.18358	1.27132	0.144401	4.93e-62	6.61916e-62
jgi|Psemu1|296614|fgenesh1_pm.139_#_13	PSNMU-V1.4_AUG-EV-PASAV3_0002820.1	0.15453	1.071	0.144286	1.25e-45	1.50387e-45
jgi|Psemu1|308250|fgenesh1_kg.362_#_16_#_340_2_CCCI_CCOA_CCOB_CCOC_CFAP_CFAS	PSNMU-V1.4_AUG-EV-PASAV3_0055760.1	0.103395	0.716713	0.144263	3.68e-44	4.38736e-44
jgi|Psemu1|291755|fgenesh1_pg.695_#_3	PSNMU-V1.4_AUG-EV-PASAV3_0094010.1	0.209296	1.45235	0.144109	4.72e-69	6.67868e-69
jgi|Psemu1|329005|estExt_fgenesh1_pg.C_18750001	PSNMU-V1.4_AUG-EV-PASAV3_0004640.1	0.241079	1.6729	0.144108	9.59e-34	1.08209e-33	UDP-N-acetylglucosamine transporter
jgi|Psemu1|31122|gm1.30779_g	PSNMU-V1.4_AUG-EV-PASAV3_0028190.1	0.200347	1.39046	0.144088	4.35e-101	8.01796e-101
jgi|Psemu1|323160|estExt_fgenesh1_pg.C_430013	PSNMU-V1.4_AUG-EV-PASAV3_0071990.1	0.201843	1.401	0.144071	1.56e-110	3.10465e-110
jgi|Psemu1|285059|fgenesh1_pg.62_#_9	PSNMU-V1.4_AUG-EV-PASAV3_0022110.1	0.203203	1.41068	0.144046	2.27e-113	4.63162e-113
jgi|Psemu1|204399|e_gw1.338.15.1	PSNMU-V1.4_AUG-EV-PASAV3_0068030.1	0.315512	2.19083	0.144015	0	0
jgi|Psemu1|256661|estExt_Genewise1Plus.C_1780021	PSNMU-V1.4_AUG-EV-PASAV3_0122400.1	0.281527	1.95542	0.143973	2.24e-145	5.94134e-145
jgi|Psemu1|320595|estExt_fgenesh1_pm.C_4730007	PSNMU-V1.4_AUG-EV-PASAV3_0025840.1	0.146189	1.01627	0.143848	2.31e-39	2.68592e-39
jgi|Psemu1|327635|estExt_fgenesh1_pg.C_6080001	PSNMU-V1.4_AUG-EV-PASAV3_0030510.1	0.168551	1.17217	0.143794	6.17e-47	7.49294e-47
jgi|Psemu1|325010|estExt_fgenesh1_pg.C_1670013	PSNMU-V1.4_AUG-EV-PASAV3_0051310.1	0.123494	0.859021	0.143762	3.51e-60	4.65901e-60
jgi|Psemu1|973|gm1.630_g	PSNMU-V1.4_AUG-EV-PASAV3_0036080.1	0.17913	1.24609	0.143753	1.7e-87	2.77957e-87	Alpha-ketoglutarate-dependent dioxygenase alkB homolog 2
jgi|Psemu1|14839|gm1.14496_g	PSNMU-V1.4_AUG-EV-PASAV3_0083230.1	0.146186	1.0176	0.143657	6.98e-60	9.24873e-60
jgi|Psemu1|282633|fgenesh1_pg.5_#_31	PSNMU-V1.4_AUG-EV-PASAV3_0007460.1	0.292691	2.03766	0.143641	1.38e-141	3.56216e-141
jgi|Psemu1|329320|estExt_fgenesh1_pg.C_41800001	PSNMU-V1.4_AUG-EV-PASAV3_0038720.1	0.165029	1.14899	0.14363	1.83e-65	2.52061e-65
jgi|Psemu1|177405|gw1.2.418.1	PSNMU-V1.4_AUG-EV-PASAV3_0102130.1	0.125622	0.874763	0.143606	1.5e-42	1.77023e-42
jgi|Psemu1|178269|e_gw1.2.267.1	PSNMU-V1.4_AUG-EV-PASAV3_0102230.1	0.187839	1.30854	0.143548	6.65e-73	9.69918e-73
jgi|Psemu1|305060|fgenesh1_kg.167_#_2_#_4831_1_CCCI_CCOA_CCOB_CCOC_CFAP_CFAS	PSNMU-V1.4_AUG-EV-PASAV3_0103630.1	0.201211	1.40188	0.143529	3.27e-54	4.16282e-54
jgi|Psemu1|30161|gm1.29818_g	PSNMU-V1.4_AUG-EV-PASAV3_0111910.1	0.15055	1.04895	0.143525	0	0
jgi|Psemu1|321898|estExt_fgenesh1_pg.C_50012	PSNMU-V1.4_AUG-EV-PASAV3_0116730.1	0.248223	1.73052	0.143438	1.33e-144	3.5169e-144	Ribosomal large subunit pseudouridine synthase C
jgi|Psemu1|288173|fgenesh1_pg.216_#_7	PSNMU-V1.4_AUG-EV-PASAV3_0035830.1	0.33725	2.35135	0.143428	0	0
jgi|Psemu1|183271|e_gw1.28.150.1	PSNMU-V1.4_AUG-EV-PASAV3_0108910.1	0.189157	1.31888	0.143423	0	0	Alkyldihydroxyacetonephosphate synthase peroxisomal
jgi|Psemu1|249721|estExt_Genewise1Plus.C_40264	PSNMU-V1.4_AUG-EV-PASAV3_0049620.1	0.202231	1.41081	0.143344	1.42e-97	2.52973e-97
jgi|Psemu1|250106|estExt_Genewise1Plus.C_80015	PSNMU-V1.4_AUG-EV-PASAV3_0040310.1	0.154556	1.07888	0.143256	2.43e-93	4.18285e-93	Probable trafficking protein particle complex subunit 13 homolog
jgi|Psemu1|300992|fgenesh1_kg.15_#_44_#_6815_1_CCCI_CCOA_CCOB_CCOC_CFAP_CFAS	PSNMU-V1.4_AUG-EV-PASAV3_0123170.1	0.29173	2.03661	0.143243	1.26e-71	1.82023e-71
jgi|Psemu1|229116|e_gw1.2471.2.1	PSNMU-V1.4_AUG-EV-PASAV3_0059940.1	0.175168	1.22298	0.14323	1.77e-71	2.55395e-71
jgi|Psemu1|63062|estExt_Genemark1.C_70144	PSNMU-V1.4_AUG-EV-PASAV3_0086240.1	0.164652	1.14969	0.143215	8.99e-289	4.43e-288
jgi|Psemu1|283689|fgenesh1_pg.24_#_37	PSNMU-V1.4_AUG-EV-PASAV3_0063660.1	0.216173	1.50968	0.143192	3.64e-83	5.75006e-83
jgi|Psemu1|304861|fgenesh1_kg.156_#_18_#_2747_1_CCCI_CCOA_CCOB_CCOC_CFAP_CFAS	PSNMU-V1.4_AUG-EV-PASAV3_0094180.1	0.152231	1.06318	0.143185	7.3e-32	8.15503e-32
jgi|Psemu1|237351|estExt_Genewise1.C_590054	PSNMU-V1.4_AUG-EV-PASAV3_0089390.1	0.219168	1.53119	0.143136	3.97e-172	1.25493e-171
jgi|Psemu1|192222|e_gw1.121.75.1	PSNMU-V1.4_AUG-EV-PASAV3_0073850.1	0.155429	1.08663	0.143038	3.62e-133	8.70695e-133
jgi|Psemu1|317972|estExt_fgenesh1_pm.C_210005	PSNMU-V1.4_AUG-EV-PASAV3_0072400.2	0.184983	1.294	0.142954	0	0	Protein dispatched homolog 1
jgi|Psemu1|309887|fgenesh1_kg.523_#_3_#_9849_1_CCCI_CCOA_CCOB_CCOC_CFAP_CFAS	PSNMU-V1.4_AUG-EV-PASAV3_0020730.1	0.154134	1.07955	0.142776	1.76e-36	2.01095e-36	Peptidyl-prolyl cis-trans isomerase C
jgi|Psemu1|265140|estExt_Genewise1Plus.C_23710001	PSNMU-V1.4_AUG-EV-PASAV3_0068070.1	0.19609	1.37344	0.142772	3.18e-136	7.82551e-136
jgi|Psemu1|196068|e_gw1.177.48.1	PSNMU-V1.4_AUG-EV-PASAV3_0030950.1	0.248022	1.73743	0.142752	1.71e-106	3.29716e-106
jgi|Psemu1|192221|e_gw1.121.79.1	PSNMU-V1.4_AUG-EV-PASAV3_0096340.1	0.128936	0.903773	0.142664	4.45e-76	6.64542e-76
jgi|Psemu1|35616|gm1.35273_g	PSNMU-V1.4_AUG-EV-PASAV3_0039560.1	0.180885	1.26803	0.14265	5.42e-58	7.072e-58
jgi|Psemu1|285857|fgenesh1_pg.91_#_22	PSNMU-V1.4_AUG-EV-PASAV3_0092350.1	0.183743	1.28822	0.142634	1.29e-114	2.66433e-114
jgi|Psemu1|305031|fgenesh1_kg.165_#_36_#_6642_1_CCCI_CCOA_CCOB_CCOC_CFAP_CFAS	PSNMU-V1.4_AUG-EV-PASAV3_0121070.1	0.153281	1.0753	0.142547	2.01e-38	2.32241e-38
jgi|Psemu1|204757|e_gw1.348.61.1	PSNMU-V1.4_AUG-EV-PASAV3_0048220.1	0.190879	1.33922	0.14253	3.69e-184	1.23734e-183
jgi|Psemu1|251250|estExt_Genewise1Plus.C_220041	PSNMU-V1.4_AUG-EV-PASAV3_0047500.1	0.233515	1.639	0.142474	2.04e-124	4.59853e-124
jgi|Psemu1|9261|gm1.8918_g	PSNMU-V1.4_AUG-EV-PASAV3_0046790.2	0.247919	1.74065	0.142429	8.14e-129	1.89403e-128
jgi|Psemu1|16974|gm1.16631_g	PSNMU-V1.4_AUG-EV-PASAV3_0094200.1	0.295025	2.07141	0.142427	1.21e-222	4.94933e-222
jgi|Psemu1|287203|fgenesh1_pg.158_#_3	PSNMU-V1.4_AUG-EV-PASAV3_0056370.1	0.156789	1.10128	0.14237	1.76e-133	4.24162e-133	Heat shock cognate 70 kDa protein 3
jgi|Psemu1|228494|e_gw1.2260.8.1	PSNMU-V1.4_AUG-EV-PASAV3_0096050.1	0.136169	0.956599	0.142347	7.12e-96	1.24971e-95
jgi|Psemu1|20098|gm1.19755_g	PSNMU-V1.4_AUG-EV-PASAV3_0004400.1	0.170978	1.2023	0.142209	6.21e-28	6.80822e-28
jgi|Psemu1|294808|fgenesh1_pm.20_#_4	PSNMU-V1.4_AUG-EV-PASAV3_0005450.1	0.128444	0.904031	0.142079	1.34e-49	1.65448e-49
jgi|Psemu1|255981|estExt_Genewise1Plus.C_1460083	PSNMU-V1.4_AUG-EV-PASAV3_0041630.1	0.188889	1.32965	0.142059	6.38e-56	8.19591e-56
jgi|Psemu1|188556|e_gw1.75.39.1	PSNMU-V1.4_AUG-EV-PASAV3_0092790.1	0.261406	1.84076	0.14201	1.31e-80	2.02871e-80
jgi|Psemu1|296391|fgenesh1_pm.121_#_9	PSNMU-V1.4_AUG-EV-PASAV3_0095970.1	0.154867	1.09084	0.14197	2.03e-57	2.6357e-57
jgi|Psemu1|289913|fgenesh1_pg.371_#_14	PSNMU-V1.4_AUG-EV-PASAV3_0060060.2	0.178078	1.25441	0.141961	4.66e-214	1.83914e-213	Pyruvate kinase cytosolic isozyme
jgi|Psemu1|291300|fgenesh1_pg.593_#_2	PSNMU-V1.4_AUG-EV-PASAV3_0062420.1	0.19132	1.34769	0.141961	1.17e-99	2.12938e-99
jgi|Psemu1|56212|gm1.55869_g	PSNMU-V1.4_AUG-EV-PASAV3_0104620.1	0.284037	2.00128	0.141928	4.16e-252	1.86646e-251
jgi|Psemu1|304918|fgenesh1_kg.160_#_11_#_6974_1_CCCI_CCOA_CCOB_CCOC_CFAP_CFAS	PSNMU-V1.4_AUG-EV-PASAV3_0027710.1	0.109762	0.773504	0.141903	2.01e-34	2.27985e-34	Eukaryotic translation initiation factor 3 subunit K
jgi|Psemu1|69215|estExt_Genemark1.C_6190013	PSNMU-V1.4_AUG-EV-PASAV3_0039230.1	0.0972899	0.685737	0.141876	6.3e-10	6.58212e-10
jgi|Psemu1|311369|fgenesh1_kg.710_#_3_#_4295_1_CCCI_CCOA_CCOB_CCOC_CFAP_CFAS	PSNMU-V1.4_AUG-EV-PASAV3_0104550.1	0.3064	2.16105	0.141783	1.65e-108	3.22972e-108
jgi|Psemu1|289644|fgenesh1_pg.344_#_3	PSNMU-V1.4_AUG-EV-PASAV3_0104980.1	0.219007	1.54642	0.141622	1.44e-85	2.3176e-85
jgi|Psemu1|297905|fgenesh1_pm.318_#_6	PSNMU-V1.4_AUG-EV-PASAV3_0048570.1	0.255168	1.80276	0.141543	1.37e-61	1.83534e-61
jgi|Psemu1|54923|gm1.54580_g	PSNMU-V1.4_AUG-EV-PASAV3_0065950.1	0.235078	1.66093	0.141534	3.2e-83	5.05763e-83
jgi|Psemu1|241604|estExt_Genewise1.C_2150041	PSNMU-V1.4_AUG-EV-PASAV3_0010650.1	0.186614	1.31943	0.141435	2.19e-174	7.02886e-174
jgi|Psemu1|238447|estExt_Genewise1.C_890027	PSNMU-V1.4_AUG-EV-PASAV3_0018380.1	0.150066	1.06163	0.141355	1.14e-93	1.96735e-93
jgi|Psemu1|283146|fgenesh1_pg.14_#_15	PSNMU-V1.4_AUG-EV-PASAV3_0094980.1	0.293549	2.07733	0.141311	0	0
jgi|Psemu1|246150|estExt_Genewise1.C_6420018	PSNMU-V1.4_AUG-EV-PASAV3_0090520.1	0.18118	1.28217	0.141307	5.21e-90	8.7087e-90	Leucine-rich repeat receptor protein kinase EMS1
jgi|Psemu1|243764|estExt_Genewise1.C_3540030	PSNMU-V1.4_AUG-EV-PASAV3_0038870.1	0.0636346	0.450332	0.141306	3.63e-23	3.91459e-23
jgi|Psemu1|325864|estExt_fgenesh1_pg.C_2500014	PSNMU-V1.4_AUG-EV-PASAV3_0000750.1	0.174556	1.23544	0.14129	2.37e-195	8.5523e-195
jgi|Psemu1|183508|e_gw1.30.42.1	PSNMU-V1.4_AUG-EV-PASAV3_0090690.2	0.113937	0.807049	0.141178	2.11e-83	3.3401e-83	Protein BTR1
jgi|Psemu1|290174|fgenesh1_pg.410_#_4	PSNMU-V1.4_AUG-EV-PASAV3_0062530.1	0.234211	1.65961	0.141124	6.23e-133	1.4949e-132	Bifunctional lysine-specific demethylase and histidyl-hydroxylase NO66
jgi|Psemu1|194829|e_gw1.157.96.1	PSNMU-V1.4_AUG-EV-PASAV3_0002460.1	0.155568	1.10245	0.14111	0	0
jgi|Psemu1|299350|fgenesh1_pm.887_#_5	PSNMU-V1.4_AUG-EV-PASAV3_0106260.1	0.166036	1.17719	0.141045	1.49e-24	1.61197e-24
jgi|Psemu1|240334|estExt_Genewise1.C_1650046	PSNMU-V1.4_AUG-EV-PASAV3_0121010.1	0.223169	1.58402	0.140888	6.35e-119	1.36496e-118
jgi|Psemu1|250823|estExt_Genewise1Plus.C_180050	PSNMU-V1.4_AUG-EV-PASAV3_0049910.1	0.145861	1.03551	0.140859	6.03e-78	9.14907e-78	Phosphoglucomutase
jgi|Psemu1|303262|fgenesh1_kg.85_#_15_#_3038_1_CCCI_CCOA_CCOB_CCOC_CFAP_CFAS	PSNMU-V1.4_AUG-EV-PASAV3_0087320.1	0.199728	1.41867	0.140785	6.33e-43	7.48787e-43
jgi|Psemu1|250589|estExt_Genewise1Plus.C_140103	PSNMU-V1.4_AUG-EV-PASAV3_0095100.1	0.183437	1.30304	0.140777	9.39e-106	1.79911e-105
jgi|Psemu1|297099|fgenesh1_pm.193_#_8	PSNMU-V1.4_AUG-EV-PASAV3_0106410.1	0.146575	1.0416	0.14072	5.11e-59	6.721e-59
jgi|Psemu1|5751|gm1.5408_g	PSNMU-V1.4_AUG-EV-PASAV3_0073750.1	0.195753	1.39234	0.140592	1.54e-140	3.93996e-140
jgi|Psemu1|188890|e_gw1.79.113.1	PSNMU-V1.4_AUG-EV-PASAV3_0033470.1	0.156115	1.11045	0.140587	5.53e-104	1.04404e-103	Dipeptidyl peptidase 2
jgi|Psemu1|296007|fgenesh1_pm.79_#_24	PSNMU-V1.4_AUG-EV-PASAV3_0033430.1	0.175521	1.24851	0.140584	1.75e-119	3.7791e-119
jgi|Psemu1|234846|estExt_Genewise1.C_170104	PSNMU-V1.4_AUG-EV-PASAV3_0085600.1	0.252163	1.79412	0.140549	0	0
jgi|Psemu1|318819|estExt_fgenesh1_pm.C_790016	PSNMU-V1.4_AUG-EV-PASAV3_0033510.1	0.0684398	0.487213	0.140472	8.29e-14	8.72283e-14	60S ribosomal protein L35
jgi|Psemu1|10716|gm1.10373_g	PSNMU-V1.4_AUG-EV-PASAV3_0017990.1	0.202681	1.44312	0.140447	1.47e-86	2.38487e-86
jgi|Psemu1|322987|estExt_fgenesh1_pg.C_350034	PSNMU-V1.4_AUG-EV-PASAV3_0055690.1	0.214221	1.52573	0.140405	2.09e-119	4.50531e-119	Carboxylesterase NlhH
jgi|Psemu1|295129|fgenesh1_pm.30_#_34	PSNMU-V1.4_AUG-EV-PASAV3_0118520.1	0.171732	1.22365	0.140343	3.18e-108	6.21252e-108
jgi|Psemu1|154947|gw1.856.38.1	PSNMU-V1.4_AUG-EV-PASAV3_0090960.1	0.199913	1.42504	0.140286	1.07e-33	1.20621e-33
jgi|Psemu1|305653|fgenesh1_kg.191_#_3_#_7151_1_CCCI_CCOA_CCOB_CCOC_CFAP_CFAS	PSNMU-V1.4_AUG-EV-PASAV3_0098840.1	0.290749	2.07414	0.140178	2.55e-53	3.22996e-53
jgi|Psemu1|2522|gm1.2179_g	PSNMU-V1.4_AUG-EV-PASAV3_0025150.1	0.151543	1.0811	0.140175	2.11e-218	8.47072e-218	Vacuolar protein sorting-associated protein 54
jgi|Psemu1|210457|e_gw1.523.44.1	PSNMU-V1.4_AUG-EV-PASAV3_0020820.1	0.279443	1.99391	0.140148	4.27e-206	1.62496e-205	Kanadaptin
jgi|Psemu1|44490|gm1.44147_g	PSNMU-V1.4_AUG-EV-PASAV3_0081610.1	0.22027	1.57199	0.140122	1.61e-208	6.20868e-208
jgi|Psemu1|247710|estExt_Genewise1.C_10330010	PSNMU-V1.4_AUG-EV-PASAV3_0067270.1	0.138924	0.992156	0.140022	0	0	Protein MON2 homolog
jgi|Psemu1|34832|gm1.34489_g	PSNMU-V1.4_AUG-EV-PASAV3_0006840.1	0.206334	1.47497	0.139891	4.33e-155	1.21996e-154
jgi|Psemu1|252895|estExt_Genewise1Plus.C_510053	PSNMU-V1.4_AUG-EV-PASAV3_0121390.1	0.177547	1.26993	0.139808	1.06e-164	3.18473e-164
jgi|Psemu1|179458|e_gw1.7.155.1	PSNMU-V1.4_AUG-EV-PASAV3_0086410.1	0.139029	0.995027	0.139724	4.63e-76	6.91082e-76
jgi|Psemu1|251925|estExt_Genewise1Plus.C_310058	PSNMU-V1.4_AUG-EV-PASAV3_0110620.1	0.210737	1.50899	0.139654	3.14e-51	3.91999e-51
jgi|Psemu1|234496|estExt_Genewise1.C_120031	PSNMU-V1.4_AUG-EV-PASAV3_0025050.1	0.164747	1.1815	0.139439	3.71e-26	4.03819e-26
jgi|Psemu1|29073|gm1.28730_g	PSNMU-V1.4_AUG-EV-PASAV3_0113150.1	0.275917	1.97881	0.139436	2.43e-247	1.07751e-246
jgi|Psemu1|293158|fgenesh1_pg.1348_#_3	PSNMU-V1.4_AUG-EV-PASAV3_0063420.1	0.308608	2.21398	0.139391	2.66e-88	4.37041e-88
jgi|Psemu1|301813|fgenesh1_kg.35_#_14_#_1243_1_CCCI_CCOA_CCOB_CCOC_CFAP_CFAS	PSNMU-V1.4_AUG-EV-PASAV3_0090590.1	0.155504	1.11588	0.139355	1.24e-65	1.71068e-65	Retinol dehydrogenase 14
jgi|Psemu1|188847|e_gw1.78.26.1	PSNMU-V1.4_AUG-EV-PASAV3_0058780.1	0.184472	1.32403	0.139326	1.01e-48	1.24223e-48
jgi|Psemu1|288271|fgenesh1_pg.222_#_5	PSNMU-V1.4_AUG-EV-PASAV3_0099830.1	0.267728	1.92189	0.139305	9.9e-111	1.97414e-110
jgi|Psemu1|263057|estExt_Genewise1Plus.C_8290012	PSNMU-V1.4_AUG-EV-PASAV3_0069750.1	0.220427	1.58236	0.139302	0	0
jgi|Psemu1|322687|estExt_fgenesh1_pg.C_260058	PSNMU-V1.4_AUG-EV-PASAV3_0046340.1	0.0973911	0.699251	0.139279	1.34e-15	1.4166e-15	U6 snRNA-associated Sm-like protein LSm6
jgi|Psemu1|312675|fgenesh1_kg.927_#_1_#_7080_1_CCCI_CCOA_CCOB_CCOC_CFAP_CFAS	PSNMU-V1.4_AUG-EV-PASAV3_0107400.1	0.136022	0.976646	0.139275	1.7e-23	1.83491e-23	Aspartate beta-hydroxylase domain-containing protein 2
jgi|Psemu1|67667|estExt_Genemark1.C_3040032	PSNMU-V1.4_AUG-EV-PASAV3_0079080.1	0.331546	2.38443	0.139046	0	0
jgi|Psemu1|286035|fgenesh1_pg.99_#_14	PSNMU-V1.4_AUG-EV-PASAV3_0103700.1	0.213287	1.53434	0.139009	1.39e-118	2.97836e-118
jgi|Psemu1|4596|gm1.4253_g	PSNMU-V1.4_AUG-EV-PASAV3_0024750.1	0.229565	1.6519	0.13897	3.62e-65	4.96696e-65
jgi|Psemu1|287942|fgenesh1_pg.201_#_3	PSNMU-V1.4_AUG-EV-PASAV3_0024460.1	0.268638	1.93377	0.13892	1.1e-187	3.76983e-187
jgi|Psemu1|303514|fgenesh1_kg.95_#_9_#_4186_1_CCCI_CCOA_CCOB_CCOC_CFAP_CFAS	PSNMU-V1.4_AUG-EV-PASAV3_0077380.1	0.180534	1.29981	0.138893	1.3e-70	1.86735e-70
jgi|Psemu1|257466|estExt_Genewise1Plus.C_2100062	PSNMU-V1.4_AUG-EV-PASAV3_0070890.1	0.148041	1.06607	0.138865	1.66e-44	1.98415e-44	Metacaspase-1
jgi|Psemu1|228002|e_gw1.2100.10.1	PSNMU-V1.4_AUG-EV-PASAV3_0094540.1	0.147599	1.06316	0.13883	1.55137e-321	0	Trafficking protein particle complex II-specific subunit 120 homolog
jgi|Psemu1|12779|gm1.12436_g	PSNMU-V1.4_AUG-EV-PASAV3_0084180.1	0.415493	2.99361	0.138793	0	0
jgi|Psemu1|329240|estExt_fgenesh1_pg.C_28920001	PSNMU-V1.4_AUG-EV-PASAV3_0065160.1	0.191589	1.38093	0.138739	1.69e-57	2.1966e-57
jgi|Psemu1|121429|gw1.145.35.1	PSNMU-V1.4_AUG-EV-PASAV3_0028570.1	0.168015	1.21181	0.138648	1.58e-23	1.70569e-23
jgi|Psemu1|296209|fgenesh1_pm.100_#_8	PSNMU-V1.4_AUG-EV-PASAV3_0084170.1	0.218546	1.57773	0.138519	1.73e-152	4.79624e-152
jgi|Psemu1|45169|gm1.44826_g	PSNMU-V1.4_AUG-EV-PASAV3_0070460.1	0.165511	1.19498	0.138505	1.67e-43	1.98437e-43
jgi|Psemu1|49203|gm1.48860_g	PSNMU-V1.4_AUG-EV-PASAV3_0027440.1	0.281344	2.03132	0.138503	9.8e-162	2.88577e-161	1-aminocyclopropane-1-carboxylate oxidase
jgi|Psemu1|224833|e_gw1.1487.38.1	PSNMU-V1.4_AUG-EV-PASAV3_0075380.1	0.164778	1.19082	0.138374	2.25e-101	4.15479e-101
jgi|Psemu1|306668|fgenesh1_kg.250_#_3_#_94_1_CCCI_CCOA_CCOB_CCOC_CFAP_CFAS	PSNMU-V1.4_AUG-EV-PASAV3_0000840.1	0.127696	0.922845	0.138372	9.14e-49	1.12461e-48
jgi|Psemu1|328957|estExt_fgenesh1_pg.C_17200003	PSNMU-V1.4_AUG-EV-PASAV3_0058510.1	0.14095	1.01869	0.138364	8.75e-123	1.94566e-122
jgi|Psemu1|29064|gm1.28721_g	PSNMU-V1.4_AUG-EV-PASAV3_0113110.1	0.250834	1.81291	0.13836	0	0
jgi|Psemu1|289717|fgenesh1_pg.351_#_2	PSNMU-V1.4_AUG-EV-PASAV3_0056050.1	0.247422	1.78875	0.138322	2.29e-145	6.0713e-145
jgi|Psemu1|66978|estExt_Genemark1.C_2240052	PSNMU-V1.4_AUG-EV-PASAV3_0054500.1	0.216614	1.56619	0.138306	5.74e-151	1.57694e-150
jgi|Psemu1|325044|estExt_fgenesh1_pg.C_1700004	PSNMU-V1.4_AUG-EV-PASAV3_0028650.1	0.213387	1.54375	0.138227	1.07e-75	1.59084e-75	Uncharacterized protein BCG_0605c
jgi|Psemu1|203630|e_gw1.318.69.1	PSNMU-V1.4_AUG-EV-PASAV3_0085040.1	0.158554	1.14783	0.138134	7.63e-123	1.69848e-122	Protein root UVB sensitive 6
jgi|Psemu1|236536|estExt_Genewise1.C_410140	PSNMU-V1.4_AUG-EV-PASAV3_0087110.1	0.151898	1.10008	0.138079	0	0
jgi|Psemu1|210132|e_gw1.512.63.1	PSNMU-V1.4_AUG-EV-PASAV3_0027160.1	0.172749	1.25164	0.138018	6.17e-119	1.32674e-118
jgi|Psemu1|284811|fgenesh1_pg.55_#_9	PSNMU-V1.4_AUG-EV-PASAV3_0071390.1	0.243096	1.76228	0.137944	0	0
jgi|Psemu1|323707|estExt_fgenesh1_pg.C_680026	PSNMU-V1.4_AUG-EV-PASAV3_0083610.1	0.232552	1.6863	0.137906	6.66e-124	1.49296e-123
jgi|Psemu1|96120|gw1.380.3.1	PSNMU-V1.4_AUG-EV-PASAV3_0104720.1	0.193741	1.40569	0.137826	3.87e-159	1.12108e-158
jgi|Psemu1|328584|estExt_fgenesh1_pg.C_11050001	PSNMU-V1.4_AUG-EV-PASAV3_0118940.1	0.250874	1.82165	0.137718	3.99e-125	9.04798e-125
jgi|Psemu1|247577|estExt_Genewise1.C_10000002	PSNMU-V1.4_AUG-EV-PASAV3_0021820.1	0.151007	1.09735	0.137611	1.03e-97	1.83981e-97	3-oxoacyl- acyl-carrier-protein synthase mitochondrial
jgi|Psemu1|301893|fgenesh1_kg.38_#_3_#_5430_1_CCCI_CCOA_CCOB_CCOC_CFAP_CFAS	PSNMU-V1.4_AUG-EV-PASAV3_0039650.1	0.106866	0.776688	0.137592	6.36e-34	7.18565e-34
jgi|Psemu1|306612|fgenesh1_kg.245_#_15_#_3042_1_CCCI_CCOA_CCOB_CCOC_CFAP_CFAS	PSNMU-V1.4_AUG-EV-PASAV3_0094120.1	0.273198	1.98615	0.137552	3.02e-135	7.38682e-135
jgi|Psemu1|261976|estExt_Genewise1Plus.C_6030021	PSNMU-V1.4_AUG-EV-PASAV3_0048980.1	0.162375	1.18075	0.137518	1.86e-155	5.26986e-155
jgi|Psemu1|12355|gm1.12012_g	PSNMU-V1.4_AUG-EV-PASAV3_0091980.1	0.335195	2.43835	0.137468	0	0
jgi|Psemu1|30788|gm1.30445_g	PSNMU-V1.4_AUG-EV-PASAV3_0077730.1	0.317971	2.31518	0.137342	0	0
jgi|Psemu1|298804|fgenesh1_pm.580_#_4	PSNMU-V1.4_AUG-EV-PASAV3_0034510.1	0.197728	1.44113	0.137204	1.62e-111	3.24857e-111	3-succinoylsemialdehyde-pyridine dehydrogenase
jgi|Psemu1|289335|fgenesh1_pg.306_#_8	PSNMU-V1.4_AUG-EV-PASAV3_0086820.1	0.146198	1.06562	0.137195	8.8e-81	1.36524e-80	Actin-related protein 2-A
jgi|Psemu1|319624|estExt_fgenesh1_pm.C_1980007	PSNMU-V1.4_AUG-EV-PASAV3_0093340.1	0.102647	0.748302	0.137173	1e-36	1.14367e-36
jgi|Psemu1|294521|fgenesh1_pm.10_#_8	PSNMU-V1.4_AUG-EV-PASAV3_0004290.1	0.148283	1.08121	0.137145	1.29e-55	1.65541e-55
jgi|Psemu1|198418|e_gw1.214.32.1	PSNMU-V1.4_AUG-EV-PASAV3_0068180.1	0.178413	1.30221	0.137007	1.44e-58	1.88988e-58
jgi|Psemu1|200033|e_gw1.244.57.1	PSNMU-V1.4_AUG-EV-PASAV3_0050960.1	0.144178	1.05245	0.136993	1.35e-64	1.84522e-64
jgi|Psemu1|323247|estExt_fgenesh1_pg.C_470030	PSNMU-V1.4_AUG-EV-PASAV3_0061910.1	0.25337	1.85016	0.136945	3.07e-207	1.17493e-206
jgi|Psemu1|201642|e_gw1.277.91.1	PSNMU-V1.4_AUG-EV-PASAV3_0022370.1	0.300887	2.19815	0.136882	0	0
jgi|Psemu1|7683|gm1.7340_g	PSNMU-V1.4_AUG-EV-PASAV3_0104470.1	0.237181	1.73315	0.136849	3.81e-143	9.94469e-143	FAD-dependent urate hydroxylase
jgi|Psemu1|325616|estExt_fgenesh1_pg.C_2200006	PSNMU-V1.4_AUG-EV-PASAV3_0105810.1	0.145086	1.06036	0.136827	4.05e-89	6.69956e-89	DNA repair protein RAD51 homolog 3
jgi|Psemu1|164130|gw1.39.159.1	PSNMU-V1.4_AUG-EV-PASAV3_0066650.1	0.137802	1.00734	0.136798	1.05e-50	1.30626e-50
jgi|Psemu1|6301|gm1.5958_g	PSNMU-V1.4_AUG-EV-PASAV3_0026450.1	0.18404	1.346	0.136731	1.21e-108	2.37229e-108
jgi|Psemu1|322847|estExt_fgenesh1_pg.C_300062	PSNMU-V1.4_AUG-EV-PASAV3_0118490.1	0.181809	1.32982	0.136717	6.08e-93	1.04067e-92	3'(2') 5'-bisphosphate nucleotidase 1
jgi|Psemu1|62848|estExt_Genemark1.C_30027	PSNMU-V1.4_AUG-EV-PASAV3_0002240.1	0.211815	1.55039	0.136621	2.31e-230	9.71064e-230
jgi|Psemu1|243968|estExt_Genewise1.C_3700013	PSNMU-V1.4_AUG-EV-PASAV3_0040230.1	0.265477	1.94327	0.136614	1.15e-101	2.1268e-101	Postreplication repair E3 ubiquitin-protein ligase RAD18
jgi|Psemu1|199313|e_gw1.228.36.1	PSNMU-V1.4_AUG-EV-PASAV3_0042410.1	0.245947	1.80051	0.136599	7.18e-127	1.64914e-126
jgi|Psemu1|254990|estExt_Genewise1Plus.C_1070035	PSNMU-V1.4_AUG-EV-PASAV3_0021630.1	0.129623	0.949366	0.136536	2.73e-82	4.27801e-82	WD repeat-containing protein 53 homolog
jgi|Psemu1|288856|fgenesh1_pg.266_#_5	PSNMU-V1.4_AUG-EV-PASAV3_0067410.1	0.409988	3.00353	0.136502	0	0
jgi|Psemu1|304666|fgenesh1_kg.146_#_6_#_10399_1_CCCI_CCOA_CCOB_CCOC_CFAP_CFAS	PSNMU-V1.4_AUG-EV-PASAV3_0041730.1	0.182281	1.33557	0.136481	1.56e-51	1.95233e-51	39S ribosomal protein L47 mitochondrial
jgi|Psemu1|255915|estExt_Genewise1Plus.C_1450049	PSNMU-V1.4_AUG-EV-PASAV3_0051250.1	0.18491	1.35534	0.13643	0	0
jgi|Psemu1|329149|estExt_fgenesh1_pg.C_24120001	PSNMU-V1.4_AUG-EV-PASAV3_0087840.1	0.164424	1.2053	0.136417	9.48e-65	1.29634e-64	Chlorophyll synthase chloroplastic
jgi|Psemu1|305483|fgenesh1_kg.183_#_24_#_2800_3_CCCI_CCOA_CCOB_CCOC_CFAP_CFAS	PSNMU-V1.4_AUG-EV-PASAV3_0082270.1	0.117611	0.862468	0.136365	6.6e-22	7.07843e-22	Leucine-zipper-like transcriptional regulator 1
jgi|Psemu1|221512|e_gw1.1098.11.1	PSNMU-V1.4_AUG-EV-PASAV3_0017850.1	0.160819	1.17976	0.136315	4.25e-257	1.93693e-256	V-type proton ATPase 16 kDa proteolipid subunit
jgi|Psemu1|318394|estExt_fgenesh1_pm.C_420015	PSNMU-V1.4_AUG-EV-PASAV3_0094790.1	0.164413	1.20635	0.13629	8.36e-53	1.05474e-52
jgi|Psemu1|178861|e_gw1.5.39.1	PSNMU-V1.4_AUG-EV-PASAV3_0007410.1	0.362081	2.65719	0.136265	0	0
jgi|Psemu1|47817|gm1.47474_g	PSNMU-V1.4_AUG-EV-PASAV3_0122580.1	0.163759	1.20243	0.13619	8.44e-75	1.24901e-74
jgi|Psemu1|301337|fgenesh1_kg.23_#_22_#_0_0_CCCI14278.b1_CCCI_CCOA_CCOB_CCOC_CFAP_CFAS	PSNMU-V1.4_AUG-EV-PASAV3_0084530.1	0.202293	1.48618	0.136116	3.18e-44	3.79274e-44
jgi|Psemu1|55599|gm1.55256_g	PSNMU-V1.4_AUG-EV-PASAV3_0028780.1	0.151905	1.11773	0.135906	7.01e-83	1.1042e-82
jgi|Psemu1|247427|estExt_Genewise1.C_9400009	PSNMU-V1.4_AUG-EV-PASAV3_0037850.1	0.157987	1.1627	0.135879	2.08e-101	3.84205e-101
jgi|Psemu1|285222|fgenesh1_pg.67_#_11	PSNMU-V1.4_AUG-EV-PASAV3_0003910.1	0.170117	1.25231	0.135843	4.54e-93	7.77956e-93	Uncharacterized WD repeat-containing protein C18B5.10c
jgi|Psemu1|250392|estExt_Genewise1Plus.C_110162	PSNMU-V1.4_AUG-EV-PASAV3_0083360.1	0.189289	1.39362	0.135825	7.39e-50	9.13919e-50
jgi|Psemu1|209998|e_gw1.508.3.1	PSNMU-V1.4_AUG-EV-PASAV3_0037700.1	0.136982	1.00899	0.135762	4.69e-58	6.12477e-58	Monoglyceride lipase
jgi|Psemu1|109159|gw1.445.5.1	PSNMU-V1.4_AUG-EV-PASAV3_0018320.1	0.133162	0.981066	0.135732	1.97e-35	2.24329e-35
jgi|Psemu1|294927|fgenesh1_pm.23_#_19	PSNMU-V1.4_AUG-EV-PASAV3_0111690.1	0.113481	0.836302	0.135694	2.77e-76	4.14884e-76
jgi|Psemu1|51367|gm1.51024_g	PSNMU-V1.4_AUG-EV-PASAV3_0085860.1	0.126578	0.932856	0.135689	8.43e-43	9.96034e-43	Phosphatidate cytidylyltransferase 1
jgi|Psemu1|208773|e_gw1.468.16.1	PSNMU-V1.4_AUG-EV-PASAV3_0033930.1	0.196189	1.44702	0.135582	1.84e-59	2.42851e-59
jgi|Psemu1|59343|gm1.59000_g	PSNMU-V1.4_AUG-EV-PASAV3_0092610.1	0.206231	1.52248	0.135457	2.15e-81	3.35095e-81	Ankyrin repeat and IBR domain-containing protein 1
jgi|Psemu1|183986|e_gw1.33.142.1	PSNMU-V1.4_AUG-EV-PASAV3_0030570.1	0.200652	1.48187	0.135405	3.18e-111	6.3642e-111	Endonuclease 8-like 3
jgi|Psemu1|292280|fgenesh1_pg.854_#_3	PSNMU-V1.4_AUG-EV-PASAV3_0056500.1	0.145247	1.07296	0.135371	7.24e-214	2.85552e-213	THO complex subunit 2
jgi|Psemu1|206994|e_gw1.412.32.1	PSNMU-V1.4_AUG-EV-PASAV3_0064490.1	0.124158	0.917218	0.135364	6.36e-70	9.06692e-70
jgi|Psemu1|33377|gm1.33034_g	PSNMU-V1.4_AUG-EV-PASAV3_0010760.1	0.187893	1.38821	0.135349	4.47e-129	1.04289e-128
jgi|Psemu1|22007|gm1.21664_g	PSNMU-V1.4_AUG-EV-PASAV3_0024140.1	0.192113	1.41992	0.135299	3.75e-118	8.00405e-118
jgi|Psemu1|214239|e_gw1.663.14.1	PSNMU-V1.4_AUG-EV-PASAV3_0113650.1	0.204313	1.51058	0.135255	3.47e-190	1.20625e-189
jgi|Psemu1|252881|estExt_Genewise1Plus.C_510030	PSNMU-V1.4_AUG-EV-PASAV3_0121330.1	0.113813	0.841535	0.135244	1.73e-46	2.09298e-46
jgi|Psemu1|326323|estExt_fgenesh1_pg.C_3060010	PSNMU-V1.4_AUG-EV-PASAV3_0086800.1	0.219844	1.626	0.135205	3.74e-177	1.2132e-176	Transcription factor 25
jgi|Psemu1|192189|e_gw1.120.99.1	PSNMU-V1.4_AUG-EV-PASAV3_0113840.1	0.133862	0.990835	0.135101	8.77e-83	1.38035e-82	Tyrosine aminotransferase
jgi|Psemu1|256933|estExt_Genewise1Plus.C_1870025	PSNMU-V1.4_AUG-EV-PASAV3_0112900.1	0.160875	1.19127	0.135044	0	0
jgi|Psemu1|285775|fgenesh1_pg.87_#_12	PSNMU-V1.4_AUG-EV-PASAV3_0062660.1	0.252327	1.86902	0.135005	5.05e-184	1.69245e-183
jgi|Psemu1|305078|fgenesh1_kg.167_#_20_#_5150_1_CCCI_CCOA_CCOB_CCOC_CFAP_CFAS	PSNMU-V1.4_AUG-EV-PASAV3_0043190.1	0.210849	1.56195	0.134991	7.7e-77	1.15643e-76	PXMP2/4 family protein 2
jgi|Psemu1|323078|estExt_fgenesh1_pg.C_390042	PSNMU-V1.4_AUG-EV-PASAV3_0067010.1	0.139668	1.03591	0.134826	1.42e-289	7.00302e-289
jgi|Psemu1|190787|e_gw1.101.60.1	PSNMU-V1.4_AUG-EV-PASAV3_0026710.1	0.395537	2.93405	0.134809	0	0
jgi|Psemu1|768|gm1.425_g	PSNMU-V1.4_AUG-EV-PASAV3_0117650.1	0.150887	1.11931	0.134804	1.34e-104	2.54571e-104	Synaptic vesicle membrane protein VAT-1 homolog
jgi|Psemu1|313068|fgenesh1_kg.1006_#_1_#_3335_1_CCCI_CCOA_CCOB_CCOC_CFAP_CFAS	PSNMU-V1.4_AUG-EV-PASAV3_0051650.1	0.170748	1.26675	0.134792	1.36e-84	2.17442e-84
jgi|Psemu1|223273|e_gw1.1272.11.1	PSNMU-V1.4_AUG-EV-PASAV3_0037230.1	0.200178	1.48519	0.134783	1.4e-83	2.21907e-83	Biotin-- acetyl-CoA-carboxylase ligase
jgi|Psemu1|195346|e_gw1.165.39.1	PSNMU-V1.4_AUG-EV-PASAV3_0121100.1	0.24793	1.8412	0.134657	1.46e-84	2.33308e-84	26S proteasome non-ATPase regulatory subunit 9
jgi|Psemu1|198761|e_gw1.219.30.1	PSNMU-V1.4_AUG-EV-PASAV3_0125070.1	0.241839	1.79642	0.134623	4.33e-58	5.65585e-58
jgi|Psemu1|326983|estExt_fgenesh1_pg.C_4330002	PSNMU-V1.4_AUG-EV-PASAV3_0031860.1	0.138648	1.02992	0.134621	8.97e-68	1.25692e-67
jgi|Psemu1|234407|estExt_Genewise1.C_110055	PSNMU-V1.4_AUG-EV-PASAV3_0045810.1	0.217631	1.61729	0.134565	1.55e-305	7.92774e-305
jgi|Psemu1|295226|fgenesh1_pm.35_#_1	PSNMU-V1.4_AUG-EV-PASAV3_0067300.1	0.330086	2.45403	0.134508	0	0
jgi|Psemu1|228938|e_gw1.2399.2.1	PSNMU-V1.4_AUG-EV-PASAV3_0084290.1	0.148157	1.10178	0.134471	4.27e-56	5.49116e-56
jgi|Psemu1|287997|fgenesh1_pg.206_#_2	PSNMU-V1.4_AUG-EV-PASAV3_0100180.1	0.139184	1.0351	0.134465	1.58e-137	3.93767e-137
jgi|Psemu1|175952|gw1.11.267.1	PSNMU-V1.4_AUG-EV-PASAV3_0085200.1	0.170416	1.26784	0.134414	5.5e-48	6.73456e-48
jgi|Psemu1|179723|e_gw1.9.72.1	PSNMU-V1.4_AUG-EV-PASAV3_0090090.1	0.157479	1.17193	0.134376	4.48e-103	8.38756e-103
jgi|Psemu1|220433|e_gw1.1015.12.1	PSNMU-V1.4_AUG-EV-PASAV3_0037940.1	0.122266	0.910679	0.134258	4.72e-31	5.25349e-31
jgi|Psemu1|319408|estExt_fgenesh1_pm.C_1650006	PSNMU-V1.4_AUG-EV-PASAV3_0121030.1	0.165562	1.23354	0.134217	1.54e-129	3.60125e-129
jgi|Psemu1|26491|gm1.26148_g	PSNMU-V1.4_AUG-EV-PASAV3_0009920.1	0.237453	1.76962	0.134183	0	0
jgi|Psemu1|199336|e_gw1.228.30.1	PSNMU-V1.4_AUG-EV-PASAV3_0042460.1	0.217918	1.62445	0.134149	1.98e-127	4.56854e-127
jgi|Psemu1|287457|fgenesh1_pg.175_#_28	PSNMU-V1.4_AUG-EV-PASAV3_0063920.1	0.198733	1.48192	0.134105	2.18e-128	5.05693e-128
jgi|Psemu1|318211|estExt_fgenesh1_pm.C_300043	PSNMU-V1.4_AUG-EV-PASAV3_0118430.1	0.177367	1.32565	0.133796	3.26e-131	7.73071e-131
jgi|Psemu1|116783|gw1.32.55.1	PSNMU-V1.4_AUG-EV-PASAV3_0055990.1	0.180441	1.34949	0.13371	2.1e-62	2.82766e-62	DNA replication complex GINS protein PSF2
jgi|Psemu1|16971|gm1.16628_g	PSNMU-V1.4_AUG-EV-PASAV3_0094230.1	0.186344	1.39384	0.133691	2.72e-194	9.71703e-194
jgi|Psemu1|32490|gm1.32147_g	PSNMU-V1.4_AUG-EV-PASAV3_0024430.1	0.178895	1.33821	0.133682	9.07e-212	3.53136e-211
jgi|Psemu1|190343|e_gw1.95.91.1	PSNMU-V1.4_AUG-EV-PASAV3_0004100.1	0.172138	1.288	0.133648	1.16e-123	2.59748e-123
jgi|Psemu1|209510|e_gw1.490.12.1	PSNMU-V1.4_AUG-EV-PASAV3_0054640.1	0.195359	1.46247	0.133581	3.32e-62	4.46445e-62
jgi|Psemu1|304955|fgenesh1_kg.163_#_8_#_2638_1_CCCI_CCOA_CCOB_CCOC_CFAP_CFAS	PSNMU-V1.4_AUG-EV-PASAV3_0057140.1	0.265531	1.98843	0.133538	3.23e-110	6.41558e-110
jgi|Psemu1|64653|estExt_Genemark1.C_590048	PSNMU-V1.4_AUG-EV-PASAV3_0089430.1	0.150358	1.12599	0.133534	3.27e-302	1.66408e-301	Formyltetrahydrofolate deformylase
jgi|Psemu1|12129|gm1.11786_g	PSNMU-V1.4_AUG-EV-PASAV3_0070820.1	0.335872	2.51528	0.133533	8.77e-143	2.28125e-142
jgi|Psemu1|297447|fgenesh1_pm.239_#_5	PSNMU-V1.4_AUG-EV-PASAV3_0016600.1	0.21364	1.60011	0.133516	6.99e-43	8.26376e-43
jgi|Psemu1|68159|estExt_Genemark1.C_3740005	PSNMU-V1.4_AUG-EV-PASAV3_0005930.1	0.170894	1.28071	0.133437	9.85e-282	4.79151e-281
jgi|Psemu1|166075|gw1.18.250.1	PSNMU-V1.4_AUG-EV-PASAV3_0087700.1	0.171874	1.28811	0.133431	2.13e-109	4.19772e-109
jgi|Psemu1|167708|gw1.1345.9.1	PSNMU-V1.4_AUG-EV-PASAV3_0070490.1	0.12656	0.949425	0.133302	9.22e-69	1.30187e-68	Solute carrier family 25 member 36-A
jgi|Psemu1|300816|fgenesh1_kg.13_#_4_#_6376_1_CCCI_CCOA_CCOB_CCOC_CFAP_CFAS	PSNMU-V1.4_AUG-EV-PASAV3_0035220.1	0.0720807	0.540809	0.133283	2.48e-14	2.61175e-14	60S ribosomal protein L34-A
jgi|Psemu1|290945|fgenesh1_pg.523_#_16	PSNMU-V1.4_AUG-EV-PASAV3_0020830.1	0.246355	1.84877	0.133253	9.32e-211	3.61709e-210
jgi|Psemu1|291871|fgenesh1_pg.727_#_4	PSNMU-V1.4_AUG-EV-PASAV3_0100500.1	0.216762	1.62728	0.133205	7.24e-255	3.2677e-254
jgi|Psemu1|285419|fgenesh1_pg.73_#_20	PSNMU-V1.4_AUG-EV-PASAV3_0060970.1	0.0986662	0.740733	0.133201	2.29e-61	3.06175e-61
jgi|Psemu1|213194|e_gw1.617.57.1	PSNMU-V1.4_AUG-EV-PASAV3_0045290.1	0.140728	1.05665	0.133183	1.3e-163	3.87699e-163
jgi|Psemu1|66688|estExt_Genemark1.C_1980049	PSNMU-V1.4_AUG-EV-PASAV3_0093240.1	0.268905	2.01931	0.133167	0	0
jgi|Psemu1|289667|fgenesh1_pg.347_#_9	PSNMU-V1.4_AUG-EV-PASAV3_0123540.1	0.216938	1.6299	0.133099	1.3e-23	1.40392e-23
jgi|Psemu1|122199|gw1.441.21.1	PSNMU-V1.4_AUG-EV-PASAV3_0028200.1	0.198777	1.49421	0.133031	4.47e-112	9.00831e-112
jgi|Psemu1|199365|e_gw1.229.2.1	PSNMU-V1.4_AUG-EV-PASAV3_0008470.1	0.213458	1.60474	0.133018	7.94e-198	2.91021e-197
jgi|Psemu1|50259|gm1.49916_g	PSNMU-V1.4_AUG-EV-PASAV3_0023990.1	0.261364	1.96642	0.132914	0	0
jgi|Psemu1|283085|fgenesh1_pg.13_#_13	PSNMU-V1.4_AUG-EV-PASAV3_0035270.1	0.199093	1.49804	0.132902	2.59e-159	7.5136e-159
jgi|Psemu1|264077|estExt_Genewise1Plus.C_11620007	PSNMU-V1.4_AUG-EV-PASAV3_0097060.1	0.149109	1.12251	0.132835	1.16e-51	1.45323e-51
jgi|Psemu1|324038|estExt_fgenesh1_pg.C_890012	PSNMU-V1.4_AUG-EV-PASAV3_0018430.1	0.224639	1.69209	0.132758	1.48e-114	3.05363e-114
jgi|Psemu1|234646|estExt_Genewise1.C_140095	PSNMU-V1.4_AUG-EV-PASAV3_0095070.1	0.147409	1.11069	0.132719	9.96e-112	2.0019e-111
jgi|Psemu1|316290|fgenesh1_kg.2573_#_1_#_4561_1_CCCI_CCOA_CCOB_CCOC_CFAP_CFAS	PSNMU-V1.4_AUG-EV-PASAV3_0006980.1	0.148586	1.1197	0.132701	1.98e-49	2.44368e-49
jgi|Psemu1|187075|e_gw1.61.96.1	PSNMU-V1.4_AUG-EV-PASAV3_0080520.1	0.149756	1.12862	0.13269	5.77e-75	8.5493e-75
jgi|Psemu1|291535|fgenesh1_pg.646_#_2	PSNMU-V1.4_AUG-EV-PASAV3_0123740.1	0.248538	1.87339	0.132667	2.45e-192	8.64052e-192	Probable peptide chain release factor C12orf65 homolog mitochondrial
jgi|Psemu1|265032|estExt_Genewise1Plus.C_21450008	PSNMU-V1.4_AUG-EV-PASAV3_0048370.1	0.108301	0.816411	0.132655	1.72e-69	2.44345e-69	COP9 signalosome complex subunit 5
jgi|Psemu1|288928|fgenesh1_pg.273_#_5	PSNMU-V1.4_AUG-EV-PASAV3_0036020.1	0.20745	1.56455	0.132594	1.37e-158	3.94982e-158
jgi|Psemu1|299590|fgenesh1_pm.1096_#_1	PSNMU-V1.4_AUG-EV-PASAV3_0002930.1	0.122437	0.923543	0.132573	4.83e-86	7.79638e-86
jgi|Psemu1|301743|fgenesh1_kg.33_#_14_#_8333_1_CCCI_CCOA_CCOB_CCOC_CFAP_CFAS	PSNMU-V1.4_AUG-EV-PASAV3_0085420.1	0.127409	0.961197	0.132552	2.8e-44	3.34149e-44	UDP-glucose 6-dehydrogenase
jgi|Psemu1|180300|e_gw1.12.138.1	PSNMU-V1.4_AUG-EV-PASAV3_0075100.1	0.165775	1.2519	0.132419	1.51e-191	5.30073e-191
jgi|Psemu1|322242|estExt_fgenesh1_pg.C_130018	PSNMU-V1.4_AUG-EV-PASAV3_0003320.1	0.256058	1.93455	0.132361	9.54e-185	3.21141e-184
jgi|Psemu1|318082|estExt_fgenesh1_pm.C_260001	PSNMU-V1.4_AUG-EV-PASAV3_0105190.1	0.200354	1.51372	0.132359	3.16e-43	3.74898e-43	Protein disulfide-isomerase-like protein EhSep2
jgi|Psemu1|221978|e_gw1.1142.19.1	PSNMU-V1.4_AUG-EV-PASAV3_0023970.1	0.195185	1.47499	0.13233	6.87e-99	1.24028e-98	Geranylgeranyl transferase type-2 subunit alpha
jgi|Psemu1|289208|fgenesh1_pg.295_#_1	PSNMU-V1.4_AUG-EV-PASAV3_0111430.1	0.25695	1.94315	0.132234	0	0
jgi|Psemu1|110604|gw1.85.43.1	PSNMU-V1.4_AUG-EV-PASAV3_0087460.1	0.121574	0.919457	0.132224	5.87e-61	7.82237e-61
jgi|Psemu1|212862|e_gw1.603.11.1	PSNMU-V1.4_AUG-EV-PASAV3_0049010.1	0.195019	1.47533	0.132186	5.16e-120	1.11988e-119	LRR receptor-like serine/threonine-protein kinase ERECTA
jgi|Psemu1|230907|e_gw1.3267.3.1	PSNMU-V1.4_AUG-EV-PASAV3_0080230.1	0.16946	1.28332	0.132048	2.27e-63	3.07431e-63
jgi|Psemu1|201970|e_gw1.282.81.1	PSNMU-V1.4_AUG-EV-PASAV3_0001980.1	0.139866	1.06066	0.131867	2.91e-43	3.45306e-43
jgi|Psemu1|67780|estExt_Genemark1.C_3190023	PSNMU-V1.4_AUG-EV-PASAV3_0062890.1	0.1679	1.27437	0.131752	1.47e-99	2.67297e-99	Kinesin light chain 1
jgi|Psemu1|322116|estExt_fgenesh1_pg.C_90045	PSNMU-V1.4_AUG-EV-PASAV3_0006380.1	0.179408	1.36287	0.13164	4.17e-44	4.97057e-44
jgi|Psemu1|6472|gm1.6129_g	PSNMU-V1.4_AUG-EV-PASAV3_0052340.1	0.203158	1.54559	0.131444	5.44e-117	1.14739e-116
jgi|Psemu1|26804|gm1.26461_g	PSNMU-V1.4_AUG-EV-PASAV3_0050780.1	0.123405	0.93921	0.131392	4.25e-67	5.92247e-67
jgi|Psemu1|259721|estExt_Genewise1Plus.C_3510028	PSNMU-V1.4_AUG-EV-PASAV3_0080400.1	0.239819	1.82566	0.131361	5.74e-196	2.07998e-195
jgi|Psemu1|179315|e_gw1.7.239.1	PSNMU-V1.4_AUG-EV-PASAV3_0086270.1	0.206456	1.57173	0.131356	7.53e-129	1.75276e-128
jgi|Psemu1|324596|estExt_fgenesh1_pg.C_1300015	PSNMU-V1.4_AUG-EV-PASAV3_0026280.1	0.199935	1.52234	0.131335	1.78e-165	5.37455e-165
jgi|Psemu1|195924|e_gw1.175.12.1	PSNMU-V1.4_AUG-EV-PASAV3_0063900.1	0.181984	1.38635	0.131269	7.17e-192	2.51843e-191
jgi|Psemu1|52794|gm1.52451_g	PSNMU-V1.4_AUG-EV-PASAV3_0065550.1	0.202073	1.53962	0.131249	1.29e-84	2.06359e-84
jgi|Psemu1|229118|e_gw1.2471.6.1	PSNMU-V1.4_AUG-EV-PASAV3_0059950.1	0.170733	1.30093	0.131239	3.03e-140	7.72593e-140	Beta-xylosidase/alpha-L-arabinofuranosidase 2
jgi|Psemu1|249690|estExt_Genewise1Plus.C_40127	PSNMU-V1.4_AUG-EV-PASAV3_0005630.1	0.125377	0.955774	0.131178	1.11e-53	1.40922e-53	Zinc finger protein CONSTANS-LIKE 7
jgi|Psemu1|5721|gm1.5378_g	PSNMU-V1.4_AUG-EV-PASAV3_0110540.1	0.279322	2.13	0.131137	0	0
jgi|Psemu1|318619|estExt_fgenesh1_pm.C_630006	PSNMU-V1.4_AUG-EV-PASAV3_0120920.1	0.161787	1.23416	0.131091	6.83e-50	8.44836e-50
jgi|Psemu1|326962|estExt_fgenesh1_pg.C_4280003	PSNMU-V1.4_AUG-EV-PASAV3_0074010.1	0.249237	1.90264	0.130995	0	0
jgi|Psemu1|236426|estExt_Genewise1.C_390081	PSNMU-V1.4_AUG-EV-PASAV3_0066970.1	0.170398	1.30126	0.130948	3.33e-74	4.90167e-74
jgi|Psemu1|326786|estExt_fgenesh1_pg.C_3880002	PSNMU-V1.4_AUG-EV-PASAV3_0041400.1	0.130075	0.994884	0.130744	8.2e-75	1.21438e-74	Periaxin
jgi|Psemu1|53429|gm1.53086_g	PSNMU-V1.4_AUG-EV-PASAV3_0000250.1	0.352341	2.69536	0.130722	0	0
jgi|Psemu1|324324|estExt_fgenesh1_pg.C_1080021	PSNMU-V1.4_AUG-EV-PASAV3_0052770.1	0.322131	2.46428	0.13072	2.98e-190	1.0371e-189	Sensitive to high expression protein 9 homolog mitochondrial
jgi|Psemu1|287743|fgenesh1_pg.189_#_13	PSNMU-V1.4_AUG-EV-PASAV3_0029230.1	0.209066	1.60067	0.130612	1.47e-145	3.90755e-145
jgi|Psemu1|258797|estExt_Genewise1Plus.C_2860017	PSNMU-V1.4_AUG-EV-PASAV3_0010150.1	0.266648	2.04231	0.130562	6.72e-100	1.2256e-99	Group XIIA secretory phospholipase A2
jgi|Psemu1|319705|estExt_fgenesh1_pm.C_2100022	PSNMU-V1.4_AUG-EV-PASAV3_0070860.1	0.215907	1.65369	0.13056	1.04e-274	4.97527e-274	Protein DDB_G0287365
jgi|Psemu1|294928|fgenesh1_pm.23_#_20	PSNMU-V1.4_AUG-EV-PASAV3_0111700.1	0.176314	1.3506	0.130546	7.69e-94	1.33051e-93	Probable prolyl 4-hydroxylase 3
jgi|Psemu1|251829|estExt_Genewise1Plus.C_300056	PSNMU-V1.4_AUG-EV-PASAV3_0089350.1	0.190177	1.45691	0.130535	0	0
jgi|Psemu1|317984|estExt_fgenesh1_pm.C_210018	PSNMU-V1.4_AUG-EV-PASAV3_0101270.1	0.159591	1.22276	0.130517	1.08e-186	3.69086e-186	Gamma-tubulin complex component 3
jgi|Psemu1|99785|gw1.508.19.1	PSNMU-V1.4_AUG-EV-PASAV3_0037790.1	0.182453	1.39987	0.130335	2.65e-50	3.28663e-50	Ran guanine nucleotide release factor
jgi|Psemu1|65837|estExt_Genemark1.C_1300033	PSNMU-V1.4_AUG-EV-PASAV3_0026250.1	0.120757	0.926783	0.130297	3.0138e-321	0
jgi|Psemu1|257608|estExt_Genewise1Plus.C_2150017	PSNMU-V1.4_AUG-EV-PASAV3_0111170.1	0.195101	1.49754	0.130281	7.5e-54	9.53174e-54
jgi|Psemu1|201149|e_gw1.264.59.1	PSNMU-V1.4_AUG-EV-PASAV3_0042790.1	0.224856	1.72639	0.130247	3.18e-74	4.68315e-74
jgi|Psemu1|329031|estExt_fgenesh1_pg.C_19450001	PSNMU-V1.4_AUG-EV-PASAV3_0124420.1	0.255511	1.9619	0.130237	1.5e-236	6.45319e-236
jgi|Psemu1|189713|e_gw1.87.110.1	PSNMU-V1.4_AUG-EV-PASAV3_0084750.1	0.131977	1.0134	0.130232	3.12e-94	5.4105e-94
jgi|Psemu1|295526|fgenesh1_pm.51_#_16	PSNMU-V1.4_AUG-EV-PASAV3_0121460.1	0.177631	1.36454	0.130176	9.48e-91	1.58943e-90
jgi|Psemu1|5718|gm1.5375_g	PSNMU-V1.4_AUG-EV-PASAV3_0110570.1	0.159562	1.22607	0.130141	2.9e-137	7.21847e-137
jgi|Psemu1|26711|gm1.26368_g	PSNMU-V1.4_AUG-EV-PASAV3_0022260.1	0.331724	2.54957	0.13011	0	0
jgi|Psemu1|255715|estExt_Genewise1Plus.C_1340108	PSNMU-V1.4_AUG-EV-PASAV3_0081650.1	0.106439	0.81812	0.130102	4.03e-31	4.4888e-31
jgi|Psemu1|183655|e_gw1.30.220.1	PSNMU-V1.4_AUG-EV-PASAV3_0118550.1	0.156378	1.20209	0.130088	8.35e-225	3.44097e-224	Gamma-tubulin complex component 2
jgi|Psemu1|174512|gw1.146.113.1	PSNMU-V1.4_AUG-EV-PASAV3_0074160.1	0.13971	1.0741	0.130072	8.94e-64	1.21401e-63
jgi|Psemu1|9170|gm1.8827_g	PSNMU-V1.4_AUG-EV-PASAV3_0021970.1	0.394648	3.03652	0.129967	0	0
jgi|Psemu1|67887|estExt_Genemark1.C_3360011	PSNMU-V1.4_AUG-EV-PASAV3_0115520.1	0.136064	1.04786	0.12985	4.95e-70	7.07176e-70	Ankyrin repeat domain-containing protein EMB506 chloroplastic
jgi|Psemu1|249381|estExt_Genewise1.C_42660001	PSNMU-V1.4_AUG-EV-PASAV3_0074950.1	0.162438	1.2514	0.129804	1.78e-61	2.38145e-61
jgi|Psemu1|291641|fgenesh1_pg.665_#_6	PSNMU-V1.4_AUG-EV-PASAV3_0083790.1	0.174082	1.34143	0.129773	5.83e-34	6.58807e-34
jgi|Psemu1|260130|estExt_Genewise1Plus.C_3820022	PSNMU-V1.4_AUG-EV-PASAV3_0051830.1	0.26274	2.02468	0.129769	8.77e-303	4.46674e-302	Leucine-rich repeat-containing protein 40
jgi|Psemu1|285162|fgenesh1_pg.65_#_16	PSNMU-V1.4_AUG-EV-PASAV3_0007680.1	0.156334	1.20519	0.129717	1.3e-163	3.87699e-163	Uncharacterized amino acid permease YfnA
jgi|Psemu1|294113|fgenesh1_pg.3980_#_1	PSNMU-V1.4_AUG-EV-PASAV3_0080500.1	0.187198	1.44495	0.129553	3.72e-89	6.15703e-89
jgi|Psemu1|63479|estExt_Genemark1.C_180109	PSNMU-V1.4_AUG-EV-PASAV3_0102000.1	0.143655	1.109	0.129535	3.91e-28	4.29053e-28
jgi|Psemu1|32061|gm1.31718_g	PSNMU-V1.4_AUG-EV-PASAV3_0101740.1	0.262237	2.0259	0.129442	3.63e-220	1.46895e-219
jgi|Psemu1|293267|fgenesh1_pg.1445_#_2	PSNMU-V1.4_AUG-EV-PASAV3_0008580.1	0.237559	1.83582	0.129402	3.35e-130	7.87029e-130
jgi|Psemu1|291642|fgenesh1_pg.665_#_7	PSNMU-V1.4_AUG-EV-PASAV3_0083800.1	0.17616	1.36284	0.129259	3.08e-41	3.61379e-41
jgi|Psemu1|237291|estExt_Genewise1.C_580073	PSNMU-V1.4_AUG-EV-PASAV3_0061160.1	0.253049	1.95789	0.129246	1.34e-157	3.84505e-157
jgi|Psemu1|329291|estExt_fgenesh1_pg.C_34780001	PSNMU-V1.4_AUG-EV-PASAV3_0073290.1	0.255432	1.97803	0.129135	2.2e-190	7.66525e-190
jgi|Psemu1|206347|e_gw1.394.36.1	PSNMU-V1.4_AUG-EV-PASAV3_0067730.1	0.141594	1.09656	0.129126	8.86e-241	3.8721e-240	Ankyrin repeat PH and SEC7 domain containing protein secG
jgi|Psemu1|302170|fgenesh1_kg.48_#_7_#_5318_1_CCCI_CCOA_CCOB_CCOC_CFAP_CFAS	PSNMU-V1.4_AUG-EV-PASAV3_0087860.1	0.25259	1.95635	0.129113	5.32e-77	8.00375e-77	Proline iminopeptidase
jgi|Psemu1|150849|gw1.232.60.1	PSNMU-V1.4_AUG-EV-PASAV3_0085290.1	0.189735	1.46998	0.129073	1.45e-91	2.45279e-91	Chaperone protein DnaJ
jgi|Psemu1|240268|estExt_Genewise1.C_1600036	PSNMU-V1.4_AUG-EV-PASAV3_0027690.1	0.129953	1.00719	0.129025	4.89e-187	1.67303e-186	Pentatricopeptide repeat-containing protein At5g02860
jgi|Psemu1|321770|estExt_fgenesh1_pg.C_20041	PSNMU-V1.4_AUG-EV-PASAV3_0033380.1	0.302316	2.34387	0.128982	0	0
jgi|Psemu1|246865|estExt_Genewise1.C_8030013	PSNMU-V1.4_AUG-EV-PASAV3_0050090.1	0.193852	1.50325	0.128956	0	0
jgi|Psemu1|224699|e_gw1.1468.2.1	PSNMU-V1.4_AUG-EV-PASAV3_0034500.1	0.262034	2.03306	0.128886	4.28e-96	7.52318e-96
jgi|Psemu1|241072|estExt_Genewise1.C_1920077	PSNMU-V1.4_AUG-EV-PASAV3_0064730.1	0.107295	0.833085	0.128793	5.82e-162	1.71796e-161
jgi|Psemu1|195451|e_gw1.167.29.1	PSNMU-V1.4_AUG-EV-PASAV3_0043230.1	0.265909	2.06504	0.128767	0	0	Glycosyltransferase family 64 protein C4
jgi|Psemu1|287483|fgenesh1_pg.177_#_1	PSNMU-V1.4_AUG-EV-PASAV3_0079630.1	0.406833	3.16125	0.128694	0	0
jgi|Psemu1|285002|fgenesh1_pg.59_#_36	PSNMU-V1.4_AUG-EV-PASAV3_0017360.1	0.413466	3.21324	0.128676	0	0
jgi|Psemu1|299618|fgenesh1_pm.1129_#_2	PSNMU-V1.4_AUG-EV-PASAV3_0048530.1	0.127329	0.989711	0.128652	5.36e-38	6.17545e-38	Fumarylpyruvate hydrolase
jgi|Psemu1|174706|gw1.853.32.1	PSNMU-V1.4_AUG-EV-PASAV3_0000340.1	0.29223	2.27284	0.128575	0	0
jgi|Psemu1|302913|fgenesh1_kg.73_#_31_#_5993_2_CCCI_CCOA_CCOB_CCOC_CFAP_CFAS	PSNMU-V1.4_AUG-EV-PASAV3_0110160.1	0.390438	3.03717	0.128553	0	0
jgi|Psemu1|69274|estExt_Genemark1.C_6380025	PSNMU-V1.4_AUG-EV-PASAV3_0093790.1	0.289931	2.25626	0.128501	8.3e-115	1.71894e-114
jgi|Psemu1|173952|gw1.1658.12.1	PSNMU-V1.4_AUG-EV-PASAV3_0028730.1	0.113891	0.886348	0.128494	4.83e-31	5.37297e-31
jgi|Psemu1|24546|gm1.24203_g	PSNMU-V1.4_AUG-EV-PASAV3_0001930.1	0.207931	1.61836	0.128483	4.03e-90	6.74372e-90
jgi|Psemu1|185418|e_gw1.44.110.1	PSNMU-V1.4_AUG-EV-PASAV3_0033100.1	0.167427	1.30342	0.128452	5.13e-81	7.97912e-81
jgi|Psemu1|189295|e_gw1.82.116.1	PSNMU-V1.4_AUG-EV-PASAV3_0076710.1	0.126622	0.985972	0.128423	2.88e-51	3.59689e-51
jgi|Psemu1|325062|estExt_fgenesh1_pg.C_1730003	PSNMU-V1.4_AUG-EV-PASAV3_0032670.1	0.205672	1.60161	0.128416	2.1e-176	6.80481e-176
jgi|Psemu1|292270|fgenesh1_pg.853_#_2	PSNMU-V1.4_AUG-EV-PASAV3_0000270.1	0.164536	1.2819	0.128353	7.82e-105	1.48796e-104
jgi|Psemu1|213217|e_gw1.617.46.1	PSNMU-V1.4_AUG-EV-PASAV3_0045320.1	0.181443	1.41374	0.128343	2.01e-74	2.96803e-74
jgi|Psemu1|299034|fgenesh1_pm.688_#_1	PSNMU-V1.4_AUG-EV-PASAV3_0040490.1	0.298785	2.32862	0.12831	0	0
jgi|Psemu1|302690|fgenesh1_kg.66_#_33_#_6845_1_CCCI_CCOA_CCOB_CCOC_CFAP_CFAS	PSNMU-V1.4_AUG-EV-PASAV3_0121150.1	0.123003	0.959374	0.128212	7.26e-23	7.81668e-23
jgi|Psemu1|262002|estExt_Genewise1Plus.C_6140004	PSNMU-V1.4_AUG-EV-PASAV3_0050210.1	0.157918	1.23171	0.128211	0	0	C-myc promoter-binding protein
jgi|Psemu1|299934|fgenesh1_pm.2009_#_4	PSNMU-V1.4_AUG-EV-PASAV3_0001800.1	0.147071	1.1474	0.128178	3.56e-83	5.62515e-83
jgi|Psemu1|327315|estExt_fgenesh1_pg.C_5090001	PSNMU-V1.4_AUG-EV-PASAV3_0038630.1	0.119384	0.931888	0.12811	2.73e-27	2.98435e-27
jgi|Psemu1|321842|estExt_fgenesh1_pg.C_30069	PSNMU-V1.4_AUG-EV-PASAV3_0057720.1	0.186319	1.45457	0.128092	3.86e-257	1.76051e-256
jgi|Psemu1|197833|e_gw1.205.15.1	PSNMU-V1.4_AUG-EV-PASAV3_0005120.1	0.16024	1.25141	0.128047	3.63e-98	6.50312e-98
jgi|Psemu1|285159|fgenesh1_pg.65_#_13	PSNMU-V1.4_AUG-EV-PASAV3_0007710.1	0.0529722	0.413722	0.128038	2.53e-19	2.69434e-19	Fucoxanthin-chlorophyll a-c binding protein F chloroplastic
jgi|Psemu1|213594|e_gw1.633.10.1	PSNMU-V1.4_AUG-EV-PASAV3_0055490.1	0.189525	1.48037	0.128025	4.89e-106	9.38694e-106
jgi|Psemu1|66972|estExt_Genemark1.C_2230059	PSNMU-V1.4_AUG-EV-PASAV3_0006530.1	0.138862	1.08483	0.128004	6.03e-80	9.28611e-80
jgi|Psemu1|19499|gm1.19156_g	PSNMU-V1.4_AUG-EV-PASAV3_0106400.1	0.0919933	0.718715	0.127997	8.45e-34	9.53809e-34
jgi|Psemu1|289280|fgenesh1_pg.303_#_1	PSNMU-V1.4_AUG-EV-PASAV3_0050310.1	0.399141	3.11921	0.127962	0	0
jgi|Psemu1|741|gm1.398_g	PSNMU-V1.4_AUG-EV-PASAV3_0117570.1	0.327088	2.55632	0.127952	0	0
jgi|Psemu1|252411|estExt_Genewise1Plus.C_400030	PSNMU-V1.4_AUG-EV-PASAV3_0097580.1	0.138337	1.08116	0.127952	3.39e-305	1.73241e-304	Flavodoxin
jgi|Psemu1|319250|estExt_fgenesh1_pm.C_1380003	PSNMU-V1.4_AUG-EV-PASAV3_0104910.1	0.258636	2.02279	0.127861	9.02e-235	3.85863e-234
jgi|Psemu1|162315|gw1.130.122.1	PSNMU-V1.4_AUG-EV-PASAV3_0026100.1	0.227354	1.77892	0.127804	2.09e-118	4.46878e-118
jgi|Psemu1|226046|e_gw1.1658.10.1	PSNMU-V1.4_AUG-EV-PASAV3_0028720.1	0.187268	1.46613	0.12773	2.27e-93	3.90966e-93
jgi|Psemu1|293063|fgenesh1_pg.1247_#_3	PSNMU-V1.4_AUG-EV-PASAV3_0078640.1	0.385376	3.01719	0.127727	0	0
jgi|Psemu1|328440|estExt_fgenesh1_pg.C_10040003	PSNMU-V1.4_AUG-EV-PASAV3_0024950.1	0.168709	1.32133	0.127681	3.97e-76	5.93446e-76	Putative phosphatase YwpJ
jgi|Psemu1|193179|e_gw1.133.98.1	PSNMU-V1.4_AUG-EV-PASAV3_0036460.1	0.101973	0.798662	0.12768	8.58e-29	9.43722e-29	Two-on-two hemoglobin-3
jgi|Psemu1|302965|fgenesh1_kg.74_#_37_#_6339_1_CCCI_CCOA_CCOB_CCOC_CFAP_CFAS	PSNMU-V1.4_AUG-EV-PASAV3_0047980.1	0.164109	1.28534	0.127677	1.04e-91	1.76071e-91
jgi|Psemu1|37272|gm1.36929_g	PSNMU-V1.4_AUG-EV-PASAV3_0006020.1	0.342218	2.68262	0.127569	0	0
jgi|Psemu1|285093|fgenesh1_pg.63_#_18	PSNMU-V1.4_AUG-EV-PASAV3_0123940.1	0.154204	1.21199	0.127232	4.19e-86	6.76692e-86	Adenosine 3'-phospho 5'-phosphosulfate transporter 2
jgi|Psemu1|262538|estExt_Genewise1Plus.C_7090009	PSNMU-V1.4_AUG-EV-PASAV3_0109070.1	0.107225	0.84298	0.127197	2.15e-67	3.00643e-67
jgi|Psemu1|302917|fgenesh1_kg.73_#_35_#_0_0_CCCI3375.b1_CCCI_CCOA_CCOB_CCOC_CFAP_CFAS	PSNMU-V1.4_AUG-EV-PASAV3_0068720.1	0.0778362	0.611992	0.127185	1.03e-21	1.10427e-21	Multiprotein-bridging factor 1a
jgi|Psemu1|290006|fgenesh1_pg.386_#_1	PSNMU-V1.4_AUG-EV-PASAV3_0078770.1	0.183508	1.44292	0.127179	1.29e-54	1.64601e-54
jgi|Psemu1|290320|fgenesh1_pg.433_#_4	PSNMU-V1.4_AUG-EV-PASAV3_0031800.1	0.31758	2.49743	0.127163	0	0
jgi|Psemu1|303150|fgenesh1_kg.82_#_2_#_1659_1_CCCI_CCOA_CCOB_CCOC_CFAP_CFAS	PSNMU-V1.4_AUG-EV-PASAV3_0009020.1	0.158529	1.24675	0.127154	5.33e-77	8.01681e-77
jgi|Psemu1|54647|gm1.54304_g	PSNMU-V1.4_AUG-EV-PASAV3_0072810.1	0.217356	1.7107	0.127057	4.52e-232	1.91335e-231	RING finger protein 10
jgi|Psemu1|328010|estExt_fgenesh1_pg.C_7680006	PSNMU-V1.4_AUG-EV-PASAV3_0094360.1	0.333773	2.62763	0.127024	0	0
jgi|Psemu1|285385|fgenesh1_pg.72_#_6	PSNMU-V1.4_AUG-EV-PASAV3_0032410.1	0.332274	2.61609	0.127011	0	0	Modification methylase HphIA
jgi|Psemu1|262995|estExt_Genewise1Plus.C_8140010	PSNMU-V1.4_AUG-EV-PASAV3_0060500.1	0.17952	1.41387	0.126971	4.66e-55	5.95608e-55
jgi|Psemu1|246702|estExt_Genewise1.C_7700015	PSNMU-V1.4_AUG-EV-PASAV3_0113820.1	0.118722	0.935043	0.12697	1.38e-104	2.62088e-104	Uncharacterized transporter C4B3.13
jgi|Psemu1|68990|estExt_Genemark1.C_5570023	PSNMU-V1.4_AUG-EV-PASAV3_0002650.1	0.173942	1.37028	0.12694	7.6e-153	2.11185e-152
jgi|Psemu1|319048|estExt_fgenesh1_pm.C_1080011	PSNMU-V1.4_AUG-EV-PASAV3_0027240.1	0.12907	1.01691	0.126924	9.94e-71	1.42882e-70	Calcium-dependent protein kinase 2
jgi|Psemu1|259330|estExt_Genewise1Plus.C_3180058	PSNMU-V1.4_AUG-EV-PASAV3_0072860.1	0.183554	1.44673	0.126875	9.33e-116	1.94889e-115
jgi|Psemu1|199487|e_gw1.232.82.1	PSNMU-V1.4_AUG-EV-PASAV3_0084600.1	0.2978	2.34732	0.126868	0	0	Vacuolar protein sorting-associated protein 29
jgi|Psemu1|260487|estExt_Genewise1Plus.C_4220014	PSNMU-V1.4_AUG-EV-PASAV3_0094770.1	0.154259	1.21641	0.126815	4.78e-59	6.29106e-59
jgi|Psemu1|153264|gw1.726.12.1	PSNMU-V1.4_AUG-EV-PASAV3_0047150.1	0.109171	0.860925	0.126806	2.36e-32	2.64372e-32	Proteasome subunit alpha
jgi|Psemu1|288435|fgenesh1_pg.235_#_7	PSNMU-V1.4_AUG-EV-PASAV3_0017680.1	0.227845	1.79703	0.12679	1.75e-69	2.48548e-69
jgi|Psemu1|302398|fgenesh1_kg.56_#_31_#_7077_1_CCCI_CCOA_CCOB_CCOC_CFAP_CFAS	PSNMU-V1.4_AUG-EV-PASAV3_0093480.1	0.213026	1.68037	0.126774	4.8e-69	6.7903e-69
jgi|Psemu1|298004|fgenesh1_pm.338_#_7	PSNMU-V1.4_AUG-EV-PASAV3_0017110.2	0.089527	0.706251	0.126764	8.58e-23	9.23134e-23	Peptidyl-prolyl cis-trans isomerase
jgi|Psemu1|324131|estExt_fgenesh1_pg.C_950007	PSNMU-V1.4_AUG-EV-PASAV3_0077370.1	0.141966	1.12029	0.126722	2.37e-203	8.87981e-203
jgi|Psemu1|221097|e_gw1.1062.13.1	PSNMU-V1.4_AUG-EV-PASAV3_0105030.1	0.136552	1.07771	0.126706	6.59e-60	8.73387e-60	Serine/threonine-protein kinase 16
jgi|Psemu1|260382|estExt_Genewise1Plus.C_4100009	PSNMU-V1.4_AUG-EV-PASAV3_0060740.1	0.173123	1.36678	0.126665	3.85e-62	5.17485e-62
jgi|Psemu1|181328|e_gw1.18.240.1	PSNMU-V1.4_AUG-EV-PASAV3_0065400.1	0.233503	1.84366	0.126651	1.14e-165	3.449e-165
jgi|Psemu1|303506|fgenesh1_kg.95_#_1_#_8401_1_CCCI_CCOA_CCOB_CCOC_CFAP_CFAS	PSNMU-V1.4_AUG-EV-PASAV3_0077330.1	0.102858	0.812233	0.126636	2.11e-26	2.2983e-26	Sodium/potassium-transporting ATPase subunit alpha
jgi|Psemu1|292912|fgenesh1_pg.1135_#_4	PSNMU-V1.4_AUG-EV-PASAV3_0115640.1	0.209038	1.65084	0.126625	1.62e-91	2.73883e-91
jgi|Psemu1|215769|e_gw1.743.30.1	PSNMU-V1.4_AUG-EV-PASAV3_0001420.1	0.244101	1.92791	0.126614	0	0
jgi|Psemu1|31525|gm1.31182_g	PSNMU-V1.4_AUG-EV-PASAV3_0046630.1	0.379943	3.00114	0.126599	0	0
jgi|Psemu1|196210|e_gw1.179.67.1	PSNMU-V1.4_AUG-EV-PASAV3_0031540.1	0.215085	1.69963	0.126548	2.8e-140	7.14548e-140	DNA (cytosine-5)-methyltransferase
jgi|Psemu1|186127|e_gw1.52.2.1	PSNMU-V1.4_AUG-EV-PASAV3_0119750.1	0.259208	2.04888	0.126512	1.62e-167	4.96811e-167	Adenine phosphoribosyltransferase 2
jgi|Psemu1|290263|fgenesh1_pg.423_#_2	PSNMU-V1.4_AUG-EV-PASAV3_0042580.1	0.144233	1.14089	0.126421	1.59e-64	2.17179e-64
jgi|Psemu1|316485|fgenesh1_kg.2864_#_1_#_10682_1_CCCI_CCOA_CCOB_CCOC_CFAP_CFAS	PSNMU-V1.4_AUG-EV-PASAV3_0044140.1	0.210258	1.66324	0.126415	4.54e-66	6.28185e-66
jgi|Psemu1|187481|e_gw1.65.12.1	PSNMU-V1.4_AUG-EV-PASAV3_0089230.1	0.127459	1.00839	0.126399	2.51e-55	3.2142e-55	tRNA-dihydrouridine(47) synthase NAD(P)( ) -like
jgi|Psemu1|19253|gm1.18910_g	PSNMU-V1.4_AUG-EV-PASAV3_0029260.1	0.193452	1.53081	0.126373	2.27e-67	3.1735e-67
jgi|Psemu1|291494|fgenesh1_pg.632_#_4	PSNMU-V1.4_AUG-EV-PASAV3_0065810.1	0.154722	1.22437	0.126369	0	0
jgi|Psemu1|258434|estExt_Genewise1Plus.C_2600047	PSNMU-V1.4_AUG-EV-PASAV3_0062710.1	0.356928	2.82473	0.126358	0	0	Solute carrier family 35 member F2
jgi|Psemu1|297718|fgenesh1_pm.286_#_11	PSNMU-V1.4_AUG-EV-PASAV3_0116910.1	0.174492	1.382	0.12626	0	0	Myosin-6
jgi|Psemu1|121891|gw1.216.24.1	PSNMU-V1.4_AUG-EV-PASAV3_0035780.1	0.162076	1.28471	0.126157	3.32e-61	4.43105e-61
jgi|Psemu1|326605|estExt_fgenesh1_pg.C_3550003	PSNMU-V1.4_AUG-EV-PASAV3_0067840.1	0.137666	1.09142	0.126134	0	0	E3 ubiquitin-protein ligase UPL2
jgi|Psemu1|214364|e_gw1.669.34.1	PSNMU-V1.4_AUG-EV-PASAV3_0010380.1	0.267444	2.12068	0.126112	1.47e-212	5.7678e-212	Proton-coupled amino acid transporter 1
jgi|Psemu1|329234|estExt_fgenesh1_pg.C_28390001	PSNMU-V1.4_AUG-EV-PASAV3_0043850.1	0.110351	0.875039	0.12611	2.99e-91	5.04095e-91	Sorting nexin 2B
jgi|Psemu1|310294|fgenesh1_kg.572_#_8_#_6794_1_CCCI_CCOA_CCOB_CCOC_CFAP_CFAS	PSNMU-V1.4_AUG-EV-PASAV3_0122070.1	0.165726	1.31424	0.1261	3.28e-93	5.6332e-93	Leucine-rich repeat receptor-like tyrosine-protein kinase PXC3
jgi|Psemu1|122563|gw1.143.48.1	PSNMU-V1.4_AUG-EV-PASAV3_0057310.1	0.178404	1.41492	0.126088	7.66e-65	1.0477e-64
jgi|Psemu1|175738|gw1.23.276.1	PSNMU-V1.4_AUG-EV-PASAV3_0120150.1	0.16671	1.32357	0.125955	3.9e-109	7.6735e-109	Uncharacterized transporter C4B3.13
jgi|Psemu1|287055|fgenesh1_pg.150_#_3	PSNMU-V1.4_AUG-EV-PASAV3_0031740.1	0.32436	2.576	0.125916	1.15e-121	2.52842e-121
jgi|Psemu1|255731|estExt_Genewise1Plus.C_1360020	PSNMU-V1.4_AUG-EV-PASAV3_0087230.1	0.167043	1.32662	0.125916	2.53e-82	3.96563e-82
jgi|Psemu1|235315|estExt_Genewise1.C_220053	PSNMU-V1.4_AUG-EV-PASAV3_0047460.1	0.162078	1.28819	0.125819	3.4e-30	3.7677e-30
jgi|Psemu1|16453|gm1.16110_g	PSNMU-V1.4_AUG-EV-PASAV3_0008760.1	0.216699	1.72356	0.125728	1.15e-110	2.29244e-110
jgi|Psemu1|320399|estExt_fgenesh1_pm.C_3800003	PSNMU-V1.4_AUG-EV-PASAV3_0104700.1	0.146105	1.16238	0.125695	2.49e-97	4.42553e-97
jgi|Psemu1|311739|fgenesh1_kg.763_#_1_#_4198_1_CCCI_CCOA_CCOB_CCOC_CFAP_CFAS	PSNMU-V1.4_AUG-EV-PASAV3_0031050.1	0.168065	1.33716	0.125688	2.3e-36	2.62746e-36
jgi|Psemu1|264698|estExt_Genewise1Plus.C_16050006	PSNMU-V1.4_AUG-EV-PASAV3_0061590.1	0.173492	1.38049	0.125674	2.1e-81	3.27386e-81
jgi|Psemu1|322046|estExt_fgenesh1_pg.C_70053	PSNMU-V1.4_AUG-EV-PASAV3_0106220.1	0.129504	1.03048	0.125673	2.17e-68	3.05128e-68	Solute carrier family 35 member B1 homolog
jgi|Psemu1|98085|gw1.101.13.1	PSNMU-V1.4_AUG-EV-PASAV3_0021000.1	0.0971434	0.773006	0.12567	7.9e-32	8.82368e-32	Protein disulfide-isomerase-like protein EhSep2
jgi|Psemu1|310840|fgenesh1_kg.645_#_3_#_4196_1_CCCI_CCOA_CCOB_CCOC_CFAP_CFAS	PSNMU-V1.4_AUG-EV-PASAV3_0100070.1	0.14252	1.13463	0.12561	1.35e-49	1.66648e-49
jgi|Psemu1|325993|estExt_fgenesh1_pg.C_2640001	PSNMU-V1.4_AUG-EV-PASAV3_0042870.1	0.238696	1.90043	0.125601	2.35e-232	9.9686e-232
jgi|Psemu1|260823|estExt_Genewise1Plus.C_4660012	PSNMU-V1.4_AUG-EV-PASAV3_0101750.1	0.120082	0.956312	0.125568	1.1e-61	1.47396e-61
jgi|Psemu1|64197|estExt_Genemark1.C_390081	PSNMU-V1.4_AUG-EV-PASAV3_0067040.1	0.13303	1.05951	0.125558	3.62e-57	4.69308e-57
jgi|Psemu1|255551|estExt_Genewise1Plus.C_1300010	PSNMU-V1.4_AUG-EV-PASAV3_0026350.1	0.14373	1.14549	0.125474	1.74e-57	2.26111e-57
jgi|Psemu1|327784|estExt_fgenesh1_pg.C_6600002	PSNMU-V1.4_AUG-EV-PASAV3_0086710.1	0.209488	1.6698	0.125457	6.14e-108	1.19606e-107
jgi|Psemu1|63355|estExt_Genemark1.C_140081	PSNMU-V1.4_AUG-EV-PASAV3_0095120.1	0.125836	1.0035	0.125398	6.4e-38	7.36808e-38
jgi|Psemu1|240452|estExt_Genewise1.C_1690012	PSNMU-V1.4_AUG-EV-PASAV3_0009640.1	0.16529	1.31831	0.12538	1.43e-163	4.26259e-163	Glucose-repressible alcohol dehydrogenase transcriptional effector
jgi|Psemu1|309760|fgenesh1_kg.508_#_3_#_4701_1_CCCI_CCOA_CCOB_CCOC_CFAP_CFAS	PSNMU-V1.4_AUG-EV-PASAV3_0037740.1	0.181166	1.44564	0.125319	1.52e-98	2.73762e-98	UDP-GlcNAc betaGal beta-1 3-N-acetylglucosaminyltransferase-like protein 1
jgi|Psemu1|287411|fgenesh1_pg.173_#_11	PSNMU-V1.4_AUG-EV-PASAV3_0066320.1	0.268869	2.14627	0.125273	0	0
jgi|Psemu1|305986|fgenesh1_kg.210_#_4_#_2651_1_CCCI_CCOA_CCOB_CCOC_CFAP_CFAS	PSNMU-V1.4_AUG-EV-PASAV3_0076890.1	0.135787	1.08496	0.125153	9.64e-20	1.02788e-19
jgi|Psemu1|257236|estExt_Genewise1Plus.C_2000023	PSNMU-V1.4_AUG-EV-PASAV3_0117800.1	0.19631	1.56914	0.125107	6.02e-178	1.96014e-177	Nicotinate phosphoribosyltransferase
jgi|Psemu1|320195|estExt_fgenesh1_pm.C_3180010	PSNMU-V1.4_AUG-EV-PASAV3_0090020.1	0.168038	1.3435	0.125075	1.44e-92	2.45711e-92
jgi|Psemu1|309155|fgenesh1_kg.447_#_5_#_7575_1_CCCI_CCOA_CCOB_CCOC_CFAP_CFAS	PSNMU-V1.4_AUG-EV-PASAV3_0021250.1	0.349967	2.79838	0.125061	0	0
jgi|Psemu1|312556|fgenesh1_kg.898_#_3_#_4319_1_CCCI_CCOA_CCOB_CCOC_CFAP_CFAS	PSNMU-V1.4_AUG-EV-PASAV3_0092910.1	0.360897	2.88595	0.125053	0	0
jgi|Psemu1|283221|fgenesh1_pg.15_#_20	PSNMU-V1.4_AUG-EV-PASAV3_0044030.1	0.157814	1.26218	0.125033	2.42e-113	4.9327e-113	F-box protein SKIP16
jgi|Psemu1|292762|fgenesh1_pg.1044_#_4	PSNMU-V1.4_AUG-EV-PASAV3_0095650.1	0.331256	2.65187	0.124914	0	0
jgi|Psemu1|288296|fgenesh1_pg.224_#_2	PSNMU-V1.4_AUG-EV-PASAV3_0059520.1	0.115718	0.92643	0.124908	7.41e-53	9.35659e-53
jgi|Psemu1|285858|fgenesh1_pg.91_#_23	PSNMU-V1.4_AUG-EV-PASAV3_0097510.1	0.167119	1.33817	0.124887	6.63e-80	1.02049e-79
jgi|Psemu1|288176|fgenesh1_pg.216_#_10	PSNMU-V1.4_AUG-EV-PASAV3_0035790.1	0.152301	1.21972	0.124866	2.98e-95	5.20792e-95
jgi|Psemu1|327671|estExt_fgenesh1_pg.C_6180007	PSNMU-V1.4_AUG-EV-PASAV3_0110030.1	0.120916	0.968428	0.124858	1.05e-27	1.1499e-27
jgi|Psemu1|209810|e_gw1.500.34.1	PSNMU-V1.4_AUG-EV-PASAV3_0054820.1	0.117953	0.94485	0.124838	6.72e-35	7.64077e-35	Succinate dehydrogenase cytochrome b560 subunit mitochondrial
jgi|Psemu1|295108|fgenesh1_pm.30_#_13	PSNMU-V1.4_AUG-EV-PASAV3_0089370.1	0.219979	1.76351	0.124739	1.09e-96	1.92712e-96	Protease Do-like 1 chloroplastic
jgi|Psemu1|288368|fgenesh1_pg.230_#_9	PSNMU-V1.4_AUG-EV-PASAV3_0124040.1	0.172117	1.38103	0.124629	1.38e-148	3.72545e-148	Cell cycle checkpoint protein RAD17
jgi|Psemu1|216029|e_gw1.756.26.1	PSNMU-V1.4_AUG-EV-PASAV3_0056250.1	0.209016	1.6772	0.124622	1.45e-104	2.7521e-104
jgi|Psemu1|31359|gm1.31016_g	PSNMU-V1.4_AUG-EV-PASAV3_0044110.1	0.210089	1.68582	0.124621	0	0
jgi|Psemu1|320719|estExt_fgenesh1_pm.C_5280002	PSNMU-V1.4_AUG-EV-PASAV3_0092760.1	0.23777	1.90828	0.124599	3.1e-119	6.67066e-119
jgi|Psemu1|243387|estExt_Genewise1.C_3270013	PSNMU-V1.4_AUG-EV-PASAV3_0022330.1	0.237948	1.9103	0.124561	7.96e-123	1.77129e-122
jgi|Psemu1|286672|fgenesh1_pg.130_#_22	PSNMU-V1.4_AUG-EV-PASAV3_0026230.1	0.181627	1.45874	0.12451	1.67e-68	2.3504e-68
jgi|Psemu1|289589|fgenesh1_pg.337_#_3	PSNMU-V1.4_AUG-EV-PASAV3_0020560.1	0.204943	1.64601	0.124509	3.18e-98	5.70032e-98
jgi|Psemu1|182484|e_gw1.24.128.1	PSNMU-V1.4_AUG-EV-PASAV3_0024650.1	0.165845	1.33203	0.124506	1.67e-63	2.26374e-63	Aquaporin-1
jgi|Psemu1|184763|e_gw1.39.143.1	PSNMU-V1.4_AUG-EV-PASAV3_0066980.1	0.17423	1.4001	0.124441	3.33e-39	3.86747e-39
jgi|Psemu1|20869|gm1.20526_g	PSNMU-V1.4_AUG-EV-PASAV3_0035880.1	0.17525	1.40885	0.124392	8.5e-195	3.04554e-194
jgi|Psemu1|327729|estExt_fgenesh1_pg.C_6390001	PSNMU-V1.4_AUG-EV-PASAV3_0033860.1	0.15485	1.24499	0.124379	4.86e-156	1.38407e-155	Putative SWI/SNF-related matrix-associated actin-dependent regulator of chromatin subfamily A member 3-like 1
jgi|Psemu1|165563|gw1.158.58.1	PSNMU-V1.4_AUG-EV-PASAV3_0056310.1	0.134564	1.08192	0.124375	7.41e-261	3.42078e-260	RCC1 and BTB domain-containing protein 2
jgi|Psemu1|286460|fgenesh1_pg.121_#_13	PSNMU-V1.4_AUG-EV-PASAV3_0096000.1	0.131113	1.05421	0.124371	1.93e-50	2.3966e-50
jgi|Psemu1|157577|gw1.474.14.1	PSNMU-V1.4_AUG-EV-PASAV3_0058370.1	0.124499	1.00107	0.124365	2.09e-25	2.26797e-25
jgi|Psemu1|246376|estExt_Genewise1.C_6880008	PSNMU-V1.4_AUG-EV-PASAV3_0040520.1	0.198609	1.59732	0.124339	0	0	Thyroid adenoma-associated protein
jgi|Psemu1|150988|gw1.226.61.1	PSNMU-V1.4_AUG-EV-PASAV3_0039060.1	0.111107	0.893734	0.124318	1.18e-41	1.38719e-41
jgi|Psemu1|238863|estExt_Genewise1.C_1020005	PSNMU-V1.4_AUG-EV-PASAV3_0061480.1	0.141899	1.14149	0.12431	2.1e-273	1.00304e-272
jgi|Psemu1|69846|estExt_Genemark1.C_8900012	PSNMU-V1.4_AUG-EV-PASAV3_0117970.1	0.246669	1.98435	0.124307	0	0	DNL-type zinc finger protein
jgi|Psemu1|208077|e_gw1.445.38.1	PSNMU-V1.4_AUG-EV-PASAV3_0107660.1	0.284817	2.29147	0.124295	0	0	Stromal cell-derived factor 2-like protein
jgi|Psemu1|318021|estExt_fgenesh1_pm.C_220008	PSNMU-V1.4_AUG-EV-PASAV3_0047510.1	0.124821	1.00464	0.124244	1.09e-85	1.75616e-85
jgi|Psemu1|285461|fgenesh1_pg.74_#_18	PSNMU-V1.4_AUG-EV-PASAV3_0047870.1	0.128504	1.03436	0.124235	5.94e-76	8.85526e-76
jgi|Psemu1|213512|e_gw1.629.13.1	PSNMU-V1.4_AUG-EV-PASAV3_0068350.1	0.12848	1.03425	0.124225	9.53e-200	3.52064e-199
jgi|Psemu1|303424|fgenesh1_kg.91_#_3_#_2346_1_CCCI_CCOA_CCOB_CCOC_CFAP_CFAS	PSNMU-V1.4_AUG-EV-PASAV3_0092190.1	0.321901	2.59142	0.124218	0	0
jgi|Psemu1|248291|estExt_Genewise1.C_13860013	PSNMU-V1.4_AUG-EV-PASAV3_0036290.1	0.118882	0.957992	0.124095	4.29e-109	8.43811e-109	ATP-dependent RNA helicase DDX50
jgi|Psemu1|23710|gm1.23367_g	PSNMU-V1.4_AUG-EV-PASAV3_0070050.1	0.192147	1.54874	0.124067	1.65e-273	7.88723e-273
jgi|Psemu1|176394|gw1.2810.8.1	PSNMU-V1.4_AUG-EV-PASAV3_0070750.1	0.164071	1.32293	0.124021	3.64e-81	5.6645e-81
jgi|Psemu1|163740|gw1.16.172.1	PSNMU-V1.4_AUG-EV-PASAV3_0088210.1	0.196148	1.58269	0.123933	0	0
jgi|Psemu1|14626|gm1.14283_g	PSNMU-V1.4_AUG-EV-PASAV3_0082110.1	0.268731	2.16862	0.123918	3.92e-80	6.04749e-80
jgi|Psemu1|192716|e_gw1.126.79.1	PSNMU-V1.4_AUG-EV-PASAV3_0083260.1	0.22972	1.85408	0.1239	1.28e-170	3.9777e-170
jgi|Psemu1|262978|estExt_Genewise1Plus.C_8120008	PSNMU-V1.4_AUG-EV-PASAV3_0112240.1	0.163607	1.32113	0.123839	6.83e-122	1.50603e-121
jgi|Psemu1|235839|estExt_Genewise1.C_290102	PSNMU-V1.4_AUG-EV-PASAV3_0046090.1	0.129789	1.04825	0.123815	3.9e-111	7.8e-111
jgi|Psemu1|301616|fgenesh1_kg.29_#_5_#_7721_1_CCCI_CCOA_CCOB_CCOC_CFAP_CFAS	PSNMU-V1.4_AUG-EV-PASAV3_0063270.1	0.277707	2.24411	0.123749	0	0
jgi|Psemu1|231131|e_gw1.3424.1.1	PSNMU-V1.4_AUG-EV-PASAV3_0121220.1	0.115725	0.93527	0.123735	3.16e-18	3.3576e-18
jgi|Psemu1|44325|gm1.43982_g	PSNMU-V1.4_AUG-EV-PASAV3_0071700.1	0.2158	1.74421	0.123724	1.66e-222	6.78085e-222
jgi|Psemu1|325685|estExt_fgenesh1_pg.C_2290007	PSNMU-V1.4_AUG-EV-PASAV3_0086860.1	0.213561	1.72614	0.123722	5.1e-87	8.31629e-87
jgi|Psemu1|184601|e_gw1.38.15.1	PSNMU-V1.4_AUG-EV-PASAV3_0063600.1	0.249118	2.01529	0.123614	5.4e-122	1.19201e-121
jgi|Psemu1|283295|fgenesh1_pg.17_#_11	PSNMU-V1.4_AUG-EV-PASAV3_0021530.1	0.319318	2.58413	0.123569	0	0
jgi|Psemu1|303401|fgenesh1_kg.90_#_13_#_7959_2_CCCI_CCOA_CCOB_CCOC_CFAP_CFAS	PSNMU-V1.4_AUG-EV-PASAV3_0055250.1	0.0938923	0.759988	0.123544	5.58e-32	6.23816e-32
jgi|Psemu1|283826|fgenesh1_pg.28_#_13	PSNMU-V1.4_AUG-EV-PASAV3_0108540.1	0.0755608	0.611855	0.123495	6.43e-31	7.1489e-31	Exosome complex component rrp40
jgi|Psemu1|208118|e_gw1.447.33.1	PSNMU-V1.4_AUG-EV-PASAV3_0044090.1	0.266852	2.1613	0.123469	0	0
jgi|Psemu1|195946|e_gw1.175.116.1	PSNMU-V1.4_AUG-EV-PASAV3_0063980.1	0.10355	0.839042	0.123415	2.68e-48	3.28687e-48
jgi|Psemu1|242067|estExt_Genewise1.C_2440002	PSNMU-V1.4_AUG-EV-PASAV3_0051030.1	0.0867237	0.702769	0.123403	2.09e-33	2.35431e-33	Pyruvate kinase cytosolic isozyme
jgi|Psemu1|325774|estExt_fgenesh1_pg.C_2390011	PSNMU-V1.4_AUG-EV-PASAV3_0016640.1	0.204502	1.65725	0.123399	1.05e-65	1.44987e-65
jgi|Psemu1|161222|gw1.253.53.1	PSNMU-V1.4_AUG-EV-PASAV3_0114730.1	0.123502	1.00099	0.123379	6.85e-57	8.85595e-57	Peroxisomal adenine nucleotide carrier 1
jgi|Psemu1|284078|fgenesh1_pg.33_#_20	PSNMU-V1.4_AUG-EV-PASAV3_0085410.1	0.231825	1.87928	0.123358	2.72e-154	7.62103e-154
jgi|Psemu1|321985|estExt_fgenesh1_pg.C_60057	PSNMU-V1.4_AUG-EV-PASAV3_0076190.1	0.150559	1.22069	0.12334	0	0
jgi|Psemu1|182041|e_gw1.21.26.1	PSNMU-V1.4_AUG-EV-PASAV3_0040000.1	0.128475	1.04174	0.123328	1.65e-245	7.2898e-245
jgi|Psemu1|189982|e_gw1.91.62.1	PSNMU-V1.4_AUG-EV-PASAV3_0092170.1	0.189297	1.53502	0.123319	2.61e-106	5.02611e-106
jgi|Psemu1|180667|e_gw1.14.196.1	PSNMU-V1.4_AUG-EV-PASAV3_0029530.1	0.156455	1.26943	0.123248	2.44e-177	7.92771e-177
jgi|Psemu1|282738|fgenesh1_pg.6_#_68	PSNMU-V1.4_AUG-EV-PASAV3_0005190.1	0.252642	2.05102	0.123179	2.86e-103	5.36283e-103
jgi|Psemu1|168883|gw1.1162.12.1	PSNMU-V1.4_AUG-EV-PASAV3_0097100.1	0.218552	1.77516	0.123117	6.67e-114	1.36644e-113
jgi|Psemu1|26926|gm1.26583_g	PSNMU-V1.4_AUG-EV-PASAV3_0116250.1	0.284424	2.3108	0.123084	0	0
jgi|Psemu1|324179|estExt_fgenesh1_pg.C_990005	PSNMU-V1.4_AUG-EV-PASAV3_0117360.1	0.248305	2.01765	0.123067	3.57e-138	8.956e-138
jgi|Psemu1|244472|estExt_Genewise1.C_4280003	PSNMU-V1.4_AUG-EV-PASAV3_0073990.1	0.23518	1.91368	0.122894	5.57e-252	2.49724e-251
jgi|Psemu1|297990|fgenesh1_pm.337_#_4	PSNMU-V1.4_AUG-EV-PASAV3_0020570.1	0.267555	2.17758	0.122868	1.77e-224	7.28908e-224	AP-2 complex subunit mu
jgi|Psemu1|298394|fgenesh1_pm.452_#_2	PSNMU-V1.4_AUG-EV-PASAV3_0035910.1	0.175382	1.42743	0.122866	6.08e-73	8.87209e-73
jgi|Psemu1|189532|e_gw1.85.111.1	PSNMU-V1.4_AUG-EV-PASAV3_0087410.1	0.122786	1.00027	0.122754	0	0
jgi|Psemu1|235109|estExt_Genewise1.C_200011	PSNMU-V1.4_AUG-EV-PASAV3_0005460.1	0.186254	1.51729	0.122754	1.74e-73	2.54702e-73
jgi|Psemu1|226198|e_gw1.1683.8.1	PSNMU-V1.4_AUG-EV-PASAV3_0009460.1	0.143982	1.17429	0.122612	6.43e-92	1.09103e-91	A/G-specific adenine DNA glycosylase
jgi|Psemu1|69380|estExt_Genemark1.C_6820002	PSNMU-V1.4_AUG-EV-PASAV3_0071370.1	0.372298	3.03666	0.122601	0	0
jgi|Psemu1|228299|e_gw1.2201.2.1	PSNMU-V1.4_AUG-EV-PASAV3_0100450.1	0.213639	1.74414	0.12249	0	0
jgi|Psemu1|255043|estExt_Genewise1Plus.C_1080064	PSNMU-V1.4_AUG-EV-PASAV3_0027250.1	0.167639	1.36864	0.122486	0	0
jgi|Psemu1|142629|gw1.23.152.1	PSNMU-V1.4_AUG-EV-PASAV3_0111990.1	0.106116	0.866374	0.122483	1.46e-24	1.5798e-24
jgi|Psemu1|256393|estExt_Genewise1Plus.C_1660073	PSNMU-V1.4_AUG-EV-PASAV3_0000560.1	0.131539	1.074	0.122475	1.05e-117	2.23015e-117
jgi|Psemu1|70576|estExt_Genemark1.C_15840007	PSNMU-V1.4_AUG-EV-PASAV3_0122160.1	0.138463	1.13109	0.122415	1.93e-108	3.77536e-108
jgi|Psemu1|202576|e_gw1.294.55.1	PSNMU-V1.4_AUG-EV-PASAV3_0037150.1	0.183745	1.50123	0.122397	6.85e-195	2.4587e-194
jgi|Psemu1|328617|estExt_fgenesh1_pg.C_11510001	PSNMU-V1.4_AUG-EV-PASAV3_0100250.1	0.133948	1.09469	0.122362	4.47e-99	8.08679e-99
jgi|Psemu1|214649|e_gw1.683.4.1	PSNMU-V1.4_AUG-EV-PASAV3_0084120.1	0.165533	1.353	0.122345	3.95e-58	5.16172e-58
jgi|Psemu1|18507|gm1.18164_g	PSNMU-V1.4_AUG-EV-PASAV3_0122310.1	0.106121	0.867453	0.122337	6.5e-100	1.18619e-99
jgi|Psemu1|42269|gm1.41926_g	PSNMU-V1.4_AUG-EV-PASAV3_0000350.1	0.282723	2.31152	0.12231	0	0
jgi|Psemu1|166098|gw1.3188.6.1	PSNMU-V1.4_AUG-EV-PASAV3_0074340.1	0.214325	1.75237	0.122306	1.84e-54	2.34583e-54
jgi|Psemu1|190743|e_gw1.100.12.1	PSNMU-V1.4_AUG-EV-PASAV3_0066050.1	0.282117	2.3075	0.122261	0	0
jgi|Psemu1|299802|fgenesh1_pm.1541_#_2	PSNMU-V1.4_AUG-EV-PASAV3_0120760.1	0.190489	1.55912	0.122178	1.45e-123	3.24206e-123	rRNA-processing protein EFG1
jgi|Psemu1|238654|estExt_Genewise1.C_950010	PSNMU-V1.4_AUG-EV-PASAV3_0077350.1	0.214315	1.75485	0.122127	1.35e-82	2.12208e-82
jgi|Psemu1|70411|estExt_Genemark1.C_13600007	PSNMU-V1.4_AUG-EV-PASAV3_0095720.1	0.165359	1.3556	0.121982	5.18e-128	1.19931e-127	Beta-mannosidase
jgi|Psemu1|246048|estExt_Genewise1.C_6260008	PSNMU-V1.4_AUG-EV-PASAV3_0105580.1	0.184907	1.51694	0.121895	1.24e-99	2.2561e-99	Probable 1-acylglycerol-3-phosphate O-acyltransferase
jgi|Psemu1|289202|fgenesh1_pg.294_#_12	PSNMU-V1.4_AUG-EV-PASAV3_0037160.1	0.241495	1.98165	0.121866	1.42e-91	2.40338e-91
jgi|Psemu1|326976|estExt_fgenesh1_pg.C_4310004	PSNMU-V1.4_AUG-EV-PASAV3_0077780.1	0.178306	1.46357	0.121829	2.01e-241	8.79701e-241
jgi|Psemu1|211277|e_gw1.548.12.1	PSNMU-V1.4_AUG-EV-PASAV3_0050720.1	0.185644	1.52459	0.121767	5.52e-97	9.78501e-97
jgi|Psemu1|190275|e_gw1.94.67.1	PSNMU-V1.4_AUG-EV-PASAV3_0018230.1	0.22	1.80979	0.121561	0	0
jgi|Psemu1|285465|fgenesh1_pg.74_#_22	PSNMU-V1.4_AUG-EV-PASAV3_0047900.1	0.136126	1.11983	0.121559	4.05e-68	5.68293e-68
jgi|Psemu1|165814|gw1.427.30.1	PSNMU-V1.4_AUG-EV-PASAV3_0097800.1	0.182076	1.4985	0.121505	9.55e-49	1.17482e-48
jgi|Psemu1|212066|e_gw1.576.47.1	PSNMU-V1.4_AUG-EV-PASAV3_0039600.1	0.1258	1.03562	0.121473	3.57e-190	1.2403e-189
jgi|Psemu1|318050|estExt_fgenesh1_pm.C_230004	PSNMU-V1.4_AUG-EV-PASAV3_0120180.1	0.132865	1.09386	0.121465	1.17e-164	3.51348e-164
jgi|Psemu1|200081|e_gw1.244.82.1	PSNMU-V1.4_AUG-EV-PASAV3_0036560.1	0.193537	1.59388	0.121425	1.86e-121	4.085e-121	Probable palmitoyltransferase ZDHHC16
jgi|Psemu1|3154|gm1.2811_g	PSNMU-V1.4_AUG-EV-PASAV3_0044010.1	0.196844	1.62123	0.121417	3.09e-112	6.23758e-112
jgi|Psemu1|26334|gm1.25991_g	PSNMU-V1.4_AUG-EV-PASAV3_0062870.1	0.235315	1.93826	0.121405	2.7e-107	5.236e-107
jgi|Psemu1|291612|fgenesh1_pg.662_#_4	PSNMU-V1.4_AUG-EV-PASAV3_0057400.1	0.178603	1.4712	0.1214	7.47e-174	2.3849e-173
jgi|Psemu1|205137|e_gw1.357.26.1	PSNMU-V1.4_AUG-EV-PASAV3_0060260.1	0.0675555	0.556846	0.121318	2.18e-17	2.31227e-17
jgi|Psemu1|290937|fgenesh1_pg.523_#_8	PSNMU-V1.4_AUG-EV-PASAV3_0020740.1	0.127085	1.04761	0.121309	4.52e-108	8.81618e-108
jgi|Psemu1|187420|e_gw1.64.64.1	PSNMU-V1.4_AUG-EV-PASAV3_0112340.1	0.143562	1.18363	0.121289	5.12e-154	1.43256e-153	Nephrocystin-3
jgi|Psemu1|260022|estExt_Genewise1Plus.C_3710040	PSNMU-V1.4_AUG-EV-PASAV3_0036700.2	0.16516	1.36232	0.121234	1.89e-77	2.85334e-77
jgi|Psemu1|9566|gm1.9223_g	PSNMU-V1.4_AUG-EV-PASAV3_0090330.1	0.119693	0.988568	0.121077	7.79e-40	9.06989e-40
jgi|Psemu1|257542|estExt_Genewise1Plus.C_2130008	PSNMU-V1.4_AUG-EV-PASAV3_0003090.1	0.142653	1.17882	0.121014	3.19e-163	9.47163e-163
jgi|Psemu1|200620|e_gw1.254.42.1	PSNMU-V1.4_AUG-EV-PASAV3_0034440.1	0.266802	2.205	0.120999	0	0
jgi|Psemu1|137181|gw1.1896.3.1	PSNMU-V1.4_AUG-EV-PASAV3_0009190.1	0.12129	1.0028	0.120952	1.27e-13	1.33561e-13	Probable nucleoredoxin 1-2
jgi|Psemu1|183556|e_gw1.30.228.1	PSNMU-V1.4_AUG-EV-PASAV3_0118560.1	0.266726	2.20766	0.120818	0	0
jgi|Psemu1|65215|estExt_Genemark1.C_880063	PSNMU-V1.4_AUG-EV-PASAV3_0016880.1	0.225391	1.86637	0.120765	2.14e-130	5.03735e-130
jgi|Psemu1|23307|gm1.22964_g	PSNMU-V1.4_AUG-EV-PASAV3_0029580.1	0.139004	1.1511	0.120757	2.95e-107	5.71716e-107
jgi|Psemu1|183520|e_gw1.30.61.1	PSNMU-V1.4_AUG-EV-PASAV3_0062640.1	0.26727	2.21398	0.120719	5.1e-50	6.31359e-50
jgi|Psemu1|255857|estExt_Genewise1Plus.C_1430043	PSNMU-V1.4_AUG-EV-PASAV3_0072180.1	0.171882	1.42421	0.120686	5.36e-90	8.95696e-90
jgi|Psemu1|302716|fgenesh1_kg.67_#_14_#_7340_1_CCCI_CCOA_CCOB_CCOC_CFAP_CFAS	PSNMU-V1.4_AUG-EV-PASAV3_0003790.1	0.166154	1.37736	0.120632	7.04e-43	8.32125e-43
jgi|Psemu1|237827|estExt_Genewise1.C_700028	PSNMU-V1.4_AUG-EV-PASAV3_0101460.1	0.130844	1.08466	0.120631	9.31e-78	1.40975e-77
jgi|Psemu1|174737|gw1.738.24.1	PSNMU-V1.4_AUG-EV-PASAV3_0052010.1	0.12008	0.995545	0.120617	4.48e-71	6.45503e-71
jgi|Psemu1|288066|fgenesh1_pg.210_#_26	PSNMU-V1.4_AUG-EV-PASAV3_0070880.1	0.142077	1.17803	0.120606	4.14e-39	4.80452e-39	DCN1-like protein 2
jgi|Psemu1|186806|e_gw1.58.68.1	PSNMU-V1.4_AUG-EV-PASAV3_0039410.1	0.336935	2.79467	0.120564	0	0
jgi|Psemu1|222859|e_gw1.1226.6.1	PSNMU-V1.4_AUG-EV-PASAV3_0005490.1	0.137275	1.13863	0.120561	3.15e-163	9.35744e-163	Nucleolar MIF4G domain-containing protein 1
jgi|Psemu1|65610|estExt_Genemark1.C_1160028	PSNMU-V1.4_AUG-EV-PASAV3_0098570.1	0.170186	1.41233	0.1205	1.12e-108	2.19655e-108
jgi|Psemu1|101293|gw1.107.17.1	PSNMU-V1.4_AUG-EV-PASAV3_0021720.1	0.0970858	0.806047	0.120447	5.65e-46	6.81641e-46	L-galactose dehydrogenase
jgi|Psemu1|10285|gm1.9942_g	PSNMU-V1.4_AUG-EV-PASAV3_0068760.1	0.137669	1.14334	0.12041	2.06e-94	3.5805e-94
jgi|Psemu1|296022|fgenesh1_pm.80_#_7	PSNMU-V1.4_AUG-EV-PASAV3_0123060.1	0.190002	1.5781	0.120399	8.91e-73	1.29861e-72
jgi|Psemu1|309899|fgenesh1_kg.524_#_7_#_1936_1_CCCI_CCOA_CCOB_CCOC_CFAP_CFAS	PSNMU-V1.4_AUG-EV-PASAV3_0061900.1	0.20102	1.67101	0.120298	8.31e-86	1.33994e-85	Glutathione S-transferase DHAR3 chloroplastic
jgi|Psemu1|286301|fgenesh1_pg.109_#_14	PSNMU-V1.4_AUG-EV-PASAV3_0035040.1	0.131986	1.09741	0.12027	8.67e-108	1.68781e-107
jgi|Psemu1|190451|e_gw1.96.47.1	PSNMU-V1.4_AUG-EV-PASAV3_0097870.1	0.208393	1.73273	0.120268	2.54e-67	3.54851e-67
jgi|Psemu1|250389|estExt_Genewise1Plus.C_110159	PSNMU-V1.4_AUG-EV-PASAV3_0083380.1	0.197557	1.64326	0.120223	4.98e-122	1.1005e-121	Methyl-CpG-binding domain-containing protein 9
jgi|Psemu1|42576|gm1.42233_g	PSNMU-V1.4_AUG-EV-PASAV3_0035470.1	0.214071	1.7811	0.12019	0	0
jgi|Psemu1|287082|fgenesh1_pg.151_#_16	PSNMU-V1.4_AUG-EV-PASAV3_0044200.1	0.135125	1.12556	0.120052	5.78e-31	6.4274e-31
jgi|Psemu1|301111|fgenesh1_kg.18_#_48_#_3885_1_CCCI_CCOA_CCOB_CCOC_CFAP_CFAS	PSNMU-V1.4_AUG-EV-PASAV3_0065530.1	0.0564633	0.470407	0.120031	1.74e-21	1.86415e-21	Fucoxanthin-chlorophyll a-c binding protein chloroplastic
jgi|Psemu1|8947|gm1.8604_g	PSNMU-V1.4_AUG-EV-PASAV3_0059810.1	0.292398	2.43668	0.119998	0	0
jgi|Psemu1|248409|estExt_Genewise1.C_14790007	PSNMU-V1.4_AUG-EV-PASAV3_0030550.1	0.140014	1.1669	0.119988	0	0
jgi|Psemu1|220481|e_gw1.1019.2.1	PSNMU-V1.4_AUG-EV-PASAV3_0066180.1	0.14773	1.23127	0.119982	1.2e-127	2.77303e-127
jgi|Psemu1|58902|gm1.58559_g	PSNMU-V1.4_AUG-EV-PASAV3_0050930.1	0.162985	1.35912	0.119919	5.15e-75	7.63438e-75
jgi|Psemu1|256281|estExt_Genewise1Plus.C_1600038	PSNMU-V1.4_AUG-EV-PASAV3_0027700.1	0.160955	1.34267	0.119876	3.78e-39	4.38758e-39	E2F-associated phosphoprotein
jgi|Psemu1|204793|e_gw1.350.46.1	PSNMU-V1.4_AUG-EV-PASAV3_0001730.1	0.0999219	0.833678	0.119857	3e-138	7.52917e-138
jgi|Psemu1|288572|fgenesh1_pg.247_#_7	PSNMU-V1.4_AUG-EV-PASAV3_0060900.1	0.16736	1.39651	0.119841	3.77e-57	4.8865e-57	U1 small nuclear ribonucleoprotein C
jgi|Psemu1|292058|fgenesh1_pg.787_#_1	PSNMU-V1.4_AUG-EV-PASAV3_0112660.1	0.391177	3.26427	0.119836	0	0
jgi|Psemu1|287044|fgenesh1_pg.149_#_9	PSNMU-V1.4_AUG-EV-PASAV3_0008770.1	0.266549	2.22556	0.119767	9.35e-240	4.06866e-239
jgi|Psemu1|234794|estExt_Genewise1.C_160062	PSNMU-V1.4_AUG-EV-PASAV3_0070740.1	0.170023	1.41996	0.119738	6.82e-88	1.11781e-87
jgi|Psemu1|307213|fgenesh1_kg.287_#_4_#_7357_1_CCCI_CCOA_CCOB_CCOC_CFAP_CFAS	PSNMU-V1.4_AUG-EV-PASAV3_0045160.1	0.152693	1.27544	0.119718	2.56e-72	3.71773e-72
jgi|Psemu1|199862|e_gw1.239.6.1	PSNMU-V1.4_AUG-EV-PASAV3_0016590.1	0.233128	1.94827	0.119659	0	0
jgi|Psemu1|194481|e_gw1.153.3.1	PSNMU-V1.4_AUG-EV-PASAV3_0025670.1	0.186838	1.56155	0.119649	2e-128	4.64294e-128
jgi|Psemu1|326290|estExt_fgenesh1_pg.C_3040004	PSNMU-V1.4_AUG-EV-PASAV3_0079010.1	0.17665	1.47645	0.119645	2.54e-259	1.16725e-258
jgi|Psemu1|262850|estExt_Genewise1Plus.C_7830008	PSNMU-V1.4_AUG-EV-PASAV3_0120240.1	0.157803	1.31927	0.119614	1.77e-220	7.16744e-220
jgi|Psemu1|327252|estExt_fgenesh1_pg.C_4920008	PSNMU-V1.4_AUG-EV-PASAV3_0038520.1	0.250958	2.09994	0.119507	3.55e-234	1.51437e-233
jgi|Psemu1|196484|e_gw1.182.47.1	PSNMU-V1.4_AUG-EV-PASAV3_0074760.1	0.0616198	0.515712	0.119485	5.93e-25	6.42805e-25
jgi|Psemu1|308070|fgenesh1_kg.350_#_7_#_2643_1_CCCI_CCOA_CCOB_CCOC_CFAP_CFAS	PSNMU-V1.4_AUG-EV-PASAV3_0001610.1	0.206477	1.72838	0.119463	3.93e-66	5.44278e-66
jgi|Psemu1|193881|e_gw1.143.88.1	PSNMU-V1.4_AUG-EV-PASAV3_0057210.1	0.192378	1.6107	0.119438	1.26e-218	5.06505e-218
jgi|Psemu1|292892|fgenesh1_pg.1121_#_6	PSNMU-V1.4_AUG-EV-PASAV3_0059250.1	0.192516	1.6119	0.119434	8.58e-131	2.02594e-130
jgi|Psemu1|301333|fgenesh1_kg.23_#_18_#_2322_1_CCCI_CCOA_CCOB_CCOC_CFAP_CFAS	PSNMU-V1.4_AUG-EV-PASAV3_0108360.1	0.110515	0.92594	0.119354	2.12e-34	2.40417e-34	Protein wos2
jgi|Psemu1|240027|estExt_Genewise1.C_1500035	PSNMU-V1.4_AUG-EV-PASAV3_0073370.1	0.357098	2.9937	0.119283	0	0
jgi|Psemu1|326488|estExt_fgenesh1_pg.C_3370008	PSNMU-V1.4_AUG-EV-PASAV3_0020600.1	0.11515	0.965752	0.119233	8.43e-67	1.17205e-66	Probable protein phosphatase 2C 64
jgi|Psemu1|50940|gm1.50597_g	PSNMU-V1.4_AUG-EV-PASAV3_0057270.1	0.18881	1.58377	0.119215	7.18e-77	1.0786e-76
jgi|Psemu1|156408|gw1.603.29.1	PSNMU-V1.4_AUG-EV-PASAV3_0048950.1	0.143268	1.20313	0.119079	3.4e-20	3.6285e-20
jgi|Psemu1|195863|e_gw1.174.22.1	PSNMU-V1.4_AUG-EV-PASAV3_0036160.1	0.188006	1.58014	0.118981	3.21e-63	4.34058e-63
jgi|Psemu1|3065|gm1.2722_g	PSNMU-V1.4_AUG-EV-PASAV3_0029560.1	0.228708	1.92244	0.118968	3.24e-140	8.24406e-140
jgi|Psemu1|327264|estExt_fgenesh1_pg.C_4970009	PSNMU-V1.4_AUG-EV-PASAV3_0023050.1	0.337623	2.83979	0.11889	0	0	Pseudouridylate synthase 7 homolog-like protein
jgi|Psemu1|218353|e_gw1.881.23.1	PSNMU-V1.4_AUG-EV-PASAV3_0044980.1	0.149232	1.25528	0.118884	1.96e-98	3.52382e-98
jgi|Psemu1|263473|estExt_Genewise1Plus.C_9270015	PSNMU-V1.4_AUG-EV-PASAV3_0107420.1	0.205911	1.73267	0.118841	1.41e-99	2.56464e-99
jgi|Psemu1|204365|e_gw1.338.51.1	PSNMU-V1.4_AUG-EV-PASAV3_0068010.1	0.192996	1.62469	0.118789	1.56e-98	2.80883e-98
jgi|Psemu1|301537|fgenesh1_kg.27_#_26_#_1801_1_CCCI_CCOA_CCOB_CCOC_CFAP_CFAS	PSNMU-V1.4_AUG-EV-PASAV3_0111820.1	0.227078	1.91253	0.118732	5.25e-83	8.27397e-83	Probable ADP-ribosylation factor GTPase-activating protein AGD6
jgi|Psemu1|258657|estExt_Genewise1Plus.C_2780007	PSNMU-V1.4_AUG-EV-PASAV3_0095430.1	0.158294	1.33339	0.118715	3.91e-57	5.0658e-57
jgi|Psemu1|103200|gw1.38.40.1	PSNMU-V1.4_AUG-EV-PASAV3_0039670.1	0.0987203	0.832072	0.118644	1.27e-65	1.75166e-65
jgi|Psemu1|320342|estExt_fgenesh1_pm.C_3580003	PSNMU-V1.4_AUG-EV-PASAV3_0104780.1	0.16782	1.41467	0.118628	4.68e-83	7.37949e-83
jgi|Psemu1|296035|fgenesh1_pm.82_#_7	PSNMU-V1.4_AUG-EV-PASAV3_0009170.1	0.184284	1.55348	0.118626	5.22e-40	6.08699e-40
jgi|Psemu1|297369|fgenesh1_pm.228_#_2	PSNMU-V1.4_AUG-EV-PASAV3_0042390.1	0.134773	1.1362	0.118617	1.57e-136	3.87612e-136
jgi|Psemu1|302887|fgenesh1_kg.73_#_5_#_665_2_CCCI_CCOA_CCOB_CCOC_CFAP_CFAS	PSNMU-V1.4_AUG-EV-PASAV3_0089520.1	0.0300471	0.253473	0.118542	7.6e-12	7.97606e-12	60S ribosomal protein L18a
jgi|Psemu1|212989|e_gw1.608.5.1	PSNMU-V1.4_AUG-EV-PASAV3_0030520.1	0.182554	1.54094	0.118469	5.98e-238	2.59105e-237
jgi|Psemu1|148899|gw1.38.110.1	PSNMU-V1.4_AUG-EV-PASAV3_0039620.1	0.130159	1.09933	0.118398	1.69e-16	1.7891e-16
jgi|Psemu1|193623|e_gw1.139.13.1	PSNMU-V1.4_AUG-EV-PASAV3_0002880.1	0.0936187	0.790999	0.118355	8.37e-46	1.00799e-45
jgi|Psemu1|14959|gm1.14616_g	PSNMU-V1.4_AUG-EV-PASAV3_0054200.1	0.189128	1.59811	0.118345	1.95e-43	2.31617e-43
jgi|Psemu1|297958|fgenesh1_pm.333_#_5	PSNMU-V1.4_AUG-EV-PASAV3_0067450.1	0.137666	1.1637	0.1183	4.02e-196	1.45932e-195
jgi|Psemu1|63520|estExt_Genemark1.C_190076	PSNMU-V1.4_AUG-EV-PASAV3_0103500.1	0.120095	1.01541	0.118272	3.33e-53	4.21619e-53
jgi|Psemu1|306150|fgenesh1_kg.219_#_22_#_10364_1_CCCI_CCOA_CCOB_CCOC_CFAP_CFAS	PSNMU-V1.4_AUG-EV-PASAV3_0125100.1	0.169991	1.43731	0.118271	1.13e-71	1.63282e-71
jgi|Psemu1|309452|fgenesh1_kg.474_#_6_#_8303_1_CCCI_CCOA_CCOB_CCOC_CFAP_CFAS	PSNMU-V1.4_AUG-EV-PASAV3_0058380.1	0.0942611	0.797046	0.118263	6.94e-25	7.51885e-25	Putative hydrolase RBBP9
jgi|Psemu1|184641|e_gw1.38.112.1	PSNMU-V1.4_AUG-EV-PASAV3_0039660.1	0.123004	1.04028	0.118242	1.05e-121	2.30939e-121
jgi|Psemu1|254997|estExt_Genewise1Plus.C_1070046	PSNMU-V1.4_AUG-EV-PASAV3_0021690.1	0.109218	0.924046	0.118195	9.48e-54	1.20431e-53	Tropinone reductase homolog At5g06060
jgi|Psemu1|321905|estExt_fgenesh1_pg.C_50020	PSNMU-V1.4_AUG-EV-PASAV3_0007350.1	0.11864	1.00405	0.118162	2.3e-50	2.85488e-50
jgi|Psemu1|263576|estExt_Genewise1Plus.C_9560011	PSNMU-V1.4_AUG-EV-PASAV3_0104330.1	0.21589	1.8273	0.118147	1.03e-205	3.90987e-205
jgi|Psemu1|261422|estExt_Genewise1Plus.C_5290005	PSNMU-V1.4_AUG-EV-PASAV3_0108110.1	0.0996784	0.843896	0.118117	7.1e-58	9.25609e-58	Aldo/keto reductase slr0942
jgi|Psemu1|27205|gm1.26862_g	PSNMU-V1.4_AUG-EV-PASAV3_0017150.1	0.269577	2.28244	0.118109	0	0
jgi|Psemu1|259660|estExt_Genewise1Plus.C_3480031	PSNMU-V1.4_AUG-EV-PASAV3_0048170.1	0.114407	0.969739	0.117977	8.63e-47	1.04636e-46
jgi|Psemu1|67258|estExt_Genemark1.C_2540009	PSNMU-V1.4_AUG-EV-PASAV3_0034420.1	0.271561	2.30276	0.117928	8.86e-103	1.65419e-102
jgi|Psemu1|282568|fgenesh1_pg.4_#_31	PSNMU-V1.4_AUG-EV-PASAV3_0036090.1	0.22443	1.90516	0.117801	7.36e-182	2.44367e-181
jgi|Psemu1|167792|gw1.44.157.1	PSNMU-V1.4_AUG-EV-PASAV3_0045970.1	0.178145	1.51239	0.11779	1.13e-29	1.24878e-29
jgi|Psemu1|153922|gw1.87.72.1	PSNMU-V1.4_AUG-EV-PASAV3_0062610.1	0.217331	1.84545	0.117766	2.48e-170	7.69892e-170	UPF0585 protein C16orf13 homolog A
jgi|Psemu1|294921|fgenesh1_pm.23_#_13	PSNMU-V1.4_AUG-EV-PASAV3_0084510.1	0.0892621	0.758312	0.117712	4.77e-38	5.49987e-38	NAD(P)H-hydrate epimerase
jgi|Psemu1|11411|gm1.11068_g	PSNMU-V1.4_AUG-EV-PASAV3_0087580.1	0.278926	2.36984	0.117698	1.22e-98	2.19861e-98
jgi|Psemu1|297024|fgenesh1_pm.184_#_13	PSNMU-V1.4_AUG-EV-PASAV3_0029930.1	0.0738182	0.627658	0.117609	1.35e-19	1.43896e-19
jgi|Psemu1|215619|e_gw1.735.7.1	PSNMU-V1.4_AUG-EV-PASAV3_0122950.1	0.304562	2.5898	0.117601	0	0
jgi|Psemu1|289398|fgenesh1_pg.311_#_17	PSNMU-V1.4_AUG-EV-PASAV3_0019260.1	0.215053	1.82881	0.117592	1.76e-136	4.34343e-136
jgi|Psemu1|253463|estExt_Genewise1Plus.C_630102	PSNMU-V1.4_AUG-EV-PASAV3_0046940.1	0.124429	1.05847	0.117556	1.13e-205	4.28679e-205	Protein transport protein SEC31
jgi|Psemu1|308799|fgenesh1_kg.413_#_8_#_3880_1_CCCI_CCOA_CCOB_CCOC_CFAP_CFAS	PSNMU-V1.4_AUG-EV-PASAV3_0007840.1	0.214045	1.82181	0.11749	5.49e-173	1.74267e-172
jgi|Psemu1|197562|e_gw1.200.58.1	PSNMU-V1.4_AUG-EV-PASAV3_0043730.1	0.186358	1.58668	0.117452	2.58e-60	3.42607e-60
jgi|Psemu1|324818|estExt_fgenesh1_pg.C_1480009	PSNMU-V1.4_AUG-EV-PASAV3_0027000.1	0.211767	1.8034	0.117427	7.9e-125	1.78811e-124
jgi|Psemu1|323375|estExt_fgenesh1_pg.C_530026	PSNMU-V1.4_AUG-EV-PASAV3_0023480.1	0.192609	1.6403	0.117423	2.42e-215	9.58832e-215
jgi|Psemu1|310706|fgenesh1_kg.629_#_4_#_553_1_CCCI_CCOA_CCOB_CCOC_CFAP_CFAS	PSNMU-V1.4_AUG-EV-PASAV3_0098930.1	0.048004	0.40887	0.117406	1.54e-17	1.63458e-17
jgi|Psemu1|246618|estExt_Genewise1.C_7590016	PSNMU-V1.4_AUG-EV-PASAV3_0105720.1	0.147945	1.26029	0.11739	0	0	DmX-like protein 2
jgi|Psemu1|263671|estExt_Genewise1Plus.C_9990003	PSNMU-V1.4_AUG-EV-PASAV3_0055380.1	0.113352	0.965626	0.117387	5.42e-20	5.78222e-20
jgi|Psemu1|289968|fgenesh1_pg.379_#_7	PSNMU-V1.4_AUG-EV-PASAV3_0105210.1	0.132905	1.1328	0.117325	2.96e-221	1.20264e-220	Probable copper-transporting ATPase HMA5
jgi|Psemu1|320949|estExt_fgenesh1_pm.C_6540004	PSNMU-V1.4_AUG-EV-PASAV3_0079510.1	0.145682	1.24222	0.117276	1.74e-212	6.81837e-212	CCAAT/enhancer-binding protein zeta
jgi|Psemu1|236903|estExt_Genewise1.C_510003	PSNMU-V1.4_AUG-EV-PASAV3_0121280.1	0.130735	1.11487	0.117265	6.09e-67	8.47487e-67
jgi|Psemu1|254120|estExt_Genewise1Plus.C_780057	PSNMU-V1.4_AUG-EV-PASAV3_0058730.1	0.184943	1.57717	0.117263	2.22e-76	3.32835e-76
jgi|Psemu1|283168|fgenesh1_pg.14_#_37	PSNMU-V1.4_AUG-EV-PASAV3_0095230.1	0.153029	1.30518	0.117247	1.28e-106	2.46883e-106
jgi|Psemu1|258690|estExt_Genewise1Plus.C_2790011	PSNMU-V1.4_AUG-EV-PASAV3_0019670.1	0.0556669	0.474861	0.117228	9.26e-21	9.89975e-21	Solute carrier family 40 member 2
jgi|Psemu1|46645|gm1.46302_g	PSNMU-V1.4_AUG-EV-PASAV3_0059210.1	0.243242	2.07516	0.117216	1.21e-167	3.72015e-167
jgi|Psemu1|233627|estExt_Genewise1.C_20263	PSNMU-V1.4_AUG-EV-PASAV3_0066480.1	0.112317	0.958201	0.117216	5.29e-55	6.75845e-55
jgi|Psemu1|301741|fgenesh1_kg.33_#_12_#_2219_1_CCCI_CCOA_CCOB_CCOC_CFAP_CFAS	PSNMU-V1.4_AUG-EV-PASAV3_0085430.1	0.168742	1.44027	0.117161	4.47e-44	5.32607e-44
jgi|Psemu1|243386|estExt_Genewise1.C_3260013	PSNMU-V1.4_AUG-EV-PASAV3_0084780.1	0.191409	1.63447	0.117108	2e-286	9.79968e-286
jgi|Psemu1|301870|fgenesh1_kg.37_#_6_#_3549_3_CCCI_CCOA_CCOB_CCOC_CFAP_CFAS	PSNMU-V1.4_AUG-EV-PASAV3_0052390.1	0.15089	1.28906	0.117053	3.39e-21	3.62868e-21
jgi|Psemu1|261303|estExt_Genewise1Plus.C_5120030	PSNMU-V1.4_AUG-EV-PASAV3_0027150.1	0.193695	1.65556	0.116997	2.71e-122	6.00177e-122	Leucine carboxyl methyltransferase 1
jgi|Psemu1|298091|fgenesh1_pm.355_#_7	PSNMU-V1.4_AUG-EV-PASAV3_0120500.1	0.11166	0.95543	0.116869	5.98e-64	8.12969e-64	Leucine-rich repeat-containing protein 1
jgi|Psemu1|321720|estExt_fgenesh1_pm.C_38810001	PSNMU-V1.4_AUG-EV-PASAV3_0052020.1	0.119386	1.02156	0.116866	2.26e-34	2.56246e-34	Dynactin subunit 5
jgi|Psemu1|184408|e_gw1.36.45.1	PSNMU-V1.4_AUG-EV-PASAV3_0071150.1	0.13307	1.13976	0.116752	1.34e-123	2.99721e-123
jgi|Psemu1|243330|estExt_Genewise1.C_3200044	PSNMU-V1.4_AUG-EV-PASAV3_0097270.1	0.124774	1.06894	0.116726	5.38e-121	1.17689e-120
jgi|Psemu1|238023|estExt_Genewise1.C_740071	PSNMU-V1.4_AUG-EV-PASAV3_0047880.1	0.105338	0.902652	0.116698	1.71e-230	7.19338e-230
jgi|Psemu1|300175|fgenesh1_kg.2_#_46_#_14_1_CCCI_CCOA_CCOB_CCOC_CFAP_CFAS	PSNMU-V1.4_AUG-EV-PASAV3_0033330.1	0.0910132	0.780064	0.116674	1.01e-33	1.13921e-33	Coatomer subunit epsilon-1
jgi|Psemu1|260203|estExt_Genewise1Plus.C_3920026	PSNMU-V1.4_AUG-EV-PASAV3_0061410.1	0.141528	1.21313	0.116663	5.27e-87	8.58658e-87
jgi|Psemu1|45048|gm1.44705_g	PSNMU-V1.4_AUG-EV-PASAV3_0051600.1	0.19964	1.71146	0.116649	4.88e-151	1.34189e-150
jgi|Psemu1|295404|fgenesh1_pm.43_#_10	PSNMU-V1.4_AUG-EV-PASAV3_0071910.1	0.14296	1.22594	0.116612	2.57e-101	4.74137e-101
jgi|Psemu1|263497|estExt_Genewise1Plus.C_9340012	PSNMU-V1.4_AUG-EV-PASAV3_0068480.1	0.0819065	0.702411	0.116608	2.1e-40	2.45351e-40
jgi|Psemu1|185595|e_gw1.47.61.1	PSNMU-V1.4_AUG-EV-PASAV3_0028260.1	0.107111	0.918608	0.116601	7.31e-39	8.472e-39	Hsp70-Hsp90 organizing protein 1
jgi|Psemu1|249692|estExt_Genewise1Plus.C_40129	PSNMU-V1.4_AUG-EV-PASAV3_0005620.1	0.172179	1.47672	0.116595	0	0
jgi|Psemu1|67856|estExt_Genemark1.C_3330001	PSNMU-V1.4_AUG-EV-PASAV3_0067430.1	0.125237	1.07425	0.116581	2.2e-155	6.22444e-155	Transmembrane protein 184 homolog DDB_G0279555
jgi|Psemu1|28524|gm1.28181_g	PSNMU-V1.4_AUG-EV-PASAV3_0040260.1	0.203989	1.74987	0.116574	2.6e-67	3.6315e-67	Pre-rRNA-processing protein TSR2 homolog
jgi|Psemu1|145879|gw1.833.15.1	PSNMU-V1.4_AUG-EV-PASAV3_0092700.1	0.125553	1.0774	0.116534	8.73e-94	1.50958e-93	Sulfoquinovosyl transferase SQD2
jgi|Psemu1|181880|e_gw1.21.18.1	PSNMU-V1.4_AUG-EV-PASAV3_0068900.1	0.125796	1.08062	0.116411	4.2e-147	1.12383e-146	Probable acyl-activating enzyme 17 peroxisomal
jgi|Psemu1|1858|gm1.1515_g	PSNMU-V1.4_AUG-EV-PASAV3_0102530.1	0.256078	2.20068	0.116363	7.45e-179	2.4349e-178
jgi|Psemu1|243385|estExt_Genewise1.C_3260003	PSNMU-V1.4_AUG-EV-PASAV3_0084790.1	0.128974	1.1089	0.116308	1.42e-104	2.696e-104
jgi|Psemu1|66950|estExt_Genemark1.C_2210017	PSNMU-V1.4_AUG-EV-PASAV3_0122570.1	0.336799	2.89733	0.116244	0	0
[truncated: 4,068 more rows]

## Sheet: diffEXP_output_kaks
P. multiseries	P. multistriata	Ka	Ks	Ka/Ks	P-Value(Fisher)	FDR	Description
jgi|Psemu1|33154|gm1.32811_g	PSNMU-V1.4_AUG-EV-PASAV3_0076770.2	0.75	0.07	10.18	0.000901	0.000928
jgi|Psemu1|314409|fgenesh1_kg.1402_#_1_#_3180_1_CCCI_CCOA_CCOB_CCOC_CFAP_CFAS	PSNMU-V1.4_AUG-EV-PASAV3_0076130.1	0.24	0.08	3.03	2.89e-07	3e-07
jgi|Psemu1|305504|fgenesh1_kg.184_#_6_#_10088_1_CCCI_CCOA_CCOB_CCOC_CFAP_CFAS	PSNMU-V1.4_AUG-EV-PASAV3_0029980.1	0.33	0.12	2.73	6.18e-05	6.39e-05
jgi|Psemu1|131447|gw1.67.95.1	PSNMU-V1.4_AUG-EV-PASAV3_0003710.1	0.31	0.12	2.52	1.21e-06	1.26e-06	Prolyl endopeptidase-like
jgi|Psemu1|182540|e_gw1.24.83.1	PSNMU-V1.4_AUG-EV-PASAV3_0024820.1	0.17	0.08	2.13	0.000274	0.000283
jgi|Psemu1|67578|estExt_Genemark1.C_2900046	PSNMU-V1.4_AUG-EV-PASAV3_0006920.1	0.31	0.16	1.89	0.0071	0.00728
jgi|Psemu1|265062|estExt_Genewise1Plus.C_22070002	PSNMU-V1.4_AUG-EV-PASAV3_0113140.1	0.3	0.18	1.73	0.000335	0.000345	Probable LRR receptor-like serine/threonine-protein kinase At4g08850
jgi|Psemu1|168984|gw1.572.29.1	PSNMU-V1.4_AUG-EV-PASAV3_0122230.1	0.31	0.2	1.52	0.0143	0.0146	Regulator of nonsense transcripts 1 homolog
jgi|Psemu1|145497|gw1.167.75.1	PSNMU-V1.4_AUG-EV-PASAV3_0079570.1	0.32	0.23	1.43	0.106	0.107	Receptor-like protein kinase 5
jgi|Psemu1|35884|gm1.35541_g	PSNMU-V1.4_AUG-EV-PASAV3_0026200.1	0.33	0.32	1.05	0.664	0.667
jgi|Psemu1|235478|estExt_Genewise1.C_240090	PSNMU-V1.4_AUG-EV-PASAV3_0024850.1	0.2	0.19	1.04	0.83	0.833	Leucine aminopeptidase 1
jgi|Psemu1|234025|estExt_Genewise1.C_60183	PSNMU-V1.4_AUG-EV-PASAV3_0076150.1	0.22	0.24	0.92	0.538	0.541
jgi|Psemu1|303923|fgenesh1_kg.112_#_9_#_8121_1_CCCI_CCOA_CCOB_CCOC_CFAP_CFAS	PSNMU-V1.4_AUG-EV-PASAV3_0084720.1	0.35	0.39	0.89	0.525	0.529
jgi|Psemu1|205822|e_gw1.378.37.1	PSNMU-V1.4_AUG-EV-PASAV3_0113400.1	0.23	0.36	0.63	0.00696	0.00714	Subtilisin DY
jgi|Psemu1|237276|estExt_Genewise1.C_580034	PSNMU-V1.4_AUG-EV-PASAV3_0112180.1	0.28	0.5	0.56	5.75e-05	5.95e-05
jgi|Psemu1|19784|gm1.19441_g	PSNMU-V1.4_AUG-EV-PASAV3_0093370.1	0.26	0.49	0.54	4.29e-05	4.44e-05
jgi|Psemu1|307276|fgenesh1_kg.290_#_2_#_2666_1_CCCI_CCOA_CCOB_CCOC_CFAP_CFAS	PSNMU-V1.4_AUG-EV-PASAV3_0117790.1	0.3	0.59	0.51	5.61e-10	5.87e-10	U3 small nucleolar RNA-associated protein 6 homolog
jgi|Psemu1|194699|e_gw1.156.99.1	PSNMU-V1.4_AUG-EV-PASAV3_0044630.1	0.2	0.43	0.48	1.26e-07	1.31e-07
jgi|Psemu1|10798|gm1.10455_g	PSNMU-V1.4_AUG-EV-PASAV3_0058690.1	0.24	0.5	0.48	4.52e-06	4.68e-06
jgi|Psemu1|303393|fgenesh1_kg.90_#_5_#_11733_0_CFAP4897.g1_CCCI_CCOA_CCOB_CCOC_CFAP_CFAS	PSNMU-V1.4_AUG-EV-PASAV3_0055360.1	0.18	0.46	0.4	7.23e-08	7.52e-08
jgi|Psemu1|179948|e_gw1.10.93.1	PSNMU-V1.4_AUG-EV-PASAV3_0004210.1	0.38	1.15	0.33	1.26e-46	1.53e-46
jgi|Psemu1|239784|estExt_Genewise1.C_1390066	PSNMU-V1.4_AUG-EV-PASAV3_0002770.1	0.36	1.15	0.31	1.75e-09	1.83e-09
jgi|Psemu1|293180|fgenesh1_pg.1370_#_2	PSNMU-V1.4_AUG-EV-PASAV3_0061800.1	0.25	0.81	0.31	7.72e-08	8.03e-08
jgi|Psemu1|13269|gm1.12926_g	PSNMU-V1.4_AUG-EV-PASAV3_0021560.1	0.36	1.18	0.3	1.3e-53	1.65e-53
jgi|Psemu1|288746|fgenesh1_pg.258_#_23	PSNMU-V1.4_AUG-EV-PASAV3_0029590.1	0.41	1.4	0.29	1.3e-80	2.01e-80
jgi|Psemu1|243063|estExt_Genewise1.C_3000033	PSNMU-V1.4_AUG-EV-PASAV3_0084030.1	0.38	1.29	0.29	6.88e-73	1e-72
jgi|Psemu1|31671|gm1.31328_g	PSNMU-V1.4_AUG-EV-PASAV3_0035170.1	0.51	1.84	0.28	1.33e-72	1.94e-72
jgi|Psemu1|23903|gm1.23560_g	PSNMU-V1.4_AUG-EV-PASAV3_0050420.1	0.3	1.09	0.28	5.78e-34	6.53e-34
jgi|Psemu1|249998|estExt_Genewise1Plus.C_70014	PSNMU-V1.4_AUG-EV-PASAV3_0086440.1	0.27	0.96	0.28	5.21e-18	5.53e-18
jgi|Psemu1|307760|fgenesh1_kg.327_#_10_#_8209_1_CCCI_CCOA_CCOB_CCOC_CFAP_CFAS	PSNMU-V1.4_AUG-EV-PASAV3_0022310.1	0.18	0.62	0.28	1.18e-09	1.23e-09
jgi|Psemu1|307146|fgenesh1_kg.282_#_2_#_6238_1_CCCI_CCOA_CCOB_CCOC_CFAP_CFAS	PSNMU-V1.4_AUG-EV-PASAV3_0001960.1	0.29	1.06	0.27	6.34e-47	7.7e-47
jgi|Psemu1|38579|gm1.38236_g	PSNMU-V1.4_AUG-EV-PASAV3_0102090.1	0.34	1.31	0.26	3.53e-38	4.07e-38
jgi|Psemu1|235775|estExt_Genewise1.C_280167	PSNMU-V1.4_AUG-EV-PASAV3_0108950.1	0.22	0.85	0.26	2.19e-32	2.45e-32
jgi|Psemu1|305153|fgenesh1_kg.170_#_1_#_6449_1_CCCI_CCOA_CCOB_CCOC_CFAP_CFAS	PSNMU-V1.4_AUG-EV-PASAV3_0028820.1	0.19	0.74	0.26	2e-11	2.1e-11	Cold shock protein CspA
jgi|Psemu1|3864|gm1.3521_g	PSNMU-V1.4_AUG-EV-PASAV3_0078190.1	0.38	1.53	0.25	1.66e-171	5.2e-171
jgi|Psemu1|43829|gm1.43486_g	PSNMU-V1.4_AUG-EV-PASAV3_0068490.1	0.37	1.44	0.25	1.36e-47	1.66e-47
jgi|Psemu1|27249|gm1.26906_g	PSNMU-V1.4_AUG-EV-PASAV3_0055160.1	0.33	1.32	0.25	3.43e-28	3.76e-28
jgi|Psemu1|195566|e_gw1.168.29.1	PSNMU-V1.4_AUG-EV-PASAV3_0077240.1	0.25	1.04	0.24	6.64e-58	8.66e-58
jgi|Psemu1|222368|e_gw1.1179.2.1	PSNMU-V1.4_AUG-EV-PASAV3_0036490.1	0.27	1.13	0.24	2.23e-54	2.84e-54	10 kDa chaperonin
jgi|Psemu1|289445|fgenesh1_pg.320_#_2	PSNMU-V1.4_AUG-EV-PASAV3_0097260.1	0.38	1.68	0.23	2.63e-176	8.51e-176
jgi|Psemu1|319029|estExt_fgenesh1_pm.C_1070001	PSNMU-V1.4_AUG-EV-PASAV3_0073890.1	0.26	1.17	0.23	6.25e-115	1.3e-114	Nephrocystin-3
jgi|Psemu1|289395|fgenesh1_pg.311_#_14	PSNMU-V1.4_AUG-EV-PASAV3_0040680.1	0.24	1.06	0.23	3.86e-55	4.94e-55
jgi|Psemu1|303729|fgenesh1_kg.103_#_3_#_10420_1_CCCI_CCOA_CCOB_CCOC_CFAP_CFAS	PSNMU-V1.4_AUG-EV-PASAV3_0053280.1	0.31	1.36	0.23	3.99e-42	4.7e-42
jgi|Psemu1|309714|fgenesh1_kg.504_#_4_#_4066_1_CCCI_CCOA_CCOB_CCOC_CFAP_CFAS	PSNMU-V1.4_AUG-EV-PASAV3_0010770.1	0.23	1	0.23	1.97e-34	2.23e-34
jgi|Psemu1|292399|fgenesh1_pg.904_#_2	PSNMU-V1.4_AUG-EV-PASAV3_0017030.1	0.28	1.22	0.23	3.55e-32	3.98e-32
jgi|Psemu1|293954|fgenesh1_pg.2916_#_1	PSNMU-V1.4_AUG-EV-PASAV3_0010460.1	0.27	1.26	0.22	8.97e-126	2.04e-125
jgi|Psemu1|213994|e_gw1.652.14.1	PSNMU-V1.4_AUG-EV-PASAV3_0069660.1	0.38	1.73	0.22	3.98e-82	6.23e-82
jgi|Psemu1|290537|fgenesh1_pg.464_#_2	PSNMU-V1.4_AUG-EV-PASAV3_0118050.1	0.25	1.12	0.22	2.79e-44	3.33e-44
jgi|Psemu1|286140|fgenesh1_pg.102_#_17	PSNMU-V1.4_AUG-EV-PASAV3_0101610.1	0.27	1.24	0.22	1.39e-33	1.57e-33
jgi|Psemu1|64110|estExt_Genemark1.C_350125	PSNMU-V1.4_AUG-EV-PASAV3_0026470.1	0.35	1.68	0.21	1.81e-136	4.47e-136
jgi|Psemu1|322219|estExt_fgenesh1_pg.C_120039	PSNMU-V1.4_AUG-EV-PASAV3_0075120.1	0.25	1.22	0.21	4.1e-112	8.27e-112
jgi|Psemu1|284845|fgenesh1_pg.56_#_27	PSNMU-V1.4_AUG-EV-PASAV3_0041880.1	0.3	1.43	0.21	8.23e-83	1.3e-82
jgi|Psemu1|253822|estExt_Genewise1Plus.C_700083	PSNMU-V1.4_AUG-EV-PASAV3_0055060.1	0.27	1.29	0.21	1.92e-82	3.01e-82
jgi|Psemu1|196261|e_gw1.179.20.1	PSNMU-V1.4_AUG-EV-PASAV3_0119220.1	0.23	1.13	0.21	3.69e-77	5.56e-77
jgi|Psemu1|284180|fgenesh1_pg.35_#_2	PSNMU-V1.4_AUG-EV-PASAV3_0079800.1	0.25	1.2	0.21	1.12e-66	1.56e-66
jgi|Psemu1|186297|e_gw1.54.44.1	PSNMU-V1.4_AUG-EV-PASAV3_0008300.1	0.23	1.08	0.21	1.27e-43	1.51e-43
jgi|Psemu1|291958|fgenesh1_pg.761_#_3	PSNMU-V1.4_AUG-EV-PASAV3_0058980.1	0.26	1.28	0.2	3.2e-147	8.57e-147
jgi|Psemu1|64825|estExt_Genemark1.C_670039	PSNMU-V1.4_AUG-EV-PASAV3_0003820.1	0.29	1.51	0.2	1.43e-136	3.53e-136
jgi|Psemu1|287227|fgenesh1_pg.160_#_16	PSNMU-V1.4_AUG-EV-PASAV3_0027780.1	0.25	1.24	0.2	1.23e-132	2.94e-132
jgi|Psemu1|284446|fgenesh1_pg.42_#_25	PSNMU-V1.4_AUG-EV-PASAV3_0023600.1	0.32	1.57	0.2	5.23e-104	9.88e-104
jgi|Psemu1|305850|fgenesh1_kg.201_#_24_#_1059_1_CCCI_CCOA_CCOB_CCOC_CFAP_CFAS	PSNMU-V1.4_AUG-EV-PASAV3_0024520.1	0.37	1.86	0.2	1.94e-84	3.1e-84
jgi|Psemu1|66415|estExt_Genemark1.C_1780045	PSNMU-V1.4_AUG-EV-PASAV3_0122300.1	0.24	1.19	0.2	3.76e-50	4.66e-50
jgi|Psemu1|222470|e_gw1.1188.18.1	PSNMU-V1.4_AUG-EV-PASAV3_0051090.1	0.26	1.29	0.2	5.58e-28	6.12e-28
jgi|Psemu1|291538|fgenesh1_pg.646_#_5	PSNMU-V1.4_AUG-EV-PASAV3_0123660.1	0.34	1.82	0.19	1.65e-180	5.43e-180
jgi|Psemu1|326129|estExt_fgenesh1_pg.C_2860001	PSNMU-V1.4_AUG-EV-PASAV3_0010180.1	0.21	1.13	0.19	2.47e-99	4.48e-99
jgi|Psemu1|236572|estExt_Genewise1.C_420039	PSNMU-V1.4_AUG-EV-PASAV3_0056530.1	0.26	1.32	0.19	2.34e-96	4.13e-96
jgi|Psemu1|13019|gm1.12676_g	PSNMU-V1.4_AUG-EV-PASAV3_0053270.1	0.23	1.21	0.19	2.44e-63	3.3e-63
jgi|Psemu1|64607|estExt_Genemark1.C_580010	PSNMU-V1.4_AUG-EV-PASAV3_0069440.1	0.25	1.32	0.19	5.59e-41	6.55e-41
jgi|Psemu1|325867|estExt_fgenesh1_pg.C_2510007	PSNMU-V1.4_AUG-EV-PASAV3_0097230.1	0.35	1.97	0.18	0	0
jgi|Psemu1|289992|fgenesh1_pg.383_#_1	PSNMU-V1.4_AUG-EV-PASAV3_0113100.1	0.28	1.6	0.18	3.96e-212	1.55e-211
jgi|Psemu1|30447|gm1.30104_g	PSNMU-V1.4_AUG-EV-PASAV3_0094750.1	0.25	1.42	0.18	3.86e-133	9.28e-133
jgi|Psemu1|225881|e_gw1.1625.7.1	PSNMU-V1.4_AUG-EV-PASAV3_0077290.1	0.24	1.39	0.18	6.75e-124	1.51e-123
jgi|Psemu1|25877|gm1.25534_g	PSNMU-V1.4_AUG-EV-PASAV3_0032780.1	0.35	1.97	0.18	6.6e-120	1.43e-119
jgi|Psemu1|301092|fgenesh1_kg.18_#_29_#_476_1_CCCI_CCOA_CCOB_CCOC_CFAP_CFAS	PSNMU-V1.4_AUG-EV-PASAV3_0087670.1	0.31	1.67	0.18	2.47e-104	4.68e-104
jgi|Psemu1|24689|gm1.24346_g	PSNMU-V1.4_AUG-EV-PASAV3_0080190.1	0.28	1.59	0.18	3.65e-102	6.77e-102
jgi|Psemu1|324532|estExt_fgenesh1_pg.C_1250009	PSNMU-V1.4_AUG-EV-PASAV3_0030710.1	0.2	1.12	0.18	8.97e-85	1.44e-84
jgi|Psemu1|68794|estExt_Genemark1.C_5050032	PSNMU-V1.4_AUG-EV-PASAV3_0048670.1	0.27	1.5	0.18	2.42e-65	3.33e-65
jgi|Psemu1|27766|gm1.27423_g	PSNMU-V1.4_AUG-EV-PASAV3_0006460.1	0.21	1.19	0.18	6.75e-49	8.31e-49
jgi|Psemu1|253824|estExt_Genewise1Plus.C_700085	PSNMU-V1.4_AUG-EV-PASAV3_0055080.1	0.2	1.13	0.18	2.12e-29	2.34e-29
jgi|Psemu1|70839|estExt_Genemark1.C_23450003	PSNMU-V1.4_AUG-EV-PASAV3_0103560.1	0.28	1.67	0.17	1.38e-220	5.6e-220
jgi|Psemu1|294799|fgenesh1_pm.19_#_57	PSNMU-V1.4_AUG-EV-PASAV3_0078150.1	0.24	1.41	0.17	5.72e-143	1.49e-142
jgi|Psemu1|763|gm1.420_g	PSNMU-V1.4_AUG-EV-PASAV3_0117640.1	0.29	1.71	0.17	5.96e-131	1.41e-130
jgi|Psemu1|320688|estExt_fgenesh1_pm.C_5120011	PSNMU-V1.4_AUG-EV-PASAV3_0027120.1	0.21	1.25	0.17	1.08e-107	2.1e-107	Beta-galactosidase 11
jgi|Psemu1|11613|gm1.11270_g	PSNMU-V1.4_AUG-EV-PASAV3_0082370.1	0.28	1.67	0.17	1.02e-106	1.97e-106
jgi|Psemu1|65065|estExt_Genemark1.C_790037	PSNMU-V1.4_AUG-EV-PASAV3_0033620.1	0.17	1.05	0.17	6.95e-70	9.91e-70
jgi|Psemu1|46971|gm1.46628_g	PSNMU-V1.4_AUG-EV-PASAV3_0052460.1	0.15	0.91	0.17	1.06e-55	1.36e-55
jgi|Psemu1|288269|fgenesh1_pg.222_#_3	PSNMU-V1.4_AUG-EV-PASAV3_0124240.1	0.24	1.44	0.17	8.98e-26	9.76e-26
jgi|Psemu1|19944|gm1.19601_g	PSNMU-V1.4_AUG-EV-PASAV3_0098060.1	0.25	1.55	0.16	9.75e-160	2.84e-159
jgi|Psemu1|324652|estExt_fgenesh1_pg.C_1330009	PSNMU-V1.4_AUG-EV-PASAV3_0036380.1	0.24	1.48	0.16	1.03e-145	2.74e-145	Uncharacterized protein Mb2023
jgi|Psemu1|263528|estExt_Genewise1Plus.C_9420002	PSNMU-V1.4_AUG-EV-PASAV3_0075690.1	0.26	1.56	0.16	1.04e-145	2.77e-145	Calcium-dependent protein kinase SK5
jgi|Psemu1|324993|estExt_fgenesh1_pg.C_1660020	PSNMU-V1.4_AUG-EV-PASAV3_0000630.1	0.27	1.62	0.16	4.96e-145	1.31e-144
jgi|Psemu1|68988|estExt_Genemark1.C_5550008	PSNMU-V1.4_AUG-EV-PASAV3_0113730.1	0.24	1.55	0.16	4.47e-144	1.18e-143
jgi|Psemu1|324827|estExt_fgenesh1_pg.C_1490007	PSNMU-V1.4_AUG-EV-PASAV3_0008730.1	0.27	1.67	0.16	1.52e-135	3.73e-135
jgi|Psemu1|302916|fgenesh1_kg.73_#_34_#_3149_1_CCCI_CCOA_CCOB_CCOC_CFAP_CFAS	PSNMU-V1.4_AUG-EV-PASAV3_0068740.1	0.26	1.62	0.16	2.21e-116	4.65e-116
jgi|Psemu1|186798|e_gw1.58.23.1	PSNMU-V1.4_AUG-EV-PASAV3_0061080.1	0.23	1.44	0.16	2.13e-103	4e-103
jgi|Psemu1|285851|fgenesh1_pg.91_#_16	PSNMU-V1.4_AUG-EV-PASAV3_0092290.1	0.27	1.69	0.16	8.49e-100	1.55e-99
jgi|Psemu1|5071|gm1.4728_g	PSNMU-V1.4_AUG-EV-PASAV3_0062250.1	0.23	1.42	0.16	1.7e-63	2.3e-63
jgi|Psemu1|300560|fgenesh1_kg.8_#_2_#_2935_1_CCCI_CCOA_CCOB_CCOC_CFAP_CFAS	PSNMU-V1.4_AUG-EV-PASAV3_0040280.1	0.3	1.91	0.16	4.18e-61	5.58e-61
jgi|Psemu1|187560|e_gw1.65.118.1	PSNMU-V1.4_AUG-EV-PASAV3_0007740.1	0.2	1.23	0.16	7.72e-39	8.94e-39
jgi|Psemu1|180760|e_gw1.14.179.1	PSNMU-V1.4_AUG-EV-PASAV3_0095060.1	0.11	0.67	0.16	1.46e-21	1.56e-21
jgi|Psemu1|321341|estExt_fgenesh1_pm.C_10540003	PSNMU-V1.4_AUG-EV-PASAV3_0041170.1	0.32	2.16	0.15	0	0
jgi|Psemu1|205631|e_gw1.373.15.1	PSNMU-V1.4_AUG-EV-PASAV3_0008160.1	0.44	2.97	0.15	0	0
jgi|Psemu1|326625|estExt_fgenesh1_pg.C_3570001	PSNMU-V1.4_AUG-EV-PASAV3_0060280.1	0.42	2.87	0.15	0	0
jgi|Psemu1|321635|estExt_fgenesh1_pm.C_22560002	PSNMU-V1.4_AUG-EV-PASAV3_0094320.1	0.19	1.24	0.15	1.02e-227	4.25e-227
jgi|Psemu1|51752|gm1.51409_g	PSNMU-V1.4_AUG-EV-PASAV3_0077300.1	0.31	2.07	0.15	2.42e-139	6.12e-139
jgi|Psemu1|64085|estExt_Genemark1.C_350065	PSNMU-V1.4_AUG-EV-PASAV3_0090580.1	0.33	2.25	0.15	1.42e-138	3.57e-138
jgi|Psemu1|292522|fgenesh1_pg.942_#_4	PSNMU-V1.4_AUG-EV-PASAV3_0075730.1	0.18	1.22	0.15	6.15e-133	1.48e-132
jgi|Psemu1|185935|e_gw1.50.1.1	PSNMU-V1.4_AUG-EV-PASAV3_0059370.1	0.19	1.29	0.15	8.41e-95	1.47e-94
jgi|Psemu1|291634|fgenesh1_pg.663_#_17	PSNMU-V1.4_AUG-EV-PASAV3_0113530.1	0.24	1.62	0.15	3.46e-79	5.3e-79
jgi|Psemu1|184717|e_gw1.39.73.1	PSNMU-V1.4_AUG-EV-PASAV3_0067000.1	0.19	1.28	0.15	5.35e-70	7.64e-70
jgi|Psemu1|286858|fgenesh1_pg.139_#_23	PSNMU-V1.4_AUG-EV-PASAV3_0002850.1	0.18	1.26	0.15	1.33e-69	1.89e-69
jgi|Psemu1|197443|e_gw1.198.25.1	PSNMU-V1.4_AUG-EV-PASAV3_0093270.1	0.14	0.88	0.15	7.53e-39	8.72e-39
jgi|Psemu1|239030|estExt_Genewise1.C_1080035	PSNMU-V1.4_AUG-EV-PASAV3_0052840.1	0.11	0.78	0.15	1.3e-37	1.49e-37
jgi|Psemu1|300164|fgenesh1_kg.2_#_35_#_340_1_CCCI_CCOA_CCOB_CCOC_CFAP_CFAS	PSNMU-V1.4_AUG-EV-PASAV3_0102180.1	0.11	0.76	0.15	1.23e-19	1.31e-19
jgi|Psemu1|301112|fgenesh1_kg.18_#_49_#_7745_1_CCCI_CCOA_CCOB_CCOC_CFAP_CFAS	PSNMU-V1.4_AUG-EV-PASAV3_0065520.1	0.06	0.4	0.15	6.3e-16	6.66e-16	Fucoxanthin-chlorophyll a-c binding protein E chloroplastic
jgi|Psemu1|301156|fgenesh1_kg.19_#_37_#_7394_1_CCCI_CCOA_CCOB_CCOC_CFAP_CFAS	PSNMU-V1.4_AUG-EV-PASAV3_0070300.1	0.41	2.83	0.14	0	0
jgi|Psemu1|214239|e_gw1.663.14.1	PSNMU-V1.4_AUG-EV-PASAV3_0113650.1	0.2	1.51	0.14	3.47e-190	1.21e-189
jgi|Psemu1|65278|estExt_Genemark1.C_920096	PSNMU-V1.4_AUG-EV-PASAV3_0056070.1	0.21	1.47	0.14	6.86e-140	1.74e-139
jgi|Psemu1|288271|fgenesh1_pg.222_#_5	PSNMU-V1.4_AUG-EV-PASAV3_0099830.1	0.27	1.92	0.14	9.9e-111	1.97e-110
jgi|Psemu1|311369|fgenesh1_kg.710_#_3_#_4295_1_CCCI_CCOA_CCOB_CCOC_CFAP_CFAS	PSNMU-V1.4_AUG-EV-PASAV3_0104550.1	0.31	2.16	0.14	1.65e-108	3.23e-108
jgi|Psemu1|291300|fgenesh1_pg.593_#_2	PSNMU-V1.4_AUG-EV-PASAV3_0062420.1	0.19	1.35	0.14	1.17e-99	2.13e-99
jgi|Psemu1|289644|fgenesh1_pg.344_#_3	PSNMU-V1.4_AUG-EV-PASAV3_0104980.1	0.22	1.55	0.14	1.44e-85	2.32e-85
jgi|Psemu1|289335|fgenesh1_pg.306_#_8	PSNMU-V1.4_AUG-EV-PASAV3_0086820.1	0.15	1.07	0.14	8.8e-81	1.37e-80	Actin-related protein 2-A
jgi|Psemu1|188556|e_gw1.75.39.1	PSNMU-V1.4_AUG-EV-PASAV3_0092790.1	0.26	1.84	0.14	1.31e-80	2.03e-80
jgi|Psemu1|250823|estExt_Genewise1Plus.C_180050	PSNMU-V1.4_AUG-EV-PASAV3_0049910.1	0.15	1.04	0.14	6.03e-78	9.15e-78	Phosphoglucomutase
jgi|Psemu1|303514|fgenesh1_kg.95_#_9_#_4186_1_CCCI_CCOA_CCOB_CCOC_CFAP_CFAS	PSNMU-V1.4_AUG-EV-PASAV3_0077380.1	0.18	1.3	0.14	1.3e-70	1.87e-70
jgi|Psemu1|14839|gm1.14496_g	PSNMU-V1.4_AUG-EV-PASAV3_0083230.1	0.15	1.02	0.14	6.98e-60	9.25e-60
jgi|Psemu1|35616|gm1.35273_g	PSNMU-V1.4_AUG-EV-PASAV3_0039560.1	0.18	1.27	0.14	5.42e-58	7.07e-58
jgi|Psemu1|251925|estExt_Genewise1Plus.C_310058	PSNMU-V1.4_AUG-EV-PASAV3_0110620.1	0.21	1.51	0.14	3.14e-51	3.92e-51
jgi|Psemu1|51367|gm1.51024_g	PSNMU-V1.4_AUG-EV-PASAV3_0085860.1	0.13	0.93	0.14	8.43e-43	9.96e-43	Phosphatidate cytidylyltransferase 1
jgi|Psemu1|309887|fgenesh1_kg.523_#_3_#_9849_1_CCCI_CCOA_CCOB_CCOC_CFAP_CFAS	PSNMU-V1.4_AUG-EV-PASAV3_0020730.1	0.15	1.08	0.14	1.76e-36	2.01e-36	Peptidyl-prolyl cis-trans isomerase C
jgi|Psemu1|5721|gm1.5378_g	PSNMU-V1.4_AUG-EV-PASAV3_0110540.1	0.28	2.13	0.13	0	0
jgi|Psemu1|26711|gm1.26368_g	PSNMU-V1.4_AUG-EV-PASAV3_0022260.1	0.33	2.55	0.13	0	0
jgi|Psemu1|9170|gm1.8827_g	PSNMU-V1.4_AUG-EV-PASAV3_0021970.1	0.39	3.04	0.13	0	0
jgi|Psemu1|289280|fgenesh1_pg.303_#_1	PSNMU-V1.4_AUG-EV-PASAV3_0050310.1	0.4	3.12	0.13	0	0
jgi|Psemu1|31525|gm1.31182_g	PSNMU-V1.4_AUG-EV-PASAV3_0046630.1	0.38	3	0.13	0	0
jgi|Psemu1|319705|estExt_fgenesh1_pm.C_2100022	PSNMU-V1.4_AUG-EV-PASAV3_0070860.1	0.22	1.65	0.13	1.04e-274	4.98e-274	Protein DDB_G0287365
jgi|Psemu1|240452|estExt_Genewise1.C_1690012	PSNMU-V1.4_AUG-EV-PASAV3_0009640.1	0.17	1.32	0.13	1.43e-163	4.26e-163	Glucose-repressible alcohol dehydrogenase transcriptional effector
jgi|Psemu1|283085|fgenesh1_pg.13_#_13	PSNMU-V1.4_AUG-EV-PASAV3_0035270.1	0.2	1.5	0.13	2.59e-159	7.51e-159
jgi|Psemu1|5718|gm1.5375_g	PSNMU-V1.4_AUG-EV-PASAV3_0110570.1	0.16	1.23	0.13	2.9e-137	7.22e-137
jgi|Psemu1|292270|fgenesh1_pg.853_#_2	PSNMU-V1.4_AUG-EV-PASAV3_0000270.1	0.16	1.28	0.13	7.82e-105	1.49e-104
jgi|Psemu1|302398|fgenesh1_kg.56_#_31_#_7077_1_CCCI_CCOA_CCOB_CCOC_CFAP_CFAS	PSNMU-V1.4_AUG-EV-PASAV3_0093480.1	0.21	1.68	0.13	4.8e-69	6.79e-69
jgi|Psemu1|64197|estExt_Genemark1.C_390081	PSNMU-V1.4_AUG-EV-PASAV3_0067040.1	0.13	1.06	0.13	3.62e-57	4.69e-57
jgi|Psemu1|316290|fgenesh1_kg.2573_#_1_#_4561_1_CCCI_CCOA_CCOB_CCOC_CFAP_CFAS	PSNMU-V1.4_AUG-EV-PASAV3_0006980.1	0.15	1.12	0.13	1.98e-49	2.44e-49
jgi|Psemu1|31359|gm1.31016_g	PSNMU-V1.4_AUG-EV-PASAV3_0044110.1	0.21	1.69	0.12	0	0
jgi|Psemu1|246376|estExt_Genewise1.C_6880008	PSNMU-V1.4_AUG-EV-PASAV3_0040520.1	0.2	1.6	0.12	0	0	Thyroid adenoma-associated protein
jgi|Psemu1|321985|estExt_fgenesh1_pg.C_60057	PSNMU-V1.4_AUG-EV-PASAV3_0076190.1	0.15	1.22	0.12	0	0
jgi|Psemu1|249692|estExt_Genewise1Plus.C_40129	PSNMU-V1.4_AUG-EV-PASAV3_0005620.1	0.17	1.48	0.12	0	0
jgi|Psemu1|66950|estExt_Genemark1.C_2210017	PSNMU-V1.4_AUG-EV-PASAV3_0122570.1	0.34	2.9	0.12	0	0
jgi|Psemu1|320132|estExt_fgenesh1_pm.C_2970002	PSNMU-V1.4_AUG-EV-PASAV3_0010580.1	0.32	2.73	0.12	0	0
jgi|Psemu1|298606|fgenesh1_pm.516_#_1	PSNMU-V1.4_AUG-EV-PASAV3_0101150.1	0.21	1.86	0.12	2.12e-237	9.15e-237
jgi|Psemu1|187420|e_gw1.64.64.1	PSNMU-V1.4_AUG-EV-PASAV3_0112340.1	0.14	1.18	0.12	5.12e-154	1.43e-153	Nephrocystin-3
jgi|Psemu1|65438|estExt_Genemark1.C_1020004	PSNMU-V1.4_AUG-EV-PASAV3_0101580.1	0.24	2.12	0.12	3.51e-131	8.32e-131
jgi|Psemu1|65215|estExt_Genemark1.C_880063	PSNMU-V1.4_AUG-EV-PASAV3_0016880.1	0.23	1.87	0.12	2.14e-130	5.04e-130
jgi|Psemu1|324818|estExt_fgenesh1_pg.C_1480009	PSNMU-V1.4_AUG-EV-PASAV3_0027000.1	0.21	1.8	0.12	7.9e-125	1.79e-124
jgi|Psemu1|67258|estExt_Genemark1.C_2540009	PSNMU-V1.4_AUG-EV-PASAV3_0034420.1	0.27	2.3	0.12	8.86e-103	1.65e-102
jgi|Psemu1|11411|gm1.11068_g	PSNMU-V1.4_AUG-EV-PASAV3_0087580.1	0.28	2.37	0.12	1.22e-98	2.2e-98
jgi|Psemu1|309899|fgenesh1_kg.524_#_7_#_1936_1_CCCI_CCOA_CCOB_CCOC_CFAP_CFAS	PSNMU-V1.4_AUG-EV-PASAV3_0061900.1	0.2	1.67	0.12	8.31e-86	1.34e-85	Glutathione S-transferase DHAR3 chloroplastic
jgi|Psemu1|117722|gw1.121.37.1	PSNMU-V1.4_AUG-EV-PASAV3_0096210.1	0.16	1.35	0.12	5.02e-79	7.68e-79
jgi|Psemu1|178032|e_gw1.2.37.1	PSNMU-V1.4_AUG-EV-PASAV3_0102250.1	0.14	1.18	0.12	2.21e-77	3.33e-77
jgi|Psemu1|174737|gw1.738.24.1	PSNMU-V1.4_AUG-EV-PASAV3_0052010.1	0.12	1	0.12	4.48e-71	6.46e-71
jgi|Psemu1|285465|fgenesh1_pg.74_#_22	PSNMU-V1.4_AUG-EV-PASAV3_0047900.1	0.14	1.12	0.12	4.05e-68	5.68e-68
jgi|Psemu1|182484|e_gw1.24.128.1	PSNMU-V1.4_AUG-EV-PASAV3_0024650.1	0.17	1.33	0.12	1.67e-63	2.26e-63	Aquaporin-1
jgi|Psemu1|197562|e_gw1.200.58.1	PSNMU-V1.4_AUG-EV-PASAV3_0043730.1	0.19	1.59	0.12	2.58e-60	3.43e-60
jgi|Psemu1|288296|fgenesh1_pg.224_#_2	PSNMU-V1.4_AUG-EV-PASAV3_0059520.1	0.12	0.93	0.12	7.41e-53	9.36e-53
jgi|Psemu1|14959|gm1.14616_g	PSNMU-V1.4_AUG-EV-PASAV3_0054200.1	0.19	1.6	0.12	1.95e-43	2.32e-43
jgi|Psemu1|302716|fgenesh1_kg.67_#_14_#_7340_1_CCCI_CCOA_CCOB_CCOC_CFAP_CFAS	PSNMU-V1.4_AUG-EV-PASAV3_0003790.1	0.17	1.38	0.12	7.04e-43	8.32e-43
jgi|Psemu1|13016|gm1.12673_g	PSNMU-V1.4_AUG-EV-PASAV3_0053290.1	0.18	1.55	0.12	7.37e-40	8.58e-40
jgi|Psemu1|303401|fgenesh1_kg.90_#_13_#_7959_2_CCCI_CCOA_CCOB_CCOC_CFAP_CFAS	PSNMU-V1.4_AUG-EV-PASAV3_0055250.1	0.09	0.76	0.12	5.58e-32	6.24e-32
jgi|Psemu1|189512|e_gw1.85.127.1	PSNMU-V1.4_AUG-EV-PASAV3_0087400.1	0.23	2.05	0.11	0	0
jgi|Psemu1|322724|estExt_fgenesh1_pg.C_270040	PSNMU-V1.4_AUG-EV-PASAV3_0122560.1	0.34	3.14	0.11	0	0
jgi|Psemu1|196740|e_gw1.186.40.1	PSNMU-V1.4_AUG-EV-PASAV3_0053870.1	0.26	2.38	0.11	0	0	N(G) N(G)-dimethylarginine dimethylaminohydrolase 1
jgi|Psemu1|290250|fgenesh1_pg.422_#_1	PSNMU-V1.4_AUG-EV-PASAV3_0071310.1	0.33	3.08	0.11	0	0
jgi|Psemu1|326054|estExt_fgenesh1_pg.C_2710012	PSNMU-V1.4_AUG-EV-PASAV3_0114170.1	0.29	2.72	0.11	0	0
jgi|Psemu1|297101|fgenesh1_pm.193_#_10	PSNMU-V1.4_AUG-EV-PASAV3_0106370.1	0.23	2.1	0.11	2.47e-245	1.09e-244
jgi|Psemu1|235985|estExt_Genewise1.C_310074	PSNMU-V1.4_AUG-EV-PASAV3_0110520.1	0.2	1.89	0.11	4.96e-188	1.71e-187
jgi|Psemu1|265158|estExt_Genewise1Plus.C_23960001	PSNMU-V1.4_AUG-EV-PASAV3_0040210.1	0.16	1.43	0.11	1.14e-172	3.61e-172	Long chain acyl-CoA synthetase 7 peroxisomal
jgi|Psemu1|7945|gm1.7602_g	PSNMU-V1.4_AUG-EV-PASAV3_0121520.1	0.13	1.2	0.11	2.68e-150	7.33e-150
jgi|Psemu1|328711|estExt_fgenesh1_pg.C_12720001	PSNMU-V1.4_AUG-EV-PASAV3_0037280.1	0.14	1.3	0.11	2.88e-132	6.86e-132
jgi|Psemu1|264723|estExt_Genewise1Plus.C_16250008	PSNMU-V1.4_AUG-EV-PASAV3_0113330.1	0.15	1.38	0.11	4.55e-120	9.88e-120	Delta(5) fatty acid desaturase
jgi|Psemu1|53419|gm1.53076_g	PSNMU-V1.4_AUG-EV-PASAV3_0050140.1	0.18	1.7	0.11	1.32e-105	2.52e-105
jgi|Psemu1|64320|estExt_Genemark1.C_440019	PSNMU-V1.4_AUG-EV-PASAV3_0033010.1	0.15	1.4	0.11	2.86e-94	4.96e-94
jgi|Psemu1|97395|gw1.508.8.1	PSNMU-V1.4_AUG-EV-PASAV3_0037770.1	0.13	1.22	0.11	6.63e-91	1.11e-90	HHIP-like protein 1
jgi|Psemu1|188827|e_gw1.78.67.1	PSNMU-V1.4_AUG-EV-PASAV3_0058680.1	0.2	1.8	0.11	7.09e-84	1.13e-83
jgi|Psemu1|222373|e_gw1.1179.22.1	PSNMU-V1.4_AUG-EV-PASAV3_0036500.1	0.14	1.32	0.11	8.34e-81	1.29e-80	Transcription factor SKN7
jgi|Psemu1|181472|e_gw1.19.152.1	PSNMU-V1.4_AUG-EV-PASAV3_0078200.1	0.13	1.23	0.11	6.01e-70	8.57e-70	Enoyl- acyl-carrier-protein reductase NADH FabI
jgi|Psemu1|221701|e_gw1.1116.12.1	PSNMU-V1.4_AUG-EV-PASAV3_0111960.1	0.11	0.98	0.11	2.59e-57	3.36e-57	Ribosomal L1 domain-containing protein 1
jgi|Psemu1|283008|fgenesh1_pg.11_#_61	PSNMU-V1.4_AUG-EV-PASAV3_0085150.1	0.09	0.86	0.11	6.94e-49	8.54e-49
jgi|Psemu1|300510|fgenesh1_kg.7_#_19_#_2283_1_CCCI_CCOA_CCOB_CCOC_CFAP_CFAS	PSNMU-V1.4_AUG-EV-PASAV3_0086350.1	0.11	0.98	0.11	2.9e-26	3.16e-26
jgi|Psemu1|315285|fgenesh1_kg.1788_#_1_#_10569_1_CCCI_CCOA_CCOB_CCOC_CFAP_CFAS	PSNMU-V1.4_AUG-EV-PASAV3_0117040.1	0.19	1.8	0.1	0	0
jgi|Psemu1|10556|gm1.10213_g	PSNMU-V1.4_AUG-EV-PASAV3_0119450.1	0.34	3.29	0.1	0	0
jgi|Psemu1|67816|estExt_Genemark1.C_3240022	PSNMU-V1.4_AUG-EV-PASAV3_0124320.1	0.32	3.2	0.1	0	0
jgi|Psemu1|209909|e_gw1.504.13.1	PSNMU-V1.4_AUG-EV-PASAV3_0010750.1	0.22	2.24	0.1	0	0
jgi|Psemu1|15307|gm1.14964_g	PSNMU-V1.4_AUG-EV-PASAV3_0103000.1	0.23	2.37	0.1	0	0
jgi|Psemu1|282851|fgenesh1_pg.8_#_47	PSNMU-V1.4_AUG-EV-PASAV3_0102710.1	0.31	3.21	0.1	0	0
jgi|Psemu1|326603|estExt_fgenesh1_pg.C_3540018	PSNMU-V1.4_AUG-EV-PASAV3_0038840.1	0.3	3.08	0.1	0	0
jgi|Psemu1|262554|estExt_Genewise1Plus.C_7140005	PSNMU-V1.4_AUG-EV-PASAV3_0017010.1	0.15	1.49	0.1	6.33e-294	3.16e-293	Probable importin subunit beta-4
jgi|Psemu1|291619|fgenesh1_pg.663_#_2	PSNMU-V1.4_AUG-EV-PASAV3_0113710.1	0.22	2.23	0.1	1.01e-181	3.35e-181
jgi|Psemu1|256428|estExt_Genewise1Plus.C_1670050	PSNMU-V1.4_AUG-EV-PASAV3_0051380.1	0.11	1.1	0.1	2.04e-117	4.32e-117	Nephrocystin-3
jgi|Psemu1|260403|estExt_Genewise1Plus.C_4120007	PSNMU-V1.4_AUG-EV-PASAV3_0064480.1	0.2	1.89	0.1	1.16e-111	2.33e-111
jgi|Psemu1|319993|estExt_fgenesh1_pm.C_2640015	PSNMU-V1.4_AUG-EV-PASAV3_0042690.1	0.17	1.66	0.1	1.32e-95	2.31e-95
jgi|Psemu1|180337|e_gw1.12.176.1	PSNMU-V1.4_AUG-EV-PASAV3_0074970.1	0.12	1.23	0.1	2.39e-91	4.03e-91
jgi|Psemu1|19800|gm1.19457_g	PSNMU-V1.4_AUG-EV-PASAV3_0098440.1	0.14	1.47	0.1	2.52e-91	4.25e-91
jgi|Psemu1|244690|estExt_Genewise1.C_4510008	PSNMU-V1.4_AUG-EV-PASAV3_0046610.1	0.11	1.04	0.1	1.93e-88	3.18e-88	Delta(12) fatty acid desaturase
jgi|Psemu1|217604|e_gw1.843.12.1	PSNMU-V1.4_AUG-EV-PASAV3_0107010.1	0.12	1.2	0.1	2.78e-67	3.88e-67
jgi|Psemu1|119578|gw1.300.25.1	PSNMU-V1.4_AUG-EV-PASAV3_0073430.1	0.15	1.44	0.1	1.08e-22	1.16e-22
jgi|Psemu1|238173|estExt_Genewise1.C_790032	PSNMU-V1.4_AUG-EV-PASAV3_0033630.1	0.25	2.74	0.09	0	0
jgi|Psemu1|320913|estExt_fgenesh1_pm.C_6310003	PSNMU-V1.4_AUG-EV-PASAV3_0111880.1	0.18	1.98	0.09	0	0	SPX and EXS domain-containing protein 1
jgi|Psemu1|321679|estExt_fgenesh1_pm.C_26610001	PSNMU-V1.4_AUG-EV-PASAV3_0020330.1	0.19	2.2	0.09	0	0	Serine/threonine-protein phosphatase PP1-gamma catalytic subunit
jgi|Psemu1|329207|estExt_fgenesh1_pg.C_26840002	PSNMU-V1.4_AUG-EV-PASAV3_0029120.1	0.16	1.86	0.09	0	0
jgi|Psemu1|181609|e_gw1.19.100.1	PSNMU-V1.4_AUG-EV-PASAV3_0103340.1	0.29	3.34	0.09	0	0
jgi|Psemu1|259384|estExt_Genewise1Plus.C_3220018	PSNMU-V1.4_AUG-EV-PASAV3_0009930.1	0.2	2.3	0.09	0	0
jgi|Psemu1|242758|estExt_Genewise1.C_2850020	PSNMU-V1.4_AUG-EV-PASAV3_0120330.1	0.1	1.23	0.09	0	0	ABC transporter G family member 31
jgi|Psemu1|322840|estExt_fgenesh1_pg.C_300052	PSNMU-V1.4_AUG-EV-PASAV3_0118580.1	0.12	1.33	0.09	1.19e-241	5.21e-241
jgi|Psemu1|216494|e_gw1.781.11.1	PSNMU-V1.4_AUG-EV-PASAV3_0067570.1	0.16	1.82	0.09	8.97e-175	2.89e-174	Probable cytochrome P450 4e1
jgi|Psemu1|68410|estExt_Genemark1.C_4270007	PSNMU-V1.4_AUG-EV-PASAV3_0097730.1	0.21	2.34	0.09	2.01e-154	5.63e-154
jgi|Psemu1|299583|fgenesh1_pm.1081_#_1	PSNMU-V1.4_AUG-EV-PASAV3_0074510.1	0.2	2.2	0.09	3.04e-128	7.05e-128	Diacylglycerol O-acyltransferase 2
jgi|Psemu1|143593|gw1.1508.4.1	PSNMU-V1.4_AUG-EV-PASAV3_0006150.1	0.2	2.14	0.09	7.97e-121	1.74e-120
jgi|Psemu1|245421|estExt_Genewise1.C_5300008	PSNMU-V1.4_AUG-EV-PASAV3_0045550.1	0.14	1.5	0.09	5.63e-115	1.17e-114
jgi|Psemu1|200228|e_gw1.247.65.1	PSNMU-V1.4_AUG-EV-PASAV3_0055830.1	0.15	1.57	0.09	1.23e-97	2.19e-97	Copine-6
jgi|Psemu1|69494|estExt_Genemark1.C_7270006	PSNMU-V1.4_AUG-EV-PASAV3_0088120.1	0.1	1.05	0.09	1.43e-85	2.3e-85
jgi|Psemu1|299519|fgenesh1_pm.1019_#_1	PSNMU-V1.4_AUG-EV-PASAV3_0066210.1	0.13	1.35	0.09	5.71e-70	8.15e-70
jgi|Psemu1|179360|e_gw1.7.234.1	PSNMU-V1.4_AUG-EV-PASAV3_0086400.1	0.13	1.43	0.09	5.07e-66	7.01e-66
jgi|Psemu1|294948|fgenesh1_pm.24_#_5	PSNMU-V1.4_AUG-EV-PASAV3_0024800.1	0.09	1.01	0.09	1.84e-63	2.49e-63
jgi|Psemu1|156603|gw1.663.44.1	PSNMU-V1.4_AUG-EV-PASAV3_0113660.1	0.12	1.28	0.09	1.4e-47	1.71e-47	Probable peptidyl-prolyl cis-trans isomerase
jgi|Psemu1|184316|e_gw1.35.133.1	PSNMU-V1.4_AUG-EV-PASAV3_0055650.1	0.16	1.74	0.09	9.39e-47	1.14e-46
jgi|Psemu1|303544|fgenesh1_kg.96_#_5_#_6920_2_CCCI_CCOA_CCOB_CCOC_CFAP_CFAS	PSNMU-V1.4_AUG-EV-PASAV3_0123450.1	0.05	0.53	0.09	4.03e-24	4.36e-24	Fucoxanthin-chlorophyll a-c binding protein D chloroplastic
jgi|Psemu1|319171|estExt_fgenesh1_pm.C_1280002	PSNMU-V1.4_AUG-EV-PASAV3_0070810.1	0.19	2.21	0.08	0	0
jgi|Psemu1|302648|fgenesh1_kg.65_#_13_#_6935_1_CCCI_CCOA_CCOB_CCOC_CFAP_CFAS	PSNMU-V1.4_AUG-EV-PASAV3_0054470.1	0.22	2.63	0.08	0	0
jgi|Psemu1|241384|estExt_Genewise1.C_2090042	PSNMU-V1.4_AUG-EV-PASAV3_0018120.1	0.35	4.24	0.08	0	0
jgi|Psemu1|202558|e_gw1.293.9.1	PSNMU-V1.4_AUG-EV-PASAV3_0079450.1	0.13	1.67	0.08	0	0	Uncharacterized protein C3orf26 homolog
jgi|Psemu1|28400|gm1.28057_g	PSNMU-V1.4_AUG-EV-PASAV3_0056390.1	0.3	3.77	0.08	0	0
jgi|Psemu1|16024|gm1.15681_g	PSNMU-V1.4_AUG-EV-PASAV3_0072090.1	0.22	2.83	0.08	0	0
jgi|Psemu1|328966|estExt_fgenesh1_pg.C_17490002	PSNMU-V1.4_AUG-EV-PASAV3_0020350.1	0.19	2.38	0.08	0	0	ATP-dependent RNA helicase DHX36
jgi|Psemu1|70433|estExt_Genemark1.C_13860004	PSNMU-V1.4_AUG-EV-PASAV3_0036270.1	0.3	3.83	0.08	0	0
jgi|Psemu1|36511|gm1.36168_g	PSNMU-V1.4_AUG-EV-PASAV3_0057930.1	0.32	4.17	0.08	0	0
jgi|Psemu1|65347|estExt_Genemark1.C_950083	PSNMU-V1.4_AUG-EV-PASAV3_0004110.1	0.1	1.19	0.08	3.2e-266	1.5e-265	NAD-specific glutamate dehydrogenase
jgi|Psemu1|295760|fgenesh1_pm.65_#_6	PSNMU-V1.4_AUG-EV-PASAV3_0007750.1	0.12	1.49	0.08	4.55e-249	2.03e-248	N-terminal kinase-like protein
jgi|Psemu1|193377|e_gw1.135.81.1	PSNMU-V1.4_AUG-EV-PASAV3_0112590.1	0.07	1	0.08	4.76e-186	1.62e-185	Protein SDA1 homolog
jgi|Psemu1|227982|e_gw1.2093.1.1	PSNMU-V1.4_AUG-EV-PASAV3_0095690.1	0.19	2.44	0.08	8.03e-176	2.59e-175
jgi|Psemu1|308344|fgenesh1_kg.371_#_2_#_6670_1_CCCI_CCOA_CCOB_CCOC_CFAP_CFAS	PSNMU-V1.4_AUG-EV-PASAV3_0060170.1	0.16	1.97	0.08	1.51e-168	4.66e-168
jgi|Psemu1|184790|e_gw1.39.9.1	PSNMU-V1.4_AUG-EV-PASAV3_0028030.1	0.12	1.55	0.08	7.17e-167	2.19e-166	Vacuolar-sorting receptor 1
jgi|Psemu1|284175|fgenesh1_pg.34_#_74	PSNMU-V1.4_AUG-EV-PASAV3_0081540.1	0.13	1.7	0.08	2.93e-138	7.36e-138
jgi|Psemu1|284654|fgenesh1_pg.49_#_9	PSNMU-V1.4_AUG-EV-PASAV3_0104490.1	0.14	1.62	0.08	2.13e-137	5.3e-137
jgi|Psemu1|65741|estExt_Genemark1.C_1240032	PSNMU-V1.4_AUG-EV-PASAV3_0082080.1	0.13	1.73	0.08	1.77e-115	3.68e-115
jgi|Psemu1|263180|estExt_Genewise1Plus.C_8550013	PSNMU-V1.4_AUG-EV-PASAV3_0114540.1	0.09	1.11	0.08	4.81e-110	9.54e-110
jgi|Psemu1|248985|estExt_Genewise1.C_23570003	PSNMU-V1.4_AUG-EV-PASAV3_0059190.1	0.14	1.74	0.08	3.9e-103	7.3e-103
jgi|Psemu1|324985|estExt_fgenesh1_pg.C_1660007	PSNMU-V1.4_AUG-EV-PASAV3_0039300.1	0.11	1.29	0.08	6.78e-103	1.27e-102
jgi|Psemu1|178789|e_gw1.4.69.1	PSNMU-V1.4_AUG-EV-PASAV3_0036050.1	0.11	1.38	0.08	1.08e-101	2e-101	Putative quercetin 2 3-dioxygenase PA2418
jgi|Psemu1|236203|estExt_Genewise1.C_340171	PSNMU-V1.4_AUG-EV-PASAV3_0081560.2	0.1	1.28	0.08	2.97e-97	5.28e-97
jgi|Psemu1|253684|estExt_Genewise1Plus.C_670102	PSNMU-V1.4_AUG-EV-PASAV3_0004750.1	0.14	1.66	0.08	6.03e-51	7.51e-51	Glutaredoxin
jgi|Psemu1|321933|estExt_fgenesh1_pg.C_50054	PSNMU-V1.4_AUG-EV-PASAV3_0083710.1	0.09	1.15	0.08	2.28e-32	2.55e-32	Nuclear transport factor 2
jgi|Psemu1|228006|e_gw1.2100.6.1	PSNMU-V1.4_AUG-EV-PASAV3_0094550.1	0.17	2.34	0.07	0	0
jgi|Psemu1|186711|e_gw1.57.72.1	PSNMU-V1.4_AUG-EV-PASAV3_0029440.1	0.26	3.53	0.07	0	0
jgi|Psemu1|259882|estExt_Genewise1Plus.C_3590007	PSNMU-V1.4_AUG-EV-PASAV3_0056660.1	0.15	2.09	0.07	0	0	ABC transporter B family member 3
jgi|Psemu1|183614|e_gw1.30.64.1	PSNMU-V1.4_AUG-EV-PASAV3_0118620.1	0.19	2.68	0.07	0	0
jgi|Psemu1|322792|estExt_fgenesh1_pg.C_290027	PSNMU-V1.4_AUG-EV-PASAV3_0046170.1	0.07	1.04	0.07	0	0	Activating signal cointegrator 1 complex subunit 3
jgi|Psemu1|62860|estExt_Genemark1.C_30066	PSNMU-V1.4_AUG-EV-PASAV3_0002420.1	0.24	3.5	0.07	0	0
jgi|Psemu1|248322|estExt_Genewise1.C_14180009	PSNMU-V1.4_AUG-EV-PASAV3_0029020.1	0.22	3.21	0.07	0	0
jgi|Psemu1|47872|gm1.47529_g	PSNMU-V1.4_AUG-EV-PASAV3_0080830.1	0.3	4.44	0.07	0	0
jgi|Psemu1|253983|estExt_Genewise1Plus.C_740059	PSNMU-V1.4_AUG-EV-PASAV3_0047840.1	0.09	1.38	0.07	0	0
jgi|Psemu1|248672|estExt_Genewise1.C_17760003	PSNMU-V1.4_AUG-EV-PASAV3_0049350.1	0.16	2.5	0.07	0	0	Golgi apyrase
jgi|Psemu1|325475|estExt_fgenesh1_pg.C_2090008	PSNMU-V1.4_AUG-EV-PASAV3_0034050.1	0.1	1.45	0.07	2.77e-306	1.42e-305
jgi|Psemu1|254026|estExt_Genewise1Plus.C_740119	PSNMU-V1.4_AUG-EV-PASAV3_0048090.1	0.09	1.38	0.07	3.46e-224	1.42e-223
jgi|Psemu1|305597|fgenesh1_kg.188_#_3_#_6893_1_CCCI_CCOA_CCOB_CCOC_CFAP_CFAS	PSNMU-V1.4_AUG-EV-PASAV3_0032180.1	0.17	2.37	0.07	6.89e-207	2.64e-206	Major intracellular serine protease
jgi|Psemu1|187893|e_gw1.68.105.1	PSNMU-V1.4_AUG-EV-PASAV3_0083590.1	0.1	1.47	0.07	2.39e-161	7.01e-161	Sodium-dependent phosphate transport protein 2A
jgi|Psemu1|186436|e_gw1.55.103.1	PSNMU-V1.4_AUG-EV-PASAV3_0122650.1	0.13	1.84	0.07	6.79e-160	1.98e-159	Protein EXECUTER 2 chloroplastic
jgi|Psemu1|95300|gw1.210.2.1	PSNMU-V1.4_AUG-EV-PASAV3_0031160.1	0.1	1.35	0.07	1.7e-146	4.54e-146	Importin subunit alpha-6
jgi|Psemu1|7153|gm1.6810_g	PSNMU-V1.4_AUG-EV-PASAV3_0020870.1	0.11	1.47	0.07	2.87e-139	7.25e-139
jgi|Psemu1|295074|fgenesh1_pm.29_#_8	PSNMU-V1.4_AUG-EV-PASAV3_0063310.1	0.14	1.97	0.07	1.48e-135	3.63e-135
jgi|Psemu1|21047|gm1.20704_g	PSNMU-V1.4_AUG-EV-PASAV3_0070080.1	0.13	1.97	0.07	1.19e-124	2.69e-124
jgi|Psemu1|198262|e_gw1.211.14.1	PSNMU-V1.4_AUG-EV-PASAV3_0057100.1	0.06	0.83	0.07	1.52e-109	3e-109	DEAD-box ATP-dependent RNA helicase 46
jgi|Psemu1|191103|e_gw1.104.112.1	PSNMU-V1.4_AUG-EV-PASAV3_0079740.1	0.11	1.69	0.07	1.52e-92	2.59e-92	Cryptochrome DASH chloroplastic/mitochondrial
jgi|Psemu1|200319|e_gw1.248.60.1	PSNMU-V1.4_AUG-EV-PASAV3_0074880.1	0.07	0.9	0.07	9.83e-92	1.66e-91
jgi|Psemu1|217486|e_gw1.835.2.1	PSNMU-V1.4_AUG-EV-PASAV3_0079650.1	0.16	2.44	0.07	4.27e-90	7.14e-90
jgi|Psemu1|163420|gw1.82.90.1	PSNMU-V1.4_AUG-EV-PASAV3_0009150.1	0.07	1.03	0.07	1.82e-78	2.77e-78	Ceramide synthase 2
jgi|Psemu1|228272|e_gw1.2197.15.1	PSNMU-V1.4_AUG-EV-PASAV3_0072820.1	0.1	1.4	0.07	1.07e-77	1.62e-77
jgi|Psemu1|66068|estExt_Genemark1.C_1480031	PSNMU-V1.4_AUG-EV-PASAV3_0026990.1	0.11	1.65	0.07	1.49e-75	2.21e-75
jgi|Psemu1|263928|estExt_Genewise1Plus.C_10860001	PSNMU-V1.4_AUG-EV-PASAV3_0104660.1	0.11	1.44	0.07	3.01e-74	4.43e-74
jgi|Psemu1|315396|fgenesh1_kg.1852_#_2_#_7214_1_CCCI_CCOA_CCOB_CCOC_CFAP_CFAS	PSNMU-V1.4_AUG-EV-PASAV3_0104110.1	0.11	1.59	0.07	4.28e-62	5.75e-62
jgi|Psemu1|164040|gw1.39.158.1	PSNMU-V1.4_AUG-EV-PASAV3_0066840.1	0.04	0.6	0.07	4.7e-27	5.13e-27
jgi|Psemu1|250032|estExt_Genewise1Plus.C_70059	PSNMU-V1.4_AUG-EV-PASAV3_0086340.1	0.06	0.87	0.07	9.42e-26	1.02e-25
jgi|Psemu1|302326|fgenesh1_kg.54_#_4_#_2028_1_CCCI_CCOA_CCOB_CCOC_CFAP_CFAS	PSNMU-V1.4_AUG-EV-PASAV3_0008320.1	0.23	3.53	0.06	0	0
jgi|Psemu1|287592|fgenesh1_pg.181_#_18	PSNMU-V1.4_AUG-EV-PASAV3_0107700.1	0.22	3.47	0.06	0	0
jgi|Psemu1|64620|estExt_Genemark1.C_580059	PSNMU-V1.4_AUG-EV-PASAV3_0023670.1	0.26	4.05	0.06	0	0	Dehydrogenase/reductase SDR family member 13
jgi|Psemu1|306090|fgenesh1_kg.216_#_5_#_4020_1_CCCI_CCOA_CCOB_CCOC_CFAP_CFAS	PSNMU-V1.4_AUG-EV-PASAV3_0035820.1	0.12	2.03	0.06	0	0
jgi|Psemu1|250749|estExt_Genewise1Plus.C_160110	PSNMU-V1.4_AUG-EV-PASAV3_0088220.1	0.14	2.3	0.06	0	0	Disulfide-bond oxidoreductase YghU
jgi|Psemu1|49647|gm1.49304_g	PSNMU-V1.4_AUG-EV-PASAV3_0125020.1	0.26	4.4	0.06	0	0	Glutathione S-transferase omega-like 2
jgi|Psemu1|24752|gm1.24409_g	PSNMU-V1.4_AUG-EV-PASAV3_0116930.1	0.18	3	0.06	0	0	Hypoxia-inducible factor 1-alpha inhibitor
jgi|Psemu1|67946|estExt_Genemark1.C_3450030	PSNMU-V1.4_AUG-EV-PASAV3_0087820.1	0.2	3.45	0.06	0	0	47 kDa protein
jgi|Psemu1|255864|estExt_Genewise1Plus.C_1430069	PSNMU-V1.4_AUG-EV-PASAV3_0057340.1	0.17	2.97	0.06	0	0
jgi|Psemu1|181100|e_gw1.17.125.1	PSNMU-V1.4_AUG-EV-PASAV3_0022820.1	0.28	4.98	0.06	0	0	Protein-L-isoaspartate(D-aspartate) O-methyltransferase
jgi|Psemu1|263441|estExt_Genewise1Plus.C_9250007	PSNMU-V1.4_AUG-EV-PASAV3_0119100.1	0.11	1.78	0.06	4.01e-291	1.99e-290
jgi|Psemu1|854|gm1.511_g	PSNMU-V1.4_AUG-EV-PASAV3_0081930.1	0.18	3.04	0.06	1.91e-276	9.2e-276
jgi|Psemu1|16027|gm1.15684_g	PSNMU-V1.4_AUG-EV-PASAV3_0072100.1	0.19	3.05	0.06	4.27e-212	1.67e-211	Tetracycline resistance protein class A
jgi|Psemu1|192327|e_gw1.121.83.1	PSNMU-V1.4_AUG-EV-PASAV3_0096310.1	0.06	1.04	0.06	2.79e-205	1.06e-204
jgi|Psemu1|205448|e_gw1.366.1.1	PSNMU-V1.4_AUG-EV-PASAV3_0091080.1	0.18	3.14	0.06	6.44e-175	2.07e-174
jgi|Psemu1|283926|fgenesh1_pg.30_#_2	PSNMU-V1.4_AUG-EV-PASAV3_0058530.1	0.16	2.71	0.06	7.11e-174	2.27e-173
jgi|Psemu1|183390|e_gw1.29.196.1	PSNMU-V1.4_AUG-EV-PASAV3_0046180.1	0.1	1.68	0.06	3.66e-166	1.11e-165	70 kDa peptidyl-prolyl isomerase
jgi|Psemu1|302289|fgenesh1_kg.52_#_14_#_1916_1_CCCI_CCOA_CCOB_CCOC_CFAP_CFAS	PSNMU-V1.4_AUG-EV-PASAV3_0067710.1	0.07	1.2	0.06	2.03e-164	6.09e-164	Nephrocystin-3
jgi|Psemu1|290659|fgenesh1_pg.479_#_6	PSNMU-V1.4_AUG-EV-PASAV3_0048260.1	0.13	1.98	0.06	1.55e-154	4.35e-154
jgi|Psemu1|298865|fgenesh1_pm.603_#_4	PSNMU-V1.4_AUG-EV-PASAV3_0048930.1	0.07	1.07	0.06	1.77e-153	4.94e-153	Nitrate/nitrite transporter NarU
jgi|Psemu1|188370|e_gw1.73.119.1	PSNMU-V1.4_AUG-EV-PASAV3_0068730.1	0.12	1.89	0.06	4.36e-150	1.19e-149
jgi|Psemu1|207474|e_gw1.428.16.1	PSNMU-V1.4_AUG-EV-PASAV3_0074020.1	0.07	1.29	0.06	3.5e-121	7.66e-121	Amiloride-sensitive amine oxidase copper-containing
jgi|Psemu1|210482|e_gw1.523.50.1	PSNMU-V1.4_AUG-EV-PASAV3_0020750.1	0.09	1.54	0.06	1.5e-115	3.12e-115	Arogenate dehydrogenase 2 chloroplastic
jgi|Psemu1|259565|estExt_Genewise1Plus.C_3380012	PSNMU-V1.4_AUG-EV-PASAV3_0068000.1	0.09	1.48	0.06	3.76e-103	7.05e-103
jgi|Psemu1|70763|estExt_Genemark1.C_20910001	PSNMU-V1.4_AUG-EV-PASAV3_0118210.1	0.06	0.98	0.06	5.99e-100	1.09e-99
jgi|Psemu1|212994|e_gw1.608.7.1	PSNMU-V1.4_AUG-EV-PASAV3_0030530.1	0.06	1.05	0.06	2.05e-94	3.56e-94	Serine/threonine-protein kinase AtPK1/AtPK6
jgi|Psemu1|65364|estExt_Genemark1.C_970012	PSNMU-V1.4_AUG-EV-PASAV3_0118200.1	0.06	1	0.06	8.09e-86	1.3e-85	Flavonol synthase/flavanone 3-hydroxylase
jgi|Psemu1|191938|e_gw1.117.88.1	PSNMU-V1.4_AUG-EV-PASAV3_0027890.1	0.06	0.98	0.06	5.93e-80	9.13e-80	Ribose-phosphate pyrophosphokinase
jgi|Psemu1|323537|estExt_fgenesh1_pg.C_610001	PSNMU-V1.4_AUG-EV-PASAV3_0080690.1	0.06	1.14	0.06	2.25e-73	3.29e-73
jgi|Psemu1|294738|fgenesh1_pm.18_#_31	PSNMU-V1.4_AUG-EV-PASAV3_0065430.1	0.07	1.19	0.06	5.86e-70	8.36e-70
jgi|Psemu1|293944|fgenesh1_pg.2857_#_3	PSNMU-V1.4_AUG-EV-PASAV3_0044120.1	0.08	1.43	0.06	3.13e-57	4.06e-57	Peroxiredoxin-5 mitochondrial
jgi|Psemu1|187850|e_gw1.68.111.1	PSNMU-V1.4_AUG-EV-PASAV3_0051520.1	0.05	0.79	0.06	4.31e-55	5.51e-55	Glyceraldehyde-3-phosphate dehydrogenase
jgi|Psemu1|325125|estExt_fgenesh1_pg.C_1770025	PSNMU-V1.4_AUG-EV-PASAV3_0065620.1	0.07	1.14	0.06	3.54e-22	3.8e-22
jgi|Psemu1|187906|e_gw1.69.80.1	PSNMU-V1.4_AUG-EV-PASAV3_0032910.1	0.11	2.02	0.05	0	0
jgi|Psemu1|172128|gw1.186.67.1	PSNMU-V1.4_AUG-EV-PASAV3_0053860.1	0.16	3.08	0.05	0	0	Uncharacterized oxidoreductase At4g09670
jgi|Psemu1|252161|estExt_Genewise1Plus.C_350012	PSNMU-V1.4_AUG-EV-PASAV3_0079810.1	0.07	1.29	0.05	0	0	Structural maintenance of chromosomes protein 3
jgi|Psemu1|237718|estExt_Genewise1.C_670108	PSNMU-V1.4_AUG-EV-PASAV3_0004730.1	0.21	4.11	0.05	0	0	Translin-associated protein X homolog
jgi|Psemu1|320909|estExt_fgenesh1_pm.C_6290015	PSNMU-V1.4_AUG-EV-PASAV3_0068380.1	0.07	1.28	0.05	0	0
jgi|Psemu1|292140|fgenesh1_pg.813_#_5	PSNMU-V1.4_AUG-EV-PASAV3_0124470.1	0.16	3.15	0.05	0	0
jgi|Psemu1|152800|gw1.1043.19.1	PSNMU-V1.4_AUG-EV-PASAV3_0023060.1	0.18	3.7	0.05	0	0	NADPH-dependent methylglyoxal reductase GRE2
jgi|Psemu1|287526|fgenesh1_pg.178_#_10	PSNMU-V1.4_AUG-EV-PASAV3_0122360.1	0.13	2.55	0.05	0	0	Replication protein A 70 kDa DNA-binding subunit
jgi|Psemu1|242947|estExt_Genewise1.C_2920009	PSNMU-V1.4_AUG-EV-PASAV3_0074540.1	0.13	2.73	0.05	0	0	SH3 domain-containing YSC84-like protein 1
jgi|Psemu1|203065|e_gw1.305.71.1	PSNMU-V1.4_AUG-EV-PASAV3_0053830.1	0.2	4.35	0.05	0	0	Dihydroorotate dehydrogenase (quinone) mitochondrial
jgi|Psemu1|66091|estExt_Genemark1.C_1500048	PSNMU-V1.4_AUG-EV-PASAV3_0073360.1	0.12	2.65	0.05	0	0
jgi|Psemu1|179374|e_gw1.7.165.1	PSNMU-V1.4_AUG-EV-PASAV3_0106150.1	0.19	4.15	0.05	0	0
jgi|Psemu1|301763|fgenesh1_kg.33_#_34_#_1609_1_CCCI_CCOA_CCOB_CCOC_CFAP_CFAS	PSNMU-V1.4_AUG-EV-PASAV3_0100840.1	0.15	3.21	0.05	0	0
jgi|Psemu1|53877|gm1.53534_g	PSNMU-V1.4_AUG-EV-PASAV3_0001810.1	0.17	3.83	0.05	0	0
jgi|Psemu1|41352|gm1.41009_g	PSNMU-V1.4_AUG-EV-PASAV3_0022610.1	0.21	4.76	0.05	0	0
jgi|Psemu1|204092|e_gw1.332.59.1	PSNMU-V1.4_AUG-EV-PASAV3_0116270.1	0.1	2.2	0.05	1.29e-297	6.49e-297
jgi|Psemu1|237144|estExt_Genewise1.C_560094	PSNMU-V1.4_AUG-EV-PASAV3_0093590.1	0.07	1.48	0.05	2.09e-286	1.02e-285
jgi|Psemu1|260633|estExt_Genewise1Plus.C_4410036	PSNMU-V1.4_AUG-EV-PASAV3_0077420.1	0.08	1.59	0.05	2.96e-283	1.44e-282	Nucleolar protein 14
jgi|Psemu1|289791|fgenesh1_pg.356_#_4	PSNMU-V1.4_AUG-EV-PASAV3_0038510.1	0.07	1.5	0.05	3.08e-272	1.47e-271
jgi|Psemu1|244530|estExt_Genewise1.C_4370017	PSNMU-V1.4_AUG-EV-PASAV3_0070150.1	0.06	1.22	0.05	1.47e-174	4.72e-174
jgi|Psemu1|321920|estExt_fgenesh1_pg.C_50038	PSNMU-V1.4_AUG-EV-PASAV3_0007540.1	0.06	1.37	0.05	1.72e-165	5.2e-165	Zeaxanthin epoxidase chloroplastic
jgi|Psemu1|236091|estExt_Genewise1.C_330129	PSNMU-V1.4_AUG-EV-PASAV3_0100730.1	0.07	1.4	0.05	6.37e-154	1.78e-153
jgi|Psemu1|239704|estExt_Genewise1.C_1340091	PSNMU-V1.4_AUG-EV-PASAV3_0081680.1	0.09	1.6	0.05	1.97e-150	5.39e-150
jgi|Psemu1|294874|fgenesh1_pm.22_#_7	PSNMU-V1.4_AUG-EV-PASAV3_0047520.1	0.06	1.15	0.05	8.16e-149	2.21e-148
jgi|Psemu1|195834|e_gw1.173.81.1	PSNMU-V1.4_AUG-EV-PASAV3_0059290.1	0.06	1.16	0.05	9.35e-130	2.19e-129
jgi|Psemu1|217559|e_gw1.841.13.1	PSNMU-V1.4_AUG-EV-PASAV3_0124520.1	0.1	1.82	0.05	2.33e-124	5.25e-124
jgi|Psemu1|243748|estExt_Genewise1.C_3530053	PSNMU-V1.4_AUG-EV-PASAV3_0018740.1	0.06	1.17	0.05	2.79e-120	6.07e-120
jgi|Psemu1|295693|fgenesh1_pm.61_#_9	PSNMU-V1.4_AUG-EV-PASAV3_0080590.1	0.11	2.21	0.05	2.58e-117	5.46e-117
jgi|Psemu1|67917|estExt_Genemark1.C_3380043	PSNMU-V1.4_AUG-EV-PASAV3_0017190.1	0.07	1.38	0.05	5.56e-116	1.17e-115	(S)-coclaurine N-methyltransferase
jgi|Psemu1|185889|e_gw1.50.142.1	PSNMU-V1.4_AUG-EV-PASAV3_0059340.1	0.07	1.53	0.05	7.83e-114	1.6e-113
jgi|Psemu1|319334|estExt_fgenesh1_pm.C_1510001	PSNMU-V1.4_AUG-EV-PASAV3_0090900.1	0.07	1.44	0.05	2.72e-106	5.24e-106
jgi|Psemu1|200287|e_gw1.248.48.1	PSNMU-V1.4_AUG-EV-PASAV3_0074890.1	0.05	1.02	0.05	1.42e-105	2.71e-105
jgi|Psemu1|174664|gw1.2472.5.1	PSNMU-V1.4_AUG-EV-PASAV3_0070850.1	0.07	1.35	0.05	4.48e-91	7.54e-91	3-oxoacyl- acyl-carrier-protein synthase 3
jgi|Psemu1|256060|estExt_Genewise1Plus.C_1510038	PSNMU-V1.4_AUG-EV-PASAV3_0104270.1	0.05	1.02	0.05	6.31e-69	8.92e-69	Ubiquinone/menaquinone biosynthesis C-methyltransferase UbiE
jgi|Psemu1|248084|estExt_Genewise1.C_12250004	PSNMU-V1.4_AUG-EV-PASAV3_0107260.1	0.04	0.83	0.05	4.38e-67	6.1e-67	Probable sodium/metabolite cotransporter BASS2 chloroplastic
jgi|Psemu1|223526|e_gw1.1304.14.1	PSNMU-V1.4_AUG-EV-PASAV3_0114050.1	0.06	1.15	0.05	1.02e-51	1.28e-51	1 2-dihydroxy-3-keto-5-methylthiopentene dioxygenase
jgi|Psemu1|284299|fgenesh1_pg.38_#_29	PSNMU-V1.4_AUG-EV-PASAV3_0063630.1	0.05	0.98	0.05	9.98e-50	1.23e-49
jgi|Psemu1|173876|gw1.182.71.1	PSNMU-V1.4_AUG-EV-PASAV3_0120840.1	0.05	1.01	0.05	4.86e-46	5.87e-46
jgi|Psemu1|109598|gw1.230.27.1	PSNMU-V1.4_AUG-EV-PASAV3_0124000.1	0.05	1.03	0.05	1.75e-17	1.86e-17
jgi|Psemu1|288573|fgenesh1_pg.247_#_8	PSNMU-V1.4_AUG-EV-PASAV3_0060890.1	0.23	5.04	0.04	0	0	Exosome complex component MTR3
jgi|Psemu1|234805|estExt_Genewise1.C_160099	PSNMU-V1.4_AUG-EV-PASAV3_0096720.1	0.17	3.81	0.04	0	0	Uncharacterized aarF domain-containing protein kinase 1
jgi|Psemu1|205012|e_gw1.354.56.1	PSNMU-V1.4_AUG-EV-PASAV3_0038170.1	0.11	2.57	0.04	0	0	Periodic tryptophan protein 2 homolog
jgi|Psemu1|225542|e_gw1.1579.9.1	PSNMU-V1.4_AUG-EV-PASAV3_0044590.1	0.17	4.08	0.04	0	0	Regucalcin
jgi|Psemu1|263428|estExt_Genewise1Plus.C_9190018	PSNMU-V1.4_AUG-EV-PASAV3_0043880.1	0.18	4.46	0.04	0	0
jgi|Psemu1|320856|estExt_fgenesh1_pm.C_6050001	PSNMU-V1.4_AUG-EV-PASAV3_0039120.1	0.06	1.58	0.04	0	0
jgi|Psemu1|185164|e_gw1.42.106.1	PSNMU-V1.4_AUG-EV-PASAV3_0023490.1	0.17	4.26	0.04	0	0	Radical S-adenosyl methionine domain-containing protein 2
jgi|Psemu1|318973|estExt_fgenesh1_pm.C_1000011	PSNMU-V1.4_AUG-EV-PASAV3_0084140.1	0.05	1.29	0.04	0	0
jgi|Psemu1|250503|estExt_Genewise1Plus.C_130024	PSNMU-V1.4_AUG-EV-PASAV3_0003300.1	0.04	1.15	0.04	0	0	Protein PYR1-3
jgi|Psemu1|188926|e_gw1.79.64.1	PSNMU-V1.4_AUG-EV-PASAV3_0033600.1	0.15	4.02	0.04	0	0	2 3-dimethylmalate lyase
jgi|Psemu1|260580|estExt_Genewise1Plus.C_4380015	PSNMU-V1.4_AUG-EV-PASAV3_0016430.1	0.06	1.68	0.04	0	0	DNA-directed RNA polymerase I subunit RPA1
jgi|Psemu1|34212|gm1.33869_g	PSNMU-V1.4_AUG-EV-PASAV3_0045570.1	0.28	7.74	0.04	0	0
jgi|Psemu1|222179|e_gw1.1162.16.1	PSNMU-V1.4_AUG-EV-PASAV3_0097050.1	0.14	3.85	0.04	0	0
jgi|Psemu1|303665|fgenesh1_kg.100_#_3_#_7052_1_CCCI_CCOA_CCOB_CCOC_CFAP_CFAS	PSNMU-V1.4_AUG-EV-PASAV3_0066090.1	0.16	4.57	0.04	0	0
jgi|Psemu1|17233|gm1.16890_g	PSNMU-V1.4_AUG-EV-PASAV3_0027650.1	0.13	3.01	0.04	2.63e-307	1.35e-306	Protein KRI1 homolog
jgi|Psemu1|256744|estExt_Genewise1Plus.C_1810041	PSNMU-V1.4_AUG-EV-PASAV3_0025170.1	0.04	1.01	0.04	1.96e-275	9.41e-275	Phosphoribosylformylglycinamidine cyclo-ligase
jgi|Psemu1|318912|estExt_fgenesh1_pm.C_930008	PSNMU-V1.4_AUG-EV-PASAV3_0072980.1	0.04	1.09	0.04	3.86e-255	1.74e-254
jgi|Psemu1|238424|estExt_Genewise1.C_880028	PSNMU-V1.4_AUG-EV-PASAV3_0016780.1	0.04	1.01	0.04	6.54e-249	2.91e-248	Nitrite reductase NAD(P)H
jgi|Psemu1|297227|fgenesh1_pm.210_#_24	PSNMU-V1.4_AUG-EV-PASAV3_0031170.1	0.04	1.2	0.04	1.51e-227	6.28e-227	Leucine--tRNA ligase
jgi|Psemu1|251038|estExt_Genewise1Plus.C_190217	PSNMU-V1.4_AUG-EV-PASAV3_0094440.1	0.08	1.9	0.04	4.74e-226	1.97e-225	Probable ATP-dependent RNA helicase DDX31
jgi|Psemu1|319588|estExt_fgenesh1_pm.C_1920001	PSNMU-V1.4_AUG-EV-PASAV3_0064210.1	0.04	1.09	0.04	7.65e-221	3.11e-220
jgi|Psemu1|238032|estExt_Genewise1.C_740091	PSNMU-V1.4_AUG-EV-PASAV3_0047960.1	0.06	1.44	0.04	4.81e-198	1.77e-197
jgi|Psemu1|256633|estExt_Genewise1Plus.C_1770039	PSNMU-V1.4_AUG-EV-PASAV3_0030890.1	0.09	2.11	0.04	8.45e-153	2.35e-152	Putative methyltransferase C9orf114 homolog
jgi|Psemu1|222141|e_gw1.1158.15.1	PSNMU-V1.4_AUG-EV-PASAV3_0113130.1	0.08	2.15	0.04	8.65e-138	2.16e-137	COBW domain-containing protein 2
jgi|Psemu1|213688|e_gw1.639.11.1	PSNMU-V1.4_AUG-EV-PASAV3_0044870.1	0.04	1.01	0.04	7.15e-131	1.69e-130	GTP-binding protein TypA/BipA homolog
jgi|Psemu1|163125|gw1.2.340.1	PSNMU-V1.4_AUG-EV-PASAV3_0102210.1	0.05	1.2	0.04	2.82e-123	6.3e-123
jgi|Psemu1|195201|e_gw1.163.71.1	PSNMU-V1.4_AUG-EV-PASAV3_0095480.1	0.04	0.94	0.04	2e-120	4.36e-120	Anaphase-promoting complex subunit cdc20
jgi|Psemu1|188211|e_gw1.72.82.1	PSNMU-V1.4_AUG-EV-PASAV3_0032480.1	0.06	1.56	0.04	4.07e-108	7.94e-108	Putative glutamine amidotransferase HI_1037
jgi|Psemu1|284640|fgenesh1_pg.48_#_36	PSNMU-V1.4_AUG-EV-PASAV3_0028510.1	0.08	2.26	0.04	2.04e-104	3.87e-104
jgi|Psemu1|326264|estExt_fgenesh1_pg.C_2980006	PSNMU-V1.4_AUG-EV-PASAV3_0086510.1	0.04	0.92	0.04	4.24e-104	8.01e-104
jgi|Psemu1|241197|estExt_Genewise1.C_1980065	PSNMU-V1.4_AUG-EV-PASAV3_0093160.1	0.04	0.92	0.04	1.63e-102	3.03e-102
jgi|Psemu1|210096|e_gw1.511.14.1	PSNMU-V1.4_AUG-EV-PASAV3_0046500.1	0.05	1.12	0.04	5.02e-99	9.08e-99	Histidinol-phosphate aminotransferase
jgi|Psemu1|177185|gw1.35.228.1	PSNMU-V1.4_AUG-EV-PASAV3_0079890.1	0.08	1.83	0.04	1.5e-89	2.49e-89	L-serine dehydratase
jgi|Psemu1|207915|e_gw1.441.49.1	PSNMU-V1.4_AUG-EV-PASAV3_0077510.1	0.05	1.39	0.04	2.94e-85	4.72e-85	2-hydroxyacid dehydrogenase homolog 1
jgi|Psemu1|170609|gw1.11.224.1	PSNMU-V1.4_AUG-EV-PASAV3_0085140.1	0.06	1.46	0.04	7.29e-70	1.04e-69
jgi|Psemu1|286039|fgenesh1_pg.99_#_18	PSNMU-V1.4_AUG-EV-PASAV3_0008890.1	0.05	1.22	0.04	3.51e-65	4.82e-65	Exosome complex component RRP4
jgi|Psemu1|311649|fgenesh1_kg.753_#_21_#_944_1_CCCI_CCOA_CCOB_CCOC_CFAP_CFAS	PSNMU-V1.4_AUG-EV-PASAV3_0112320.1	0.03	0.84	0.04	3.95e-65	5.42e-65	Probable formate transporter
jgi|Psemu1|240949|estExt_Genewise1.C_1890030	PSNMU-V1.4_AUG-EV-PASAV3_0029210.1	0.07	2	0.04	7.9e-64	1.07e-63
jgi|Psemu1|231943|e_gw1.4092.10.1	PSNMU-V1.4_AUG-EV-PASAV3_0010740.1	0.05	1.22	0.04	5.57e-34	6.3e-34
jgi|Psemu1|259025|estExt_Genewise1Plus.C_2950038	PSNMU-V1.4_AUG-EV-PASAV3_0077830.1	0.09	2.69	0.03	0	0
jgi|Psemu1|323465|estExt_fgenesh1_pg.C_570037	PSNMU-V1.4_AUG-EV-PASAV3_0124070.1	0.05	1.46	0.03	0	0	Chromatin structure-remodeling complex subunit snf21
jgi|Psemu1|264501|estExt_Genewise1Plus.C_14590002	PSNMU-V1.4_AUG-EV-PASAV3_0017620.1	0.09	2.92	0.03	0	0	Peptidyl-dipeptidase dcp
jgi|Psemu1|312558|fgenesh1_kg.898_#_5_#_7113_1_CCCI_CCOA_CCOB_CCOC_CFAP_CFAS	PSNMU-V1.4_AUG-EV-PASAV3_0092870.1	0.11	3.96	0.03	0	0	Dehydrogenase/reductase SDR family member 1
jgi|Psemu1|178801|e_gw1.4.295.1	PSNMU-V1.4_AUG-EV-PASAV3_0040890.1	0.11	3.98	0.03	0	0	Probable helicase DDB_G0274399
jgi|Psemu1|167081|gw1.43.201.1	PSNMU-V1.4_AUG-EV-PASAV3_0020420.1	0.09	3.61	0.03	0	0
jgi|Psemu1|289454|fgenesh1_pg.321_#_4	PSNMU-V1.4_AUG-EV-PASAV3_0100360.1	0.11	3.98	0.03	1.55e-263	7.21e-263
jgi|Psemu1|208235|e_gw1.451.26.1	PSNMU-V1.4_AUG-EV-PASAV3_0046620.1	0.03	1.09	0.03	1.13e-237	4.89e-237	Phosphoenolpyruvate carboxylase
jgi|Psemu1|238877|estExt_Genewise1.C_1020046	PSNMU-V1.4_AUG-EV-PASAV3_0101600.1	0.04	1.46	0.03	3.06e-236	1.32e-235
jgi|Psemu1|194136|e_gw1.147.63.1	PSNMU-V1.4_AUG-EV-PASAV3_0109450.1	0.06	1.98	0.03	7.49e-190	2.6e-189	Delta(6)-fatty-acid desaturase fat-3
jgi|Psemu1|205081|e_gw1.355.7.1	PSNMU-V1.4_AUG-EV-PASAV3_0067850.1	0.05	1.73	0.03	1.03e-188	3.55e-188	Ferredoxin--nitrite reductase chloroplastic
jgi|Psemu1|213374|e_gw1.624.58.1	PSNMU-V1.4_AUG-EV-PASAV3_0005830.1	0.04	1.25	0.03	7.26e-188	2.49e-187	Methionine synthase
jgi|Psemu1|195770|e_gw1.172.5.1	PSNMU-V1.4_AUG-EV-PASAV3_0054730.1	0.07	2.67	0.03	4.41e-171	1.38e-170
jgi|Psemu1|239654|estExt_Genewise1.C_1330040	PSNMU-V1.4_AUG-EV-PASAV3_0036450.1	0.04	1.29	0.03	3.32e-170	1.03e-169	Riboflavin biosynthesis protein RibD
jgi|Psemu1|180322|e_gw1.12.65.1	PSNMU-V1.4_AUG-EV-PASAV3_0025080.1	0.03	0.91	0.03	1.08e-141	2.79e-141	Asparagine synthetase glutamine-hydrolyzing 2
jgi|Psemu1|320401|estExt_fgenesh1_pm.C_3820001	PSNMU-V1.4_AUG-EV-PASAV3_0093120.1	0.03	1.24	0.03	1.14e-138	2.87e-138
jgi|Psemu1|243461|estExt_Genewise1.C_3340044	PSNMU-V1.4_AUG-EV-PASAV3_0020460.1	0.06	1.75	0.03	1.28e-130	3.02e-130
jgi|Psemu1|262122|estExt_Genewise1Plus.C_6270003	PSNMU-V1.4_AUG-EV-PASAV3_0008680.1	0.04	1.3	0.03	6.98e-118	1.49e-117	High affinity nitrate transporter 2.5
jgi|Psemu1|70993|estExt_Genemark1.C_31620001	PSNMU-V1.4_AUG-EV-PASAV3_0005000.1	0.03	1.02	0.03	2.5e-83	3.95e-83	GPN-loop GTPase 3
jgi|Psemu1|221554|e_gw1.1102.27.1	PSNMU-V1.4_AUG-EV-PASAV3_0025370.1	0.03	0.91	0.03	1.26e-81	1.97e-81	Biotin synthase
jgi|Psemu1|296978|fgenesh1_pm.181_#_17	PSNMU-V1.4_AUG-EV-PASAV3_0107710.1	0.05	1.69	0.03	3.8e-74	5.59e-74	Xylosyltransferase oxt
jgi|Psemu1|119480|gw1.24.74.1	PSNMU-V1.4_AUG-EV-PASAV3_0063750.1	0.07	2.28	0.03	3.94e-71	5.68e-71
jgi|Psemu1|184953|e_gw1.41.140.1	PSNMU-V1.4_AUG-EV-PASAV3_0053550.1	0.03	0.78	0.03	2.5e-52	3.15e-52	Malonyl-CoA-acyl carrier protein transacylase mitochondrial
jgi|Psemu1|3734|gm1.3391_g	PSNMU-V1.4_AUG-EV-PASAV3_0103020.1	0.15	6.49	0.02	0	0
jgi|Psemu1|197409|e_gw1.197.39.1	PSNMU-V1.4_AUG-EV-PASAV3_0086730.1	0.11	5.22	0.02	0	0	Flavohemoprotein
jgi|Psemu1|118384|gw1.305.17.1	PSNMU-V1.4_AUG-EV-PASAV3_0007280.1	0.1	5.06	0.02	0	0
jgi|Psemu1|234217|estExt_Genewise1.C_80102	PSNMU-V1.4_AUG-EV-PASAV3_0102470.1	0.03	1.83	0.02	0	0
jgi|Psemu1|181574|e_gw1.19.62.1	PSNMU-V1.4_AUG-EV-PASAV3_0103080.1	0.08	5.01	0.02	0	0
jgi|Psemu1|245936|estExt_Genewise1.C_6140010	PSNMU-V1.4_AUG-EV-PASAV3_0050230.1	0.05	2.46	0.02	1.82e-243	8.01e-243
jgi|Psemu1|298493|fgenesh1_pm.485_#_5	PSNMU-V1.4_AUG-EV-PASAV3_0105480.1	0.05	2.22	0.02	2.59e-233	1.1e-232	NAD-dependent malic enzyme 2 mitochondrial
jgi|Psemu1|206376|e_gw1.397.26.1	PSNMU-V1.4_AUG-EV-PASAV3_0120720.1	0.03	1.7	0.02	1.62e-185	5.47e-185	Threonine--tRNA ligase
jgi|Psemu1|255124|estExt_Genewise1Plus.C_1120072	PSNMU-V1.4_AUG-EV-PASAV3_0058150.1	0.02	0.9	0.02	2.13e-140	5.44e-140	Dihydroxy-acid dehydratase
jgi|Psemu1|180625|e_gw1.14.170.1	PSNMU-V1.4_AUG-EV-PASAV3_0095090.1	0.04	1.72	0.02	1.59e-112	3.21e-112
jgi|Psemu1|253134|estExt_Genewise1Plus.C_560124	PSNMU-V1.4_AUG-EV-PASAV3_0093490.1	0.05	2.07	0.02	2.6e-109	5.12e-109
jgi|Psemu1|234516|estExt_Genewise1.C_120064	PSNMU-V1.4_AUG-EV-PASAV3_0046690.1	0.02	0.87	0.02	2.91e-83	4.6e-83	RNA polymerase sigma factor SigA
jgi|Psemu1|328813|estExt_fgenesh1_pg.C_14400002	PSNMU-V1.4_AUG-EV-PASAV3_0105680.1	0.06	4.01	0.01	0	0	Anaphase-promoting complex subunit cdc20
jgi|Psemu1|181672|e_gw1.19.170.1	PSNMU-V1.4_AUG-EV-PASAV3_0070420.1	0.07	5.9	0.01	0	0	Probable ATP-dependent RNA helicase DDX47
jgi|Psemu1|164136|gw1.557.49.1	PSNMU-V1.4_AUG-EV-PASAV3_0002610.1	0.06	4.14	0.01	1.29e-210	5e-210
jgi|Psemu1|200894|e_gw1.260.59.1	PSNMU-V1.4_AUG-EV-PASAV3_0096690.1	0.01	0.69	0.01	1.85e-71	2.67e-71	Ribose-phosphate pyrophosphokinase
jgi|Psemu1|225057|e_gw1.1510.14.1	PSNMU-V1.4_AUG-EV-PASAV3_0067380.1	0.03	5.67	0.01	9.46e-53	1.19e-52	Cytochrome c
jgi|Psemu1|249389|estExt_Genewise1.C_44290002	PSNMU-V1.4_AUG-EV-PASAV3_0059010.1	0.03	1.91	0.01	4.4e-32	4.92e-32

## Sheet: 11 under positive sel
TranscriptName	logFC	logCPM	LR	PValue	FDR	B938_C_T1	B938_Sex_T1	B857_C_T1	B857_Sex_T1	B856_C_T1	B856_Sex_T1	B939_C_T1	B939_Sex_T1	B938_C_T2	B938_Sex_T2	B857_C_T2	B857_Sex_T2	B856_C_T2	B856_Sex_T2	B939_C_T2	B939_Sex_T2	TransLength	HSPNameSP	HSPLengthSP	HSPEvalueSP	HITLengthSP	QCoverageSP	HCoverageSP	StrandSP	FrameSP	DescriptionSP	EnzymeIds	EnzymeDescs	PwLev1	PwLev2	PwLev3	HSPNameUf	HSPLengthUf	HSPEvalueUf	HITLengthUf	QCoverageUf	HCoverageUf	StrandUf	FrameUf	DescriptionUf	Taxonomy	BPId	BPDesc	MFId
PSNMU-V1.4_AUG-EV-PASAV3_0076770.2	-2.00965	4.20673	14.9173	0.000112328	0.004213	0.645801	0.883097	0.276363	0.108736	4.41603	6.70685	1.29935	1.31765	29.0155	5.72379	24.2013	3.35259	4.62554	3.97706	56.0485	14.3716	660	-	-	-	-	-	-	-	-	-	-	-	-	-	-	-	-	-	-	-	-	-	-	-	-	-	-	-
PSNMU-V1.4_AUG-EV-PASAV3_0076130.1	-2.09901	9.38733	10.6431	0.00110481	0.0367827	25.8859	21.2982	24.32	21.9104	5.78858	3.87945	28.9247	13.0118	1409.65	764.925	986.634	283.2	1159.45	92.816	1152.24	216.122	2659	-	-	-	-	-	-	-	-	-	-	-	-	-	-	UniRef90_B8LEF6	762	3e-17	410	28.6574	71.7073	1	1	Predicted protein	Thalassiosira pseudonana	-	-	-
PSNMU-V1.4_AUG-EV-PASAV3_0029980.1	1.28467	3.1024	13.066	0.000300709	0.0146169	0.753435	3.58433	2.99393	6.30671	0.119352	0.920548	6.66624	18.2275	16.726	18.8127	22.1874	33.0137	18.3219	24.3998	17.49	33.0548	1409	-	-	-	-	-	-	-	-	-	-	-	-	-	-	-	-	-	-	-	-	-	-	-	-	-	-	-
PSNMU-V1.4_AUG-EV-PASAV3_0003710.1	2.06496	3.5416	12.7563	0.000354814	0.00986659	5.91985	7.63619	37.1708	35.9918	5.7289	6.96987	21.3546	23.4981	2.52887	2.98815	16.5699	17.1354	1.74209	28.2156	2.05764	23.9527	3537	Q32N48	753	6e-24	707	21.2892	31.6832	1	0	Prolyl endopeptidase-like	-	-	-	-	-	UniRef90_C3ZKM2	948	2e-37	440	26.8024	64.7727	1	0	Putative uncharacterized protein (Fragment)	Branchiostoma floridae	-	-	GO:0004252]---[GO:0070008
PSNMU-V1.4_AUG-EV-PASAV3_0024820.1	3.60218	13.9468	15.4247	8.58601e-05	0.0306874	197.454	249.293	86.1332	90.1425	240.674	160.767	84.9098	76.3139	622.013	1879.13	72.8511	49.4041	1134.7	59819.4	237.792	107.719	3480	-	-	-	-	-	-	-	-	-	-	-	-	-	-	UniRef90_B5YLK6	978	8e-39	715	28.1034	45.5944	1	0	Predicted protein	Thalassiosira pseudonana	-	-	-
PSNMU-V1.4_AUG-EV-PASAV3_0006920.1	-1.94766	4.37654	14.5707	0.000134999	0.00483849	0.914885	1.55841	1.28969	1.35921	0.895141	2.30137	1.52533	1.70196	29.2373	18.0131	21.1275	9.91807	50.8208	2.95592	25.0049	3.83244	837	-	-	-	-	-	-	-	-	-	-	-	-	-	-	-	-	-	-	-	-	-	-	-	-	-	-	-
PSNMU-V1.4_AUG-EV-PASAV3_0113140.1	-1.6991	4.50601	11.4455	0.000716692	0.0158885	9.84847	8.98681	80.0532	62.904	11.9949	13.1507	12.1461	5.87452	19.4324	9.25906	38.7573	15.5988	66.8	14.9946	12.7932	3.21651	3329	Q8VZG8	465	7e-22	1045	13.9682	14.7368	1	2	Probable LRR receptor-like serine/threonine-protein kinase At4g08850	2.7.11.1	Non-specific serine/threonine protein kinase.	-	-	-	UniRef90_B7FZ50	750	2e-31	1012	22.5293	23.5178	1	2	Predicted protein	Phaeodactylum tricornutum (strain CCAP 1055/1)	GO:0009966	regulation of signal transduction	GO:0005524]---[GO:0004672]---[GO:0004674
PSNMU-V1.4_AUG-EV-PASAV3_0122230.1	2.13819	2.6753	10.5492	0.00116237	0.0228932	6.99618	7.11672	17.8715	18.9201	1.90963	5.19452	10.2818	13.5059	0.665492	1.01008	9.15055	8.56772	0.961151	6.61052	0.31312	24.9108	2765	Q9FJR0	1359	5e-52	1254	49.1501	34.9282	1	1	Regulator of nonsense transcripts 1 homolog	-	-	-	-	-	UniRef90_K0TEV7	1962	0	833	70.9584	79.3517	1	1	Uncharacterized protein	Thalassiosira oceanica	-	-	-
PSNMU-V1.4_AUG-EV-PASAV3_0079570.1	-1.83277	7.77576	9.51702	0.00203575	0.0341691	2.36794	1.40257	0.0921211	0.380577	1.96931	2.76165	0.395455	0.713727	506.706	253.614	202.831	63.1404	256.147	20.9064	330.297	66.0411	1749	P47735	498	9e-08	999	28.4734	15.7157	1	1	Receptor-like protein kinase 5	2.7.10.1]---[2.7.11.1	Receptor protein-tyrosine kinase.]---[Non-specific serine/threonine protein kinase.	-	-	-	UniRef90_B7FYI1	540	3e-17	682	30.8748	25.8065	1	1	Predicted protein	Phaeodactylum tricornutum (strain CCAP 1055/1)	-	-	GO:0005524]---[GO:0004672
PSNMU-V1.4_AUG-EV-PASAV3_0026200.1	1.661	6.38684	10.132	0.00145718	0.0268705	22.1187	24.5709	13.3576	13.2658	12.711	9.99453	3.78507	7.41178	97.2949	92.6327	10.7404	16.8561	18.382	241.203	31.7146	132.561	3218	-	-	-	-	-	-	-	-	-	-	-	-	-	-	UniRef90_W3WNL6	1146	7e-23	428	35.6122	74.5327	1	2	Uncharacterized protein	Pestalotiopsis fici W106-1	-	-	-
PSNMU-V1.4_AUG-EV-PASAV3_0024850.1	3.33346	6.1601	35.9915	1.98177e-09	3.76288e-07	6.94236	7.53229	7.69211	14.2445	1.43223	2.56438	9.20845	56.604	35.3598	39.6456	9.53918	26.3085	13.336	267.538	3.26539	155.624	1969	P30184	1374	1e-98	520	69.7816	81.3462	1	0	Leucine aminopeptidase 1	3.4.11.1]---[3.4.11.5	Leucyl aminopeptidase.]---[Prolyl aminopeptidase.	-	-	-	UniRef90_B7FVX9	1371	1e-157	435	69.6293	99.0805	1	0	Predicted protein (Fragment)	Phaeodactylum tricornutum (strain CCAP 1055/1)	-	-	GO:0004177]---[GO:0030145]---[GO:0008235
PSNMU-V1.4_AUG-EV-PASAV3_0076150.1	1.98511	5.49463	15.3543	8.91195e-05	0.00351617	23.0874	18.1295	2.21091	1.25047	6.56437	4.60274	11.1292	13.2863	29.5035	13.8044	3.851	22.5834	6.78813	81.5298	25.3627	160.962	2611	P16066	636	2e-33	1061	24.3585	19.5099	1	2	Atrial natriuretic peptide receptor 1	4.6.1.2	Guanylate cyclase.	-	-	-	UniRef90_B7G0V6	2019	1e-147	1987	77.3267	35.4303	1	2	Predicted protein	Phaeodactylum tricornutum (strain CCAP 1055/1)	GO:0009190]---[GO:0035556	cyclic nucleotide biosynthetic process]---[intracellular signal transduction	GO:0004114]---[GO:0016849
PSNMU-V1.4_AUG-EV-PASAV3_0084720.1	2.38118	8.79631	13.2661	0.000270253	0.00820351	182.385	130.594	56.8387	62.7409	143.7	138.28	121.574	132.094	181.191	218.177	126.871	167.21	127.413	989.805	123.28	1473.43	3208	-	-	-	-	-	-	-	-	-	-	-	-	-	-	UniRef90_UPI000486DFE1	828	1e-07	668	25.8105	41.6168	-1	2	hypothetical protein	Curvibacter gracilis	-	-	-
[truncated: 27 more columns]
