# Supplementary material for: Finding a partner in the ocean: molecular and evolutionary bases of the response to sexual cues in a planktonic diatom
Source: New Phytol. 2017 Apr 21;215(1):140–56. doi: 10.1111/nph.14557 (PMC5485032; doi:10.1111/nph.14557)
Supplement: Supplementary file 13 — Table S16 Genes predicted to be introduced via horizontal gene transfer (HGT) in diatoms, showing differential expression during sexual reproduction in Pseudo‐nitzschia multistriata [file NPH-215-140-s013.xls]

## Sheet: T1_sexualised
Table S16. Genes predicted to be introduced via HGT in diatoms, showing differential expression during sexual reproduction in P. multistriata.
*NA indicates absence of ID mapping
TranscriptName	logFC	logCPM	LR	PValue	FDR	B938_C_T1	B938_Sex_T1	B857_C_T1	B857_Sex_T1	B856_C_T1	B856_Sex_T1	B939_C_T1	B939_Sex_T1	B938_C_T2	B938_Sex_T2	B857_C_T2	B857_Sex_T2	B856_C_T2	B856_Sex_T2	B939_C_T2	B939_Sex_T2	TransLength	HSPNameSP	HSPLengthSP	HSPEvalueSP	HITLengthSP	QCoverageSP	HCoverageSP	StrandSP	FrameSP	DescriptionSP	EnzymeIds	EnzymeDescs	PwLev1	PwLev2	PwLev3	HSPNameUf	HSPLengthUf	HSPEvalueUf	HITLengthUf	QCoverageUf	HCoverageUf	StrandUf	FrameUf	DescriptionUf	Taxonomy	BPId	BPDesc	MFId
PSNMU-V1.4_AUG-EV-PASAV3_0096870.1	-4.80578	1.18708	24.2222	8.58369e-07	0.000453517	0.0538168	0.0519469	0.322424	0.217473	9.78688	0.19726	5.64936	0.109804	0.0887323	0.547127	0.282642	0.88471	1.74209	0.107488	0.134194	0.0684364	1064	-	-	-	-	-	-	-	-	-	-	-	-	-	-	UniRef90_K0SHD5	486	5e-63	223	45.6767	72.6457	1	1	Uncharacterized protein	Thalassiosira oceanica	-	-	-
PSNMU-V1.4_AUG-EV-PASAV3_0105410.1	-2.69722	3.27063	17.3579	3.09606e-05	0.0107495	1.72214	2.18177	2.16484	1.25047	19.9915	1.31507	41.0143	6.31374	3.15	10.1429	7.27804	11.6875	6.00719	4.62199	5.50196	30.8648	1283	-	-	-	-	-	-	-	-	-	-	-	-	-	-	UniRef90_UPI00056E2552	966	4e-49	332	75.2923	87.6506	1	1	lysophospholipase	Vibrio pacinii	-	-	-
[truncated: 26 more columns]

## Sheet: T1_MT+
TranscriptName	logFC	logCPM	LR	PValue	FDR	B938_C_T1	B938_Sex_T1	B857_C_T1	B857_Sex_T1	B856_C_T1	B856_Sex_T1	B939_C_T1	B939_Sex_T1	B938_C_T2	B938_Sex_T2	B857_C_T2	B857_Sex_T2	B856_C_T2	B856_Sex_T2	B939_C_T2	B939_Sex_T2	TransLength	HSPNameSP	HSPLengthSP	HSPEvalueSP	HITLengthSP	QCoverageSP	HCoverageSP	StrandSP	FrameSP	DescriptionSP	EnzymeIds	EnzymeDescs	PwLev1	PwLev2	PwLev3	HSPNameUf	HSPLengthUf	HSPEvalueUf	HITLengthUf	QCoverageUf	HCoverageUf	StrandUf	FrameUf	DescriptionUf	Taxonomy	BPId	BPDesc	MFId
PSNMU-V1.4_AUG-EV-PASAV3_0048930.1	1.86292	7.1292	13.7821	0.000205286	0.0307979	90.5736	415.887	8.61332	16.9629	22.4382	89.2932	108.355	209.891	1791.9	582.648	1276.98	736.545	274.108	31.5478	2188.26	273.814	2478	P37758	675	3e-23	462	27.2397	46.7532	1	1	Nitrate/nitrite transporter NarU	-	-	-	-	-	UniRef90_K0T707	1839	0	673	74.2131	99.4056	1	1	Uncharacterized protein	Thalassiosira oceanica	GO:0055085	transmembrane transport	-
PSNMU-V1.4_AUG-EV-PASAV3_0096870.1	-5.03152	1.59937	23.715	1.11709e-06	0.000754159	0.0538168	0.0519469	0.322424	0.217473	9.78688	0.19726	5.64936	0.109804	0.0887323	0.547127	0.282642	0.88471	1.74209	0.107488	0.134194	0.0684364	1064	-	-	-	-	-	-	-	-	-	-	-	-	-	-	UniRef90_K0SHD5	486	5e-63	223	45.6767	72.6457	1	1	Uncharacterized protein	Thalassiosira oceanica	-	-	-
[truncated: 25 more columns]

## Sheet: T1_MT-
TranscriptName	logFC	logCPM	LR	PValue	FDR	B938_C_T1	B938_Sex_T1	B857_C_T1	B857_Sex_T1	B856_C_T1	B856_Sex_T1	B939_C_T1	B939_Sex_T1	B938_C_T2	B938_Sex_T2	B857_C_T2	B857_Sex_T2	B856_C_T2	B856_Sex_T2	B939_C_T2	B939_Sex_T2	TransLength	HSPNameSP	HSPLengthSP	HSPEvalueSP	HITLengthSP	QCoverageSP	HCoverageSP	StrandSP	FrameSP	DescriptionSP	EnzymeIds	EnzymeDescs	PwLev1	PwLev2	PwLev3	HSPNameUf	HSPLengthUf	HSPEvalueUf	HITLengthUf	QCoverageUf	HCoverageUf	StrandUf	FrameUf	DescriptionUf	Taxonomy	BPId	BPDesc	MFId
PSNMU-V1.4_AUG-EV-PASAV3_0029210.1	1.76815	8.92059	43.1534	5.06124e-11	1.03052e-08	580.629	1027.04	118.974	747.726	310.017	942.379	382.462	698.574	190.419	979.946	98.4302	979.374	950.758	267.323	528.77	403.501	1060	-	-	-	-	-	-	-	-	-	-	-	-	-	-	UniRef90_E4N3H5	486	2e-26	182	45.8491	85.1648	1	0	Uncharacterized protein	Kitasatospora	-	-	-
PSNMU-V1.4_AUG-EV-PASAV3_0086730.1	1.52591	9.81272	32.6027	1.1306e-08	1.56125e-06	983.824	2189.09	344.947	1160.27	665.448	1398.12	611.599	1488.78	221.387	940.258	134.926	610.45	414.496	1357.36	304.531	1094.37	1659	Q7WUM8	1152	3e-57	403	69.4394	99.0074	1	2	Flavohemoprotein	1.14.12.17	Nitric oxide dioxygenase.	-	-	-	UniRef90_R1EGH0	1344	1e-149	481	81.0127	87.526	1	2	Putative nitric oxide dioxygenase	Emiliania huxleyi CCMP1516	GO:0051409]---[GO:0009636	response to nitrosative stress]---[response to toxin	GO:0071949]---[GO:0020037]---[GO:0005506]---[GO:0008941]---[GO:0019825]---[GO:0005344
PSNMU-V1.4_AUG-EV-PASAV3_0096870.1	-3.57098	0.681575	26.548	2.57067e-07	2.83988e-05	0.0538168	0.0519469	0.322424	0.217473	9.78688	0.19726	5.64936	0.109804	0.0887323	0.547127	0.282642	0.88471	1.74209	0.107488	0.134194	0.0684364	1064	-	-	-	-	-	-	-	-	-	-	-	-	-	-	UniRef90_K0SHD5	486	5e-63	223	45.6767	72.6457	1	1	Uncharacterized protein	Thalassiosira oceanica	-	-	-
PSNMU-V1.4_AUG-EV-PASAV3_0105410.1	-1.94458	3.6155	28.5479	9.14101e-08	1.06809e-05	1.72214	2.18177	2.16484	1.25047	19.9915	1.31507	41.0143	6.31374	3.15	10.1429	7.27804	11.6875	6.00719	4.62199	5.50196	30.8648	1283	-	-	-	-	-	-	-	-	-	-	-	-	-	-	UniRef90_UPI00056E2552	966	4e-49	332	75.2923	87.6506	1	1	lysophospholipase	Vibrio pacinii	-	-	-
[truncated: 25 more columns]

## Sheet: T2_sexualised
TranscriptName	logFC	logCPM	LR	PValue	FDR	B938_C_T1	B938_Sex_T1	B857_C_T1	B857_Sex_T1	B856_C_T1	B856_Sex_T1	B939_C_T1	B939_Sex_T1	B938_C_T2	B938_Sex_T2	B857_C_T2	B857_Sex_T2	B856_C_T2	B856_Sex_T2	B939_C_T2	B939_Sex_T2	TransLength	HSPNameSP	HSPLengthSP	HSPEvalueSP	HITLengthSP	QCoverageSP	HCoverageSP	StrandSP	FrameSP	DescriptionSP	EnzymeIds	EnzymeDescs	PwLev1	PwLev2	PwLev3	HSPNameUf	HSPLengthUf	HSPEvalueUf	HITLengthUf	QCoverageUf	HCoverageUf	StrandUf	FrameUf	DescriptionUf	Taxonomy	BPId	BPDesc	MFId
PSNMU-V1.4_AUG-EV-PASAV3_0032480.1	-1.90031	3.25769	10.5095	0.0011876	0.0232769	109.14	76.5697	59.8326	54.1507	65.1066	65.4247	45.9858	32.1177	15.4838	4.33493	35.083	11.8737	2.88345	0.537441	9.3936	0.958109	1818	P44098	882	2e-59	294	48.5149	87.0748	1	0	Putative glutamine amidotransferase HI_1037	-	-	-	-	-	UniRef90_K0T6T9	1476	2e-153	564	81.1881	83.5106	1	0	Uncharacterized protein	Thalassiosira oceanica	-	-	-
PSNMU-V1.4_AUG-EV-PASAV3_0037770.1	-2.57323	2.5265	14.2373	0.000161148	0.00551626	0.645801	0.623362	0.322424	0.326209	0.358056	0.19726	0.677923	0.549021	12.4225	3.95615	5.75884	2.0488	11.9543	0.644929	7.06756	0.205309	1335	Q96JK4	957	3e-21	782	71.6854	39.8977	1	2	HHIP-like protein 1	-	-	-	-	-	UniRef90_X2LJV4	1077	7e-61	924	80.6742	37.6623	1	2	Glucose/sorbosone dehydrogenase	uncultured bacterium lac193	GO:0005975	carbohydrate metabolic process	GO:0016901]---[GO:0048038
PSNMU-V1.4_AUG-EV-PASAV3_0044590.1	1.69348	4.36042	10.9537	0.000934165	0.0195387	29.3301	26.1812	30.3999	29.7394	6.9821	9.66576	23.8968	25.6942	4.61408	4.75579	22.1874	32.9205	7.50899	50.9494	8.36477	35.45	1202	Q9I922	945	2e-30	299	78.619	99.3311	1	2	Regucalcin	3.1.1.17	Gluconolactonase.	Cofactor biosynthesis	L-ascorbate biosynthesis via UDP-alpha-D-glucuronate pathway	L-ascorbate from UDP-alpha-D-glucuronate: step 3/4.	UniRef90_B7GAS1	1020	1e-90	352	84.8586	97.1591	1	2	D-glucono-1 5-lactone lactonohydrolase	Phaeodactylum tricornutum (strain CCAP 1055/1)	-	-	GO:0004341
PSNMU-V1.4_AUG-EV-PASAV3_0053790.1	-1.99135	7.46917	11.7753	0.000600221	0.0141354	70.5538	62.1804	141.129	117.327	202.063	287.869	297.947	178.157	21.695	26.8934	261.126	108.54	277.112	48.4772	516.648	114.015	3868	P44782	738	2e-29	219	19.0796	94.0639	1	2	Ribosomal large subunit pseudouridine synthase A	5.4.99.28]---[5.4.99.29	tRNA pseudouridine(32) synthase.]---[23S rRNA pseudouridine(746) synthase.	-	-	-	UniRef90_A0A0D7W1W0	2115	1e-103	561	54.6794	97.3262	1	2	Pseudouridine synthase	Tamlana nanhaiensis	GO:0001522	pseudouridine synthesis	GO:0009982]---[GO:0003723
PSNMU-V1.4_AUG-EV-PASAV3_0061540.1	2.47163	6.47724	20.4631	6.07906e-06	0.000412697	92.242	65.1414	97.6944	101.07	63.555	46.4219	46.2117	30.9648	23.5141	36.1524	64.6545	85.1184	18.1417	301.343	10.4671	168.559	4429	-	-	-	-	-	-	-	-	-	-	-	-	-	-	UniRef90_A9DXY5	1128	8e-36	511	25.4685	70.0587	1	2	Uncharacterized protein	Kordia algicida OT-1	-	-	-
PSNMU-V1.4_AUG-EV-PASAV3_0063230.1	3.49556	3.40012	31.3703	2.13213e-08	3.3649e-06	0.269084	0.519469	0.230303	0.163105	0.0596761	0.0657535	0.451949	2.90981	1.46408	1.76764	0.176652	9.3593	2.04244	58.0436	1.78926	7.80174	1503	Q9SPV4	738	9e-13	359	49.1018	72.9805	1	1	Salicylate carboxymethyltransferase	2.1.1.274	Salicylate carboxymethyltransferase.	-	-	-	UniRef90_A0A072SAU6	903	4e-15	354	60.0798	85.0282	1	1	Uncharacterized protein	Streptomyces griseorubens	-	-	GO:0008168
PSNMU-V1.4_AUG-EV-PASAV3_0072230.1	2.10611	2.2392	8.86212	0.0029115	0.044281	38.3175	31.7395	68.4459	62.6865	52.9327	23.474	32.0319	26.0785	2.21831	0.841733	3.17973	1.81598	1.14137	19.9391	0.402583	7.45956	1881	Q8D4Q0	990	8e-59	349	52.6316	76.7908	1	0	Putative ribosome biogenesis GTPase RsgA 2	-	-	-	-	-	UniRef90_UPI00035D049C	1248	4e-83	358	66.3477	89.6648	1	0	GTPase RsgA	Hirschia maritima	-	-	GO:0005525]---[GO:0003924]---[GO:0046872
PSNMU-V1.4_AUG-EV-PASAV3_0075310.1	2.71893	5.72176	27.6382	1.46263e-07	1.78685e-05	7.10381	15.8957	9.48847	11.7979	1.67093	5.6548	17.7955	36.5099	11.6239	27.5668	20.3503	58.1581	12.4349	153.386	11.8091	120.927	1003	-	-	-	-	-	-	-	-	-	-	-	-	-	-	UniRef90_B7FSS1	858	1e-112	553	85.5434	51.1754	1	2	Predicted protein	Phaeodactylum tricornutum (strain CCAP 1055/1)	GO:0006810	transport	-
PSNMU-V1.4_AUG-EV-PASAV3_0075580.1	-1.92708	6.26691	13.5236	0.000235588	0.00755373	45.6904	35.0641	2.02666	2.66404	9.84655	21.7644	47.6241	65.7178	163.933	124.619	20.6682	12.5256	216.8	8.6528	36.8139	1.64247	1612	Q44473	1305	7e-125	482	80.9553	88.3817	1	2	Pyruvate kinase	2.7.1.40	Pyruvate kinase.	Carbohydrate degradation	glycolysis	pyruvate from D-glyceraldehyde 3-phosphate: step 5/5.	UniRef90_K0RAI8	1341	0	591	83.1886	75.6345	1	2	Pyruvate kinase	Thalassiosira oceanica	GO:0006096	glycolysis	GO:0000287]---[GO:0030955]---[GO:0004743
PSNMU-V1.4_AUG-EV-PASAV3_0080590.1	2.40886	2.60981	13.0057	0.000310537	0.0090063	29.4378	23.5319	23.0303	22.9434	14.3223	9.92877	21.75	22.9491	2.30704	3.1565	2.29647	3.91135	2.22266	23.8624	0.715703	9.30734	1296	P08466	690	7e-32	329	53.2407	66.8693	1	1	Mitochondrial nuclease	-	-	-	-	-	UniRef90_B7G7B0	747	2e-76	330	57.6389	75.4545	1	1	Predicted protein (Fragment)	Phaeodactylum tricornutum (strain CCAP 1055/1)	-	-	GO:0016787]---[GO:0046872]---[GO:0003676
PSNMU-V1.4_AUG-EV-PASAV3_0093160.1	2.36865	5.34316	21.2917	3.94441e-06	0.000294065	38.1023	42.6484	94.6083	82.096	29.838	26.1699	65.928	104.698	9.62745	9.17489	23.8833	15.5523	7.80935	139.735	14.4482	94.9897	2162	O67554	924	2e-39	374	42.7382	77.8075	1	1	Putative L-lysine 2 3-aminomutase aq_1632	-	-	-	-	-	UniRef90_B8C948	1674	0	533	77.4283	98.4991	1	1	Uncharacterized protein	Thalassiosira pseudonana	-	-	GO:0003824
PSNMU-V1.4_AUG-EV-PASAV3_0093490.1	2.6253	7.57859	19.1556	1.20485e-05	0.00074701	202.889	160.827	198.475	193.333	147.818	65.9507	170.667	253.867	56.1232	112.287	63.8772	198.548	67.1003	600.321	28.1808	377.974	1375	O08437	621	1e-23	268	45.1636	76.8657	1	1	FKBP-type peptidyl-prolyl cis-trans isomerase FkpA	5.2.1.8	Peptidylprolyl isomerase.	-	-	-	UniRef90_K0S142	744	2e-100	338	54.1091	72.4852	1	1	Peptidyl-prolyl cis-trans isomerase	Thalassiosira oceanica	GO:0006457	protein folding	GO:0003755
PSNMU-V1.4_AUG-EV-PASAV3_0093610.1	4.12397	1.75607	24.243	8.49165e-07	8.34399e-05	0.968702	0.727256	0.0460605	0	0.0596761	0.131507	0.169481	0.384315	0.488027	2.81981	0.211982	1.67629	0.841007	11.9312	0.134194	8.2808	842	-	-	-	-	-	-	-	-	-	-	-	-	-	-	UniRef90_K4ZIN8	354	4e-09	210	42.0428	65.2381	1	0	Uncharacterized protein	Paenibacillus alvei DSM 29	-	-	GO:0008080
PSNMU-V1.4_AUG-EV-PASAV3_0104490.1	2.71815	6.15676	26.1323	3.18813e-07	3.58724e-05	10.0637	21.7657	12.8048	15.9299	2.20801	7.36439	23.3318	47.9844	16.726	39.7298	25.4731	75.9919	17.9014	214.493	15.2087	156.377	1420	-	-	-	-	-	-	-	-	-	-	-	-	-	-	UniRef90_B7FSS1	1029	2e-127	553	72.4648	61.6637	1	1	Predicted protein	Phaeodactylum tricornutum (strain CCAP 1055/1)	GO:0006810	transport	-
[truncated: 26 more columns]

## Sheet: T2_MT+
TranscriptName	logFC	logCPM	LR	PValue	FDR	B938_C_T1	B938_Sex_T1	B857_C_T1	B857_Sex_T1	B856_C_T1	B856_Sex_T1	B939_C_T1	B939_Sex_T1	B938_C_T2	B938_Sex_T2	B857_C_T2	B857_Sex_T2	B856_C_T2	B856_Sex_T2	B939_C_T2	B939_Sex_T2	TransLength	HSPNameSP	HSPLengthSP	HSPEvalueSP	HITLengthSP	QCoverageSP	HCoverageSP	StrandSP	FrameSP	DescriptionSP	EnzymeIds	EnzymeDescs	PwLev1	PwLev2	PwLev3	HSPNameUf	HSPLengthUf	HSPEvalueUf	HITLengthUf	QCoverageUf	HCoverageUf	StrandUf	FrameUf	DescriptionUf	Taxonomy	BPId	BPDesc	MFId
[truncated: 25 more columns]

## Sheet: T2_MT-
TranscriptName	logFC	logCPM	LR	PValue	FDR	B938_C_T1	B938_Sex_T1	B857_C_T1	B857_Sex_T1	B856_C_T1	B856_Sex_T1	B939_C_T1	B939_Sex_T1	B938_C_T2	B938_Sex_T2	B857_C_T2	B857_Sex_T2	B856_C_T2	B856_Sex_T2	B939_C_T2	B939_Sex_T2	TransLength	HSPNameSP	HSPLengthSP	HSPEvalueSP	HITLengthSP	QCoverageSP	HCoverageSP	StrandSP	FrameSP	DescriptionSP	EnzymeIds	EnzymeDescs	PwLev1	PwLev2	PwLev3	HSPNameUf	HSPLengthUf	HSPEvalueUf	HITLengthUf	QCoverageUf	HCoverageUf	StrandUf	FrameUf	DescriptionUf	Taxonomy	BPId	BPDesc	MFId
PSNMU-V1.4_AUG-EV-PASAV3_0032480.1	-2.34985	3.73738	11.941	0.000549119	0.0218712	109.14	76.5697	59.8326	54.1507	65.1066	65.4247	45.9858	32.1177	15.4838	4.33493	35.083	11.8737	2.88345	0.537441	9.3936	0.958109	1818	P44098	882	2e-59	294	48.5149	87.0748	1	0	Putative glutamine amidotransferase HI_1037	-	-	-	-	-	UniRef90_K0T6T9	1476	2e-153	564	81.1881	83.5106	1	0	Uncharacterized protein	Thalassiosira oceanica	-	-	-
PSNMU-V1.4_AUG-EV-PASAV3_0037770.1	-3.01306	1.98331	9.74357	0.00179951	0.0490306	0.645801	0.623362	0.322424	0.326209	0.358056	0.19726	0.677923	0.549021	12.4225	3.95615	5.75884	2.0488	11.9543	0.644929	7.06756	0.205309	1335	Q96JK4	957	3e-21	782	71.6854	39.8977	1	2	HHIP-like protein 1	-	-	-	-	-	UniRef90_X2LJV4	1077	7e-61	924	80.6742	37.6623	1	2	Glucose/sorbosone dehydrogenase	uncultured bacterium lac193	GO:0005975	carbohydrate metabolic process	GO:0016901]---[GO:0048038
PSNMU-V1.4_AUG-EV-PASAV3_0047520.1	-2.13743	5.82822	11.5558	0.000675379	0.0255676	589.347	534.17	469.265	497.252	648.5	576.987	453.7	418.848	182.167	104.501	110.725	65.8876	62.8352	7.52417	60.6111	4.99585	2792	B0CK11	1791	6e-159	959	64.1476	60.1668	1	1	Translation initiation factor IF-2	-	-	-	-	-	UniRef90_B7FU83	1779	0	579	63.7178	99.8273	1	1	Translation initiation factor IF-2	Phaeodactylum tricornutum (strain CCAP 1055/1)	-	-	GO:0005525]---[GO:0003924]---[GO:0003743
PSNMU-V1.4_AUG-EV-PASAV3_0061540.1	2.20145	6.41624	10.2463	0.00136956	0.0419217	92.242	65.1414	97.6944	101.07	63.555	46.4219	46.2117	30.9648	23.5141	36.1524	64.6545	85.1184	18.1417	301.343	10.4671	168.559	4429	-	-	-	-	-	-	-	-	-	-	-	-	-	-	UniRef90_A9DXY5	1128	8e-36	511	25.4685	70.0587	1	2	Uncharacterized protein	Kordia algicida OT-1	-	-	-
PSNMU-V1.4_AUG-EV-PASAV3_0063230.1	3.74328	2.25739	15.5364	8.09306e-05	0.00546371	0.269084	0.519469	0.230303	0.163105	0.0596761	0.0657535	0.451949	2.90981	1.46408	1.76764	0.176652	9.3593	2.04244	58.0436	1.78926	7.80174	1503	Q9SPV4	738	9e-13	359	49.1018	72.9805	1	1	Salicylate carboxymethyltransferase	2.1.1.274	Salicylate carboxymethyltransferase.	-	-	-	UniRef90_A0A072SAU6	903	4e-15	354	60.0798	85.0282	1	1	Uncharacterized protein	Streptomyces griseorubens	-	-	GO:0008168
PSNMU-V1.4_AUG-EV-PASAV3_0075310.1	2.44069	5.81273	16.0832	6.06205e-05	0.00433079	7.10381	15.8957	9.48847	11.7979	1.67093	5.6548	17.7955	36.5099	11.6239	27.5668	20.3503	58.1581	12.4349	153.386	11.8091	120.927	1003	-	-	-	-	-	-	-	-	-	-	-	-	-	-	UniRef90_B7FSS1	858	1e-112	553	85.5434	51.1754	1	2	Predicted protein	Phaeodactylum tricornutum (strain CCAP 1055/1)	GO:0006810	transport	-
PSNMU-V1.4_AUG-EV-PASAV3_0075580.1	-2.51204	4.19984	12.5369	0.00039899	0.0173161	45.6904	35.0641	2.02666	2.66404	9.84655	21.7644	47.6241	65.7178	163.933	124.619	20.6682	12.5256	216.8	8.6528	36.8139	1.64247	1612	Q44473	1305	7e-125	482	80.9553	88.3817	1	2	Pyruvate kinase	2.7.1.40	Pyruvate kinase.	Carbohydrate degradation	glycolysis	pyruvate from D-glyceraldehyde 3-phosphate: step 5/5.	UniRef90_K0RAI8	1341	0	591	83.1886	75.6345	1	2	Pyruvate kinase	Thalassiosira oceanica	GO:0006096	glycolysis	GO:0000287]---[GO:0030955]---[GO:0004743
PSNMU-V1.4_AUG-EV-PASAV3_0086730.1	2.02001	9.16671	10.0243	0.0015449	0.0451649	983.824	2189.09	344.947	1160.27	665.448	1398.12	611.599	1488.78	221.387	940.258	134.926	610.45	414.496	1357.36	304.531	1094.37	1659	Q7WUM8	1152	3e-57	403	69.4394	99.0074	1	2	Flavohemoprotein	1.14.12.17	Nitric oxide dioxygenase.	-	-	-	UniRef90_R1EGH0	1344	1e-149	481	81.0127	87.526	1	2	Putative nitric oxide dioxygenase	Emiliania huxleyi CCMP1516	GO:0051409]---[GO:0009636	response to nitrosative stress]---[response to toxin	GO:0071949]---[GO:0020037]---[GO:0005506]---[GO:0008941]---[GO:0019825]---[GO:0005344
PSNMU-V1.4_AUG-EV-PASAV3_0093490.1	2.69748	7.46929	16.6352	4.53017e-05	0.0034934	202.889	160.827	198.475	193.333	147.818	65.9507	170.667	253.867	56.1232	112.287	63.8772	198.548	67.1003	600.321	28.1808	377.974	1375	O08437	621	1e-23	268	45.1636	76.8657	1	1	FKBP-type peptidyl-prolyl cis-trans isomerase FkpA	5.2.1.8	Peptidylprolyl isomerase.	-	-	-	UniRef90_K0S142	744	2e-100	338	54.1091	72.4852	1	1	Peptidyl-prolyl cis-trans isomerase	Thalassiosira oceanica	GO:0006457	protein folding	GO:0003755
PSNMU-V1.4_AUG-EV-PASAV3_0093610.1	4.36771	1.40988	16.2924	5.42822e-05	0.0039978	0.968702	0.727256	0.0460605	0	0.0596761	0.131507	0.169481	0.384315	0.488027	2.81981	0.211982	1.67629	0.841007	11.9312	0.134194	8.2808	842	-	-	-	-	-	-	-	-	-	-	-	-	-	-	UniRef90_K4ZIN8	354	4e-09	210	42.0428	65.2381	1	0	Uncharacterized protein	Paenibacillus alvei DSM 29	-	-	GO:0008080
PSNMU-V1.4_AUG-EV-PASAV3_0104490.1	2.47549	6.18423	16.2502	5.55026e-05	0.00401469	10.0637	21.7657	12.8048	15.9299	2.20801	7.36439	23.3318	47.9844	16.726	39.7298	25.4731	75.9919	17.9014	214.493	15.2087	156.377	1420	-	-	-	-	-	-	-	-	-	-	-	-	-	-	UniRef90_B7FSS1	1029	2e-127	553	72.4648	61.6637	1	1	Predicted protein	Phaeodactylum tricornutum (strain CCAP 1055/1)	GO:0006810	transport	-
[truncated: 25 more columns]
